# Supplementary material for: Parabacteroides distasonis ameliorates hepatic fibrosis potentially via modulating intestinal bile acid metabolism and hepatocyte pyroptosis in male mice
Source: Nat Commun. 2023 Apr 1;14:1829. doi: 10.1038/s41467-023-37459-z (PMC10067939; doi:10.1038/s41467-023-37459-z)
Supplement: Supplementary file 3 — Source Data [file 41467_2023_37459_MOESM3_ESM.zip]

Archive with 28 entries (27 files):
- Source Data_1/
- Source Data_1/Fig 1.xlsx
- Source Data_1/Fig 2.xlsx
- Source Data_1/Fig 3.xlsx
- Source Data_1/Fig 4.xlsx
- Source Data_1/Fig 5.xlsx
- Source Data_1/Fig 6.xlsx
- Source Data_1/Fig 7.xlsx
- Source Data_1/Fig s1.xlsx
- Source Data_1/Fig s10.xlsx
- Source Data_1/Fig s11.xlsx
- Source Data_1/Fig s12.xlsx
- Source Data_1/Fig s13.xlsx
- Source Data_1/Fig s14.xlsx
- Source Data_1/Fig s15.xlsx
- Source Data_1/Fig s16.xlsx
- Source Data_1/Fig s17.xlsx
- Source Data_1/Fig s18.xlsx
- Source Data_1/Fig s19.xlsx
- Source Data_1/Fig s2.xlsx
- Source Data_1/Fig s3.xlsx
- Source Data_1/Fig s4.xlsx
- Source Data_1/Fig s5.xlsx
- Source Data_1/Fig s6.xlsx
- Source Data_1/Fig s7.xlsx
- Source Data_1/Fig s8.xlsx
- Source Data_1/Fig s9.xlsx
- Source Data_1/Table s1-s3.xlsx
