# Supplementary material for: Parabacteroides distasonis ameliorates hepatic fibrosis potentially via modulating intestinal bile acid metabolism and hepatocyte pyroptosis in male mice
Source: Nat Commun. 2023 Apr 1;14:1829. doi: 10.1038/s41467-023-37459-z (PMC10067939; doi:10.1038/s41467-023-37459-z)
Supplement: Supplementary file 3 — Source Data [file 41467_2023_37459_MOESM3_ESM.zip › Source Data_1/Fig 1.xlsx]

## Sheet: Fig 1a
Fig 1a
Phylum in feces of cholestasis baby (healthy baby n=12, cholestasis baby n=13)
No.	Phylum	Healthy baby	Cholestasis baby
1	Bacteroidota	45.56	25.54
2	Firmicutes	16.7	36.12
3	Proteobacteria	21.43	19.11
4	Actinobacteriota	16.28	19.2
5	Fusobacteriota	0.0265	0.012
6	Verrucomicrobiota	0.00221	0.01105
7	unclassified_k__norank_d__Bacteria	0.007726	0.002514
8	unclassified_d__Unclassified	0.001545	0

## Sheet: Fig 1b
Fig 1b
Geuns in feces of cholestasis baby (healthy baby n=12, cholestasis baby n=13)
No.	1	2	3	4	5	6	7	8	9	10	11	12	13	14
Genus	Escherichia-Shigella	Bifidobacterium	Bacteroides	Streptococcus	Clostridium_sensu_stricto_1	Lactobacillus	Veillonella	Klebsiella	Parabacteroides	Enterococcus	Collinsella	Megamonas	Faecalibacterium	others
Healthy baby	22.6997	23.5861	30.2189	3.14089	1.04571	0.561159	1.18436	2.5896	5.15289	0.227471	0.00423	0.610507	3.25604	5.7225
Cholestasis baby	16.6466	19.8666	22.2579	16.2486	2.56862	2.69621	8.87552	2.09	1.24207	2.25138	1.27759	1.91241	0.0069	2.05965

## Sheet: Fig 1c
Fig 1c
Species in feces of cholestasis baby (healthy baby n=12, cholestasis baby n=13)
No.	Phylum	Species	Fold (healthy/cholestasis)
1	Bacteroidetes	Bacteroides thetaiotaomicron	-2210.02
2	Bacteroidetes	Parabacteroides merdae	-979.315
3	Bacteroidetes	Bacteroides coprocola DSM 17136	-461.934
4	Bacteroidetes	Bacteroides plebeius	-444.444
5	Bacteroidetes	Bacteroides caccae	-260.197
6	Proteobacteria	gut metagenome g Sutterella	-253.994
7	Firmicutes	Faecalibacterium prausnitzii	-98.6382
8	Bacteroidetes	Parabacteroides distasonis	-60.2014
9	Bacteroidetes	Parabacteroides sp. CT06	-19.8513
10	Firmicutes	Veillonella parvula	-16.0128
11	Proteobacteria	unclassified g Aeromonas	-15.4054
12	Firmicutes	Erysipelatoclostridium ramosum	-10.822
13	Firmicutes	unclassified g Clostridium sensu stricto 1	-10.1902
14	Proteobacteria	Haemophilus haemolyticus	-5.51589
15	Proteobacteria	unclassified g Pelagibacterium	-5.32531
16	Proteobacteria	Halomonas stevensii S18214	-4.81103
17	Proteobacteria	unclassified g Haemophilus	-3.70155
18	Bacteroidetes	Bacteroides xylanisolvens g Bacteroides	-3.14061
19	Bacteroidetes	unclassified g Bacteroides	-1.89521
20	Actinobacteria	unclassified g Atopobium	-1.77931
21	Firmicutes	Lachnoclostridium sp. YL32	-1.51262
22	Actinobacteria	Rothia mucilaginosa	-1.51139
23	Proteobacteria	unclassified g Klebsiella	-1.32449
24	Firmicutes	unclassified g Ruminococcus gnavus group	-1.31842
25	Actinobacteria	Bifidobacterium longum subsp. infantis ATCC 15697 JCM 1222 DSM 20088	-1.27549
26	Proteobacteria	unclassified g Escherichia-Shigella	-1.06169
27	Bacteroidetes	uncultured organism g Bacteroides	-1.04485
28	Bacteroidetes	unclassified g Parabacteroides	1.08865
29	Actinobacteria	Bifidobacterium pseudocatenulatum DSM 20438 JCM 1200 LMG 10505	1.23462
30	Actinobacteria	Bifidobacterium bifidum	1.39286
31	Firmicutes	unclassified g Hungatella	1.58234
32	Bacteroidetes	Bacteroides uniformis	1.96727
33	Firmicutes	human gut metagenome g Clostridium sensu stricto 1	3.16419
34	Firmicutes	unclassified g Megamonas	3.21764
35	Firmicutes	Veillonella atypica	3.27437
36	Actinobacteria	Bifidobacterium breve	4.07281
37	Firmicutes	Gemella haemolysans ATCC 10379	4.07487
38	Firmicutes	unclassified g Lactobacillus	4.87042
39	Verrucomicrobia	Akkermansia muciniphila	5
40	Fusobacteria	unclassified g Fusobacterium	5.09338
41	Firmicutes	uncultured bacterium g Lachnospiraceae UCG-006	6.00513
42	Firmicutes	unclassified g Streptococcus	6.42727
43	Firmicutes	unclassified g Enterococcus	6.85845
44	Firmicutes	unclassified g Erysipelatoclostridium	8.51305
45	Actinobacteria	Bifidobacterium animalis subsp. lactis	10.0724
46	Proteobacteria	unclassified g Acinetobacter	10.9994
47	Bacteroidetes	Bacteroides acidifaciens	11.0106
48	Proteobacteria	unclassified g Brucella	11.245
49	Bacteroidetes	gut metagenome g Alloprevotella	11.819
50	Bacteroidetes	uncultured organism g norank f Muribaculaceae	13.1316
51	Firmicutes	unclassified g norank f norank o Clostridia UCG-014	14.2637
52	Firmicutes	unclassified g Staphylococcus	16.4576
53	Bacteroidetes	uncultured Bacteroidales bacterium g norank f Muribaculaceae	17.4536
54	Bacteroidetes	uncultured bacterium g norank f Muribaculaceae	18.4165
55	Firmicutes	Eubacterium callanderi	22.4479
56	Bacteroidetes	Bacteroides stercoris ATCC 43183	23.9919
57	Firmicutes	uncultured methanogenic archaeon g Veillonella	24.7103
58	Bacteroidetes	Bacteroides fragilis	33.4176
59	Firmicutes	unclassified g Veillonella	35.1803
60	Bacteroidetes	unclassified g norank f Muribaculaceae	47.0278
61	Firmicutes	Clostridium butyricum	55.0601
62	Bacteroidetes	unclassified g Muribaculum	70.7892
63	Firmicutes	Megasphaera micronuciformis	79.4946
64	Firmicutes	unclassified f Lachnospiraceae	113.474
65	Firmicutes	Dialister invisus DSM 15470	194.658
66	Actinobacteria	Collinsella aerofaciens	358.112

## Sheet: Fig 1d
Fig 1d
P.d. in cholestasis (healthy baby n=12, cholestasis baby n=13)
No.	Healthy baby	Cholestasis baby
1	0.02611	0.006196
2	0.037496	2.05e-05
3	2.05e-05	0.002706
4	4.04279	0.001692
5	0.008872	2.05e-05
6	0.014537	0.18375
7	0.097811	0.00107
8	2.7856	0.001848
9	0.026928	0.000301
10	2.39274	0.00872
11	0.037329	3.68e-05
12	2.52976	0.008586
13		0.000995

## Sheet: Fig 1e
Fig 1e
P.d. in hepatic fibrosis (healthy people n=10, hepatic fibrosis n=17)
No.	Healthy people	Hepatic fibrosis
1	52055.5	117200
2	145581	13142.7
3	46996.3	35664.8
4	39901.5	2407.07
5	136684	135192
6	184519	8676.01
7	243633	120145
8	185465	131193
9	72511.7	139502
10	284278	41888.7
11		53168.2
12		5554.19
13		1010.8
14		27572.5
15		23929.9
16		189.373
17		22059.7

## Sheet: Fig 1f
Fig 1f
ROC curve for P.d. (healthy people n=10, hepatic fibrosis n=17)
No.	Healthy people	Hepatic fibrosis
1	52055.5	117200
2	145581	13142.7
3	46996.3	35664.8
4	39901.5	2407.07
5	136684	135192
6	184519	8676.01
7	243633	120145
8	185465	131193
9	72511.7	139502
10	284278	41888.7
11		53168.2
12		5554.19
13		1010.8
14		27572.5
15		23929.9
16		189.373
17		22059.7

## Sheet: Fig 1g-h
Fig 1g-h
Hepatic fibrosis feces sample LC-MS (healthy people n=10, hepatic fibrosis n=17)
No.	RT	M/Z	C1	C2	C3	C4	C5	C6	C7	C8	C9	C10	F1	F2	F3	F4	F5	F6	F7	F8	F9	F10	F11	F12	F13	F14	F15	F16	F17
1	7.303	60.9737	149338	120019	243804	104424	307470	263889	354299	285196	362951	242967	13761	29803	216696	33051	182727	220223	149785	0	96916	18279	20821	0	69639	189450	216500	68509904	65718120
2	15.95	61.9884	69493984	65942292	66629332	66878252	69874840	70219328	68025840	68213832	69576376	70633384	66830704	68219160	67510240	69398312	66078904	67749464	66963340	66595840	63349916	63594044	66300652	65053384	63533956	65056440	68831408	71684384	98146064
3	15.762	61.9884	59676296	37481448	38664040	40790984	72076400	52853656	50764532	35438164	58370220	48189004	64506496	64707756	71236568	61014596	55688116	44337884	61702016	69598288	52059692	62657804	86107736	76415816	43954220	69977672	83220568	395544704	449045152
4	0.763	61.9884	197954864	193751504	184581664	178892768	173970848	186539408	268748480	246474848	237201008	189293584	181291264	153575664	165266240	237138560	218074192	228928288	240510240	284768672	264515120	173642944	168013104	315827488	285655680	316711264	395260096	1627156	1747195
5	0.767	62.9854	346591	306692	301454	424228	491837	456410	752342	573746	601685	150307	103773	362494	95355	126514	250071	358131	0	595314	269473	101496	430190	584755	994321	799871	1276976	2697430	3234178
6	0.763	63.9927	1099013	965015	668763	873337	769995	1065045	1335363	1476214	1369356	986089	740372	695898	550932	866527	727430	1124734	931713	837119	241867	926823	793590	1781604	1313931	1940884	2647737	2510050	2420192
7	15.869	64.9459	2802180	2825681	2965098	2883192	2892460	2878654	3140273	3086704	2994695	3107821	3119538	2839416	3041824	2804235	2810370	2965680	3071860	2785801	2783133	2279832	2482592	2680066	2662023	2656246	2482808	1247407	1303988
8	15.868	66.9441	1562235	1486918	1588328	1464403	1477917	1306688	1493627	1511297	1387773	1453154	1570115	1419949	1546265	1392298	1510214	1445366	1421588	1316251	1470626	1338292	1278448	1325210	1237950	1411914	1259349	764814464	1025419776
9	0.766	68.9958	739631744	908785664	621724992	728142464	669433088	1081742848	858265024	917478464	949493184	619633664	366988928	596958912	184107200	469863968	1110695552	414967744	753321344	512350976	422263264	1307263872	1133479296	693107264	674567744	350587584	410757984	1686943	966757
10	15.984	69.0136	2963597	0	2503483	2566508	2512684	2393378	2079590	2236300	2802812	1564808	2259784	1618636	0	2663250	633293	2321604	2058592	2046754	419995	1624189	1951712	1848330	2196028	2837117	1372171	1164201	794509
11	15.817	69.0139	890946	1244450	1207015	792683	1126135	817758	761917	879859	1128824	812311	923560	677973	627785	777307	1134412	712901	973306	1068322	1214882	623083	652315	1359858	925789	971813	1475248	21566	385276
12	0.906	70.0296	232287	211153	153448	285220	164910	403148	135946	159541	461317	505399	589667	731888	156865	382988	130264	804891	149816	569840	291610	950522	899724	470928	491914	148805	44787	680587	395000
13	0.659	70.9986	396777	776028	2428770	771972	3606639	5939142	6512182	5121244	2806890	3489822	1450218	413783	1369326	1655492	837136	1387242	762815	1326198	19695	173153	677263	817064	579156	807828	2618397	1500436	1280785
14	15.818	71.0139	2224966	1911792	1776031	1898534	1607179	1586995	1426850	1516189	1275414	1348794	1311704	1479152	1438261	1512162	1529374	1434298	1592780	1511034	1418424	1664834	1380127	1422118	1599604	1497834	1490722	17326424	20843906
15	0.735	71.0139	9246145	20715338	9338764	28472052	34943224	29884420	33221538	19718890	9513976	49708864	5657442	5027922	72172856	125097872	3497272	48232792	6407188	22406884	3057056	23258446	20319312	12303155	7751990	75381072	95636496	6392570	7736905
16	0.902	71.0139	10435809	16976414	21317424	10664079	10476842	11313499	21665230	20492234	24165404	21595462	12737136	13732064	23897034	40775444	9335881	72965160	11506878	11402621	15544832	8495860	11040068	10952484	7441686	33102076	34739672	200091	754026
17	0.733	72.0091	973634	924575	1082896	1092578	1508557	1200310	1163605	1020231	1473050	1988911	2715754	340434	680306	1188496	127145	2097534	468632	1676344	282293	12749975	4700215	745322	1516345	3575038	4517034	20523	10542
18	8.058	72.6578	157793	78930	72163	89478	237019	201633	239905	70093	0	0	136567	51427	47448	78894	71099	110113	0	57997	55334	51482	54440	72815	41719	176433	60820	3715885	4588292
19	0.763	72.993	2912958	5133562	3339948	7269040	5120172	4359144	1817621	5030766	4955372	4733628	6173500	3761384	32208990	24554794	2475140	16461371	1443687	23134516	6908822	15528334	8025198	9353929	9699283	4196566	24203374	45301408	11000826
20	1.36	73.0294	29959910	10982750	16318904	49116708	504744992	414521952	556613440	587728128	268405424	848572544	7634594	20993044	163272704	312245088	37973148	151067856	16603987	1937035	4383622	6102442	10392861	4280166	26391784	406255840	350926208	3704072	3192530
21	0.784	73.0294	6944113	7034816	2879999	12265421	8893734	3479568	4829454	7956161	1818324	4644020	6520441	2365230	34563372	100883896	9183749	51739440	3263800	3537982	3003368	4225182	4513287	6110546	4619376	16154400	6250154	145891136	28039886
22	0.91	73.0296	70215600	23744690	31889770	96885472	840717056	685514048	759376384	907180032	420691936	1363462528	13493210	43628548	315535648	557867968	79169752	223266096	26544700	12984016	8772621	9325388	21284004	9594756	44312124	782442368	622019904	2590789	17677292
23	0.729	74.0248	8692267	9631564	9970991	8891264	6562454	4936151	6456170	6230370	7243520	8142872	8112870	5405372	4724246	10861186	4190767	14658551	4731086	14435532	4834490	103180192	37052752	9127566	15216669	13309084	15574181	1351322	808999
24	0.657	74.9938	717121	1431581	3411456	1312311	5292622	7227880	8780904	6600524	4262212	4947867	2250229	848322	2275464	2214642	1395268	2169517	1244424	1799671	177812	426320	1141174	1546869	1050430	1481651	3938456	1338986	2938509
25	15.953	75.0087	1178635	3333202	1819641	2006212	1744875	2397500	3088074	2944597	2654787	2637086	3867200	2286125	854105	3320394	3906954	1157713	825397	1655580	3249592	2722260	2503948	3304848	2167846	1859761	1965086	31049942	7632919
26	0.903	75.0087	5983106	8917430	29521338	8202610	5887067	7710494	8220327	8150729	10277527	6934454	8328584	7164546	11060049	4609448	7310054	11591438	6015666	10886607	13842200	5854864	5252694	3254311	19114474	6544647	5435008	31049942	18368312
27	0.817	75.0088	18082992	18246572	29521340	16245931	17676878	15929743	16440265	17297834	17913548	17366974	25704126	12986172	10336536	17465756	5242626	21628142	13893399	23548300	33283270	20401040	20150238	22102522	19114474	22487120	17026140	130894	35935
28	0.663	76.9913	43606	189771	335348	141210	491753	795994	702829	1071813	391639	733062	369435	75318	259302	393407	134650	380345	113285	228695	0	0	34131	113387	45860	208195	401372	304998	549568
29	7.23	77.965	281198	483872	365309	627032	586857	228711	283181	243706	419430	658454	79235	272138	188603	85193	340426	899449	712592	42683	67624	67488	152193	44708	174989	379230	320507	442461	509108
30	7.286	77.9652	82855	526320	338157	155466	239720	332092	687592	290765	202209	345898	64170	341499	321487	274500	367929	224956	503074	166918	67624	67488	272157	263332	423409	465856	345548	331836576	114304920
31	0.754	78.959	84604344	116792136	205020512	277550880	271103328	210010464	223013712	309692096	976781888	548050432	108394920	316736480	451107136	744681856	109444240	655308288	350755712	676308416	129696728	26262622	9848983	913265728	235547648	487722944	106483960	28373918	15174932
32	0.988	78.959	21465066	15871701	16243694	106379232	24564930	9532574	21045508	43088636	232307664	25437664	14344335	124299312	72958040	290353120	25739888	105069008	34813008	70992896	9964648	17680074	2618665	236032976	34396476	72361280	15588191	2342464	1576221
33	15.899	78.9591	513781	1981168	2470367	2869851	1992411	2045223	2693607	2053480	2978278	3472953	923465	2713535	1776532	402150	2013354	2265251	2170928	1991300	2114680	1554965	1179506	1072605	1080902	3027834	2200932	24483718	14676961
34	0.75	79.9573	42224888	38732712	56203916	43879272	33233370	27815328	30926730	29865364	24434254	35933696	27516248	28151294	26610186	17946438	5019292	52460924	1803945088	696014784	675418048	21661134	37024644	757627008	250854976	43866432	48677844	1352674	7185890
35	0.929	79.9573	13058056	6276088	11431215	20105924	20542360	17717332	21185338	18943852	16301763	21998128	15191133	6700410	1756214	1703400	1024780	103726552	1313575424	1111483520	1095391872	18582120	11116447	671783552	215596864	6123746	4212380	1784742	2256647
36	7.232	79.9806	796208	1188112	778829	1004018	1006303	918918	2325920	991206	1195518	834232	358815	1130218	1262315	1008595	814082	1298753	1451895	785719	197068	242496	1519298	327879	1549942	1058596	1319691	8854877	30150844
37	0.774	80.965	6162080	4378613	5056154	5162900	31795818	44004844	55669452	48512864	54419224	55812632	25445862	2378539	4413518	2845484	1876126	18896308	282099008	183715536	193314224	7389344	2218252	119255024	30803212	12122844	9402048	381980	11950225
38	0.912	80.9651	6362463	3473715	7189790	4400994	22541876	27841042	29891230	29666972	24176218	30952436	15845719	4492840	342050	1463182	1167912	21517590	101207808	153710800	95178864	6860052	2199091	71144784	17520254	2335766	2765077	451884	426161
39	0.756	81.0459	441737	335139	845966	432106	852179	1033301	873198	677282	664192	825232	1146898	54825	0	31263	609962	270840	48814	378045	0	16774619	4322228	134195	642113	20092	317538	737064	212378
40	0.763	81.9532	1284045	1477503	2332530	2167093	966822	634832	1283078	619688	472414	752344	226187	1154857	976702	174404	19218	1245845	102689760	37751236	32868254	1682172	1878401	42770732	8036605	905462	2218890	262138	830315
41	0.903	82.0299	1066712	1477910	1056360	735102	459026	887159	876647	1001657	1230803	408377	1106422	718675	652227	536971	1006059	978378	990960	1778750	935475	429886	2715641	1256523	1016419	398622	1643249	333039	1388133
42	0.79	82.9607	0	44483	26817	0	1666631	2116212	2456996	1006042	2260086	2486695	470703	0	0	17840	23088	615081	12013477	5791234	3513514	0	0	3897608	510696	0	25160	1653707	1920425
43	0.786	83.0139	1619856	1553600	849253	2829821	3253588	1976454	1415178	3380523	1068098	2860722	3098133	661860	9250539	34521468	2408168	22577764	1008843	4062505	887567	1792162	1356392	3273765	1821684	2641479	7752832	232035	220907
44	15.818	83.0502	287178	260259	249096	204686	295221	207469	216080	240245	198250	266182	174240	236445	239927	262055	154510	175462	149583	147818	224880	324294	245218	211438	272169	203409	204406	7315729	8967780
45	15.752	83.9306	10712563	6802501	7026410	7228460	9105147	6524120	6966427	5762186	8064051	10720815	7013335	6854710	6254776	6035119	7646993	5773955	7559264	7031920	7767636	8697409	7523606	6513234	6047932	7653722	7235686	4158407	6177463
46	13.125	83.9307	9395518	6944667	8364496	4372472	7521618	5258409	12936329	6919376	10917798	10571322	13176567	9592298	10484738	6344619	15923421	14391150	9893041	5038126	9150737	4409178	6235228	8406238	7841187	4913414	7813810	656798	1413891
47	0.908	84.0455	938185	1255448	1674234	1010290	846326	1337946	1618757	1158208	1803219	833408	1668982	1484481	816592	1105309	1430467	1725472	5757824	968144	1333132	8396785	3134398	6029908	3792980	901265	2856875	203231	0
48	5.757	84.2311	420969	362824	402426	97116	20467	0	17327	0	0	0	54333	185290	188612	108925	145907	188487	188560	100378	252933	0	152718	283117	149496	215523	109864	10542063	3745987
49	13.124	84.9386	11570413	13175761	12684312	8088422	15722378	15128752	18507930	7566319	17885996	15432087	24689346	6956960	16079430	7465986	20359624	18480318	22265146	15971268	18088732	3864130	6087240	8112742	11179761	16777390	12614947	12548059	16237542
50	15.754	84.9387	11116644	21049292	15445012	12763204	11937189	12347299	11291197	13815254	14158650	14348102	14371643	15749659	9190082	14401779	9423880	19764282	11591396	16571643	12181657	14887679	15589544	12409336	15680582	12762151	14435240	5754248	3406723
51	0.693	84.9908	14997571	7338364	6387908	13525901	6854411	4342281	4406649	3870097	4050870	3331893	20411428	19316306	16516311	15129650	10377110	5249744	424982	6168196	25559676	13007505	12532132	15556336	3953257	23117950	6692104	2738786	6941096
52	0.908	85.0296	9668591	9631523	11051933	10923386	6748417	5897228	6311522	7370506	9075039	7595499	17325798	9430161	24834132	18448332	5089890	70939336	11721935	15648254	9287711	10404031	12868121	12174275	11276572	12942964	9258838	7315074	4614578
53	0.76	85.0296	7109560	13181311	8602864	20350082	15906429	9608938	10218607	13537490	7830004	6795773	54577516	4926518	37509888	43170432	7461129	117460104	6414790	27936796	4761246	24837622	13066256	14687251	22253704	36788784	32769278	680301	745623
54	15.816	85.0296	520336	641410	540986	588804	719802	762688	748259	498275	470204	604999	690969	518446	441075	529333	553258	786050	470795	569587	683993	610470	608047	614013	689784	576055	563285	4240878	6820406
55	4.329	85.0659	241958	148983	172019	151658	81076	29644	12902	114477	14375	72825	48576828	30074282	16211491	63455948	5869606	83549344	6728364	25995574	11590960	3780497	4231594	2516280	5076452	49344172	53725440	397750	189239
56	0.653	85.9466	353658	327606	890908	337890	1317851	1165084	1048455	1125061	1363161	1161831	708567	238233	524939	824090	347234	379772	382616	732637	240340	299573	257059	654745	311492	341061	706977	9488828	9901614
57	15.781	86.9864	10505715	11670168	10002481	9622319	8142188	8965400	9350246	8454265	9046654	8180129	9065122	10610069	10550441	10966399	10578574	9431789	9937555	9569172	8859517	11786665	10133756	11122555	9413363	9097132	10158537	4918378	4080399
58	0.673	86.9864	5105453	8852373	9607669	8504350	12443417	15309367	17915152	14083297	9515172	10739686	8641353	4726200	11052801	10849851	5867840	6370066	2675511	6590372	12179971	6127678	12264916	4843490	4527454	12583909	9790024	11226358	22270816
59	0.9	87.0087	19347836	18932310	14604124	19969342	9535628	14031282	14861581	13935528	16861594	14900520	39369024	13705170	374580096	185614624	33778480	37291180	19471536	38688440	55576244	71139728	36358308	36083136	25481688	50525240	27945990	13482652	14133093
60	0.775	87.0087	44217336	54686528	27328272	110537216	47174824	16365235	8302944	18253908	7051408	16953888	28225110	9561656	129316840	136648096	11770482	143502800	18261552	52515148	12499462	82053520	27020672	23725950	21409808	44502996	39152360	15000167	8319752
61	15.885	87.9253	6322907	7065782	11659610	11528066	6053076	14448824	6439757	7571320	5385690	12707108	13344167	12465710	5053322	7821858	6647675	6190734	8938797	7441326	7020770	14628153	16997938	15838187	7560668	12275849	7471365	11784743	4209851
62	0.591	87.9253	8728517	8557713	11254979	12662104	5957939	2594214	8015169	9435945	9456435	7018568	12198681	11889780	9207593	8656331	13136654	14316537	10046419	13614999	7676158	4631418	10914994	7727823	9361438	14192274	5765574	8474468	6899595
63	0.881	87.9253	4238908	4338913	3498218	3927332	4532810	4647517	4254381	3628742	3136068	3591874	2506508	2865028	2133650	1441950	3508294	774124	1476128	1642451	625153	4798983	3300206	1640812	3778117	3494436	3417284	8092507	14300878
64	1.06	87.9253	6926360	3611710	15242668	8821180	12374017	6086746	9023777	10832274	15334006	9894699	11705950	5096966	3879175	8360724	6085688	6129703	2383641	2648742	5588932	11270846	4905495	3602832	5091146	4050262	5211882	17256540	4047934
65	0.533	87.9253	6679976	10904386	11254979	5103628	6846489	7227620	11495629	2796796	3146356	14783181	12198681	5018110	7840852	8697106	5886022	3294845	6841061	4350056	8884297	5990397	8272874	6869224	5473035	10112883	16164894	1250385	1138924
66	2.825	88.0404	1140818	3614479	4722712	3954649	3618721	1716027	2948929	1808146	2417170	2118564	1028570	1164698	221994	584794	389282	190966	1858522	2126326	703524	448498	3824824	3563236	4719218	2445166	5201084	10536410	10831470
67	0.909	88.0404	7743670	8771126	10819677	7651368	10378855	10348096	12626722	13640389	14235725	10930845	15822201	11374675	9505890	11526268	9304764	10393065	6556856	14037400	7940738	37357568	15021362	12034561	16053162	10358065	10692873	10990200	18428672
68	0.749	88.0404	18886240	20341408	20475594	22916654	26352930	21088656	26153714	30500842	38407048	35355764	35706796	28110540	34648560	19749914	12863425	19397852	7191602	20583070	11947345	223889504	55829620	40780436	43508688	26099198	39603016	894066	737477
69	15.876	88.9332	587480	437279	1307318	525971	1142211	491565	525931	694210	953497	921335	801698	541913	934296	825555	1161252	422044	574444	822745	832653	1163228	1146524	1477198	731018	721999	823168	69704032	57505892
70	0.741	89.0245	57166964	34063784	26684548	33637608	36256200	75838832	77922184	43218300	46506040	42305292	30999822	17840624	32975460	207812464	32860576	272939264	52618752	58780292	24072588	26070186	22290142	29726896	23784590	121376560	218141344	324150016	142313632
71	0.911	89.0245	66718828	52570868	56468468	52818892	50119460	44806508	55603668	89193552	74694808	56313456	188231424	592736448	2617959936	11764123648	1306680320	650706240	110246056	176474336	103292552	47662264	50062608	44707688	48384448	7029473280	1269780096	13403020	11497036
72	15.839	89.9259	15913131	16202543	15591588	15623180	16044784	15707962	15238760	14463647	15604875	15061532	15613790	15216790	15166635	14336531	15320306	15356713	14837542	13451572	14847776	13463245	12333702	12065814	13940160	13580172	10785721	2554430	2863474
73	1.043	90.9335	3160291	3536179	1307842	1364337	3374895	3189477	1259713	2399177	1815706	1532715	4489762	5949964	2713226	546727	1909724	2461441	1708855	2798169	1447969	2868156	4208208	2902140	4235826	1127695	3569820	14715241	3682713
74	0.402	90.9335	9393996	8724501	7296384	11748557	12716980	11079214	3221765	13518718	10026687	9610975	11671408	10799672	2523034	14804497	3344268	10966352	5712985	14869936	11227494	8928403	3516740	10267074	12306029	9715571	10117696	6506882	8581410
75	0.57	90.9335	7942225	3080582	6874944	3501392	4133869	5217292	3860203	3470331	7931564	4099685	7658681	7067994	4293902	5081443	5341378	5610846	5604859	6356538	7565836	7980446	5536372	10776600	7736986	6482586	6280002	54403948	55390392
76	15.84	90.9337	64343380	64974788	64312664	63495224	64262896	64759792	62127344	63467992	62417108	61347504	63845908	63106856	61134744	64323272	62123428	61596544	61475372	62376420	61214076	56737348	56318176	55374660	57216188	55212892	54515476	4521095	4833602
77	15.839	91.9213	5663328	6135082	5563203	5733473	6449815	5393639	6272698	6277801	6112546	6036818	5604642	4985603	5614940	5015510	6441274	6415479	5791904	5767690	5096560	4609992	4555086	5216861	4669862	4835668	4312976	1621378	6227119
78	0.911	92.0254	2638088	4862094	4368351	3870278	2047343	2399708	2403231	2081254	3604946	1981205	114910	3007551	3937246	187453	1040056	2159236	5329206	9058110	2129190	1848301	1486908	2645271	1976432	909218	4682817	67852584	12407799
79	0.73	92.928	82383408	95966792	19789434	63838540	26831758	15086691	12749836	15790416	3251021	7969934	4333469	499503392	315782048	29548650	359454784	4909518	43440	524321	10548292	8788769	27221176	4519727	19919814	52397424	34782344	27349734	27294718
80	15.841	92.9291	31349954	45760760	31148874	31604162	42170428	44049556	42421056	30469702	41728864	42030716	30892304	28145956	32203036	29738908	29379150	29323008	30745478	28869722	30000926	27438166	29374828	28448940	28413398	27104722	27824790	3071896	3452238
81	6.597	92.9957	2352968	7562316	7658475	4919067	8081446	2071653	2790046	3187749	8017930	3229054	3324760	1509200	5016616	7155431	4660211	5265774	4405819	2138854	1826165	580018	4841422	2174886	2671102	4910000	3086801	1304102	2476988
82	5.644	93.0346	1257405	1266928	899579	1201891	2171541	1226752	1262132	2384408	2099011	1423732	800323	11360266	10657360	2832286	3495362	10225612	2166926	6817982	18126532	1308888	3504753	1463486	2369271	2955896	2570214	1153712	1630198
83	0.908	93.0346	1995715	2073984	2366202	1957411	1612320	1988937	1831780	2128956	2185709	1978335	5546260	2758552	2725042	407650	2017824	2667450	1968123	4632186	3758968	33713404	10155150	4232660	4576976	2413900	635496	289145	714757
84	0.718	93.0459	2087710	2786880	1494780	3158810	1726965	600226	620942	918486	1242605	1254398	16934906	3582182	932042	1699835	658297	1617519	448748	13366513	746773	35066868	11887765	1463316	3277860	1484655	996306	2365760	15096208
85	0.909	94.0299	24426626	27847510	38613704	73282032	36551372	32003978	37299316	25543624	43185148	23430204	17990234	5706292	10965030	8508857	2704852	21019964	13526777	8942256	9137891	3065008	5073872	12722956	15554921	3183209	11203785	676149	2723742
86	0.809	94.0299	3828954	4025740	8024444	5068282	3840200	4550766	3477364	3304997	2694194	3364570	4280242	1086827	3114261	1430806	748756	5080500	1447380	3543299	4550656	474627	2411060	6359457	2957576	1888640	2470255	6257006	6261490
87	15.916	94.9171	3607758	3754247	3695434	3024383	8580245	3779778	6131542	3894296	3575432	3634018	3833198	3989482	4416791	4406309	4793166	4990403	4630133	5501524	4659390	5820020	7091278	6025886	5964427	5776146	4802338	45597144	8429211
88	0.73	94.9252	54888104	63217380	13353565	42078112	17461170	9542219	8024478	10103075	1968966	5297622	2859173	336288800	215246784	19813342	244407504	3542305	0	370502	7273748	6065175	18159552	2767026	13121093	33730624	22758724	5285039	5268464
89	15.846	94.9265	5943130	5258462	5605220	6048314	8541783	5814665	7687476	5207389	5475974	5353066	5730552	5067472	5143746	5575576	5702674	5059723	5906718	5127624	5895594	4863809	4441222	3828574	5114949	4725771	5438382	6529930	1094542
90	0.863	95.0615	2693333	2609127	5415482	3406986	2350971	785107	655419	1103343	606349	2951113	4908675	6948568	1393818	1903571	11126117	8255780	2192512	9342991	5640153	623153	6085391	1790825	6137732	10834264	11085448	64790	843376
91	0.747	95.9761	6373978	7969871	9931433	6941682	3614396	959180	562787	730868	1114461	958546	104344	651169	242566	41744	32123	30155	231278	1423681	144753	0	436714	105338	1013098	302781	650273	221912	928297
92	0.907	96.0091	706674	858343	996982	760826	504167	1036316	1068878	1004561	1149303	1171692	4814817	1034127	937045	1206330	1161418	1566305	449942	305509	1875657	1397040	1342684	1436142	2022386	632289	897989	552844416	609268800
93	1.004	96.96	5602832384	3919935232	4044476160	3864383488	1803688448	205619264	581964096	262497040	789766080	563097088	691297536	1549599872	313788096	875203520	599706496	173052528	252989360	929500608	489456384	571255808	863328320	480660320	1436331648	455659680	895623424	724774528	458508352
94	0.843	96.9602	2342576640	1909762560	1189172480	2872216832	907878272	364006112	201775552	425556672	1294426752	643470016	116139200	764599424	429276960	0	249280944	861954432	142510688	328428320	1151901312	78749088	505314496	1087917568	414038656	404262848	230830192	4475205	3677817
95	15.911	96.9602	5577210	5525107	8423569	11254816	6335142	5342658	4088264	5472871	4247140	10131879	3806097	8079709	5108314	5738084	3707545	3133388	3101719	4822348	5692826	4725093	2592331	5485458	4916850	4507347	6312056	18501330	20235308
96	0.117	96.9602	13713072	30567600	30787856	30061230	23860066	16377565	13524941	13390857	12155816	23261364	13352062	14701312	17069910	12740574	32119330	19205262	23205988	14404741	17476506	20314670	19764152	25693164	28715174	21211158	20842434	1038815	3112676
97	0.907	97.0295	2483232	2509616	4031849	2815794	2961356	3540090	3654193	3570177	4845118	3607811	2876304	1241855	2286577	5231784	2359664	66895696	4409362	3587382	5649911	895532	2451194	4023304	2684141	3083666	2993720	588364	622239
98	0.794	97.0296	1400862	2176989	1457985	3006968	2224715	2020737	1564248	2823972	578631	2994776	2563822	346754	2029909	87606208	5105154	66895696	3671754	3387876	1452400	523947	1547519	4121038	1755280	6890264	3377448	43837624	27331100
99	15.751	97.9313	44298188	37121708	29371994	38184448	34751744	34270680	39408160	36503908	33872876	22403330	27807306	47528404	31327508	38540036	31272876	32730556	31091818	42644856	22547780	36300808	39714056	20600806	19394406	13692699	27976384	33592796	48689604
100	13.129	97.9314	70875184	45116464	23049172	50223564	34734948	26717052	17372422	26114784	68078816	44878296	59770428	46086704	35037676	22413178	56319012	122048720	63599944	48095040	57972648	13922218	23811610	72960712	46391712	19832374	34968804	1644377	4707972
101	0.908	98.0247	3106948	3368861	5155758	2999996	3314698	4330794	3182257	4565757	3857587	3693252	7216109	5538010	2582085	7444346	3702630	8740005	3361537	5160550	3998744	5377024	7579604	6482269	9207585	5882302	4230496	47917592	49553208
102	15.872	98.9069	55307724	53505484	52795840	51220136	53276648	52826664	52096968	53345716	55521072	51502508	52163592	50828776	50804140	51557128	52976548	52793008	52226180	51920476	52648556	47483900	48705492	49922368	47715036	49290172	46433272	94397920	101119648
103	13.132	98.9391	284938784	153818816	177343888	156424688	303564736	292446656	195697408	205170464	221535408	228545136	368163648	218704224	141079168	215225952	254377264	282870816	265654528	275525280	243082896	193477184	263142928	232476304	251880896	100603800	155441216	11437743	16865084
104	11.561	98.9391	7288095	10694725	13626181	15586260	11643031	9082752	10144380	13557118	14588265	13057549	23320682	19990702	12204469	11596380	14167314	15113024	13431949	15279536	6740454	5251238	5230539	8824805	10139951	5711364	13198693	88669296	41324436
105	12.842	98.9391	68633424	87051232	106211704	37067692	67074764	65840356	43512208	82797184	66396452	72015840	59163044	94558328	45127632	48214052	108035264	71452024	129541968	65356656	111612544	74558112	78974616	51735452	102292840	53580824	50917640	147215792	197397664
106	15.751	98.9393	203515680	135049792	174387952	135242992	165983552	129337784	197758336	193122560	245890352	108043200	145106400	183059984	94660960	115061872	168681904	180953328	134892176	199566400	148737584	173170944	196020768	217902320	140177680	152615440	148106272	299820736	344189472
107	13.743	98.9393	478229824	371041632	418211328	360642880	282116960	349720320	305782208	346050784	293834560	328690624	409349440	441964896	273805280	215027984	432705536	478729856	233121696	355322144	297629664	183659392	312938336	329390816	609784256	222180768	244050384	3865408	3725580
108	0.65	98.9393	2060359	2947983	5508862	3079850	5907878	3565124	2899210	3071540	5330895	5705628	4325632	2759580	3943343	5174308	2957300	4928026	2773646	6859904	4459446	2696744	3675698	4671894	2915952	4852756	5422288	5454552	5914714
109	0.859	98.9558	171172320	49447844	156336576	133228240	24585350	13067823	21367944	14595963	3200172	4461721	5415028	43046312	16446857	10365966	10245086	2028034	5129973	9764125	15899547	2885878	9566538	9378309	18436356	37198592	23307300	5110320	12873055
110	1.002	98.9559	211253328	185312672	188071408	161573696	46294020	9118272	26433532	4180708	9171593	4683328	9880323	66911316	5925338	4402163	10180436	5320420	2373138	8435544	55859084	8741146	15860975	6238507	20808546	19043322	14341745	9257805	824406
111	1.359	99.0089	6073393	754267	3187150	9604237	94546312	76441288	105515640	108955192	50604068	157962016	1535476	4974338	30821416	59174896	7918028	29721810	3286943	673741	1422508	1016604	1628013	687178	6937206	76053264	65554724	26571958	7684602
112	0.91	99.0089	14500950	6102260	8212252	17708012	153154880	126482792	137748608	164133152	76334288	250425008	7958668	8620354	57377836	104358936	15976890	42763480	7835940	5566273	5172792	2860682	9045499	5820394	9467801	149873968	119300568	823995	667931
113	0.755	99.0089	1837071	1318580	2548362	1479972	2027987	1337726	1290767	1544915	932493	1802581	4610000	1564604	5683922	6824804	334923	13268789	1436855	4269006	7210350	3968610	2952159	2194672	1580884	2446476	8741308	93720472	64281616
114	11.56	99.9257	120467080	170693728	129578368	106995088	89397712	105668544	121396736	104284544	137614000	125242936	116469184	166265904	52950960	104857976	162749456	82924960	103159080	114259264	96054600	49073836	69458384	103622496	86617824	70797936	94455280	25781952	63172288
115	10.825	99.9257	48937552	17513212	18595572	63670868	15871342	25048480	32336224	41974552	57683360	20107466	86529672	39153728	31516392	33795804	37212448	39357632	34836708	46384916	26131098	20651056	32764094	37258084	28413444	32631382	13924436	1008620288	1498014848
116	13.744	99.9259	1130915840	931536192	1099665280	1323629952	957538304	1191076352	984131968	880379968	486754176	1310897920	1171302912	1645445376	895651712	1096026240	1923808768	1253514880	1042063552	1111765888	981268096	644158528	995839232	1122497152	1848913280	718536960	923882752	650368448	484530464
117	13.179	99.9259	973964032	1244448768	432163616	629823104	1056615424	543399296	811226432	450341760	908552640	1057664640	1036126912	1990396544	1826867200	319703488	1293865600	1552739968	296106272	737882176	1013436096	214685744	450276288	1296049408	177691376	359874272	730273280	819176128	631309888
118	15.753	99.9259	785691136	696894016	689912704	707093888	637274112	538580288	725280064	660955008	628851648	453715808	523777120	696934208	551030912	936136768	459626688	618021568	585296256	781590528	414847072	675715840	470058656	850194752	358476416	404132288	578571520	106741856	62542992
119	0.597	99.9259	32711194	51544072	43272648	63248832	34820112	33448694	32463774	41111164	75941552	102646704	51858992	60073964	29130708	39188880	101921872	46401984	86603824	23501616	49472336	73459472	101607624	33268406	23931646	71270672	81833832	22165306	13970761
120	8.856	99.9259	14099440	19663558	16654716	14162027	17420356	16301000	15211616	16309386	9431486	16441033	10895223	15606084	18944288	26499816	22771536	11278190	20999150	19216944	16957080	11793321	19384760	18321876	14961272	16127587	23539430	588148032	1098542464
121	13.107	99.9259	1115955968	1244448896	616968000	1215431936	1184902144	471346176	787488064	1568913408	1024615104	1244770176	1177340672	1990396544	1826867200	919942080	1013844672	1150524800	864241216	797314432	1013436096	1004751040	761012608	1296049408	998029888	848596864	661846400	71725624	46217796
122	0.925	99.9259	73113376	26100682	32304304	27334692	68559992	37830836	19525020	26964102	27958078	34581544	16953460	70534696	204736784	381082848	109954728	98441584	31828384	61110840	61083260	30059124	22883838	64792088	23106406	396595200	95055504	2423705	7025690
123	0.789	100.04	5945341	5526712	4397529	10940516	7131384	4135880	3946368	4625616	1647625	4982830	3264011	2091803	9865635	1700909	814595	2129473	642828	18127450	1079339	4683361	6315400	3656734	1396049	9056094	11554554	1120440	5597786
124	0.909	100.04	1904733	2142620	2436890	1834253	1485982	1513870	1583555	1509426	2169068	2015453	13963839	5472570	4433604	3936768	1916904	7007282	2325474	11605844	5131425	1842964	2675474	8499469	5035470	3475943	2396762	2877842688	3871782400
125	15.751	100.934	4016609792	2704248576	3555913728	2701336832	3298726656	2747053312	3919852288	3555297280	3185226752	2155016704	2849477632	3616771328	2924806656	2265956864	3198333440	3547999744	2661947136	3920608512	2914756608	3376259584	3846040064	1909709952	2785036032	2990462976	2889097728	7126953472	8367047168
126	13.743	100.934	8597160960	8621391872	9562223616	7230704640	5813068800	6827166208	6293593088	6688206848	6831542784	6433411584	6775992832	9055979520	6790116352	6527868416	12962519040	9316555776	6559143424	7221992448	5534981632	3537946112	6145450496	6363693056	11137697792	7052639744	7187887616	1580231680	5713312768
127	13.127	100.934	5122461696	5997447168	2316869120	4563831808	5774825472	5824594432	10949579776	1260256384	6301424640	8236174336	6113337344	4290159872	8240115712	1754920448	5860918272	8933460992	5400574464	4924733952	6118387712	3990021632	3650382080	2472087040	4785670144	6598821888	5367281664	1866601088	753432448
128	12.844	100.934	1767802240	1079243264	2760287488	1169207936	1242429824	1577591168	2632603392	3161971712	1376206976	1319158144	1659950976	1533408128	2212488960	1254983936	2490936832	1408145536	2644728576	2916445184	803371520	575510464	1407088896	1261665024	636131968	3176496128	953265664	451430816	748317120
129	12.458	100.934	290455616	997600384	1324678912	818797632	614588480	996008320	689942144	1209087232	591819712	914650176	887588544	565218112	960830016	830554560	306344800	1889783680	1116081024	360131104	920865472	381651648	512951072	517746592	1242389504	921098880	311135296	84749024	78727416
130	0.646	100.934	89988080	64547916	134055592	72563312	148420880	80838432	78835800	69154664	118034816	131452944	97710472	66651696	107777976	103923928	70871024	88201024	81112152	125133496	107483824	58475992	199627472	117456928	116486848	93426104	137644256	52913080	119340280
131	0.978	100.934	210353168	111111928	36237724	169573216	94530768	51692312	41155632	15309340	50598268	34290420	25837664	34318692	10844955	241491232	41165672	68825856	65630988	116688760	78768600	18328954	109303496	103072528	63790900	66467348	58586820	306089664	309894656
132	11.563	100.934	363519584	372716320	367727040	373722432	269134752	293364448	323920288	306465536	372728768	378998944	521048704	447857024	241672240	345551488	434141088	320754112	301860960	312604960	106361152	94185488	211029008	266936880	222145392	267073552	270373120	23106776	26814244
133	0.772	101.025	20520416	19019210	22691814	42553636	29099970	32076814	36934852	37654680	21592558	46877144	29206378	10225253	76836504	196884560	22127228	232255904	35657632	43298120	12326488	21557170	19136566	25862426	24354260	105004456	100222624	9710404	37524860
134	0.908	101.025	18578532	22167600	18632062	18381914	12525355	9233691	10445864	7459802	11680987	7238540	39070928	17407144	43583196	0	30082760	85502136	30765170	23354052	41010508	18428268	15207099	15454398	170173664	29058786	21140800	0	0
135	8.037	101.697	1019548	659952	0	1117474	514662	0	0	0	0	0	658703	972835	763408	756454	61164	0	0	1103037	889527	869592	760544	16349	305319	139550	120450	6081898	9403901
136	0.527	101.934	14112048	13583010	14399358	12946660	6528174	0	17097790	1761105	10822901	10603926	3168907	2357194	10847298	8321465	7511485	10662766	9875901	11581942	4176665	10750960	4063482	14642029	10704849	13135036	7865900	23907132	144126720
137	0.745	102.056	76090600	80904280	162316752	94190104	87946048	72075216	82805608	97230584	114219632	84043176	258450480	42702112	26233274	8599605	26621546	54484408	27820644	20471364	23926644	147437520	76375680	25523758	95664352	78442904	104867232	232328384	324876896
138	13.744	102.932	245534416	327099360	328160672	247246384	190284464	235732672	204115424	230366576	224169248	214210320	232426784	303434080	222940784	155970528	221682736	320874688	176928640	256814448	181452560	140194240	209458144	224909392	282098112	136400880	187905136	57779560	110181376
139	13.142	102.932	230302928	199066144	149288752	256889840	69920104	68820640	102004696	163217184	106527112	153128992	213427488	146077808	216495008	82432672	174930032	186578032	204791536	136832704	144524448	104573528	47877196	76477928	106929872	82677152	108909384	30034110	9778394
140	12.833	102.932	46187104	52923096	65881448	39142008	67753928	73123872	37113644	77873952	53480004	50935196	67228952	82986872	42982888	77660168	77091056	50201428	77475264	21639190	38092556	38135976	47768568	43528656	35071948	89399672	43189288	73806776	155824128
141	15.86	102.949	113785832	111930080	116593760	113012312	114220680	107689696	105844808	110542152	115340600	119422184	114581120	110531600	112355272	119783720	122987040	123653872	127022344	118103216	121059616	146699776	163300320	146835184	146832688	73962024	133102840	29068574	20702634
142	0.711	102.957	89193928	87118008	27584006	79887072	42164180	24068032	23787816	20365114	12952370	19627858	19688604	113473816	95869496	34406792	83220256	14150864	3478154	4957334	26274684	14372779	59799360	16434314	26203060	53046476	35662216	9150385	6385174
143	0.664	102.989	5478444	10360935	24977378	11280603	35178808	49313924	58475044	44435616	29634162	34259184	15856103	6515704	15905872	16316709	10835479	15474282	9206018	14233081	1960552	3422135	8378132	11605235	7968104	10763086	26710888	7028271	8560142
144	0.919	103.04	19909166	17899494	16636588	19833878	10999670	8407477	9232658	8256871	7469758	6892334	33521634	38037660	15506583	27499096	10580549	65351480	10184381	25545932	15959213	5636430	9540166	14550202	11086530	58607344	31061684	5200251	5359105
145	0.53	103.92	11566756	17017928	18195110	24022136	3995845	6581264	7546782	16748857	4345778	7238313	15270076	15804712	25053216	8864218	10254892	11382977	10915770	5989942	6093529	24032518	22930418	12474750	17692560	10774795	19018988	6858672	18098182
146	0.602	103.92	17860304	14240484	5158958	13783103	10809159	12344876	3392372	10972519	12822123	9300210	22060494	12079662	13813032	17848950	22921526	12078365	15508890	13985204	12704431	17420132	20777886	12268965	21575942	14973965	5877105	9891069	18119522
147	15.918	103.92	6105752	9271058	10517614	8270861	8577947	8726826	11940519	9356785	9798550	12691945	8885361	9264252	9380794	4574216	8718317	9167463	2334592	9993035	9870634	16615807	15974777	10442187	9757332	9041179	11145999	3679572	16385442
148	1.081	103.92	27111816	9320568	27685382	23667460	6601654	15493011	13478093	11254006	8034412	17432016	8894970	9651319	9206597	8989944	17833220	8030997	10403166	7101976	16003945	7050074	11071417	3914937	20294214	21378174	7397568	14310228	5438867
149	0.876	103.92	11907642	10853941	11191094	11179508	8577102	8017434	6793096	5541355	5744456	5236659	4059159	6528304	4055533	1993011	7223851	1301211	3014614	2401619	1722164	8532366	10020825	2830381	5241948	4932210	5173214	5521188	53715608
150	0.721	104.035	21399692	29323662	19719236	18707500	13564737	7110750	7498374	13991169	13698305	13546341	6996786	5651657	7700004	18231046	6343154	8342054	16360174	29251316	12578633	290376032	111077200	21973004	44702052	6937490	45020612	6159110	6150516
151	15.839	104.929	8200497	8271412	7871558	7629455	7546172	7653106	7774595	7701971	7872119	7362656	7500181	7434022	7265988	7452390	7150312	7144050	6955736	7440883	7359042	6596027	6427024	5923468	6451676	6795453	5977352	9086609	5255996
152	0.712	104.954	27122336	23032336	8968628	24084658	14865303	11025090	11623675	10414586	3530606	5710558	5742452	37883348	33629812	11518510	28284086	3630045	118635	766225	7880322	3830940	16156705	4848680	6469529	18336060	9593760	32759388	8577263
153	0.806	105.019	86003560	67419224	68601064	78375512	38886640	18090172	18027720	27669714	14877678	26992692	18238400	9375672	87480440	31676880	9909584	12363683	32140320	41056368	13957989	21926564	40047300	27188502	29374414	93351832	36493652	1519878	1455861
154	15.84	105.921	1645325	1421413	1689405	1579203	1748652	1553418	1533640	1609206	1619967	1570127	1547224	1607726	1571508	1885640	1547894	1526968	1461467	1524124	1399169	1439462	1287441	1510358	1305398	1270904	1474390	1252468	1387776
155	0.601	105.936	896886	897545	1001284	1826616	1688670	812333	828919	985384	1342999	1693430	1657380	1114417	1599559	860678	1920710	1550867	1545881	777246	1060256	1078895	1202289	1469836	1865570	932216	1162890	1151374	841414
156	15.947	106.899	640726	432981	372130	382465	647734	371702	277167	383649	766233	258600	423101	526099	509360	881112	597855	321639	750092	598387	631073	916247	516932	791548	246819	888833	1032520	1772654	1619333
157	15.84	106.927	2027672	2146014	1956035	1886360	2030205	1923259	1821084	2134163	1899343	1741054	1940613	2002323	1751337	1831251	1827740	1799398	1596316	1881608	1970562	1755129	1888469	1600782	1663111	1712075	1579740	2914198	832651
158	0.739	106.981	1623362	1428925	2276796	1384632	904145	517712	563128	660234	566303	1414432	705165	1041394	1180936	1496818	487410	10808579	553566400	189688656	182773264	7312240	2156803	220078464	67220832	3206066	3221258	154059	138442
159	0.95	106.981	1001917	877574	902649	770685	396092	64354	53587	15268	13315	21109	334914	260072	11421	15339	149350	8153416	336478688	323160448	272395872	12317877	2106196	200086352	60401596	1535006	319160	107115	901549
160	4.431	107.05	664229	696252	674070	589859	1023640	2035010	3463974	4350550	3182823	2080261	2751528	852210	205784	2858755	60581000	3119647	1986833	1205684	16423318	930308	23232864	3041506	6817493	3691329	1719377	382604	349738
161	15.84	107.916	375679	519307	442246	385048	526177	417908	442688	365501	485616	403462	644302	475650	473721	457404	504485	442396	378635	377214	392349	399997	341044	414347	412890	383213	401044	1419514	5057764
162	0.898	108.046	2406272	2256885	1377073	1122372	4006006	5853378	6742634	5316913	7436201	4859936	4201640	3297853	1607483	1607662	1437581	2891641	3829503	4637120	4417722	1141966	4737086	4383574	3751146	2266640	3164954	952371	862479
163	15.932	108.896	1549600	882541	1114446	1016382	1033624	1321716	1128478	1127028	1182544	1170379	1037745	833046	1212046	885981	926616	969497	1262796	957469	1050142	674475	901477	911202	879107	894850	1007022	1304308	1214209
164	15.831	108.9	1432841	1654442	1412556	1671592	1432376	1414417	1473020	1512268	1354922	1505989	1457224	1519813	1384802	1442548	1429790	1374288	1367951	1497210	1532030	1309398	1229223	1420576	1197906	1300831	1456452	69744336	22230122
165	0.733	108.902	29349408	36647684	27370146	21483260	24321772	19354118	18877726	27328678	6351794	21319946	993889	43552496	31283150	4594894	49808384	9162344	3401661	945385	244884	11074101	5764938	867244	33253954	13377752	33596896	586277	2923960
166	0.909	109.029	1974874	1872345	2611604	1817887	3323384	4794930	5505096	4664920	5643368	5023820	3482630	1374015	1348549	1900561	1292799	9986119	2716976	3232323	2681024	647121	2538650	3251113	4102028	1425246	2030325	689030	635144
167	15.838	109.942	884813	834911	874486	713990	718611	732173	742266	855055	625420	846987	910368	737231	731555	720132	773886	829484	716183	860118	789654	645880	735050	743678	659086	606788	730560	1382162	3956698
168	0.909	110.025	5563817	7010356	9314399	6190629	6101524	5027340	5024878	4417382	5702256	5765705	4883168	1887244	2517255	4532525	2058386	7654022	4764892	3448641	3306834	5973447	4864493	4627466	4346520	2147694	5424424	346022	348538
169	15.932	110.895	587909	548602	395341	557528	603291	644504	513402	574112	681115	509151	292932	454402	516188	594307	400448	476863	427068	381905	470027	313735	280738	236907	168145	256895	454481	714479	676354
170	15.832	110.895	886168	1002094	844596	904917	972980	853803	864976	865338	850214	722648	716503	776835	705733	771792	778632	750888	756736	937099	772920	753812	637534	697774	764635	626546	534429	44641664	13895340
171	0.732	110.899	18918060	23303244	17293370	13575985	15537914	12192754	11685803	17384046	4265183	13916945	688926	28321474	20388168	2351625	32035686	5808640	1736829	513274	186457	7332710	3843736	729378	21591962	8540991	21792696	1745845	16518240
172	0.757	110.985	14530673	12261146	95330016	53995748	117345584	99660448	117066624	164701376	216614304	196974608	26923880	90443752	81702168	103012240	14077879	135514800	124639088	220817264	24231960	4214892	1827613	302234336	5187575	127173232	39010524	2970814	39688428
173	0.852	111.02	2476550	3492903	6409344	4832488	6621591	7585036	11171108	12173475	61642400	21156920	16147271	7682683	3357350	47830680	4224736	3682472	3562274	4803018	1209108	11295901	3554378	3015672	15031589	4891534	10844163	19350988	79792056
174	0.915	111.02	12703303	23165600	23464570	16454864	22921528	17969822	22287372	31353710	38557652	35288392	16147271	18410722	39890280	14476372	12310617	18301906	17438082	22645074	8433778	10499158	15423359	18642504	44077252	59732496	64623596	1010544	4058625
175	0.907	112.04	3952089	3577507	3985728	2734815	3493245	3889035	4650238	4901955	5815255	5221922	9700367	4724711	5787130	5513355	3572160	6697540	3800062	5994642	4493397	11518351	6176388	5476716	3863454	3919008	3944041	783270	391946
176	15.813	112.87	471697	823799	582425	626063	648755	461844	281136	557780	725492	469198	977442	582751	379609	924300	701746	190175	444134	671288	524047	754312	831103	824550	579700	870732	537456	6227059	1890210
177	0.733	112.896	2407699	3166444	2003357	1672238	2220505	1502964	1329253	2297040	308620	1866438	13598	3933218	2315866	196071	4382600	452663	186319	0	41418	915857	340073	45496	2523584	953124	2799366	4977384	2477872
178	15.816	113.024	3051767	4998840	5802384	2928631	5198216	2828874	2852192	4731250	3055228	5017561	5317812	4606752	4103455	2464988	5048827	2499434	4622126	5071032	4447496	2439614	5336004	5082084	5338226	3759746	5028112	24842528	6396815
179	0.751	113.024	17765226	8804739	20380516	37936304	37887672	32604968	30415512	31995948	18418990	22112264	218478592	19280568	135472304	195485040	18229398	247604928	15398366	157749040	11551956	99398576	31094058	51423948	11213809	87279896	140697712	4360779	9284846
180	0.909	113.025	18256584	19336400	24975324	18753120	14561453	21068322	24243488	20381724	32682586	19294148	6429060	10494076	43491528	14615408	8544068	35498788	12361608	25486600	23338156	15428177	36234028	19701224	12669933	7154128	0	612078	301474
181	15.817	113.101	599171	490271	414506	428724	615530	330462	365055	524733	678307	361621	502341	370910	268326	792443	517242	253291	590489	507567	191637	546319	504083	597200	469438	682781	466201	101008288	101782488
182	15.743	113.926	80295232	77400040	87235336	84722584	90640480	92443344	140096560	78323928	172442016	147043392	94921576	123674960	168508672	163665776	87488960	119898168	84026384	127905040	67409528	117986688	146868400	100712208	96792800	101925432	88684728	56117960	125835376
183	13.136	113.926	168645248	129285368	82141160	66799560	87929928	49121880	102907424	146014176	109841840	123764536	208369712	118687424	56122064	118037544	45210716	97188464	115729624	52087904	36600984	32864198	48459584	63478064	91749952	83745504	113784520	23809766	25692044
184	0.919	113.989	21739098	22897758	22520856	12426291	17060258	25822952	12414105	23794602	26627222	7476908	15170469	14194895	20743520	20346956	24951760	13524982	19201576	11044039	12049963	6291137	11200912	14201592	9721920	15805839	21071404	62855024	59570000
185	15.983	113.989	68479288	66856888	62581704	47633052	67412824	68740312	41805876	63145216	64462476	67116880	61677696	64672624	63529496	63485264	60740648	62308052	60647464	60678324	61321840	58695496	61337936	42120328	60978140	60952724	62077324	2594047	6328088
186	0.888	114.056	3991550	5214382	5525298	3792667	3222952	3492484	4138458	3535238	5003840	4092346	61396640	12100453	6719598	2716308	3787278	4657358	3898010	20706350	15989340	267034688	48802976	7486240	6875902	9176948	7557420	59952804	57901268
187	15.805	114.934	62519836	59424088	54751528	56509160	52408592	60964304	69094992	56015724	65761276	58942560	51300384	66382512	64347484	54091020	53643280	63472092	66130680	64713568	53061076	55445136	60246012	62473664	59350344	50881804	49793152	202279856	208404416
188	13.111	114.934	294143104	343739136	58907192	96513616	333010048	119215184	140323808	52524140	63546456	194376096	328901056	287654400	276346144	161963168	228500160	297154688	298022464	248958048	307793888	61416804	222761664	297548928	280424576	334274144	255407968	72708504	55784664
189	0.549	114.934	59600232	62782164	16583062	16572216	14330164	91183376	64688728	55032560	42249888	17143980	59931172	16226640	66247580	59629016	57558528	100761032	100150168	53706660	16637625	80322840	37501372	39851656	57359932	37079364	58467716	85092760	111648176
190	13.171	114.934	202327120	249020688	77851768	157330112	123283488	85754976	228821280	101919224	224261280	92871216	343185440	90687816	81086488	56421304	262974400	324530496	182463104	99696376	197889360	55503648	72126840	297548928	44368644	289519808	214992000	35322720	32330164
191	15.959	114.934	50875392	45550688	45681860	45801280	50481364	51687304	49399028	49777412	50552116	52652748	43843524	47052636	46626068	46072528	43373404	43550312	43380608	44151936	40817484	36091792	33901996	32559898	36156740	36542348	38269016	35808608	38227888
192	0.839	114.934	11292830	26447778	28804640	27766032	11277585	9762830	20906196	7595824	12125662	9343729	10772248	8799700	15271483	11909247	13650419	29214812	13589055	20949582	27948786	25930814	25794954	27879900	29154186	19334860	30034074	64109176	57520580
193	0.964	114.934	34886648	21780388	37595764	23826666	50015188	28813862	36060916	16162493	26417922	29473184	27672606	23776860	44959256	13096964	34301672	31645426	36471160	54000580	27495632	22872816	40393600	29322480	24457712	71626016	25816348	42606008	30648594
194	11.556	114.934	55523912	44497460	48433280	47360968	30942926	27579524	23266164	43694408	27508686	50880968	66671984	55329720	35534288	13753452	74380384	48826120	58334932	45458160	13910409	17032672	13021041	57908224	32436912	23837788	35864024	8104098	5671695
195	8.046	114.934	9961597	14790512	3004027	12268162	9331762	4470577	6491514	4409737	3109466	2687878	12824606	13927671	18992176	13720249	8936948	11715627	3044536	15950560	13543504	12266518	12233707	10548782	14404325	11173725	9756220	18277782	12303680
196	0.659	114.989	13181748	19102228	48997688	21219578	70419824	109101368	128899096	96984464	61748232	72137976	33117572	15017783	30654526	35469872	20655498	29091348	19271016	30548000	2059390	4795711	17663720	23669730	13887608	20912116	50837828	8945805	15454593
197	0.893	115.004	17536792	36818412	50162324	39087688	33885816	36731448	48570012	55082684	58634560	41156820	12109844	25116260	47643880	17516960	4383936	53303036	11883680	7994641	12301447	20410876	14521013	7941843	10243800	18809074	71005456	1371031	2201616
198	0.746	115.004	5100906	6346807	4234634	10649363	6437026	3283635	4438406	5408492	7256413	6397822	1026291	2630174	4015262	3934590	2410781	3958674	623436	913880	2080040	39820356	7317230	1971120	5870942	3142600	5538602	53010	13033403
199	4.47	115.076	9851833	10418847	19601528	10501792	21534310	32461016	43258136	29941904	54212604	35128660	15640	2185309	276814	3297152	254498	248051	11433556	995229	4279860	102592	7669068	600939	173439	1284435	833107	236594976	188218256
200	11.559	115.921	262826816	157009648	226517696	202306768	178056784	277580160	175419600	274138496	56968564	378404192	132927376	428102176	132335568	85420584	78151784	221025040	271225056	297431008	80051936	85794560	115225392	327961216	153816592	152054512	176227808	3849621504	4268107008
201	13.746	115.921	4584325632	3510123264	5084260864	3695282176	3288186624	2389036288	3377490688	3593658368	3648333056	3168679936	3588500992	4768821760	3657344768	2239930112	3858989824	4914968576	3527608320	3665195264	3156863744	1988077696	3806706688	3489668608	6147106304	4034743040	2212173312	945927680	2049982208
202	13.141	115.921	2938478592	3253803776	2050130048	1536561792	1858381696	3667755264	1673551872	2884227584	3213017856	4419681280	3174214656	2404078848	1200110208	973811456	3290383616	3935609344	3023626240	2127075456	2185280000	653073216	2025250688	1325311360	3130431488	2673836800	3067664384	1988245632	2006352768
203	15.744	115.921	1362308608	1506736384	2479992576	1752126464	1768892544	1900258176	1643506944	1438871296	2086573696	825306368	1868800256	2420583936	2503262464	2197243648	2010061696	2360758272	1672564736	2514454528	1954282880	1534714880	1911705984	1883130112	1880919424	1996039936	1735159680	76552176	66418720
204	0.649	115.921	77206112	63912368	110875944	57634876	124597096	83387072	82821240	134314784	116132808	105386048	85984440	54189128	83550040	86767936	64517880	74254336	67527536	118606888	82448824	88113576	66764112	88001864	79721824	104989120	96553952	34335916	88854520
205	0.99	115.921	28780154	103341416	62150608	46213612	31311542	57781484	22278780	0	23516820	16111427	17555296	15503059	26412592	73929312	36534916	30041088	28507086	60119636	39978244	58303324	75065920	83014008	33314470	17025874	33932528	38638532	35183748
206	0.88	115.921	28777592	30203164	34343760	28111740	27162402	37518440	28583594	22228044	23862462	17106584	23592844	25668904	24629758	26126502	20493662	19425700	48368068	24522582	49991212	40522812	47277984	24931396	25618010	21891810	18046546	1937582	5518720
207	0.902	116.035	4136327	2640689	3123550	3483913	3250906	2670952	3671362	3802082	2459828	3006195	3509764	11993187	5753780	24770840	5476234	13264931	3605670	8336874	2675297	6902718	6063512	5821405	7195234	5862027	3890835	10147267	10268673
208	15.887	116.898	11089890	10608174	11017636	10803759	9939796	10078192	10898583	10651157	9564072	10084231	11100371	10323724	10636432	12247350	11523812	12377651	11606281	11712550	10541430	10167408	10170582	10946981	12063085	10004573	9674266	1256701184	1486043136
209	15.804	116.928	1514708096	1458470016	1404723712	1452081024	1340337408	1599868928	1505912448	1807992704	1714673920	1510642560	1225598464	1423134080	1702840704	1722112000	1439555584	1416811264	1722502016	1550492800	1315513856	1384491008	1561235584	1628584576	1530816000	1267311488	1234373376	1571559936	805252224
210	0.569	116.928	838021952	675416896	345972928	1344833280	719750720	1908861312	1242130816	639459968	1979958656	580423296	443498752	243697168	373219200	727773376	882686208	2049078400	509641056	2078346496	1620518912	1083274496	1268643584	2070916224	996631616	2104316672	866702464	1933388416	3546126592
211	13.166	116.928	4521454080	5794763776	4742124544	2091333120	4348533760	1640291456	3681530112	3656615936	4751845376	1358911360	8056108544	4913162240	8369387008	1190493056	5574926336	6554685440	4028994304	3446872320	6972987904	1029527552	1345503232	1379058944	2081023488	6913131008	4480355840	788409536	735891008
212	15.96	116.928	1031124928	938922240	939884096	948174016	1053310720	1054667968	1016552000	1007309696	1027958464	1081061248	926071360	974615104	958670528	973878784	894233344	911189952	907681792	902460288	849172352	754107136	756404864	748420864	745959744	757099712	752211200	4329162240	3490854656
213	13.109	116.928	7521989120	5794763776	2917207552	4698026496	5741620736	2155887360	3316701184	5742868992	1581707264	4108269824	7830337024	5043899392	8369387520	1827596160	5851490816	6117735936	6318269952	3758369792	5752581120	1287946624	4103932928	3891585024	5186129920	6913131008	5581092864	143552816	97642176
214	8.048	116.928	258007424	278319456	177441984	304157120	233344720	113884352	136179056	187009984	92325352	95386648	300819552	340220544	160867696	314271520	264242896	179227104	149938080	348110656	469067520	227788096	301286784	204094896	311924992	283454336	273842176	951632448	944132352
215	11.559	116.928	1077870720	1001859648	1093821056	1106398976	849118848	897929280	382903104	926752064	1245031936	1245753600	1662568064	1451233792	750797184	853166784	1504169472	920178176	914318144	906305280	273058016	364488512	482058400	1419769472	723328640	592560128	836009664	784829440	785987456
216	0.832	116.929	572312512	565766464	599225152	568034752	548433344	574523072	434126272	253995424	278835584	344433504	511244928	529697888	290868192	702300608	593820096	586580160	664180544	250039184	601906496	221645152	509712000	290129120	337098560	647732864	555833024	681631296	1093505024
217	0.962	116.929	1001987264	681113920	486052544	1117244416	1018621440	592061312	448168352	661787968	798615872	517178496	834132288	925930176	972280896	1089919104	666177728	913163904	489980256	1637129088	1545511808	464475008	814614208	1168007680	801432704	1753205504	629685760	2484051	2372758
218	15.814	117.019	2194920	2035143	2392582	2485454	2673213	2649137	2400478	2169680	3202455	2514678	1908237	2564434	1932992	2423616	2212197	2350822	2264682	2693001	2240116	2015534	2214577	2933740	2889844	2279027	2144932	193962352	48924520
219	1.359	117.019	125817304	42584556	65645352	216529712	2132243968	1760294144	2382675456	2502525696	1152197120	3614744576	30347076	89460520	699775488	1329592320	156781088	627083392	75799584	18502404	9985064	26937242	49708380	16902492	124636944	1711524608	1511763200	644897024	123020656
220	0.91	117.019	313035424	93218440	131630032	466405344	3696548864	3032378112	3343593472	3985196800	1929977984	5967009792	49834072	202021968	1407003008	2485968128	367038784	941325248	118360504	41231116	30085748	33836612	80092304	31816586	186974656	3532959488	2774929408	39866344	70988352
221	3.147	117.056	10585765	14253947	3101341	24224724	4163635	2154320	1414946	2780846	903200	5568412	291555392	195517264	146636544	359954048	30226334	799326656	72516104	475878080	312299392	113350736	157829904	77993576	46793220	446024672	529396416	4038289	58485496
222	0.729	118.051	26977192	33375866	29027744	28859014	25403454	13444931	17708792	24708266	16663215	32698752	20107236	8820991	8060590	24514322	2514045	52293964	31923524	128502504	36039304	354086624	154770176	52487812	68730776	73682280	78297296	4300193	4769102
223	15.886	118.896	4903316	4993368	4871065	4946225	4683892	4552004	4850454	4984042	4615574	4789826	4975020	4681197	4662538	4912018	4872754	5034616	4910907	4746135	4668917	4628485	4796147	4480130	4414948	4509092	4455907	23715252	23168824
224	0.716	118.931	19052620	22081224	28228134	16725863	28853008	29392776	23657058	31064184	20431568	46068820	9429124	7724995	5720134	5441960	6746772	19595644	13625493	7387761	0	12311708	7159923	5345446	28943334	10651483	24453068	11241821	31845670
225	0.76	119.035	26315066	24371634	24047498	49389204	37590504	20115960	29092138	40227856	5169215	12045191	5279550	2772261	60169488	35574460	1818567	75389864	11702772	7624790	3953892	9408416	10926024	4710298	3661554	22739118	59077888	3982268	33126206
226	0.86	119.035	2891755	3609608	3356789	50551792	4232156	3273112	4885978	6288769	3607921	5444944	6560172	4525758	4205911	23251312	6989646	70543600	13421622	40897968	101608624	14902740	14938592	11679688	18281130	46396108	20105822	19951524	24350534
227	4.764	119.05	73362584	72070920	102472088	64772256	29742872	7963642	3228841	8916845	4708960	15173279	31039892	54937716	26853712	112902360	12858107	140898336	88930512	25791168	1822563	14026587	13949764	3737108	5147042	53842204	176301744	2255574	621438
228	0.481	119.908	442855	1763632	1647592	1780382	1097575	875272	1249333	2414083	1678240	1196332	1211981	1052006	1421657	2179243	1958265	879885	1779247	1166095	832701	950322	747562	1388709	921456	493191	1171196	931044	616666
229	0.601	119.908	991722	1676571	2351225	1666508	1713757	1606614	1958202	1837665	1895921	2062229	1487456	1019900	1131720	1627883	843447	590596	735075	575136	1628434	863535	955054	668029	868804	893085	1560236	689202	618560
230	15.82	119.908	765986	618578	537010	590707	554110	557131	577017	437326	449193	457122	568764	572834	526469	585163	557590	460988	512634	593999	625676	612166	508446	536592	515965	525927	552883	4537518	5213535
231	0.743	119.947	9462288	8908936	2032681	6766744	3870815	2976377	3963932	2918736	483494	1247652	1382022	4034618	2363929	391393	8913001	53186	0	0	1365979	441927	6569872	947711	3445966	7858506	4703472	375441	194419
232	0.905	120.012	738654	784547	646761	924841	325781	119075	91782	292301	62350	33122	3094835	1483169	1397822	1424615	778168	2033546	175062	2924246	890241	23351402	5601013	1051390	675850	321423	800470	1072833	1444066
233	15.902	120.893	1309402	1700137	1684345	1284760	1303860	1028938	1589350	788255	1864354	1454462	1410750	587177	1353785	1019442	1049255	1245418	877404	967356	1257587	720892	1089685	1314254	1240971	1140594	1150413	836277	606681
234	15.849	120.893	903702	700497	871287	857441	692825	829154	810703	744872	704775	667110	695172	758295	796964	2029919	692051	729879	1555268	1631426	1257587	882392	756938	778112	723892	809536	728738	5481242	5960240
235	0.713	120.928	4946118	5407336	7364894	4439236	8680509	7150620	7404573	9006516	4681368	10666249	447699	1275879	1353275	855161	1680269	5264432	2465893	750925	14304	3165552	2367600	878635	8362068	2609897	6153951	1051337	791152
236	0.634	120.955	762832	1079709	1960370	1097789	2323206	2148749	1675881	1990681	2011641	2147012	1658162	612221	1344697	1876703	1140687	1410023	1055955	1314371	190591	565893	698987	994593	861520	969368	1722620	16347248	56080208
237	4.264	121.03	23188168	23889986	20194248	19189522	54993864	137589392	112051000	87225488	458025056	213494288	2942691	51425664	35784752	9040181	43559104	16980378	91228800	21016282	17006606	28373894	32334494	15587297	158024832	27603308	23860088	1093452	4025682
238	0.911	121.03	1920847	2862310	3473522	3648213	1954737	1625331	2292800	3270929	3384729	1903610	5764248	4451677	5243452	1720814	4325051	8970648	1501010	9119824	4598632	5722172	3888632	4451773	4336590	2079754	4264790	3654238	20800194
239	4.759	121.066	77726320	75127296	110208720	68208056	31251040	7841284	6240017	8569117	4351181	15575973	159021	26287794	5103026	1137544	214419	1525280	84211856	15359553	531980	23519	971841	82479	594197	4324236	32068732	243626	191971
240	15.821	121.905	155790	94089	167263	116516	140382	95187	182183	96843	126749	58016	97022	118604	110961	132437	134730	202894	173666	235917	143570	128582	174474	187883	108385	200540	115238	563211	629871
241	15.948	121.907	269306	430574	384010	451145	454917	430338	417936	315859	520350	410809	370153	367157	405310	274579	427276	545184	447484	477597	504640	513052	547105	571932	592020	682528	600495	1367867	1641353
242	0.743	121.944	2988453	2652068	392316	1998790	1026193	811110	1124420	978814	53354	186327	133107	1230641	489888	0	3835764	0	0	0	393929	35135	2125909	318888	487258	2537896	1278002	6251403	14426758
243	0.914	122.025	18448580	24836100	34817104	27096994	31006856	23834248	30270614	30568218	33349650	30940296	14272157	7784765	5907787	9057905	3439220	11863887	13441869	8431747	5491486	3372489	9329693	11407150	18003650	4207206	22319744	9374437	8652105
244	15.946	122.894	7612934	7348355	7681024	7668410	7757158	7387784	8046198	7610122	7587043	8410895	8127137	8390525	8516192	8688848	8274940	8538331	8776505	8524473	8551340	8817199	9162663	8866202	9153308	8750566	9180291	5022089	2322330
245	0.774	122.894	1495864	1672849	801869	1163777	1170782	2153638	1727805	1377254	114933	187885	62887	1337722	2312956	17993	5484494	13449	433651	0	67702	891911	641690	0	1174856	141955	999466	2514787	2432517
246	0.942	122.894	1479079	636504	1060738	1081484	878927	911639	836380	866646	353784	44739	66825	5185763	2275633	714791	3245630	282531	353793	144348	67795	560827	748677	34425	552563	514951	782554	442366	417091
247	15.839	122.894	689226	474791	316833	425368	344896	438846	242477	336989	438551	339099	359653	379473	536443	525994	546720	359480	608478	550905	369823	410537	364620	503856	374396	422516	235814	1691971	812152
248	0.634	122.894	1193673	524204	675395	597888	501448	338835	274955	1758445	543035	477947	999244	821123	674062	709908	1036480	528229	584856	1211674	512617	627089	521086	875085	1015119	1223098	1094452	1328533	779832
249	0.387	122.894	2436597	2251162	1296354	1403394	1904252	751039	1696216	1865120	2599525	1807034	1759524	1429821	570148	1607340	2049757	1610297	2171492	1479375	1630945	2337926	1186369	1279851	1617210	1432725	2011013	444434	2007484
250	0.907	123.045	886078	1114304	1383610	1078113	1743029	2521390	3019480	2366679	3905320	2642986	2261258	897457	980092	1763386	1191002	9421629	2080462	2668915	2667389	908419	1335895	3239818	2800570	1448405	1540707	3628836	300178
251	0.737	123.878	1253529	1499896	344752	557277	345558	1096061	628329	186641	22120	26068	0	6076530	1817923	424712	3961549	16690	464975	0	248626	0	76282	0	435948	0	295089	3676213	2075221
252	0.387	123.902	3536710	3891070	2358952	3065257	3640666	2848452	3046941	4920799	3007056	3534409	2816327	3375673	3682542	1465321	4110295	3886706	2278907	891196	2653128	3087959	2823132	3596771	2633881	2654605	2713236	3115300	1868353
253	0.645	123.902	1593510	1522551	1861166	1443465	1555665	2147281	1867476	1168325	1474984	1549978	2683521	2400232	2231215	3145028	2881239	1498318	1450430	4255330	610714	1387634	1042128	1654516	913415	2234681	3061868	300782592	34875828
254	0.739	124.007	241632512	225872160	260114912	293281728	212753584	131147216	127061448	165835232	91521432	256823392	179877760	442150400	435154272	160153824	20203970	112355608	8366197	305956384	358960192	100992808	144627184	139726144	283790176	253062384	673709568	2769623	1387078
255	4.988	124.077	3160328	2421379	3264612	3504491	1671344	1351880	1011331	667695	2008984	1567158	1697874	572733	580622	189129	4906777	1344662	2936367	6458000	2958100	52578	184057	1715398	2199772	3339472	2886681	824648	1155720
256	4.61	124.077	3239921	2963861	3005526	4030201	2102572	217021	465746	680330	1718273	1345510	151513	328085	495267	434719	1719073	1446011	4239042	2700252	822967	0	165810	2413945	1718738	3334590	2953992	933494	1511306
257	5.134	124.077	12687650	11145709	10922502	15802508	7917854	1705184	1738007	1761149	7178050	3597983	2237337	947398	1436166	316870	3367848	2120939	10028460	7538962	932974	23178	197130	2611269	5151034	2596019	4091117	2792821	232612
258	5.733	124.077	2438237	957231	762214	3086022	865187	386136	816499	189381	191267	142071	1939968	4824489	1576053	495848	5073100	8045584	2061389	1084188	4832046	143010	686594	1259671	5596226	7338874	4435347	9188554	8543658
259	15.935	124.886	5951728	5773174	6342781	6063857	5325484	5983400	5761226	5885794	5635201	5979426	6711156	6967117	6979483	7016424	7668206	7696238	8204726	7707592	7662265	8412437	8490146	9303040	8883078	8521507	8476175	1236733	794623
260	15.834	124.895	1073897	1387123	729645	944620	998374	831954	1268625	676435	600307	668321	1347933	1166426	882106	966449	882554	835708	808466	819692	926110	750838	899636	743868	603724	1156320	1076723	2366390	751710
261	0.758	124.992	52175504	48082112	91076208	42334468	18414856	4624298	1945682	6786297	5493980	6844176	10501013	839176	3912846	57354040	1482811	6563162	1032132	1832666	20764522	35660512	8207590	7396908	23036834	4258735	2910129	1695576	1681873
262	0.906	125.025	3793180	4101292	4612976	3892922	4607604	5988632	6780714	5584045	7501892	5788097	6209936	2797492	12079483	11258600	5273670	19671188	5071958	7774409	25092700	4112122	14709930	10120762	7799690	6148688	5208458	3186488	18468410
263	5.363	125.097	8384188	6455678	14781592	9247109	14250942	20917356	15655648	18541258	15755078	13910060	7796662	2982516	2893439	1383356	15422015	3576313	10160180	1809064	4387819	383288	1803282	6483164	5968238	1612786	6487380	73995480	68556472
264	15.942	125.873	79321384	77009464	76954936	76679152	82473360	84503952	81983144	80042584	79754384	84780832	77949120	81486064	79551984	81413576	76614096	76724016	77900544	76994752	75066216	70956248	73004816	69572944	70230216	69750824	74448648	13127918	9620647
265	0.383	125.873	19876520	13639044	19972368	23239972	14106760	10161028	22656382	20828476	15808686	16579734	16483312	16291444	20723620	17669512	17923138	21926100	17507442	16628451	21281316	17563334	15337419	15120814	12752942	16694094	12098918	8994188	9372971
266	0.583	125.873	10252501	13345929	12438601	11690547	8956377	6170840	6135656	10863746	12856473	10409448	6715774	6130867	11414920	3418977	6181698	10460232	8967867	13244538	11109217	8373243	4966334	15822488	11035001	4082144	9804479	10353242	7612948
267	1.182	125.873	5013070	17374394	6331250	8149942	5185958	13284503	5803707	12041717	8992407	12039489	7583666	0	19745416	2863314	18132904	5953555	7922381	6661218	4015610	8554701	4262991	2582697	12990574	4204230	8786521	6496106	2957980
268	7.39	125.873	5714188	8147174	7614224	3459850	9012999	6125918	6054434	7254302	4494401	8216426	1260218	5208695	5740316	11160944	29197130	2419382	12514832	8636668	2229414	394709	3805150	11233141	6030666	6816890	13448162	56221192	8459069
269	0.75	125.873	22725562	27278294	10623624	11782922	10839932	20371004	14954079	10877660	896489	3571548	54074	56430956	24248328	2200886	26138698	670243	9390904	61446	7151050	3160330	5632936	699759	11151394	2989178	6730222	13598310	1081865
270	0.74	126.003	11715507	10785618	13143921	14014790	9645857	5850104	4879297	6783708	3461022	11476617	7760442	21196170	20591268	6107848	593008	4171900	45771	13062383	15576682	4737679	6580588	5426914	12570807	9814711	32434612	1911285	1869489
271	7.228	126.012	1303425	1618628	806924	1511574	1546674	964669	970664	1084177	906548	968204	413542	1009673	593446	815647	919045	1508788	1705058	777965	403468	79627	165488	740372	948862	635444	806732	679788	2495248
272	0.909	126.056	1539690	1839447	2398506	1341809	1507917	2031783	2473134	2014965	3355899	2141588	2195227	1267799	2776884	1596018	1067832	2302860	2580089	1866962	2465321	1201655	1814471	2382390	2585742	850246	3151078	17675286	13695926
273	0.102	126.881	30722124	16757564	33188894	21091446	18515236	27061718	24811984	8145562	25803124	12183338	13510354	38088800	31833068	22047894	15269650	24414896	15481638	16809986	23118304	20141814	17633744	18715180	14939686	14057604	45341196	1074388	3410199
274	0.908	127.04	2047172	2113747	2943534	2103306	2658313	3849002	4333124	4116180	5189578	2958786	3776814	2243064	3836528	3065458	1837890	96886000	4589456	3677266	6248901	810087	2811749	7226205	6327526	3247016	4952368	937836	4031537
275	0.734	127.051	2991840	3204505	3092615	2793032	1952064	1247863	1274154	1491264	1288600	1910102	4468042	2357200	1444618	105620	1388398	2210214	645231	371714	572870	28871680	11230903	1626784	4099625	513953	3692084	37273504	5219506
276	0.749	127.87	15114906	17421718	6600644	6925740	6828828	12856444	9289642	5766782	239135	2521890	252406	33059190	27065498	1361230	16865160	280870	6406108	59061	3790563	1470075	3274851	208420	5801456	2397206	4343494	8151804	9608586
277	0.383	127.87	12303646	10818649	12527878	11960980	14850631	5727851	12859484	7622826	11398216	10794457	9873429	11437714	10384540	14537763	5427023	11143140	10873023	12352303	9153958	10951997	12292433	12418275	7330882	7687848	7738098	48070016	43970940
278	15.942	127.87	52865012	48789552	48968744	48440772	52426288	52374480	51942824	50535252	50276220	54637760	50131100	51604096	50400972	52194452	49021064	48805532	50094964	48574436	48759700	45598376	45736188	44333244	44771364	45381932	47905824	6230134	8230614
279	1.272	128.035	4577429	10975567	12043333	18601196	13038701	12871276	14617326	15015831	21744788	18198296	78632592	27963166	10066562	26249532	89800952	33593908	20537988	26258924	21560432	49778368	95615384	3260448	26947388	45662360	41239712	34806668	176225248
280	0.746	128.035	99790824	103676104	192841904	118694624	108019320	91893328	105813352	120290184	138119296	106053464	294230048	61895676	40108384	14256271	38212740	80060256	41237300	32702936	14280456	206066880	101134752	36534072	120806112	99599208	106355056	51919004	85112736
281	0.91	128.036	38248588	52780604	73191008	55635596	57406924	65185504	76265200	67812816	93290176	67228712	225917392	91323672	66939012	72016808	327624672	101393592	78385992	75243752	63929180	180467120	282049216	55869672	80750112	141530528	270553696	2429321	5634978
282	15.91	128.036	6287122	2453413	5716318	4042816	3386894	3804288	7108723	8292244	3087938	6906150	2166778	3095748	6214126	1697066	3416504	1692846	5200770	4045986	1933149	3878691	1577281	1365101	2429383	3858148	2902774	7252258	5939784
283	0.101	128.878	18267302	8076386	11326188	7924452	11032773	18309668	9170456	15713428	9194938	19835338	9189432	18543170	12057701	8318601	9070154	5540368	12729954	18448288	11324897	9536056	11426847	15348121	10249482	13289164	9930265	13554642	18577978
284	15.753	128.928	18498300	12913620	12109319	12019705	13605937	8819925	12108605	17869986	23406678	20501346	13289480	18039096	9648500	16398919	15823128	16445869	13005675	17820510	14106132	16124020	12548516	12989902	18311712	14451384	14041637	7858384	4227075
285	13.122	128.928	25362046	15285592	15117457	3361746	15143257	9218932	22815242	14923413	30616730	22710794	12866241	7021160	8099184	3294134	22353794	18692424	7872543	21835064	13744859	6034748	17843054	9531289	11748109	8712116	19098590	3396364	14920950
286	0.806	128.96	5394710	8636564	11212799	10496634	16168435	12205288	12985782	15862318	11650287	16753668	2784000	628534	929151	3264642	2393995	7363008	2880263	5767117	47194	8482108	9319448	1252280	8677678	7950802	12399941	112774144	231368464
287	0.694	128.96	103657592	107342960	166449088	98743080	135843952	79950296	84280328	112782248	186275024	219420192	40270452	16632379	15330187	23710814	23142636	196116352	162258368	75170960	5868202	164076144	67415472	44186936	234933728	58989356	118723520	6384292	17468534
288	0.909	129.019	37839136	38917008	54822288	32989264	19967526	12724690	13146599	18690238	12048912	15603623	65051688	32044430	34467100	55209256	22094456	408560192	54303148	54837140	26488596	19450400	22337982	24531958	30006190	53172456	22972124	5977052	1282620
289	0.79	129.019	12129327	11345431	9377755	14131606	4697545	4812052	4349386	4697422	1722264	2001320	38498012	7766346	47836192	20827406	2862992	37098172	5776401	14402320	18960494	14866516	4806560	12055286	3266922	21217706	20204434	2693927	934338
290	15.857	129.019	1780330	1261944	2752109	1216660	991680	1660941	894531	945754	806560	1101118	1099155	1334912	1902362	1076581	1209240	728372	1061504	1446000	503333	349172	1003050	1493331	761409	925054	970160	20296946	159982144
291	3.929	129.056	33507234	49107088	10939532	15333723	2053140	476148	1208127	1947702	1315875	1279363	29902556	46342556	278165184	61572076	96168904	24439016	61144788	11067958	63091336	63422612	69331416	2111090	492112928	34490356	61425860	328506	883048
292	0.892	129.103	605200	1043764	901409	942580	18334	70739	166637	178194	179691	60204	545989	413574	646728	0	657647	36738	0	157609	186004	46277	1683979	125625	868881	205504	844738	967570	393649
293	0.384	129.867	1224974	898962	1079695	1242535	947990	789037	1256240	1330145	1610083	1505667	926774	1813700	1213415	1412530	964500	913770	1268640	936868	937823	1229823	675456	943236	902636	994496	1079599	6880374	6396039
294	15.941	129.867	7544580	7421944	7412268	7470798	7349329	7594370	7678874	6943839	7698113	7828470	7203871	7584869	7513824	7754018	7427246	7274838	7145031	7241150	7252409	6636774	6845948	6802181	6456724	6673738	6961329	5980784	581181
295	0.75	129.867	2095809	2371093	924503	953205	477731	1388160	504706	746133	0	118778	0	2305670	2261863	0	2452269	0	445906	0	234796	50716	97888	36973	634337	34735	459403	4115394	4111573
296	15.821	129.936	4743788	4830802	4879866	4168817	5849212	3698404	4791538	3764177	4894416	3467636	4082463	4837954	4685960	4635405	4377216	4509638	3520632	4134227	4018307	2512916	3779024	4250846	4340868	3708926	3968080	3524522	3628394
297	0.65	129.936	5598960	4880294	8335336	3821436	11417009	5774675	5313440	5597684	9335549	9453913	5662592	3870403	5028773	7270268	3790301	5159106	4652402	7812202	2800724	2761191	5977902	5283664	3829161	4029846	7176182	3802121	18621066
298	0.909	130.051	11862388	12069937	12006240	9901491	18352508	17828732	18714160	25625604	25824120	21293612	33290894	19301636	10714066	21814558	11650984	15664549	11720010	36335464	19970760	55504604	19166748	13608729	23994220	13691484	15539350	12012188	3605037
299	15.782	130.944	14255857	13989853	10282446	10902179	5361287	11261407	13939161	9149610	15899939	11859930	11205489	13833886	9265594	13660800	7408074	13410765	11498175	14047292	12548497	8752218	6746332	7599307	14053271	6983250	11280752	50448740	34462248
300	0.657	130.984	30300096	51776772	131103368	55699344	184891584	266437328	314265888	238971456	156438992	185671376	85207824	32916092	81772496	90677560	55588992	81583648	52668928	79484640	10179346	18274472	43860148	60722312	42717332	54767548	138736960	14857189	53429256
301	0.913	131.035	47172440	55773768	91239072	47602624	48406272	72976696	94360784	58396720	88041200	54925624	43289628	11982264	15519014	15325054	145579328	31916274	26155094	55864156	146033968	13851387	48217972	19853382	64780624	18796108	19258302	2529320	34273852
302	2.67	131.035	40078516	56046220	89117272	49539264	52131580	63117328	87398032	50946396	66189636	49035220	2039516	7876960	10857668	13709859	7070843	8441063	97794120	16497197	3565062	394272	50077808	21684722	28599528	20440346	20324486	163507024	94379608
303	4.331	131.071	24979022	17804096	13942210	22742928	6872866	3508777	5182146	5126120	4520370	14360861	1211493504	752149888	404921408	1567760896	163394784	2015004288	174923072	647431936	162272768	248073152	224959120	171930368	134871456	1197034880	1318594560	39936308	158311584
304	0.742	131.083	21715844	14385547	38934340	20664890	52823128	71507200	88979976	89885264	73173800	85496408	83415120	72643848	34857992	6189404	69655032	33121654	17809034	14615782	21088050	196181472	73819720	45402848	187799760	39937572	141151040	44843092	104356472
305	0.739	132.03	94046304	118558920	123278688	104451864	165321200	148638208	190628960	228497936	291660160	264184880	40562324	114053288	71699024	102272488	83417648	82073504	50554732	17107188	70150496	1536986624	334665056	79418104	213299392	144478448	166523856	9600923	11943868
306	0.743	132.868	26017244	26795846	7718364	15755218	15599508	25665542	19037510	20111854	9836438	10996570	3009387	16289219	26346954	38411692	16017778	7727622	22760698	4631696	10944957	2403405	7962566	6629074	11617143	13867056	34167824	37129804	38290296
307	15.805	132.868	43064128	41475316	40231712	39860836	39755480	39999244	38518024	40494736	43733608	41224560	41466756	40071288	39209760	40701400	37070756	37463416	37871564	39295696	37626220	36509348	37883280	37907788	39928172	35828700	38856904	24978416	10630474
308	0.835	132.868	22309912	22493416	10667198	19287350	8278302	10247301	10287350	14117759	3959776	5457430	1971988	18395144	23850374	20653906	25425550	7250567	1684728	1321090	1893581	5241533	4089902	1705760	6911456	8579460	34167824	7180334	18325604
309	13.106	132.868	16194821	12892411	11626645	14121124	9226561	12339333	16627326	7350285	15546479	15627898	11699550	13899241	12405319	13062518	11674817	11417980	20539450	17963476	4544318	6286526	20404374	14675233	14554118	10311810	24679552	24506530	24110450
310	0.341	132.868	30185176	27737374	29741510	28359478	25375504	28808374	27193722	32120662	27470346	26293376	23381572	24272822	28341744	26830056	31623740	24198604	29155542	24533720	24539418	25896772	24682192	25327516	22483062	23492736	23418250	316700000	308298080
311	15.916	132.868	306113376	291871552	318307584	309283296	294754560	300770880	303814848	308656160	290223520	284519712	335337408	338425504	335726816	348122912	346848352	354285408	344708768	349718496	340486176	315271456	320541824	310751168	311648800	307180800	314794880	9954483	13405773
312	13.739	132.868	5360380	13083326	15275071	14192852	13854893	15192159	8734668	13153321	12888608	14879407	15447959	17656884	11906534	10117813	15699708	13015801	10368388	14937696	10230065	9410090	13706223	15761218	14058961	7779565	12222459	9602971	3299006
313	0.966	132.868	8555707	12293279	9934703	12642788	5076454	4054371	5205809	8646335	2098328	1782624	4723105	33967464	30029830	15771793	26974968	5268332	2714387	893530	2178353	5239060	2405882	5231067	10965711	3643800	3775802	4918360	2641719
314	13.11	132.923	13385654	21140888	10723658	14545227	10776783	8774051	12400492	11947284	28293464	15722380	18104806	25437774	9251338	9459464	12554236	14019036	13894072	6604240	2731849	2638948	4456376	8054204	11717939	9433900	11928959	25902802	24701944
315	13.742	132.923	24122482	25495290	29063336	27920504	19424922	13326296	22833396	11265338	19268000	24404670	24795412	27862430	12670055	19741362	30494222	30885452	18818890	28755308	22382322	15490069	16115627	19052600	20066964	9409100	23238192	12856579	18814132
316	15.75	132.923	9948665	15816643	16883442	12903318	14991879	11802403	11879583	9575598	14409198	18745982	14524499	18136274	9335704	10446274	15476152	17270632	15267162	17163510	13949007	12397143	13228833	8595563	15381499	13611838	13370779	55376804	76584128
317	0.88	133.014	109950144	241641568	363508832	259350560	222727728	255862192	327565952	385603840	398710720	280652288	40313632	145600768	324172704	91389984	13253790	150510656	37237848	23274498	61942920	81017280	51400220	25492988	24771780	92162032	491841184	4679794	2648746
318	15.804	134.047	3409191	4262935	3243327	2915502	2622257	2626666	3348729	2299696	3258266	2759860	1874162	3281113	3311306	3253421	3360594	3561279	2556796	2571960	2800372	2517465	2856043	4519188	3223463	3428953	3767140	17946860	17000220
319	0.342	134.865	19057914	19150144	19196900	16240197	17717220	19694954	18914172	21633786	19027074	18232872	16709734	16080574	19239394	19159744	21202122	15845278	19049016	16686549	16140023	18413878	17410106	15620496	17581940	14500783	15055216	314281856	310038208
320	15.917	134.866	304696320	301867168	324915872	309125248	295105312	305862624	312351968	321811424	293183712	287817056	340348128	339399392	345884000	350110400	350240640	353381952	360178400	353505792	347322816	316849312	321962688	310116608	311169408	306179712	315660416	157609552	123128288
321	13.742	134.894	195606032	128679960	169240208	54654412	117024584	94407536	66014392	82949976	100066704	122612904	195830800	213385776	95325360	145655568	172393904	153766656	127002120	143780112	113553192	56573604	71984576	134602432	178528112	100866336	78203288	276811808	227583392
322	13.173	134.894	103430712	298961920	252972560	110911856	77620624	244125968	240228992	141913440	146428432	156635024	80106872	325953056	202193648	127618064	96269256	141981712	100174056	275995136	209769808	156860352	243569792	136699776	194040608	225036352	242779952	18701340	12410795
323	0.584	134.895	6245726	18249002	15738756	15577502	30611964	17666874	32857392	21992752	20436352	21987326	10178999	14122392	4634226	19529004	16696163	14613934	11915912	20309920	15039635	6886822	44079736	15122264	11917914	15837338	22139884	19874476	17872106
324	15.789	134.895	22958398	16810852	16269245	59213824	19625612	38610864	36014544	103410368	42652688	93046624	27111674	23190750	17475900	20283612	17052736	16526006	18773758	15850464	22765664	18300672	20004438	22753246	16813158	16603801	19376300	276811840	46943196
325	13.095	134.895	194302656	185100080	134376576	95850024	167826352	193461008	246996448	242358976	208522016	212766208	303364576	367027296	346172864	124705656	317333536	298710112	215254944	276498752	164321120	156860352	243569808	205469728	165144528	89442520	213532048	93775848	26804322
326	0.874	134.895	73208016	85676864	78717880	63757012	29901032	44522816	33397456	25952840	18084548	12472319	26209612	69782640	179859600	80785104	49379156	55083620	65553376	37206908	47379964	46469368	16723057	28384402	73125696	44010284	44307408	93775840	53253668
327	0.947	134.895	193556624	188797616	156971504	133324320	29715696	130731040	39555364	49602060	29255674	39150032	12692521	176103008	151753120	83131568	166053728	80833464	123754832	170362832	171573056	71774888	23185754	88423288	80108144	100479432	47415704	225013616	34288284
328	0.753	134.895	31644232	47841820	81217384	21701606	14065691	37527156	27426758	16888954	21662332	11126236	36141428	98974624	100819304	124199896	30567294	41130376	319854560	106298328	483482592	105550736	8538471	119153768	79245352	48831368	68091744	1475516	1959980
329	15.861	134.915	2557464	1596763	2131241	1778713	1521353	1583383	1703382	1845458	1956161	2168315	2008440	1723788	2165797	1620560	2057406	2720327	1533331	2233502	2676767	2184765	2642881	2201695	2089870	1550197	1996707	12372007	4108091
330	0.774	135.03	3903987	4187184	6752763	4040654	5737918	3345672	4568072	7789210	6499972	13374852	111949240	21279820	66640360	145002272	11654262	76213640	4068248	62196420	120002656	126521472	54975640	70143288	26114566	45457556	36012560	20759328	74292720
331	0.91	135.031	41309244	67805456	67043648	61100028	38075436	32912460	39975220	54360352	50425260	42403468	7389734	38343392	50381896	4343161	14341118	30558014	70459536	131204472	28196254	26495314	27346576	41296992	27722584	23483450	57056952	1543526	14433688
332	1.176	135.031	2031702	3479294	17790424	14171014	15087476	3728104	18659164	22077780	18493716	18921010	2133119	4679449	10747775	1170436	2677256	10915140	9399056	30824254	8978309	5680308	2213024	6469312	10048915	4378542	24696696	3415601	3252868
333	15.953	135.902	4238848	3364300	3923932	3330436	4113009	3832847	3827048	4000520	4076021	3743477	3582189	3265057	3686398	3638218	3441291	3241704	3305481	3417449	3393064	3324346	3481141	3081608	3420751	3105906	3354069	10848253	136397008
334	4.986	136.077	19051208	14699832	36863540	29990058	95310816	103233736	117050352	103477984	148824528	111635304	26449950	10744517	13506322	10724639	16685886	11377036	31749334	35212236	16622308	16244852	13381645	4352791	15936180	49103324	20886836	27384008	42111780
335	4.607	136.077	79069240	72653312	74504064	98515632	81992160	67382328	42485720	31939274	105255296	71198704	20357150	13472467	18742848	17231408	31823722	29100658	87262400	61218804	17749490	1745112	7808099	52512368	34809752	102345320	67387336	97255040	94027288
336	15.916	136.863	93920776	94142432	102946904	100933624	92943552	97293184	94858360	103599288	89307024	90222784	105601384	107519384	108003664	106491232	108477816	111605008	112217264	109451632	107668552	96756712	98961096	93300968	95265064	93457488	96858800	10424970	9935239
337	15.805	136.863	11684942	10754171	10817458	11483450	11595080	10979195	10255217	10963407	11913620	10888035	11875135	9913689	10351570	10399049	9750744	9959159	10509675	10672126	10158249	10323879	10175354	10473473	10219523	9605153	10020139	6723039	6970208
338	0.34	136.863	7235199	7414442	7620713	6778327	6960016	7119750	7404536	8421404	7122539	7176122	6364926	6453233	7789499	7575226	8163436	6144910	6821343	6912874	6414284	6233752	7062986	6329009	7239313	5316138	6158888	35269508	37652804
339	13.743	136.892	54798088	37883628	39489480	15883497	31317592	32612122	30781416	24347054	28847582	24525746	55169440	51351492	22954180	41517612	55326720	48381668	35581672	46592780	31939254	16777954	28347296	40343644	53213752	32784800	30411482	30536448	8801684
340	0.871	136.892	22660766	27730274	23914608	20082434	9277226	13707363	10206318	7854222	5498004	3691604	8194192	23225684	57024772	24066730	15274509	16719836	21935112	10905499	14500358	13360119	5272672	8424574	21972408	13636953	14100581	75513520	27184772
341	13.179	136.892	33827884	43400508	37726544	22925790	26451820	38928752	43310244	49292908	28074062	55829912	21385926	76034960	66778164	42228728	60710676	19824622	23373964	82740664	24367264	77921856	73647168	41438468	51112400	57494140	38290596	9545021	31436504
342	13.094	136.892	57749140	39437928	38405052	27322660	51334684	59818320	78409744	63088444	62065896	59759720	91968288	117675568	59022892	40933908	98894288	91258624	58632072	82473696	52475828	4043504	73647168	60953696	46697356	31379162	66270860	30536448	13146234
343	0.946	136.892	50600800	57100676	43899368	35235724	12170023	18106004	11843890	11690723	9354578	11554391	4172370	55967628	52209752	25431152	53364296	28553148	37016388	28233936	31404226	25879650	6887912	27430512	17160846	30589748	13740767	74504080	10613800
344	0.754	136.892	9834278	14396794	25239852	6453686	4924020	11656383	8997543	6057830	6642580	4106142	10348885	29858404	26627044	36728904	9379278	11400524	95922712	32243138	148436208	32065464	2791457	35614736	23968930	14604350	21557076	3201890	3213780
345	5.648	137.024	6991075	2236808	808458	2551694	2823984	2894226	2771665	4537428	1390893	2554368	4768702	19063322	27010046	4620238	5037502	8221900	3220876	12231189	29488548	529436	3671352	2421511	6784701	5833016	5821221	6886177	15530494
346	4.607	137.061	19390190	17340506	17365766	23823942	16713595	11675370	6442456	10719557	18866470	12992492	5389694	3418046	4768406	4058520	7975638	6796156	20954934	15350191	4485096	57783	2080134	12933254	8571404	21170430	16219952	1508794	19033806
347	3.462	137.061	55757268	47258720	122202576	82287840	53524660	29262596	48415216	44613852	15395875	50138268	54873	2048921	3267436	8764530	581176	23327214	1495579	804651	5107610	112674	289080000	15590602	11882075	1869511	15467538	818484	1335724
348	0.478	137.892	560181	1175130	789479	1181586	662360	1436039	880965	717913	775457	699775	830977	720855	634702	483403	502505	743124	390031	792104	1429428	614685	624051	1103380	972566	454967	1167178	5457846	7718060
349	0.912	138.02	24032402	29915874	26853746	72963328	30028890	15420159	13716800	9364933	23339008	7849501	23736824	7804995	10962660	8065664	4640948	18431606	12645031	7012472	6082006	2276950	8715159	5922090	13142418	5877028	9347521	936518	910654
350	15.909	138.02	1213422	1656228	2636023	1894558	1124126	2093683	2374630	2050636	982026	1466929	974617	1350766	1670945	1263854	789575	1399881	1230562	1552133	843679	1380622	1683821	1145268	1224960	1474058	973651	9781823	8027946
351	5.756	138.02	3352910	8817898	8170974	2829148	7816892	7869629	2986857	8620200	3261976	7348078	2864940	8925024	8969516	7133002	6763118	4922440	1738195	7369406	3153883	6976816	9102017	7327536	8054770	7079917	7642231	10777066	10979210
352	4.61	138.056	29291688	24373058	24960396	36176332	19055960	9085775	9303295	7508044	15985709	10972026	15446636	4369780	12313265	7179911	11853579	10739749	30803254	32362908	7287484	37709	3473598	20955662	13904396	25141372	23638514	12472623	18148396
353	3.592	138.056	16886894	16265084	11850799	25290044	11362059	5206940	6390067	5060802	9140088	6882250	6978349	1150694	1024800	1730376	6494984	6095412	20785910	13981712	2588460	14351876	7336576	8422681	28740620	27190890	11478419	754995	382898
354	0.342	138.86	403994	870370	963312	826246	748838	579731	735002	1252598	830184	785877	685261	691473	1029998	738397	975066	604625	893823	884126	790533	605176	805401	777957	841330	679927	509684	28665134	20195086
355	15.922	138.907	10932678	10020029	9432656	9190708	9482798	10767390	9347396	9327077	10091028	8579705	11393946	12467148	11717948	13002618	20917238	13658591	13992910	10625603	14576922	22188892	28107500	19478618	16603940	24787994	14308728	11993647	6421116
356	0.768	139.007	50540952	90034456	171919520	59967108	46924436	30701164	32759176	33389806	22634188	47926464	91347064	8080665	7511996	53570380	2593642	37386732	13019116	99783304	150026560	7636908	3633444	584152768	191106112	279617504	51895656	35098544	6919492
357	0.862	139.052	18742570	16628445	33949156	20835840	14458790	4404806	4164451	6760370	3918222	17513976	28799870	39350172	7863378	11183472	59983800	44450112	16285352	54670684	34403204	4134263	33359538	12920586	36598072	60850836	60086512	643443	2750014
358	7.464	139.113	6882844	2778273	3702528	4027356	3719819	765298	185788	60570	344174	201201	1172478	109510	393994	681417	232427	238483	1111585	1927298	185416	57303	2396309	8465083	2001574	649869	1791317	522385	2780110
359	6.034	139.113	2781833	2949800	3533746	2506004	4376534	6783439	11786487	8227016	4798062	4072130	487087	1093232	419097	221652	1595765	711673	5782618	977266	3097218	27134	1726417	1345283	1492406	890856	1613899	189777	247184
360	15.838	139.113	195674	232382	127475	145627	191548	75643	152463	170954	183412	229200	110692	270748	202827	142709	131977	190464	131734	115480	120800	152731	160940	200847	213016	205657	162385	1484158	1338351
361	15.94	139.873	674260	702562	541126	711164	588970	683081	570733	744167	469643	631145	876769	844572	1002378	956438	1010169	1088973	1139887	1137980	988015	1357527	1255356	1203481	1175217	1252054	1329956	380261	10898874
362	0.888	140.083	3644826	4652960	7549492	4442361	14766777	20899794	30738398	17704848	15817312	20784408	2215318	1945861	1487379	703370	1271154	2849600	1449884	128759	7328382	255902	7545099	723518	3592291	606278	823340	747427	700772
363	15.831	140.887	791610	933246	878324	868441	904518	851051	856063	757222	742952	712117	960512	808215	853185	749398	808575	850303	876892	764899	843900	786592	617476	650271	686081	698335	801443	610864	501986
364	15.932	140.887	633704	761604	648573	656933	699897	788943	689230	720914	840055	633973	652810	773649	628758	585248	813236	743466	666549	460470	486204	435769	585363	327232	531388	472453	505886	319323	3074316
365	0.765	141.003	8098972	4242294	8266809	2390186	1946762	945102	1175725	1182782	327361	1671971	4261553	279853	55902	2858655	26870	915426	0	4017718	17069354	22790	6128900	27784500	8807641	13179345	3972601	761528	2921936
366	0.909	141.02	2103220	2171110	2772564	1746734	2581457	2994338	3837345	3371369	3815626	3315422	2124067	1210038	1562090	1286253	1221918	5036642	1901406	3636377	5345962	421417	2242611	4413716	2325977	1388182	2017038	24359960	23318314
367	15.941	141.868	13458166	12003638	12892346	12104256	11544936	11312943	12215449	12267265	11485319	11259315	17058006	16619596	15880449	16044998	18021202	19812476	19456266	19028654	19469040	22695582	23827814	22778572	22308170	21860418	23643970	1830303	3775209
368	0.151	141.868	2409898	2902828	1824016	2797279	2346499	1027711	1486628	1166771	2006994	2947349	1090542	2564510	2204519	1823868	2182503	2752904	1968436	1146670	1772284	1137646	1968912	1419748	1828992	1784803	1824716	2789312	2898490
369	15.739	141.924	2237097	2497866	1830347	2231141	2312965	1696167	2301708	3357937	2788070	3275030	3142992	3956725	3491265	3921622	2664288	4529940	4456974	4044388	2783116	3941121	4134290	3777194	2775320	3173748	2285424	4038252	14780877
370	0.91	142.051	8611532	8472133	13955041	8779746	18552068	26769442	31345966	25142732	37667560	26481582	52478748	19181732	15020465	14937656	5700280	28341930	19126768	30534394	19306442	4128150	8968532	30831464	19558954	11529402	14566920	2852893	4995530
371	0.797	142.051	5200370	3788723	4622438	7072516	6629509	6629016	7572146	6578815	6022492	6664302	9186189	2583116	18109296	4638854	2263344	1149774	2006559	13728816	996739	1345541	3885801	2325303	1299279	5113261	7107066	1240848	771065
372	15.874	142.897	1316870	1113831	1201065	1175091	1038812	1084789	1273836	1094853	1147317	1141232	1436418	1232085	1158304	785467	1393002	1225823	1331563	1258119	1151886	1254699	1060712	1241702	704445	1125355	1337082	18450268	18901802
373	15.749	142.929	13400666	14348532	15105791	14429883	15221692	10455381	15090987	13416380	19505896	12876141	17533684	22324100	29168856	28467108	16043562	10127281	15130957	23519206	18766138	14381472	25417392	18964396	17272878	17576540	13179806	1227804	1270129
374	0.737	143.035	5107066	3871068	2938932	3732156	8535447	3899613	9784352	5994058	2728478	6089325	1727330	1837812	4768326	118712752	7290826	28466142	3313654	3697781	1290003	2385837	2085808	3394080	2297669	40363176	8581921	2098298	4719746
375	0.906	143.035	4302234	4564339	5329388	3572027	4748843	6258044	5870552	5798604	7678792	6196398	4401163	2618832	7459805	9658988	4789984	38598900	5728150	4736311	9509434	1858658	6066348	7942554	5501139	6095112	5913452	330327	148814
376	15.821	143.035	245158	215678	319620	330518	419381	252010	300907	235811	225571	168084	145421	154107	262694	139852	251767	166398	224079	326070	178269	320635	134178	172644	252532	245721	155060	535550	882332
377	0.89	143.119	1148733	1721515	1361924	1405511	39973	252994	298057	43828	128009	236021	162474	622615	1222242	0	1037391	0	88344	273832	249305	197562	2770668	419210	1252939	208635	401580	15427085	14599765
378	15.941	143.865	7036221	7470050	7583410	7471349	7375566	7184012	7996840	7634502	7187049	6687841	10469048	9956305	10551096	10745669	11617051	12103177	12520012	11835625	12336600	13963871	15078622	14164887	13783314	13398882	14961326	939259	701977
379	0.156	143.865	1478781	1550993	872303	939774	1760982	1172232	1260338	738293	766544	984566	973006	994767	632855	769347	1166291	1294206	553068	1023548	967803	478116	708234	565316	1444231	1345344	1287270	1322395	1361844
380	15.871	143.952	2334184	2852094	2903251	1440287	2682385	1538239	2123606	1569231	2847400	2340339	2628720	2481848	2435214	1568595	2357696	1753115	2071267	2912494	2362964	2296610	2051181	2130209	2474872	2894540	1829154	3928191	5471452
381	3.456	144.046	5482931	5749096	8106247	2513976	11122284	16882234	23216740	15603220	26179252	16093027	2122416	1373136	799127	829503	902258	6056024	12763503	1914840	277797	30490896	8319894	1069552	4846390	4504706	4266597	20708398	101547824
382	5.332	144.046	8310830	18590248	24130146	16563798	25609456	27142028	13405547	34611776	59197864	24014652	8858760	10517262	28480390	5046810	26459984	52245504	40114564	76334200	10746283	12673359	11944532	26107818	29873174	15096233	133748712	4894986	17662762
383	0.91	144.067	12623003	13191157	16466639	10996440	13327467	12023690	14994863	14451241	15120069	12033593	12631583	11687003	6225884	8195391	11369093	13855349	9658330	17451824	13901026	7533504	11709271	13253375	16770195	8854847	11936249	651231	1598398
384	0.134	144.871	1672425	2011037	637571	1426878	1334825	1596513	1144516	1336575	1175784	2434987	1849744	1574139	690034	616262	1528570	1174807	1082891	1251218	828006	799070	872193	1254416	1173491	861058	727908	20409622	25451732
385	0.511	144.923	30740804	35245000	6558597	15637074	28685124	34014168	12849755	13147124	30109982	8652097	7684780	13799968	11288486	7235134	15634222	21975684	22746524	8140425	5240390	7102742	23634436	19965362	22800438	17260630	18773140	412059680	207053408
386	13.102	144.924	257010000	282126752	256984736	399290464	394537664	508066464	301441248	435359008	552147200	419356384	484530496	456341440	410278400	319092384	466531072	435929728	540753344	473723680	103291736	195413136	344095136	183870576	271249952	187923760	313044928	12888715	11842238
387	1.012	144.924	8498959	7454502	4628971	12132974	8529678	11363873	4421412	4960381	7339960	3122602	10131223	3660311	2232654	1569750	5016186	2075962	4475739	4973972	6885224	10739559	16639738	8973565	5546888	4158719	4313777	375035776	400408960
388	15.75	144.924	274697536	344006368	323481664	347448064	411232768	324185696	298247552	287567328	402635424	224826112	377223456	474242720	253694960	272360800	334155392	437102272	345688576	522008224	393291776	330390208	535603360	255268784	367267136	381562304	365443584	8898536	12205119
389	0.649	144.924	7473390	8405909	9987384	6632433	13523205	6093122	6540476	5875231	13020265	10975523	6620175	11010757	9297276	7605658	7837968	8805534	7322606	8519337	11239779	10209213	10335125	8556358	6921440	7040386	9484634	3482615	25912432
390	0.907	145.015	8428795	11824235	6840793	6230904	4276976	3100811	3786142	2814687	5539552	3091277	21714332	6939798	33043364	10776860	19735978	6353739	16070663	10242662	24905758	11931035	5380322	3653725	185076464	14095155	4728710	1955396	31626714
391	3.108	145.051	4848868	5864669	3794863	2781588	20355780	39075636	70300568	31726002	55923412	33930324	1052447	2773452	2215509	1903505	3158074	5540526	34462668	7106551	5008191	837841	3827412	1924403	2062565	3849861	8419306	637182	541488
392	15.813	145.052	604348	664817	522719	497739	585569	563320	457988	480980	414230	537460	473478	375279	889632	405648	459384	450287	589380	428046	420319	563272	651658	406310	542840	618625	433017	9891738	41202576
393	0.733	145.062	31899628	38457668	32322524	31636282	20849686	10066787	9645837	16399560	9511298	15977656	37404356	18291272	19708010	2483937	8143639	9489410	8367084	7177902	5865913	255585664	107863168	16559688	47536856	8028357	39793540	2312392	2062658
394	15.94	145.862	867037	1084530	1199998	1036642	1063093	871123	995728	938812	1064965	1085313	1560136	1658553	1444698	1476963	1523261	1737270	1697619	1636807	1778481	1963227	2027079	2034869	2045780	2067593	2010732	170490336	1112721408
395	0.745	146.046	590064832	627100480	1232894336	726515520	677989888	554667648	643039104	745347584	894933568	658440256	1902496896	322808480	218817968	60449396	242320368	417047744	258831760	157659632	82416864	1127154304	582025856	193732464	816556160	621801536	604803776	268437	10180781
396	4.355	146.061	3490215	7552720	12880062	5864452	8386394	10633251	17050366	11468904	14961322	11108880	2453726	6254807	1314140	392527	426891	6738099	21222970	44699524	1506123	54767	820908	9425862	4353818	753085	4249225	36328	2116938
397	0.749	146.101	746954	868902	1990354	931985	1086427	843391	817221	1017129	1490354	917308	2963467	306144	48280	78728	85264	212430	129222	95791	0	6118636	964878	354637	991238	753890	1012893	4551254	2780226
398	15.982	146.869	1160062	1138669	1528801	1118106	1788098	1038275	1127821	1173520	1012511	1943248	2215839	2155862	2431298	2355122	2176716	2045280	2422392	2258106	1313755	2507856	2670365	2671808	1622003	2565941	2755897	8637647	18185498
399	1.168	146.939	5218571	22003250	23562660	9245708	14739810	17062496	15810190	29926278	37210584	24042802	13472309	41849356	21028618	32515444	21348100	29993108	6239266	30329124	24071554	19001084	30549730	5532808	30167536	15738928	31703820	224866480	437075968
400	15.862	146.939	354673184	343394880	358521408	348423616	351785152	333965856	340860832	333562368	332257408	345468352	366983392	340409824	345177856	370968544	371548288	371989120	391818112	364819456	386616128	486357024	514275072	468251456	421080000	214012928	428761472	352221	363959
401	15.814	147.03	262862	306322	311263	281767	280026	205355	281378	216167	243276	198945	176660	188920	222421	320087	234899	292036	162511	225111	202053	317425	271080	351706	274432	270240	320431	11112059	41587936
402	0.909	147.03	115801096	118086192	177334976	93847040	61058100	36462624	40798688	51134188	37287872	48465012	187145584	96766376	52674108	204915488	68675712	1387591936	172839136	175398688	63473780	28909312	62170232	66019772	99665456	185670272	73576816	19034040	5890817
403	4.771	147.045	1702421	2469063	2116714	2833796	938994	271565	317874	550932	389883	621721	32629628	34852928	21345878	121868744	13365475	154990208	6152430	13029419	2876348	15208582	14430919	3050440	4567036	56721168	170120128	468860	837571
404	0.561	147.876	590443	469251	469934	1194262	567966	685225	508772	602498	915512	861574	761216	557608	672758	930110	455282	762953	719845	749388	415873	944109	437362	891360	548162	530610	464663	6165210	6808868
405	4.99	148.077	69440088	57115680	58368600	78996104	37276964	8908752	8041723	2141255	6650851	11024693	97029072	21617538	23973952	2672377	20632436	30860578	50941572	175872336	36247908	405821	1625193	43473792	19865538	9843894	26359976	333857	260016
406	15.941	148.869	61178	83439	29046	415579	63472	105671	70794	51581	432841	233389	150663	88835	99421	205411	261832	136548	314613	126750	145914	132425	515709	564146	291535	314605	169498	2054245	2274876
407	0.408	148.919	2142066	2751250	3649103	4999154	2656522	3553076	2989776	4962026	4913906	2860942	3493135	7103744	6935982	4236018	2580564	7558552	3167286	1843220	5159234	7698626	5620521	5960064	1008989	4205166	1970324	32886662	31313592
408	15.84	148.919	38130544	38471812	38864276	37222656	38828944	38076624	36205196	36265412	37813968	36791116	37590108	34871056	35899668	37895624	36303028	35722512	35658672	36778876	36401112	32535028	31578102	31866070	31340144	32849910	31592500	4773938	3505692
409	0.641	148.95	3228822	4728430	8099054	4819452	8487013	8763208	4420728	8515909	8935265	8975093	7203578	3220941	5847630	8856736	4531051	6135295	4666500	5607770	1612939	2934596	4165194	4338252	3457289	4829229	7500528	5008744	2187062
410	0.71	148.95	2743706	4893269	11569938	3817004	24046486	60345344	68502664	43263220	10494661	16551114	2661735	3933218	9117977	3661421	7362627	2255322	929381	958498	84580	162682	1908079	758796	2329899	2988758	11771042	3289918	8653546
411	3.177	149.028	502656	1269984	910005	1800206	823332	596897	325470	482338	295340	504557	9569962	16207583	13207067	26607420	5254444	66818484	6308606	13820918	93077432	6594068	9014890	6931582	5818426	23201984	31526802	8464717	12126666
412	0.821	149.045	10740933	9177354	16356391	11896475	18398632	15626237	19559892	22813288	15327056	26462248	158340784	26804442	59788560	90946136	21933932	249702720	21142610	261726016	81312656	41816432	53159560	265386816	195578832	57710840	64477648	2696112	3097463
413	15.841	149.937	3430494	3328551	3419191	3081199	3258146	3334830	3199142	3151903	2496519	3345447	3642418	3199524	3297308	3514342	3378991	3404390	3271792	3359058	3246131	3202014	2767222	2922784	3003913	2529810	2990948	3730413	3528525
414	15.838	150.885	5285818	5198710	5012694	4779183	4975424	5001567	4837304	4928666	5080059	4887969	4864881	4843953	4758574	4605527	4659238	4631560	4558024	4627761	4435366	3830621	3991644	3730551	3830852	3876269	3462020	2908017	733117
415	0.709	150.947	788489	2127152	4682258	1549574	10904571	25581004	29350970	19552172	3050610	6783614	746616	1711339	3990538	1498698	3163749	875991	89032	330294	457297	52608	580168	255204	662687	1136426	5225490	1833858	1281295
416	0.641	150.947	1164913	1839711	3275920	1829558	3869602	2406026	3286276	3872068	3497008	3720608	2786423	1170196	2368164	3515292	1672528	2198375	1613564	2130764	457297	1088012	1511765	1757062	1325351	1947299	3067140	112335960	329633376
417	0.91	151.026	96153200	170586160	240752176	173727104	103672960	70058024	79369936	108815472	135061440	92006320	153962560	110837624	147460288	91074008	62562544	37276316	45336828	349082496	15815409	172504304	113796336	40659444	186637280	1024254528	397831424	14055763	59156904
418	1.253	151.026	14829795	27776466	62066476	39794268	31384108	19453426	29801316	39289548	46030548	31496560	47393884	18600136	34834876	25734656	9609089	15930437	12091207	94662696	4995142	57375904	29987252	8956638	70450384	279575072	118587416	1411186	1353143
419	15.948	151.897	553510	433506	406570	453185	604360	561814	469023	702842	491104	725968	880529	946184	772763	1020241	908999	1192276	655039	1164378	1147488	1166824	1324271	1517481	1301014	1091106	1251547	2493547	1597454
420	0.769	152.003	3887425	4169292	5385012	5079557	6175674	6577517	7904624	6503592	4644282	8213211	8475597	2473593	2112392	1251479	193974	4534126	227266	4042770	4639668	2482376	2878752	2715336	6394800	2476826	5842146	2691690	2707648
421	15.838	152.88	4089985	4240681	3678985	3657628	3840040	3606899	3663136	3673993	3663703	3611796	3558123	3571739	3420859	3610080	3607697	3580166	3402876	3571602	3392372	2905430	2879388	2959245	2783042	2971436	2781826	966938	3273075
422	1.044	152.895	11331552	13990433	11604037	6951314	4207332	1241777	2127002	2202874	1483782	879655	2533205	5908737	3059979	1346832	1062874	661626	1537709	1688292	2849018	1151196	2672555	1995478	2144744	1768665	1111820	1721636	2478997
423	15.816	152.978	1480561	2546564	2748772	1768853	2867034	1356626	3232756	1484262	2964629	1631919	3114948	2015729	1143254	1463518	1190672	1119100	1221826	1297769	1134777	1321042	1366199	1328862	1165402	1111520	1440789	3165196	2915524
424	0.659	152.978	5008407	5239800	1955157	4417498	1129175	597045	549691	740824	1606576	712965	11059775	7497250	5731760	8232072	8614635	2537442	563057	2789216	12184039	9213251	10542589	7104562	3303225	16465953	2406663	2504552	271134016
425	0.751	152.986	6794430	4758054	7312994	4263572	25813516	45348072	51109848	39660352	309701984	92757704	6809174	3968601	20883260	7056170	6168738	7222033	682925824	63518704	8487027	5730792	7716402	3388450	1667230	2852972	42765884	9005515	271238784
426	0.858	152.987	9130292	7863748	635697	6529662	5575182	12995677	14715049	13266696	322609472	20516142	5277626	946097	21606886	2887048	627905	4701329	682892032	64225484	6086604	2286514	23551024	3888443	2571349	1706079	8488943	250610	3102352
427	2.941	153.019	11961763	8486593	4018290	8297271	4817470	3964096	3643930	4300828	2890386	1179841	5444318	6550824	9917270	1775735	1160800	2495869	2331734	2981418	525588	103414	1957057	4466072	4184937	3735936	2659234	451870	1712643
428	0.851	153.023	1305314	1274487	2017738	1389215	2916837	3519337	4395189	4076688	3966512	3715073	1232454	327675	114584	463363	282581	7392082	119481400	77129648	125286512	3438570	3385902	26786974	6240714	1075224	1128136	74665	229203
429	15.86	153.128	96354	209168	63291	206850	187047	190101	117874	209150	161117	212343	124202	110569	92864	119915	100612	166100	172353	209603	159368	182674	113625	140400	135148	66183	156378	3467452	5090074
430	13.076	153.868	4373198	6668356	10254118	7123809	5750526	9026689	8409176	9678242	6809135	6545529	3996255	6601398	5730604	3612720	6230330	6036654	8583151	7623808	2317115	3080260	4442846	5699772	6354368	6110120	4194528	30522406	1873509
431	0.752	153.868	4145738	7275578	7126880	2052346	1444324	3822188	2083477	1544873	815721	359775	266277	11068603	5196940	1480230	8531890	122494	44953672	1601002	16858760	1518592	313971	2960108	5293356	800212	1889422	1045877	288866
432	0.982	153.869	3617806	11077860	4100039	8171200	4656560	2126700	2175514	2220784	813072	1646633	633215	23057228	13482337	421398	13877084	1345938	3291645	1580906	3284080	763602	1199482	1120418	2936091	473804	1267365	278042	712778
433	0.87	153.869	8902083	10810875	5829464	5037085	1913814	3045781	2577140	2094318	607110	481668	44557	13103232	22562756	1286869	8884928	197304	0	286695	873139	423972	190185	419769	2886694	677165	905552	11976100	11634943
434	15.946	153.9	3532907	4062036	4279644	3568404	4354310	3785010	3639106	3189876	3757346	3529992	6424630	6197111	5842124	6291177	8368757	8576557	8025998	8540381	8534656	11122351	11880259	11228820	10505498	10578610	11162511	1405474	4485642
435	0.909	154.051	2088743	3103744	4229115	2537313	2973730	3676465	4215278	3624890	6256260	3688675	2668442	1016149	1147749	1710485	954308	3505610	4608582	2183773	3323113	1097885	2569184	3648960	3368672	1483554	5592461	6138197	14039915
436	0.714	154.062	52360648	48675168	38767016	52302752	26752154	12531940	14392131	16436504	21201064	23641142	335119808	67297152	18039764	33699136	15157931	31378276	15043851	267308000	18063244	711441408	136191760	31239276	55991372	30740618	18113950	390880	487369
437	15.839	154.875	608986	729311	594193	691797	708069	560210	571773	701072	556489	607721	620756	547226	588553	575524	633227	602375	551242	581198	621148	452043	533880	454150	542955	434797	371262	1378391	634946
438	1.031	154.895	8993149	5446844	13562413	8571280	805414	552167	1439427	586626	1387532	199718	1199749	2705242	709180	139850	733872	1153415	255579	677128	1141478	203435	1372036	383423	1394083	2484717	818729	1856270	5074727
439	15.814	154.974	4167611	2281550	4935176	2364905	2744057	5165408	6583370	5086656	8004290	2664331	6819612	3513501	4068030	2436030	2338980	1995247	2216264	3305302	4037213	2203836	4227260	2354985	2096965	2031696	2672971	1226252	1129964
440	0.658	154.974	2019220	2233339	929380	1803470	350733	223239	118128	208155	549458	189528	4398487	3078543	2437178	3617537	3812074	977085	192927	905052	4816843	3638488	4655769	2824367	1233257	6773026	908253	7479669	2980410
441	0.75	155.002	528516384	506874368	690310208	687976960	246526768	30177282	11205938	7134400	7555476	5467535	195265232	17236800	34165200	27122020	10536180	224179952	19211744	228977760	1580938	2954326	178543552	781836608	124836824	249426832	40713800	594463	11464815
442	5.731	155.108	13188136	25483674	33776336	22455562	15571769	22908614	90164560	63602796	19387672	13043506	7284424	1756855	4596316	1864072	1455388	11725373	18767570	10250172	1793921	2340684	5291376	5941314	4609384	1884034	4193354	18825750	1144035
443	0.741	155.866	2426955	4364908	4127627	1050679	755879	2267382	1383812	1064763	491208	362520	189354	7406496	3229938	734167	5468367	46369	26982636	965250	11153359	978124	357222	1165623	3213768	330686	937092	609745	775427
444	0.872	155.866	5721621	6978872	3700534	3479444	1698910	2281640	2031692	1502222	593762	940568	58104	7921212	14645370	783361	6469414	79624	2472272	176001	525366	245029	778495	165189	1707568	594274	595616	120694	382419
445	0.977	155.866	7240300	5360356	4712830	5615016	2409657	1103239	2613245	2246210	509910	943932	130565	13361400	8967908	181409	4658232	661320	3654553	915526	813361	92953	1057096	707130	1024026	562186	1336912	1023259	3087554
446	13.077	155.866	1995980	4611458	5604386	5388270	2235130	5623180	6161341	5999948	3070560	4510725	2800386	4273586	3265088	2437553	4095490	2843955	3666682	3959162	956999	588546	3722991	3690358	3575184	3261859	3591453	3816081	3459046
447	15.947	155.897	1076028	1035411	1283098	1145031	1351149	1054419	1354027	1495804	1196555	1384661	2113656	2198470	1864755	1992698	2590584	2639892	2136283	2331864	2663449	3179242	3004792	3662992	3047568	2946770	3101534	628994	4008748
448	0.907	156.031	1733258	1610980	2328448	1983523	3861165	3501036	4020775	4714818	5019704	4698076	8902496	6798726	2871853	5850380	2890140	7845410	2836740	3020854	2641399	13221662	4419860	2944750	3905970	3888740	3066699	1983694	2123277
449	15.962	156.868	2063043	1329812	1922760	1902308	1725892	1357846	1768507	2083026	1953660	2092646	1996892	2300961	2101073	2360518	2127582	2030975	2253500	2411156	2175478	1999449	1827752	2047866	1857920	1881328	2137367	482124	536714
450	15.839	156.873	549755	890860	636150	446817	544016	553636	529431	619866	447566	419124	654013	567385	635739	620783	604981	725143	689823	488401	604879	471324	517266	370368	684385	561083	405537	3134847	3590876
451	0.872	156.894	4801431	4237426	2543344	4238032	1863524	2432305	1849512	829833	3004436	2518554	1225934	1922427	1112930	1275389	2684063	1117354	2605768	1201772	987558	2403608	1694801	888235	2102104	2168372	1305662	4750100	4792144
452	0.574	156.895	1895222	5910986	3755216	980531	4280768	4075557	4424434	4206239	5435539	4335888	5196086	3972646	4071849	7200080	8213458	4448566	3369392	4629332	3039850	3487789	2799261	3240817	4745854	4445329	6283917	4025061	3127599
453	1.057	156.895	4063685	4512257	4493106	3823035	4458688	2629170	2342208	4657824	2873855	8585411	3895835	2468830	2170338	1543540	5540262	1863548	3369834	1780305	3978012	2217030	6388858	3974336	2204780	1919580	6049220	12363938	13652234
454	0.909	157.014	183421328	201617568	275848032	187380880	175283120	233760528	276263744	228300000	403507840	245756176	5110828	32218224	75614576	59592500	16152946	101765232	43024416	113806784	115036576	9686638	439676320	69885840	48198952	32448408	15205553	787848	429322
455	1.35	157.014	10392228	12389410	18975222	12449369	15986448	25721370	42870384	25597142	53763800	28025822	74527	1096583	3901270	2669206	257269	7895193	3664027	7089920	9161083	368474	41600276	4077421	3289141	1737015	322533	23661	11011
456	6.11	157.124	9941	0	9959	10204	67818	45193	29925	77267	55504	101870	591701	355653	289227	235767	137205	3086547	225782	142596	785012	559545	164322	9061	160694	281329	426001	4832936	274212
457	0.748	157.863	1126977	1723196	1016427	377750	181926	973946	431294	379803	0	19490	0	1606419	1276883	162865	1696311	36941	3313863	75974	1828535	54020	32492	45906	648811	0	371478	2560077	2256832
458	15.943	157.863	2415888	2022447	2175333	2210426	2444883	2393147	2607526	2284155	2508296	2640335	2487864	2823504	2118550	2815800	2516749	2012818	2324971	2437436	2456559	2278756	2277979	2429136	2259643	2348903	2043261	2194925	2718848
459	15.873	157.931	2665869	3297323	3730440	3605108	3349916	1655619	1666575	2531723	3523450	3604977	3472894	1991050	3106324	1492589	3640490	3365544	1780639	3026304	3442881	1019878	2367738	3250266	2344726	2796475	1970390	376243	2704198
460	0.782	158.046	1123239	1096187	4045867	1254258	2289182	3185118	3791800	3099151	6767160	4315689	3588005	3250105	4171603	1477940	467948	2927084	809922	606301	11635718	2178521	5590378	31357124	9925656	11374969	1637148	4837857	6135890
461	3.317	158.082	4179385	3928498	10857576	12267043	13757629	17577854	14401968	19713490	3842890	23244142	21118936	3710434	4592244	6008690	1716872	12549103	4295684	51385304	83252600	5995020	7865402	12666973	18108454	19661882	59846692	5333546	10071315
462	2.7	158.082	6193690	9429822	13505501	7917714	4891021	8990488	13219609	9635385	14764014	10881404	3470202	1575291	2074158	2366153	9291871	2633406	3021649	4266600	8815841	1441867	3194480	15506576	13074263	19554148	7915238	4965488	5302683
463	15.931	158.847	3434009	3138666	3343086	3360037	3166363	3114044	3262807	3061040	3044824	3223269	4186468	4066909	4653320	4207614	4324452	4823232	4716493	4854509	4591940	4978662	5373102	5093469	5246994	5147681	5770080	1245964	900636
464	0.13	158.893	802029	675055	1043321	1912780	1589026	1282672	513494	1328302	1453549	1260119	2281338	1614871	1382754	1280180	2904712	1367824	1843392	1036191	450196	1981869	892507	1426930	802588	940373	1387627	3330466	3349202
465	15.839	158.979	2926783	3152876	2803806	2592570	3029200	2999750	3318490	3103585	3147278	3224057	3302018	3100680	3096477	2908525	3046128	3048095	2312574	3163066	2458719	3372083	3350012	3482860	2776985	2634465	3252974	194878064	139034464
466	0.661	158.979	123108768	211408416	517417088	225275232	735379136	1062952128	1239526144	950795456	616374656	735005824	341391072	138286672	330946656	358399680	225653168	320971392	220910992	326454080	48504616	70478104	180719664	263741664	170194992	226292992	555876480	1577503	4909614
467	0.907	159.03	6903716	6966829	12575893	8149443	6668234	6780014	7566592	6974230	8432188	6372652	6889595	2619740	4102641	8009862	2946591	16126785	4654252	19843110	11566756	4999699	10600738	10788545	9576245	3382032	5571798	1549712	24929572
468	3.861	159.066	12151412	14678340	24884168	13317657	18559664	29983606	38992256	28017358	38155156	27390360	4840595	4745600	2064368	1609514	15146726	6071276	17691708	6614888	7093698	1508633	8461821	7166164	11569579	4358259	1832138	567523	74141256
469	4.469	159.066	55477576	59974240	114863976	59168396	115410432	176113472	222498192	158943280	306029024	190488112	343953	15109472	4316140	19704068	2541058	2154137	70654040	9425513	29289064	1049210	48365704	5867024	855778	9529894	8495557	782889	700130
470	15.817	159.067	747412	703700	757186	647582	842498	573062	611249	548331	752433	686657	679594	757012	582322	863824	858265	614662	654301	907441	612430	769280	764787	782091	769835	856416	887414	11564229	36917060
471	0.777	159.078	45010852	41448036	84428232	63365456	62673356	40248568	57092292	74824536	33348150	76507576	21324334	7690516	7125496	15838024	6676710	34240800	4641996	40771272	13972536	15031528	56677552	43439380	45060824	19130358	34444472	528554	687602
472	6.574	159.103	657072	267479	469637	830786	333657	298452	341907	199799	227896	422514	191852	261854	469792	328763	553626	707063	560636	181721	322200	144526	580451	836477	583570	399557	390902	158365	0
473	5.742	159.435	403007	164840	129785	521966	18571	0	0	0	0	0	21386	112342	31121	13910	446867	226956	709516	139834	189404	0	48085	231780	76130	148488	342075	5680777	4951345
474	15.949	159.887	3969958	3207832	4041084	3714153	3920818	3618834	3281699	3986616	3954650	3178744	5050910	4776138	4400964	4641471	4787514	4895425	4791148	4910846	4842536	8081458	5381734	5471688	4657066	4491155	7333130	2131283	7663270
475	1.025	159.894	1919034	5321744	3712130	3520682	5276021	3795438	1794827	3808360	2043104	3228910	3260346	4153990	2152252	2434366	2881828	1593070	2131226	1937631	2854840	2376639	2713030	2357676	1403076	2429746	2141842	4372305	5717882
476	0.583	159.894	4031978	4469916	4092256	1669194	4420907	3607951	2902110	3878260	5897338	4826525	6733492	3595133	4680868	6005338	2777632	4208670	6909252	6046216	4100844	4766927	3330433	3738149	5053805	4474108	5548141	2925615	3138573
477	0.875	159.894	2468570	3001512	1199392	2467050	2777522	3179649	2187270	1657447	2825018	2524785	1277332	1756764	1625561	675240	3139798	978233	1509425	1897015	1166266	1468892	2947340	1585912	2369424	1527855	1649193	389674	69625640
478	2.936	160.041	1061380	658392	2138348	766805	7301076	18194558	27419932	14770290	14472503	10422827	367580	13204016	5745490	2820867	811066	13982708	29622220	10227625	2444009	132809	4107257	791143	4685132	27203618	5088016	2093660	6260804
479	0.909	160.062	13123013	14147549	18447296	12370484	6784126	5166954	5269698	5012504	5611746	5565578	9431500	13275995	9227163	14452292	4585264	31508718	8513493	47551520	16922820	9050952	11095479	17153778	28557148	11297427	9971685	2629728	6808540
480	0.78	160.062	4711880	4788064	8770998	6603353	7412103	8167439	9387575	9330093	14672281	11330356	3490272	1839927	3602002	1234959	2996780	3033594	709299	6780114	4061527	2096721	4197774	4229536	4511263	3946183	8153000	5365288	3414625
481	5.871	160.842	5925126	2207004	1559061	2953656	2719775	4267405	4548736	2010465	2420395	1845380	2436470	4658442	1178787	3345344	5099676	2177616	2917514	2588415	2956144	1182098	3067103	3702264	1134790	1923620	2263773	89341416	6594646
482	0.745	160.842	30544584	35658916	15074596	19673848	13601372	25072836	22788096	19141800	1009339	4642156	320989	243524896	132258720	5480315	210870736	849640	19198480	452614	9210597	2201224	4348792	918047	12527398	5895692	10874246	14391903	19500246
483	0.191	160.842	10837981	22818222	9404459	19811992	9187423	25286876	16834948	9496799	6580024	24637206	16763865	9117280	10248377	35465204	13291868	21730432	23892040	6136788	8944944	7725368	21780832	8294362	24154390	8416004	36990916	94452368	87669096
484	15.931	160.842	52767828	52409692	55292512	57521452	51747632	51301504	55201900	51348132	54400428	52236512	73410776	73539368	69205848	71295384	77080376	82440632	81361392	78176576	80023952	86685608	91601416	88354800	85501856	85504080	91618056	1600196	1154048
485	15.801	160.936	1428159	1390681	1177931	1237264	1037906	1190974	1340170	1140600	1335386	1054124	1326809	1375177	1360862	1366190	1334253	1389063	1093066	1353324	1130214	1189041	1224016	1341958	1313098	1544884	1178426	30381600	21674834
486	0.661	160.976	19388728	33015176	81174240	34714212	117895424	170247152	196278944	151020816	97081728	115959528	53596828	21682530	51946476	56506452	35641852	50002644	34273512	51921880	6568284	10524567	28415708	41033244	26574352	35215604	87902264	11008797	39612016
487	0.909	161.046	22547696	23907624	37851708	20140694	32293308	35615716	44230012	39299548	35747760	42251004	38581732	15597473	22573148	88488216	29730030	111437384	26195020	33832476	89455200	10018736	26385818	48560956	33724756	45674360	26461400	13005922	7826526
488	0.772	161.046	8293878	8307271	9614623	4334952	16273257	12914477	13791067	33360888	7686653	33971784	46782492	5809493	38555816	592893504	50827752	137133744	47654868	24418272	17674334	10812103	19958624	10010066	25528520	38387948	57197444	380340	417719
489	15.817	161.082	277287	252565	261082	279373	318742	290174	264887	191581	333836	256877	362929	213247	277902	239204	280234	281323	287399	331304	266736	243430	315352	394918	295645	347972	260063	369036	157310
490	3.285	161.082	4873388	6630202	6394188	4365398	8740101	3583866	2826973	7070816	2888558	20789110	28103038	3666134	1696893	6473688	4859148	17221752	695272	29306532	6623928	684293	178157856	32443148	30483730	4104814	1621705	119563	119663
491	3.754	161.082	6155275	4323054	4136689	3478520	3012676	2783897	895530	4944800	2893637	1533827	3068148	10084548	2075735	4156808	409997	10430307	718664	7246410	13286139	471543	34432932	29019678	29619280	2953386	715046	1751416	1930363
492	15.939	161.926	1337251	1176725	566522	1983348	1048692	1164091	1857797	1366478	1256238	1098585	1351548	1172573	1136354	1096631	2264369	1304054	1300730	825073	1246876	832098	1153660	1061112	1246742	1390555	1208354	354226	1198766
493	3.717	162.056	23339824	27266006	48383076	29115182	10101946	2971226	2991089	1241904	13415940	4697488	19177946	2609852	9144287	598310	650871	111481352	5618145	873151552	395787	26720718	5476160	325256	736964	866069	4207440	200499	33050758
494	2.936	162.056	295738	306914	719405	110802	3693668	8626041	14164297	7158544	6839509	4489354	121876	6015921	2390112	1444899	235017	6726002	14245486	5387248	1141252	47737	1215240	469817	1680465	13219049	2033472	293782	2778816
495	0.744	162.077	1017211	1284783	2305101	928612	1268172	1469912	1499776	2039259	2126446	2385924	273444	26537	45402	44459	31759	412453	749913	3993992	2593102	352122	1685573	2275745	2077821	376960	1740939	1219860	2856784
496	5.893	162.839	5169498	5357636	3991858	4159057	2749640	2618700	1915371	2005597	1128001	2225348	856459	2248663	1832370	1782294	5838004	1953087	2248218	2162975	3719050	574120	1885841	2801148	1909403	669580	1907177	17630184	20765508
497	0.195	162.839	9149550	52484448	22037348	18737710	29021730	9669350	9340315	32363896	22971880	22354592	11650397	13204513	11529452	22746692	13326310	25154662	10386609	16554275	19074944	15330571	11823414	13201387	23447322	11312495	15007073	88396688	6324494
498	0.745	162.839	30027176	35485952	17168004	16518321	12850903	23894050	21612342	18192714	1031779	3965787	369542	231942464	126929224	5335376	206224576	609319	20601866	551500	9424693	2102778	4136578	986086	11786859	4958393	10938489	90188520	84103176
499	15.931	162.839	51760988	52026028	52500820	51189088	49847900	48903704	52869984	50984988	51122004	50358612	70169392	69972560	67607096	68060056	74250376	78527928	78011768	74888232	76774688	83102304	87742840	82971752	82242592	81718664	87033728	1546875	1531784
500	15.804	162.999	1263825	1392490	2099089	1474290	1385472	1850656	1755695	1823620	2017626	1793164	1922554	1366836	1157504	1540958	1427688	1357648	1698305	3079876	1655034	2705340	2382392	1541485	1649123	1497535	2254722	6459296	3978637
501	0.901	163.061	19653468	22373646	31878054	20486284	11255702	5742072	6573588	6919268	7872186	8374179	33996716	7615176	7333558	14626702	9179169	31273986	6217316	68528000	20317500	4193460	15945404	36824928	44449264	28360822	19965784	28017276	33839296
502	12.797	163.112	159495472	47009748	49473552	33354240	43451472	25598302	26949182	18285362	37349604	29936460	57505180	39795332	41672632	59096720	25415570	39994640	26087848	24923392	60781224	50214340	43893040	38480748	23510416	20473386	39772980	415695	430511
503	15.839	163.856	760427	688501	565900	562171	652530	527001	510893	638917	588781	492545	580138	625670	581798	510371	552156	591397	533186	559602	501095	387357	452418	447649	458812	498615	492709	3897189	4470148
504	15.957	163.929	1008459	1363612	1242537	1716743	1216677	1336404	2057876	1885843	1336824	2094339	2800971	1983762	2288576	2056937	1925114	2631366	2911581	2873406	2583625	3860644	3791494	3985674	3476346	3696592	3264490	3406031	3340880
505	15.895	163.929	2185572	2124130	2003080	2148194	1086357	2089470	1988809	2001531	1110700	2081232	2485875	2503148	2418074	2477812	2609020	2811664	2611397	2729779	2870805	3150578	3301662	3562579	3233093	3161422	3230361	4864154	11411634
506	0.502	163.942	6020600	8692819	6765032	3143911	3244578	2441535	3907505	6727151	3059289	6888936	3792370	10224907	3661634	4850342	4252340	6247172	12093096	5193962	10558675	9215794	4307485	9402188	11698198	2556650	9486911	7317282	7820929
507	0.586	163.942	6023570	8220408	5635498	8459248	5218301	2055449	4701317	5300612	6648618	4912404	8025601	4335677	6997448	3181964	4001058	10435161	5125218	10948933	2071284	8414098	8490285	3265364	8893818	7258504	5123292	1593130	1210019
508	7.236	164.025	1016765	1973330	1009606	1875318	1228973	1108068	1092580	2287323	1361234	1337314	279193	1760949	607554	839156	1522326	1567918	1595528	715548	50362	54533	840831	705244	408008	1152002	1424844	3063373	17834538
509	0.746	164.039	3209816	4798084	4623924	3029502	4498345	3388080	3966024	7721554	11220616	9777012	9136085	2327485	758878	1152829	3105705	3451640	1183532	6887830	212912	5860690	9594643	12214496	8208922	5190404	13227782	27977006	1886076
510	0.745	164.836	9915177	11006343	4542126	6139380	3468806	6921348	6724052	5003900	117786	832074	168154	44370712	39281100	1428770	67651240	131124	5886364	0	2590167	577618	1170573	113929	3265063	1434118	3112370	28508684	26318732
511	15.932	164.836	17431648	16456811	15962514	16023791	16690997	15799990	16769427	16434618	15475928	16690190	22624396	22362112	20970088	21303990	23266152	24178794	24507030	23312402	24269490	27047414	27588366	26684182	26107190	25741050	27335236	3790821	2977016
512	0.163	164.836	10128002	4165526	8261437	6798548	4868524	4760470	9214004	4446409	4374399	10681822	4151975	5550218	4091063	6480038	4102566	4833376	4107870	3676388	2878390	1772465	2219324	3294876	4890621	3600936	7569326	882526	939645
513	15.839	164.864	1158227	1175502	1127724	1030384	1144222	1069590	1081647	1063512	1081818	1021523	1131035	1008119	1134664	1126629	1162882	1115195	1053186	1146393	1066545	964891	922871	950807	916637	900500	934128	1503971	10619794
514	0.826	164.987	3041148	3039212	7088641	3503083	60119176	87524904	123260000	104194528	59488080	110436312	26408186	2739176	1337185	2752501	119448	40380764	3411802	9276376	4979385	264432	905676	1173597	1383408	1825856	9798775	455722	10690229
515	3.874	165.019	3479822	2496888	4242044	557506	2734309	6982282	9856522	8117318	10343018	3692333	3990154	1978188	991678	1580650	1853046	2375020	5291702	3368041	7675959	1900988	7187540	3407481	9504670	52672044	12500238	5879218	7018798
516	0.758	165.04	6099370	5213356	9419652	5523045	5178443	3025403	3738572	5613600	6951039	8886929	1129136640	144616032	253011872	297944544	24594146	536318688	27965382	580776128	197131296	171501136	61905792	292380000	243417168	177338112	65535928	880778	83235
517	2.444	165.042	1029925	2477318	4934095	4091666	6154864	7112513	11572639	7005214	11103602	9966106	13028405	2665047	3039983	3022753	614874	9544885	472604	8663089	2162534	449484	451016	10350807	5920144	8174821	8886499	152363040	128202704
518	4.765	165.056	334687744	332469376	476726976	300714240	139473152	35931432	29202470	42924248	22800584	73147472	225398144	358529088	168773712	884874112	103252592	1116279040	444320352	155553264	15081542	117389952	112597696	21482328	37616592	421695456	1322681344	331815	343013
519	15.838	165.852	451694	487393	368152	419214	472066	390817	334761	394550	450464	382322	458856	337447	396021	397602	453059	414826	343322	386195	392189	322023	346162	296318	325226	330655	335409	26354578	2666992
520	0.829	166.018	11014173	10233737	21127746	12583644	17366842	17129810	19692324	23541692	11427851	30306310	56017924	13165299	19151112	18192886	1009942	20069764	3054114	29600730	169177840	19326514	19602066	19192002	59816292	20063004	64675948	2701127	2577929
521	15.931	166.833	1560014	1380442	1653800	1451500	1525182	1443528	1410823	1457686	1524490	1345014	2268274	1856434	1737346	1942158	1829504	2142978	2093453	2214648	2160584	2451568	2503404	2461374	2463032	2385264	2705198	493574	454429
522	15.838	166.86	687541	687012	707107	725544	776992	713777	718584	643667	719203	644417	656322	645662	596340	652704	773691	626663	701847	718032	604121	550934	581138	595429	519909	507678	528452	7889049	11134868
523	6.524	166.994	7404343	26026484	4827750	6334254	12203242	16494811	13047112	3692805	20151708	3160560	10770207	14134255	8351716	5070305	7802570	2647660	22582336	19842112	6400958	7163842	5368844	6756869	8472408	11958385	5860806	16470244	12724936
524	6.446	166.994	4300411	13453547	12809913	9344649	11243737	16477291	5567698	14341409	6926918	7738834	7243721	22292082	16441018	10197604	4926548	18033654	18918714	15911621	5065002	5753880	17823542	16585984	6916859	5622422	22169168	4136	985310
525	0.807	167.002	678668	506944	1491350	112839	5177714	5753120	6301158	6754643	4240050	9661223	2685582	252098	103001	1633541	5028	3862146	47250944	48313180	51221024	86017	409547	16606142	3532831	692647	732931	45076108	181524752
526	0.909	167.021	15723102	15887255	25038352	16990586	16197332	16938372	20983644	25704762	18694214	12407187	67369520	30010350	28803056	222551392	58301676	13462361	74481776	10763954	14617543	3089979392	752328896	71575032	170109296	817365440	108257640	122336	13769
527	7.627	167.144	485944	492591	82201	499896	526480	582586	193785	429114	68295	513406	595661	2895050	1051747	232806	1185913	849272	244881	692780	4729644	68315	1097404	645994	1142802	1849606	906401	471858	1487173
528	13.095	167.836	492560	1113719	1007468	660623	1991957	1239499	2280936	1868041	2476790	2325587	3037383	3024816	1815898	1064797	3441183	2964986	2391032	2836688	262139	141414	784788	2228499	3716454	1558580	3828075	596883	528689
529	14.886	167.837	456942	150801	477437	466800	699736	750441	273477	599085	1759267	973533	940749	641625	330639	183640	756040	340608	410841	265324	150694	123447	117915	537054	431544	318231	216923	5004006	4341170
530	13.744	167.837	1493836	2423946	2622186	2463706	2448855	1911595	1737325	1846448	3308955	2291531	2447952	4980380	1164082	2608001	3335302	3244624	1304646	2343532	1065902	577959	2424119	2323174	5455856	2619311	2110234	81432	243644
531	15.959	167.861	331765	337494	383039	579087	320122	626079	315596	465546	452086	383861	255281	263330	303066	423846	416337	293944	399462	319794	234996	190266	132754	33606	134700	278156	179629	6326290	37559032
532	0.731	168.028	51059776	49197244	33998116	58993504	37593620	22130646	24269082	25081388	7424079	19612814	116062312	35662088	14325737	1131917	25845996	5162742	321133	1507835	3670154	27669468	73765936	6396079	22111474	44344152	24904116	5848876	1660699
533	4.988	168.067	2671566	2879836	3896027	4404601	1212264	643505	2666022	1774694	5127351	3724294	770096	723216	767595	1120867	12718634	1393757	7842464	2645030	2422486	50243	2415721	3605365	7634274	5702151	4241804	2700854	4612846
534	0.728	168.944	2150860	1873872	3407704	3951914	5806717	5509513	4787350	5217803	4192806	6287962	3549452	14097156	10349554	3971667	1403737	1425145	2277643	1629177	443676	2420419	2623971	4423071	2656830	8492891	2524349	2510424	3987782
535	0.666	168.952	1776012	2044442	2832193	1410044	1179487	1405086	1301494	1446445	3239801	2027340	2142178	623003	400143	4138503	1039290	4053564	3809110	2620832	201792	9994932	2755000	1422814	4242388	3620293	2046947	68597	95693
536	6.45	169.123	141315	198941	288965	396376	180280	159341	199649	267794	92414	137124	2335766	723424	348867	644005	993634	3043287	642939	583972	617088	11035429	1749429	394898	630614	328579	731761	395781	2046660
537	13.096	169.834	443754	1548613	1626867	723324	2333140	1342914	2962765	2022060	3106725	3202204	4410447	4650976	2550650	991999	4397498	4285360	2294658	3427247	449833	336414	1742989	2854570	2447719	1112596	4660711	4534159	4923648
538	13.742	169.834	2993752	2857425	3823560	2914944	2466742	1678204	2775841	1743919	3438920	2586724	3892926	2450706	1799902	2103245	3979326	6690566	2651984	3350480	1675389	983039	1046585	4765555	4839044	1904803	2258683	12138	78697
539	15.841	169.877	184480	196727	152328	538881	273190	268503	173182	172513	261520	119140	211231	181239	111654	137358	156762	185032	229508	165797	182349	212548	119260	142738	121075	184001	196963	3956130	11844126
540	0.909	170.046	5350133	6099660	7935473	5924676	8984029	10559074	12298326	11325288	12917137	10758477	10582765	6895485	5815379	8451394	6607410	11941214	10610527	9174025	7164958	4412304	7571957	7256294	8666987	5922435	24796440	49652044	53387748
541	15.926	170.871	22831438	22861328	21815048	21600222	21310724	20897960	21799480	21782978	21693272	21793218	27238276	27476710	26033858	26399102	33154252	35213796	33603148	30653894	38883644	50379112	46107216	49263092	45280764	42921540	46030792	21957862	4689550
542	0.74	170.902	11741184	11938079	13394241	7124496	6978738	2220704	2300133	4396465	14531530	13070640	203376	6950529	8375592	5777812	1679619	9274727	762896	1885534	0	1394495	34952	2322664	14354547	9178156	1979063	1535198	4727984
543	15.789	170.988	1038121	1386685	4512716	2023059	2695459	1784287	1611576	4818598	1673320	1901806	2397628	2414344	1042774	1678265	3697758	1407108	2112000	4723714	1442868	4655458	1672282	5638493	1681632	1253402	1463103	6262260	2714976
544	0.754	170.997	13599762	16590996	34040120	14511813	7311864	3301851	1697570	2297760	3335042	3079512	22791508	2577793	13460592	23521690	1161088	23781804	1350169	33861068	8231862	10266636	14390883	7031016	10730394	6962776	7069170	843215	3959621
545	0.91	171.03	2183310	2248247	3391822	2428666	3404562	3994764	5163564	4740560	5293201	4530930	3736758	1832769	2172984	1116802	765245	4354304	2040616	3617218	5057232	458163	2530386	3802671	5671632	2116931	5829445	2661944	4533644
546	4.914	171.06	3378076	3680279	2550692	3108229	3341706	2070412	2797768	1939917	2741378	1518855	3200064	2421110	2955771	3805168	3422409	3047503	2494494	3895775	1835504	3608436	4636640	3617536	5015880	3460113	3304479	12410252	6666910
547	5.984	171.103	11751500	12818387	8161720	10270278	7797775	886128	4929958	3177629	2777289	4485768	33109328	9829858	4657134	3774821	35140676	11769694	4371729	3807374	3551859	3255461	12441231	12457276	19484688	7855679	12022017	393959	709908
548	13.095	171.832	318006	701651	241992	200237	1039987	584990	1202720	635645	1302241	1318031	1344626	985124	1071137	519899	2694684	1847080	354584	1372505	82660	105836	479393	1469919	1212001	464358	1787928	2875956	1425403
549	13.746	171.832	1047051	1750597	1469314	1424539	799058	969496	744749	673172	1367240	815771	1847549	2531861	471108	1061800	1992398	2706414	505170	1444771	414024	173171	987153	1437934	1594339	1572881	730903	1207699	780173
550	0.516	171.876	600019	401318	967919	566088	809658	922037	842520	396336	883512	332090	524040	1072359	668190	845440	1245197	530068	460588	195608	417239	1071312	549971	407880	430412	1062934	773093	3183261	2722973
551	0.846	171.947	2655277	4413958	4031633	5675126	1714345	3041613	2061690	2085768	978840	5716029	1920407	1397489	7788862	2961845	566610	498204	212878	2013074	55626	276227	723293	583567	720211	4786536	11746776	11544690	1842575
552	0.958	171.947	2153872	652548	1927928	1646261	1209012	909578	2005901	745041	1793323	2455998	3102126	13191638	39653088	22440220	31803768	6013016	254760	2509903	140460	490036	640750	379082	345449	51976152	37776236	1475320	7335988
553	0.71	172.023	6619619	8834301	3285155	5242188	2146457	846202	774078	1170803	1266352	982079	2150725	2337049	2589196	4624498	2631821	781000	591644	3939177	5881436	42904540	37592000	5063043	5910244	1797041	6022403	5403239	23409464
554	0.885	172.062	42001148	49992392	74847080	42193208	22812872	16718331	14741000	17964138	22989596	9750689	10048974	12597928	7435449	4313970	2359738	19238210	48548168	16782330	9981195	2374975	34105988	9777198	30074622	5783408	26388574	16212049	13751886
555	4.128	172.098	2065182	6381642	1195298	4605293	10065720	9566787	18895652	13982344	9108584	25334706	21981368	17032494	7510650	4592200	2170756	9147454	3423842	63125200	39995436	1427685	2968122	20538664	14636691	22093204	102427480	17182012	49629184
556	4.48	172.098	4203032	2316046	3376654	6751893	5872805	2277962	3322525	9608652	1080539	7721024	52432328	28459248	13357096	20313272	5175984	37486904	7728620	96627200	23445282	8563487	2997872	29618022	16017483	36499024	103950312	6009623	18941626
557	4.325	172.098	1985770	2909096	3441460	2406279	4308596	17570086	20120554	15282851	17104846	4090866	31264200	15095285	5363263	7898784	3411031	14381892	9529113	38592428	31629036	4886328	8445586	17950576	10695169	15719832	40867168	44475124	42296592
558	15.928	172.868	19026992	17394236	17557940	18350756	15624748	17557304	16511541	16540504	19567436	17849852	23898746	22892502	21823418	19200320	26596050	31064470	27873106	28842846	35895452	40699124	45352964	40289976	39536868	39834380	35696444	6509697	1487428
559	1.356	172.954	4682246	956530	1443830	8361240	25613814	42904124	48403676	51649732	30336076	21837370	695007	2106935	20096430	13432667	6128152	16219921	1563387	328311	279984	337619	742665	301016	3792254	32538030	29290000	1859092	1596943
560	15.805	172.958	2838613	2595270	2264786	2106219	2510549	2187623	2070239	1962004	2230041	1786352	2641124	1941885	2351690	2003208	2478912	2478422	2280143	2446036	2362566	2463227	1673732	1912698	2010228	1990797	1999413	696815	1174240
561	0.91	173.009	2142418	1715804	2437417	1916973	2070266	2582072	3397383	3152561	2863793	2311028	28985736	7250244	22134142	13731591	1496804	22283894	3241686	6249832	24241046	10394251	18378032	24032778	10200413	5893828	7282092	1084041	1035729
562	15.82	173.082	1021733	956485	997757	991993	988493	837745	822454	853480	948797	773888	843181	995695	853268	807283	868537	867834	1061852	831458	899598	1014171	1074914	1193166	1128458	861282	934746	6584416	55153984
563	4.634	173.082	23616566	30337612	48575196	25778946	33149590	48761056	63624912	45541488	60316492	42597588	11096292	11334839	7660192	7639256	48835732	9436658	35903932	10868800	41967432	7510370	13587422	39477620	29509794	19244938	15857463	4088668	11618397
564	0.818	173.093	6004418	6417864	7996152	6668316	10995787	11340938	13258006	13392089	11540510	13967097	105806296	17706548	2780668	8071468	5989851	8021572	3101600	32127396	4443222	11116598	10672246	6047914	11894932	18857708	14256230	6415652	4203910
565	0.702	173.105	22577950	27943798	28074402	15226469	7045748	1750326	1720807	1200752	1360152	1239271	2994548	2728895	1764160	1730323	11330861	11872167	7498538	780025	4206772	14959298	25434780	4007999	20237680	4015991	1717510	1411353	1203585
566	15.859	173.118	1359370	1330026	1442840	527750	1221294	1174322	769931	916651	1193996	1419537	969372	1339027	873215	937042	1194610	1183456	1423062	901162	1327546	950046	1256954	1428688	1500202	1412757	1005870	6463731	15889616
567	0.577	173.871	9186934	17229080	6639876	23843772	6350746	10198812	5737792	5058180	10240020	5167474	6529946	7897616	7706573	8441405	7987564	20553604	20664466	13506357	20945132	16484709	20063668	8400324	11251333	7190334	11042461	4207278	3720003
568	15.825	173.926	4759430	6166704	4305502	4183729	4477852	3922756	4091064	4051515	4160944	3907860	4189989	4150290	4037512	4213612	4187662	3978716	4265192	4433353	4359664	4097952	4790204	3698555	3733864	4381878	4063192	1002835	885178
569	15.957	173.926	2250830	1911907	1811477	1951482	1854086	2060535	1967533	1773456	1954167	2131393	1597922	1514394	1509892	1486939	1454992	1210522	1388165	1360743	1317841	858322	1012664	967887	921529	925902	931767	8396821	4167473
570	0.486	173.926	6182011	6850946	6390578	7696732	4211236	8619735	6163697	10013095	7975572	3235053	5002898	7481098	5784670	7995448	3238764	9205554	8064526	4295176	2590817	12487905	7400522	7541676	2225953	2478177	8156754	5173116	5549991
571	0.651	173.926	6750372	5841526	10272480	4574856	9983256	5633722	4578636	5702443	11884168	8848254	7962019	5429215	7967984	8501668	6509649	5986348	7531640	8821085	6256065	4135212	4818450	8108668	5361930	6529227	9345794	12557152	154860608
572	0.909	174.041	37611056	37751260	44397468	38024124	138738832	148326304	183789872	227961120	237107600	180324256	210384336	114707680	63413336	174597360	93817648	48584112	97418128	123597264	17060998	603462208	116728224	43904208	98904712	118142552	109003040	21826362	94611072
573	0.744	174.088	5314249	5370670	15497668	7548231	30188438	42414792	53058052	54594932	45510296	53800436	38627552	41514712	18692110	1905933	42421232	12890769	7370932	5458523	33728712	97933552	32309258	39100016	115359488	17842664	87899712	9454842	9018457
574	15.951	174.864	10698570	9657772	9388011	9661272	11186242	10620771	9980285	10511434	9878889	10905882	9590902	9890598	10060765	10330049	9806449	9472749	10188109	9437228	9320446	8501006	9718121	9406345	9154681	9625907	9389246	9742429	9707303
575	15.829	174.864	12131078	11819017	11508718	10998917	11443821	11310219	11437836	11259078	11896197	10489306	11371561	11547198	10569894	11672374	10656222	11222479	10914726	11586119	11506390	10395979	9731697	10040457	9600053	9672010	9291788	3525248	3931358
576	11.778	174.864	3795528	5078104	1938530	2575605	5175370	2546254	1678732	2258699	1454122	5207650	3324760	2407781	5577112	3483314	10873821	3433920	4760276	2526786	2602632	1702812	2565768	8175156	2246726	2955313	3676592	2731878	3467918
577	1.032	174.864	3084734	1579139	839448	3047088	1514972	2010131	1260520	2151380	3364468	277895	1041193	1355901	1955290	549750	2460361	2853196	2594188	676979	932246	2122086	2517709	2221531	2622240	1950533	1095172	11238301	15766653
578	0.539	174.864	10520359	6462986	7200683	5845979	4458804	16336326	4508962	5261360	14933464	14737715	8778836	12348294	13919716	13459618	8706195	11454859	14217533	5481306	14607209	6417031	3741233	11552062	16259570	17148296	5426514	90958288	77797536
579	0.657	174.956	78034288	65356900	57454316	45625500	63164676	35981228	35268184	35363644	13817726	36743372	178532640	52349208	122159408	354381024	27059338	36154636	38074344	36362560	79393392	130222472	101353208	49306092	22614494	143776240	111430416	17301510	16847106
580	15.85	174.956	17760656	17561460	15128561	16773463	17361266	17210184	17908212	16210694	17178284	16286587	16636688	16937790	16619042	16706990	17432336	16578282	17122452	17912680	17233522	16186018	16728503	16132628	17370900	15910361	17050658	34036620	32227574
581	0.91	175.025	473577568	518336896	700707584	494565248	446557664	611756800	717326784	569866752	1036747712	653651968	35922856	74444512	218062896	161491952	25370590	273929760	117950448	310172192	305032640	37822108	1134675584	189093152	125928688	91153264	39317316	6338692	3376503
582	0.766	175.025	48710592	66675164	19549814	133821304	46967688	6813562	2766361	4239040	3948171	4275648	81639744	7611510	171049200	166036448	5931234	107212584	8452618	53367856	9364018	41927972	7507865	13177594	13687671	7784001	31189130	2330793	1114204
583	1.348	175.025	26737992	32680768	48137452	33849636	44159192	69111792	111065288	68616768	140037680	73364336	847749	2651482	10620769	7426892	648760	22302040	10032136	18760380	24406884	1686230	110403288	11381649	8261387	5045558	2256964	364354	188424
584	3.621	175.061	1657414	1552834	640853	1054923	1650177	3075541	2850868	2099153	923033	2060569	264861	148637	675472	6755597	14833218	7943510	3121458	686044	148127152	5953474	114382944	8532182	25899000	2650042	1783228	311394	343939
585	15.821	175.098	305117	234190	256767	280742	304194	281237	279150	282552	243664	254384	199961	294392	333403	281448	201557	277971	280486	265606	278010	330736	231473	266799	260758	314411	296721	1316980	1334346
586	0.745	176.056	12596685	13768327	24517488	14387643	6994537	3065348	3031146	3442022	8463029	5188806	7327468	4125788	3695189	6423440	911142	8013360	3926512	11275920	17154962	3228885	3484084	19513998	11973387	1972311	6927202	832346	132604
587	0.96	176.843	1861101	1420039	1438649	1791065	1428594	891784	1640855	1152853	804927	855011	1298859	1160760	1379631	332883	477175	490926	126487	57618	283801	407086	255669	176993	0	247220	669398	2065568	1955746
588	15.954	176.859	3100392	2777462	2842022	3052208	2781722	3268958	3015515	2964877	3071764	3057849	2819929	2888494	2835597	2819757	2831452	2424454	2609038	2391599	2333500	1905878	1820559	1975547	2167859	2041551	2339972	5657566	2980686
589	0.572	176.859	2211331	3645307	769843	2227072	1326846	1781638	1957953	2531141	3399812	2410301	2670028	3157449	1602667	2374607	3373225	2120826	3203204	1839227	3406572	2896900	2382007	4119827	4276526	4404464	2376574	4108622	3966044
590	15.831	176.859	4829713	4933791	4400266	4423286	4469233	4648579	4726366	4669520	5090841	4324204	4350124	4771070	4206102	4619054	4405674	4751732	4533766	4826400	4673073	4556116	4081975	4042992	3814754	3999340	3975026	4340320	3812575
591	0.484	176.86	3755723	2531538	4584040	1206946	3703087	2032762	2705088	3097865	1024461	2400028	1722484	3800407	1754366	1093738	2689486	4322774	3572944	2168528	2801531	3762730	3728193	4101000	5663768	3532942	1303844	6559531	6671340
592	15.866	176.923	7080228	6986647	6588987	6748487	6757253	6501762	6501942	6898492	6588374	6268252	6811979	6832228	6703800	6886550	7322924	7289958	7090810	7130326	7154226	6666396	6717034	6656460	6582442	6394898	6235419	5776804	6068283
593	0.843	177.04	17143226	20044018	24078602	40413164	22049794	7077339	7911905	6436524	9941125	9751642	65461756	5423646	37960880	142997696	8386829	343836608	18749958	258912064	30143164	22855918	8101068	307500896	79900400	12831359	9641362	0	766629
594	7.182	177.165	420961	295406	627320	442897	342893	194292	388159	235152	338823	341606	223172	28404	0	0	19328	447067	219590	0	0	0	0	0	0	153687	95892	1185136	1148331
595	15.944	177.845	1995576	1765472	1639006	1727329	1771926	1919856	2070586	1918348	1711854	2062389	1666402	1737014	1725480	1693625	1533925	1501272	1583968	1366461	1473355	1091046	1232624	1106191	1192350	1183993	1259078	6338994	430868
596	0.731	177.845	2025644	2420945	517551	516172	401495	1015369	547878	383530	0	0	1594	14812515	3613492	106616	5124380	476161	377209	0	635077	0	25463	0	703388	0	361691	212265	227485
597	0.413	177.845	319188	638755	488691	915896	610694	594206	293777	478982	990701	451871	255935	791387	460433	553264	559757	313037	244526	414383	184971	757958	145064	262342	448318	698305	226521	3454568	4740700
598	15.924	178.051	4046514	4088510	9410076	7765934	6921952	6608760	8777935	3607053	3109570	2693835	3493827	5044784	3107139	2954718	7771704	2140214	5155624	2177794	4511646	3175370	1942354	1908916	2484883	4028315	3914968	1600074	23906948
599	3.086	178.054	58946336	121550464	263538544	123737128	134014144	354618432	279617568	160526640	2484249344	880284160	85113736	29026298	4584571	3951824	4451572	65123076	13817104	3206581	5921608	2549364	1808314	45089812	3034269	7243292	2167623	2749348	51936824
600	3.33	178.054	444820928	486481632	1167181056	502252448	404384032	675308032	960347968	521182528	7821764096	2932709632	250339488	52090312	19629180	5706816	4151661	254206640	30399682	3424122	49042144	3042104	948805	156897712	306900960	10143887	9421734	1880575	1699685
601	15.846	178.858	2026137	2414378	1816519	1969744	2115200	1542107	1710145	2280004	2097896	2195239	1812037	2100805	2281545	1944973	2026558	2351990	2260083	1804527	1934769	1989200	2125245	1970519	2218806	1748866	1667253	4536299	1514589
602	0.767	178.884	302859	787199	1185214	1077201	402965	512165	394763	583134	13888836	5145957	971641	2328345	2339455	9407941	349983	10200509	5842806	30986812	3835583	388328	51533	27371310	1311025	1936846	432561	2927495	3110612
603	15.867	178.921	3334973	3034480	3193331	3047399	2925626	2800877	2832525	2914404	2891319	2964035	2982925	3165302	2998674	3288682	3136931	3303410	3208821	2889448	3244604	2801879	2818645	3116490	2920367	2830687	2692241	3767728	3288447
604	15.9	178.978	3703004	3920824	3929066	4179295	4317452	4444089	3299368	5250594	4375136	4067014	3649178	4141296	4789130	3759230	3496456	3630952	3851140	3365586	3539610	3807713	4076193	3695060	3655054	3613536	3714232	2780834	4308552
605	0.657	178.978	1539458	1684286	2890764	1306639	5404674	14379256	17200064	12209435	7543374	7870474	18615446	2587627	1982085	3032990	2422062	2393726	2501846	5868471	1940978	1545068	2032084	3581682	7371742	6825262	8604172	151657	3197818
606	0.908	179.002	3917678	4528652	4432228	3588212	8806073	10615348	12932825	11516681	8349870	12278431	7657564	2315413	4424102	3452996	311550	9190091	1966076	27901734	2628177	0	4562295	3694536	2551262	1599152	1251275	157420	258328
607	3.921	179.035	5446962	3709215	9788743	16864652	6095090	38648100	6495334	252087	699845	186474	33535648	5588398	23227478	4983880	462534	7087650	380822	5227772	412477	43948	169531	16688999	2089815	5235608	547950	34993228	15961964
608	0.797	179.056	12493935	49490308	93363096	59532620	191523616	199077744	254185168	305469376	178692976	363898368	645008384	72077856	171133200	507737120	51417004	838695936	88869088	610432320	150636096	166872768	113976120	211639104	132955776	126238880	136126432	2291869	1400056
609	7.714	179.108	1998961	2273234	1639558	1598409	1601254	1696856	1796640	1890178	1581600	2084624	1334879	1923219	1867340	1707348	1964848	2730230	3141929	1714781	1424376	1165764	3250420	1813642	2029540	1970775	1351553	1769621	500267
610	5.871	179.842	666286	1108578	822579	846727	753212	541579	937862	647686	170889	653396	166694	1075364	502388	1425358	966415	872350	846261	404119	1105270	115942	374020	564163	486260	496499	780843	6137104	396229
611	0.724	179.842	1789679	2260518	512377	538263	290267	1036927	601571	416607	0	0	0	3847461	3449864	0	5240848	0	414413	0	514391	0	284574	0	794006	348522	339278	1874641	1776449
612	15.942	179.842	2496614	2262712	2590919	2548148	2632998	2550592	2701546	2625709	2682484	2838534	2353001	2247351	2192263	2297984	2289982	1988132	2181164	1882060	2099304	1756633	1745209	1792018	1810680	1668762	1908000	1151135	1471973
613	15.93	179.936	1557862	1323220	1824352	2152540	1542652	885684	1207385	1194561	1192214	1034954	1472344	1497895	1148360	1692371	1548422	1577764	1639957	3257628	1210836	2702650	1134394	1562122	1455501	844082	868984	10214815	9370273
614	0.631	179.936	6640822	5280568	10407895	15809718	3900073	3555304	4340739	3948100	3938437	4325198	4687436	7608450	4765130	3888610	5583979	8546722	19436494	13003169	8083115	17339830	6889260	5791850	20357504	5779934	4804590	15913600	21579000
615	0.543	179.937	6054142	10978499	8793255	12275856	10100374	8432650	13265863	8405022	9198715	6538214	6357682	5101797	9617928	28038636	16672060	7039898	8296360	23018418	5496945	7315164	20864974	9867191	22093076	9564905	22736966	24667940	4894402
616	0.904	180.033	2469253	3252864	5469806	2846842	6336344	9932976	10826612	8990714	5778114	7683290	61872040	45874048	4193206	1099163	389938	7143022	1683153	5100685	8813425	252070144	85490552	8478035	32744408	36869064	68961720	0	1029599
617	3.33	180.05	18606188	22989872	49529708	23624612	18842888	30945724	45644052	24730592	387395008	130620328	11435846	1389631	229620	16109	0	10320788	237736	36468	743674	10810	0	6784828	8720603	119710	44509	2347978	1311794
618	4.995	180.067	12784374	5886847	11953604	5262166	1905131	1951276	1324381	1167496	2507012	2640879	13669469	980868	3323712	782745	4901444	2605267	6942298	27567058	6333127	262799	431184	3471237	4182400	2178077	7513971	679735	2895710
619	1.302	180.067	984370	1758042	1724956	1212303	783041	464008	668996	1069380	650443	777281	155785	2936275	2042642	324649	1775579	1448661	1180628	536768	1613970	13406256	5437257	1643127	6804383	1664745	2104711	101590600	102404928
620	15.914	180.9	30623262	34667016	30059824	28457124	32514300	29008680	32862434	28187922	31695582	31540826	37157464	39869392	39878180	37408104	46793604	73308240	41831928	41949136	49691028	101129080	97132264	98067120	94702592	85929952	61016260	26760416	26127536
621	15.784	180.973	32546992	32710434	23272854	27666890	23148508	23183672	21313716	20915006	22379256	19897228	29110638	29140136	26028484	27552108	28406758	25111012	25776252	27426414	30816892	28575464	28795268	31450026	26114040	27033050	27408690	33125826	30404130
622	0.689	180.973	118290688	110413904	30376390	113298936	37858740	15483320	14099462	14979039	17474526	14432316	97226224	154153632	121789736	83852288	133260392	23303232	3860512	19612360	122685096	48491840	157961808	74811632	31082540	125908392	35802268	3931910	3156347
623	5.329	180.99	5037115	3860172	3983552	5006585	2088312	2077350	1600484	4275178	5068840	5698685	1732081	4619490	5761032	4392636	2341470	3810156	3945104	1664628	4185575	4022690	3742946	2553450	3001580	4748143	2935694	492113	943136
624	3.778	181.051	28405390	9781229	19780544	78508288	14883541	3147086	5254039	2518959	1307247	2548202	32568924	6397568	256691568	127821920	11447669	308627104	26561630	128697800	6137029	95621	307794	334925152	23181632	23397382	10367801	17611986	18576384
625	3.289	181.051	3298743	7163841	12492417	7224508	8335099	3767054	3546700	7769766	4775680	8085090	35917948	82902768	33815916	272781088	39278988	1045469248	91005224	22651172	1730161	61956080	220932896	23747142	21597168	190140768	117160904	2706330	2211731
626	0.73	181.072	5392746	1474087	3541978	1806012	4881974	2983483	6182533	3380381	2039053	6708854	2289403	705144	3037447	237786528	23851758	30047628	5954805	7781621	5375965	10504207	17925120	2437159	8954458	88170352	7200629	23625	671467
627	6.554	181.124	1965117	2156290	5824183	1991146	2825150	2695502	2267138	3325619	2803982	2601362	2463526	680894	561790	89761	108654	516120	1335111	394599	649590	38779	2853892	6708636	1026732	289039	423563	860578	982502
628	15.943	181.838	1713376	1362625	1503152	1560423	1668356	1466182	1771123	1541333	1681358	1780033	1387540	1401204	1348192	1370733	1015176	1036835	1071757	1150901	1088360	895095	919954	859556	899124	899338	938913	8707343	461257
629	0.734	181.966	11866728	11182914	3452443	11924197	4362634	1423449	1029532	1524338	227551	1610729	3057060	55701332	34682124	3555401	2118460	213963	0	539143	8257696	892939	4829990	1763372	3243646	9630545	12710417	530934	29828
630	0.909	181.996	2217818	3378344	5775772	2986350	1543722	899429	1089853	1183806	522878	1809854	1068442	1537013	1296569	1377687	480717	1803652	1352388	6581364	467965	140521	608320	4363676	3024286	2644506	1459154	2241093	15120536
631	0.909	182.046	6768466	7348703	11840493	6906501	7512844	8190126	10069284	8694730	12437474	10669904	17270156	18121230	4740509	5717934	3686861	10140579	10692544	12153918	15553411	12154582	10305772	9753690	10952280	7206701	13657265	23000968	4393315
632	4.382	182.082	12534063	13794650	16562582	26904904	7206154	5480590	4972855	6179760	1329419	6409938	2071516	4530532	1812822	807048	69054376	6337732	19952890	4239994	5978783	111101	4032118	3729184	53694092	18467194	10808879	34082784	31645020
633	15.916	182.897	9254491	9587175	9918132	10673064	10508295	9880918	9959303	9721028	9878042	8808599	12835996	13780229	21148308	12665980	14883499	15461678	13217705	13810800	14100411	33027138	33312318	32010306	30491976	28282872	28333834	1453505	1178969
634	15.789	182.988	1420260	1128430	1207150	2203509	3514233	1388183	1012344	1564924	3423901	1290688	3201113	3587594	1064521	1717466	1240928	1793062	2289894	2046116	2322239	1977118	2064007	2704099	2035573	1473618	2929882	360315	15785381
635	0.759	182.997	3720790	3324575	6427338	3118306	12525329	16633490	21028728	19518468	27937006	21670656	8032972	755166	867582	5664991	397768	8261436	3059572	16946920	14600021	320512	5118176	8006402	3896844	1256473	4240832	4888623	7531494
636	6.548	183.005	3129280	5403854	3459894	4117229	8380854	4805147	13578278	4672260	3699622	9757678	1890418	5786985	4532378	1749630	7879182	4559976	4773029	4213798	3403900	1706331	4799520	5301668	4972615	6807266	10066863	174530	836121
637	6.051	183.102	307730	240105	561469	291429	684817	2119405	1457918	1111412	1057755	557959	137775	277217	67959	114670	513427	175847	1974158	358408	947221	103138	525358	352273	564753	272824	245578	957373	2963620
638	7.457	183.103	9381944	4484746	4809924	5924585	7868474	1067413	321955	180998	579477	428275	1008479	496276	639032	725607	473844	400674	1624595	988661	365266	74327	4833924	11201710	3491426	886282	2345166	37334	1938587
639	0.715	183.125	1115528	1615618	4419854	983404	1014608	1182535	1723145	1014875	2405397	1121180	19807	0	30210	266841	68594	56773	774745	156775	206512	18794	8788763	6474500	5868132	437585	370131	142819	659987
640	6.979	183.139	1423322	1438781	958970	891723	1172075	1823680	2181983	948636	368013	1270305	3549547	1001305	686319	256736	1262513	793311	594710	671973	1259679	5690996	2814767	1403133	2513679	656649	1051685	159038	273698
641	15.958	183.856	636296	401548	611698	401104	659150	655550	475156	591054	645087	418830	379485	378018	423847	192050	600887	355283	454720	528936	556446	305585	389481	340579	415396	405169	280720	368840	286537
642	15.813	183.856	475938	475041	385624	453358	449678	373640	421165	409145	443332	410914	377544	423899	424740	524456	460177	448000	497796	482341	457784	453703	421283	426879	376336	398334	353429	2220815	956212
643	15.705	183.935	1956921	3460866	1006406	3320853	3923875	3142656	3524406	1234612	3032609	2512095	4609424	1995427	2173341	686532	1178010	1563221	3284258	2520844	865800	4846452	2007988	2121437	1238014	1124544	1052332	2227678	42327348
644	0.726	184.002	12953921	13233366	29653444	13842236	21958780	16011220	19586240	23702638	18900562	22357680	17017366	1411458	222537	57118	1669861	6460480	4176325	1157000	89523	21554724	11025426	874821	20279064	6849926	16732045	5998064	11065050
645	3.017	184.061	4676220	6848148	11528767	6670456	6494982	7903714	12618392	8548299	13743242	8242595	1175337	2581029	1415062	530803	437875	5081658	7344838	3762042	3746804	393708	6624954	2511512	6702485	4523721	4231338	2024511	14052076
646	0.91	184.062	5370576	6540644	9870814	5556460	12460090	20276500	26333140	17977774	27973694	15808076	4780793	2443959	3171373	2383573	3299738	4396256	21635762	4613521	6554194	1617698	7698200	11125659	8943819	2648219	6959288	669650	558094
647	15.828	184.896	649153	793319	557858	758597	599377	700915	711453	671637	692117	637444	691935	643229	713538	632301	807975	734112	719527	683810	734477	547150	571046	524538	576286	655222	527018	6483452	4356611
648	0.631	184.903	3213906	5019600	9711716	5667995	10284625	10528917	8589679	9006060	10805355	9986578	6485093	3334145	6688568	6575610	5622107	7871102	5891074	7817828	1197265	2371040	4337249	6408304	5002907	5188386	10177128	4797424	4584080
649	15.793	184.916	5172222	5218700	3802670	4428194	3425273	3992407	3566539	3541306	3378188	3027976	4263366	3923299	4268485	4306262	4862591	4422674	3997816	5158058	5241717	4993417	4255574	5505052	4330442	3946200	5021266	13090965	40445416
650	0.77	185.022	41102712	86642344	109630552	44447268	44390228	41023408	51809284	59737884	58308396	45702352	2998128	10738845	11531247	14150109	3853360	32211728	12418765	7038538	10383661	6338360	16874300	13970092	17898146	7140263	22041318	1437544	10257104
651	0.909	185.046	2471774	2919742	5176892	2544751	8042159	11944640	14849347	12635756	14556974	13793357	3322904	1207622	2600752	4804229	2627901	17820566	4740561	4684972	9065211	477510	2254515	7331304	5105538	4244759	9358390	21873	35342
652	10.863	185.118	24911	12903	18201	131620	48550	165223	85965	279900	201019	365915	13496710	3157377	332812	202774	2321602	894971	81763	4634210	64349	27563	10784	40824	709893	113780	77606	80915	340734
653	5.764	185.119	2772566	1318326	1226692	2756662	1324112	137551	49545	131806	146829	136169	1245516	1024809	467947	1163668	1102888	1046982	1178133	675300	1072665	94986	754959	3559594	9074872	386978	1492992	1290130	1245626
654	15.942	185.865	544116	666062	552517	593253	675747	581278	628589	630803	520244	634929	795768	817829	1072202	866177	871392	1166143	1039031	1144084	1119328	1213566	1386132	1346744	1204982	1264336	1224999	2098080	1505968
655	15.869	185.947	1982473	2833398	1431597	1333917	2007688	2267111	2148528	2489553	2220983	2726414	2823950	2912330	1999555	3326059	1459498	2237596	2643136	1886027	3148876	2079595	2560138	2983362	2397336	1562324	2726372	661898	4434534
656	0.725	186.039	3962178	4721946	2095256	3621426	2176539	8027400	9673548	8482600	6367202	7605284	3293874	1335374	1501978	2582344	615276	2723132	735901	8788917	10014144	27737494	36277940	8165372	5374892	8315598	4545166	1695486	22249094
657	0.91	186.041	19618388	24303744	39748328	19776592	44164140	70626192	83500704	64414288	81775696	63709524	28774016	15340976	29301056	36205488	14753773	31221536	53641940	8573931	19403830	3099845	15913914	19388204	36627092	23624900	16545518	435808	39959
658	4.989	186.056	9790	13405	11853	0	9837	12809	10478	13753	8619	24781	1605891	1016999	319712	4939062	614278	11315632	796818	1098816	464810	1692332	5667376	854274	189619	3571930	8894462	936080	1428049
659	4.379	186.113	833083	804830	1013189	1113067	1481686	488294	1515141	339399	403452	769018	445339	403563	667707	357830	603245	1181807	1666610	679721	839161	419512	1162514	2042728	2533076	1248085	715002	10747669	26527000
660	5.116	186.114	1513848	1548365	2463034	2447016	3454776	2316162	3416177	6115860	3419943	5901926	22319216	16135699	5310039	734818	571746	2899706	2451213	73145520	17473892	362097	1931419	16244713	10937749	27506334	99859968	12305590	20657604
661	4.954	186.114	2119814	2276778	989642	1276200	5608664	2485590	2258485	5577034	2677726	14453717	8757765	8733455	1791966	763359	365225	4210875	479986	45212956	17415036	211062	3046993	19879900	9577231	13275035	107143600	163807	102215
662	15.828	186.893	205414	115859	201882	195996	161944	157473	161543	203947	221060	149389	238471	111516	179608	179651	132661	141672	191181	198069	220083	122177	131048	97699	175421	181082	122498	379506	429355
663	15.949	186.898	95466	187995	149940	72475	151870	122088	150364	307454	189594	76942	219848	222153	210529	251646	290522	184755	256734	245069	239950	466340	382637	369279	333625	392835	323837	4754110	3638049
664	0.712	186.918	8601991	7918872	5286628	5650025	5969322	4042204	4120306	5203909	2267993	5024660	798133	3002286	2239757	1035275	3020471	2202982	430272	214163	295804	2283784	2466844	581318	4501542	2785768	3943952	735783	697937
665	15.807	186.999	808252	676497	961843	803447	917750	1458740	1084332	1138322	1376136	1267039	1183680	1065897	801959	1281669	644660	807534	1034794	856133	1471644	867920	844331	1137243	802830	804010	891783	3070724	2286286
666	4.429	187.007	3543160	13300838	3933354	4700686	8003684	10380187	17170620	40354340	21304918	12991220	30776622	11302400	2799467	9183703	29582428	4154524	15459143	16890496	322181	169898	18251680	9540753	18948010	74290168	19240948	289655	10645918
667	0.91	187.025	2922379	2790693	4407104	2509924	7466856	10182953	11697663	10595212	9272078	10534285	7302850	2766052	24628838	7086604	3836835	11034804	5117743	6014208	17320712	1946091	15863827	13574516	10095997	2870285	2688004	1785834	1567100
668	15.822	187.098	1416420	1494133	1417650	1360355	1626886	1462756	1271796	1379492	1362028	1366490	1406236	1416940	1091676	1115400	1277501	1333086	1212025	1539534	1697195	1588404	1341604	1661663	1753075	1537180	1510563	31880274	183418704
669	5.364	187.098	89562824	57019424	149106048	46948216	145922192	212393024	271973888	186401280	164397024	142049632	84642408	49678948	29145218	27119864	153782928	36904244	99077872	35023180	84431544	8829817	26344558	112320728	64578772	31369718	63574688	11607207	25889724
670	0.905	187.109	25389928	35146064	36558172	30716914	9917409	3147844	5756018	4019685	5386356	3484978	6703889	16752331	25575624	3714924	26303724	6937780	8384420	14577820	10022081	11787379	55365904	16598636	26314246	20102694	21892896	2559454	9904204
671	2.561	187.109	9734345	16496622	16507492	7193887	3532034	1365450	2255763	1900785	2631168	1351654	1878474	5469222	11280503	2348760	8773900	2330752	5335329	4874804	7965622	3827747	28381220	6388550	16211955	1178664	8113010	846168	1951176
672	1.301	187.109	2993192	3615858	6219330	4982852	1343830	694134	796656	1170558	1232097	602640	856872	588890	3800543	746157	2406118	390721	750880	2032102	1817163	2076913	8260643	2664089	4475450	1105588	2796726	3105252	2813415
673	2.723	187.109	11425315	18281918	19059508	16440842	7191044	2830686	3555546	4505348	3634219	3117032	3725814	6824018	14927512	4522346	9195672	3549434	4052753	6391851	8647762	3408472	28965382	9194224	18714124	1721691	14848551	2168946	13984123
674	0.798	187.109	2764530	2943400	5779354	3586601	8454897	10063730	12717804	13561304	8615559	12480818	720842	176801	113540	925107	968055	1655397	1437837	263048	22577	1109654	2201668	2038753	2363105	7340994	2704779	3562795	2903662
675	8.237	187.134	2138286	1797711	2584007	1257240	2602803	2710898	6469470	3837473	2624627	1516046	3363328	914963	338903	236316	1241570	614950	2432021	779553	1972643	1299835	942843	906743	2355616	1175743	2560690	1149760	821468
676	15.869	187.134	949328	1077091	1043429	502596	946658	1153770	943947	1208917	1163154	783217	923567	1064049	1012749	410659	1142319	961504	1055894	1099134	1154182	1019201	1007643	1179228	1203699	737024	792900	3675864	4022389
677	0.544	187.851	3422282	5096884	6101852	3954555	2999680	2378180	2898294	2218758	4509518	3048753	3832117	6560759	4494865	5113551	3573412	6181678	3688195	7829718	2951768	4350324	3148166	4363676	3487983	4062008	4764388	1029048	1483416
678	1.127	187.851	2884375	2233854	2304434	750373	2016945	1825471	744415	986640	1072548	2768264	1145679	1814489	1367712	559549	1020175	720512	1480963	504549	721566	1628134	1706275	1322902	752678	577332	1804673	23402478	22275590
679	15.941	187.861	9746336	10641882	11289389	11490883	9537291	10383526	10975440	12080124	10971980	10150436	15946808	17032368	16504430	15243029	17405220	18791424	18491920	18380724	18371194	21532182	23259490	22702004	20786738	21357902	22649670	2286553	4684848
680	0.153	187.861	3355335	1220938	3937080	3237392	1987936	3264323	1727268	2005018	4299783	2738457	713384	4145020	2945320	2602695	3274792	4174146	2611109	3883772	1237218	2120842	1359968	2183032	1743865	3212578	1852695	63832684	63530016
681	15.87	187.942	73877800	73324344	73467880	70961072	65996972	67349448	73760560	66479140	69641928	66533248	66662116	65471360	65297336	67311296	64874416	69337576	66889352	63495812	71112104	67102428	62408060	68593168	61093400	59915316	62640900	12002501	205393216
682	0.909	188.056	81926552	96676744	129197608	90692264	109839024	98130744	121999680	138423696	102232824	91096128	135585376	106033744	38981248	89556624	120164664	146354832	66777928	46336876	40681132	28413550	76876384	72361480	125303504	66243796	62467936	1264070	21339556
683	1.288	188.057	10457910	12495806	19320922	13820885	22454240	20621606	33448102	32324162	23986758	18401320	18269924	12427542	5157408	12834005	16396614	28031936	10692147	5128808	6102463	4212215	7794684	4168777	22785110	7106972	8137858	32115078	31879564
684	15.856	188.933	24338660	24669216	24441754	23111574	24903660	23885772	23174102	24550900	24201452	25465428	24978558	26594884	24856132	28126000	25913348	25662586	26845146	25608618	26891094	33019696	32126598	32175146	28117102	16345562	27674008	940074	14720337
685	0.909	189.041	8891405	9508178	11271695	10000775	11334234	12889015	15465397	13908200	15902020	13402979	19857412	9684674	8200082	11168565	2417904	15394135	5602438	15448601	20752074	16598618	8200488	16919848	9766748	6433914	5250961	133272	3636828
686	3.451	189.077	11381870	12647494	19756662	9845496	6714199	7141394	9898376	5845769	4487016	4643230	960572	1157183	1642971	1329621	847043	4961982	5535111	2053714	6553051	778261	53448696	8299960	2270062	1670461	2262542	1115056	934629
687	15.826	189.851	1166759	1224214	1416786	1170041	1362774	1513424	1185382	1371748	1447741	1160025	1137562	1305501	1191902	1169208	1232873	989092	1103386	1336106	1364061	1108968	976771	1060066	1076806	1118964	941274	17459446	16836618
688	15.942	189.858	8433195	8489385	8936691	9312490	9074227	8001042	9500471	9450315	8774286	9121835	12127370	12457895	12222006	13352792	14241634	14395158	14009156	14011343	14141370	16337586	16848908	16213766	16040862	15981543	17691690	5718380	4872910
689	0.568	189.866	5747256	4668829	3379856	3531866	3190719	3447004	3869544	2667136	1834223	4009844	6336160	5764852	1860976	8814835	4844811	1723266	5741374	3189987	5034755	5399232	3156044	8866892	3327325	9421091	4341804	124894328	118658800
690	7.281	189.973	134417744	157250896	121273856	135073392	117351336	113510240	126407432	95321216	107351288	114933192	76141760	118471392	105957480	120978480	126583184	127960144	126468912	111586808	122567968	84695344	137185872	115858720	151895456	121936288	125587824	128499760	145600224
691	7.226	189.973	108442544	118605016	123221112	125924952	124875960	119020416	137799024	120749576	119609400	125579120	61464296	107772968	91427064	98426056	111372568	146379824	160329216	96197856	121393912	25401680	67775408	94058080	109355472	119918512	123998160	1084674	1377038
692	0.735	189.989	2742990	4825752	1006568	2377997	2395180	1559232	1545108	1831404	541424	1263642	168833	9619333	2683875	949808	8218598	78453	0	0	630402	10129597	9436146	191611	1990872	2427713	1959107	772330	16806746
693	4.353	190.051	9345028	13876379	23564314	10861094	15537314	23283960	31575166	21061540	27439892	20993832	6374099	11633791	3648002	1736962	3371258	11441858	38266568	78349328	3378192	138736	945474	17369286	9069844	2611565	8805544	1233861	9562194
694	3.456	190.055	1240939	1580297	1804697	1399254	1627946	1532996	3803882	2206748	360793	1260842	10323766	5909530	4294728	8337958	1933067	7462506	5009020	17010952	19957638	3586058	4755368	13747877	32359510	8331024	12547274	6044132	5293537
695	0.771	190.072	2453364	2494994	5348866	2843136	4787381	5950244	7374806	7056202	12572019	9274500	7303570	1423576	3210864	7490450	1202223	4903011	768934	1800733	18864906	3064819	6642987	22956448	12614476	1640856	5099247	476427	3135882
696	0.903	190.072	6811874	7216023	8542828	6142686	3517579	4026920	4659300	3438462	5277770	3411267	3527998	2414679	1213022	3264772	1165025	6363156	2377112	2759798	3184401	162086	7413111	5291558	14047668	3404836	2765791	2098535	1882964
697	15.954	190.83	2350011	1996494	2093356	2219967	2342966	2318182	2129846	2208414	2292525	2329240	2285343	2307483	2300886	2002164	2137788	2300165	2086093	2169212	2013060	2000166	1926936	1876567	1855683	1764736	2090913	8278750	15249403
698	1.149	190.929	16705490	7521184	7274786	19017244	17067212	2514579	30279516	20693700	4041048	14025032	5289002	6957784	5453958	9878155	10124978	5681376	6428275	6890591	13927100	23435878	4966223	6339476	6833372	3044682	11707019	405454240	408773440
699	15.855	190.929	300223648	291578560	299169376	290445728	298374144	288414592	281141664	291172416	297122144	300565376	318652864	331663072	312844544	320029184	326441600	335248192	337846752	332628064	351731744	410373440	431952032	413592608	395781216	213168992	366197568	5409804	2716171
700	0.794	191.056	19459416	25189112	20973976	25158062	19051370	141047520	38997968	17722482	12740084	16686709	30696810	5496070	166789600	44784164	6337507	241664800	15415002	41551012	10049826	11599847	0	23248422	22248726	244398336	42607648	2356870	2135028
701	15.941	191.855	1209378	1176924	1023605	1222322	1306184	923229	1311423	1020033	1178442	1140388	1764640	1556428	1395225	1526759	1774584	1980890	1868780	1846997	1993615	2188350	2230578	2299560	2138328	2060415	2324398	508879	533640
702	0.545	191.882	1003960	656630	651574	518697	444789	673033	607075	556247	995087	846626	851745	428815	591193	1347155	869535	725619	314221	609198	909872	586530	864008	949548	473479	319827	1121589	42576684	50383152
703	7.232	191.971	40755224	42150024	39669144	40492636	39584724	37886316	44445888	36168660	39541440	40495924	19586028	34985280	29697264	30298514	35913300	49509656	54637024	30933740	28709356	34706272	43763060	27024004	32439804	39292792	40617984	1781277	280899
704	0.714	191.995	5630082	5042907	1925673	6482066	2881926	796261	792560	948001	370837	1232664	4024479	8176502	4739114	1591997	2055077	387580	0	1623175	11303547	599609	6836900	2375324	1841695	4863316	6088996	892745	3837680
705	4.628	192.067	1458674	5637196	3287102	4892899	2864372	3623803	2156144	1636527	2467752	1247183	10466233	2010365	2297602	1382823	2615054	2249428	980936	1954929	3520279	8187450	7487879	1939632	7285938	2285650	7596470	497028	531993
706	15.956	192.827	565965	507072	556844	552194	354062	568147	611576	295787	601452	650654	341739	448144	614732	547097	486135	621372	539434	538344	560492	375904	520885	302041	353099	350993	546316	41590432	41840356
707	15.838	192.929	51296732	50559188	48804804	47928316	50350892	49594280	47116964	49555560	50162580	48174780	49228824	47927020	45971268	47319552	48392364	46829384	44538332	47432240	46979644	43940304	43845492	44334464	41566620	43184708	41768648	3864631	4662908
708	0.651	192.929	3598045	3275158	1331691	2864345	3854529	716564	531412	1081017	1800804	1407077	1383065	2876856	1930315	1296280	2598439	2135170	1502100	855811	2215948	1499657	2545188	1893308	2808442	1768598	1608694	95260576	24113352
709	0.755	193.036	62670144	79738656	65396048	93166568	79458304	66583592	37033560	60707988	50242416	53772088	140987808	57128780	970522688	833922176	45819420	681533184	78184568	459499584	107120168	339994976	93240640	186025632	100210680	90479160	593196096	4674672	7343542
710	7.806	193.087	9843111	9179825	7497567	6689272	7322946	6606676	6773164	8987871	8516896	8553515	7312462	8305054	7047022	8652156	9344782	6288745	6314820	7738719	8093425	5505696	7661114	8782650	8242800	7122755	18683436	318411	281587
711	15.939	193.816	773634	770318	749702	654820	787049	881675	923657	897290	828089	823181	626642	494063	670069	615417	608781	488042	524283	505380	570044	274211	315802	243727	374535	301453	381164	1559655	1494283
712	7.227	193.966	1217393	1502568	1185810	1416039	1604020	1160841	1896253	1063773	1526304	854014	412021	1452900	1044575	838224	1078386	3057271	1836370	628837	163669	365083	334088	667252	1152996	1098864	1597478	1268509	1568095
713	7.282	193.966	1290793	1761360	1496398	1272229	1139812	1277399	939789	1434511	1139523	1865149	596497	1033718	1200703	1302303	1070731	3057271	1530513	1458268	118347	365083	1793987	1403835	1340858	1824770	1455928	13548609	2534577
714	0.909	194.049	4969760	4275536	8682564	5662431	22004172	27995034	31250480	32284974	58267928	55169724	5621785	43707416	3549494	2094427	87762	1325551	306464	1141180	2267324	258476	1746906	946858	8182375	26780266	36678500	894397	906972
715	9.116	194.082	1138232	1107246	1017951	704295	1083281	816245	1111452	943141	288211	1100228	948599	1149456	877877	1358736	1096990	896273	938604	910586	1080458	768385	2129245	1011783	797110	1025045	1127011	15815953	15413725
716	15.838	194.925	19457104	18739658	18595132	17164260	19416590	18649954	17514452	18664254	18634838	16983462	18920818	18139892	17099770	18086294	17987840	16936086	16675031	18043228	17864980	15792741	15786635	15686375	16209772	16283204	14845009	2563628	203816592
717	0.798	194.997	20594668	25573054	69194928	26410588	591782400	874095296	1143296768	1026484480	611020160	1100198144	599239424	51786328	14755360	22823398	3159991	425752416	50043388	23246836	28738600	1476204	7619906	11216866	17029484	6209319	18971128	466492	7448812
718	0.908	195.034	3766549	3770213	6640497	3602067	5140138	6416518	6942482	6727199	6711406	7049570	8130350	1785187	2608307	1868418	868101	8832546	8667488	64404788	449068960	22459370	12205470	15243619	6952982	1275894	2258928	8002065	24061394
719	0.754	195.051	10206800	11314172	17441732	11867362	11937109	13962384	9408612	14113978	14224139	14175613	189090016	56723688	187108896	266731456	15915634	490747744	31597082	382975680	1065407232	201136640	53531880	135057888	46734764	113758240	50364088	25895	16615
720	7.337	195.139	450774	306524	197273	61835	240998	128763	175947	233299	128800	249999	49365	196783	79207	162134	1519353	197395	114311	18859	607457	0	463885	502387	417279	20794	144791	372868	703498
721	8.892	195.139	1519572	559563	366296	437084	563590	364978	334039	343301	413243	213843	410779	251383	533566	508825	482719	419281	426845	571470	1669714	615190	846954	637622	664326	406241	445394	19089742	10907821
722	13.121	195.811	6533426	4796060	6962080	8622639	7036950	6158208	5081836	4011895	2283412	4692416	2651284	6775516	10017110	10579267	3882302	3698684	11366971	7110512	4173875	7248192	10050088	5420991	10269356	9856132	8310254	4957670	10283442
723	5.891	195.811	7559640	14457303	6532634	9132810	5949288	10087992	14763574	6334176	4859722	11423514	3110727	5668272	4995180	8819313	6385570	2444933	4273166	1864331	2703160	832095	1491728	9846668	2394794	6149986	4171631	6745944	5922384
724	15.939	195.811	15679526	13773497	13990100	13955616	14899717	16301702	16013592	15303788	15234938	16407843	12094030	11537785	11286983	12213624	10329994	9710431	9595361	9277332	9544014	6853756	6805366	6327436	6687796	7104444	7541964	458038048	1284991
725	0.749	195.811	10757534	17170832	5203840	3659915	1971908	5429473	3370668	2525770	0	229060	0	1219183872	466279744	1626998	1005360000	170853	28827834	0	6202610	0	253488	0	4586988	817372	2199981	194751	409865
726	10.314	196.038	1071244	401464	3290077	1342475	1973080	1931164	2479244	2168346	3155112	2005725	218820	562143	1186164	1258923	607513	439877	1527827	475554	1596090	9414	3521792	1336022	1403800	952026	561565	436160	4081510
727	0.803	196.073	2191586	2325829	6218900	2949109	3002811	2920677	3783879	3553448	3353213	3479627	22778562	3279751	14851793	4814474	638634	12737179	808603	7311038	1611747	6868173	2336124	2066727	2515722	1527290	3201548	12763818	2087869
728	0.781	196.895	12068991	11705476	13104731	11880240	7899848	1065890	2734400	5150391	23456972	14866908	3064022	8230088	6378994	17934570	3888390	12061087	15292560	63949180	12625059	3552788	0	59925852	8362452	8203250	3642089	1828179	1898550
729	15.838	196.922	2309275	2212615	2323486	2061976	2170981	2219438	2256534	2402213	2273133	2176523	2382543	2248014	2006530	2111422	2273135	2221559	2002383	2375072	2102997	2013570	1953035	1838642	1842516	1829310	1741760	31672420	49888048
730	0.692	196.947	47407192	46860608	38815496	43685092	36477844	17194032	17001430	22695316	33347620	34553580	20125938	10184822	8863383	12393885	14320095	38450436	19143098	16556324	3227078	47474428	36328300	17900356	49135088	28172956	31479098	457156	673504
731	15.788	197.003	830964	852194	613884	632484	1261576	753515	581341	670036	731543	649412	1338591	651080	499232	1039287	1160107	890164	903950	725849	771849	508620	914770	1089910	436383	600664	900607	1163423	35779712
732	0.763	197.013	5138878	5302838	13746144	5371698	34309456	49579688	61114428	58373816	48924380	70898864	38933888	3943515	1921808	4797799	660935	34423380	5419062	13795792	14839835	2543996	3782481	5597484	4764294	3115358	8759036	2076708	2693854
733	7.996	197.02	2078090	2090244	1521441	2271722	1981983	1903670	2474796	4510833	852697	1628711	1509698	1448586	1306848	918879	1699179	1562107	1646721	1479201	1006455	452011	2437364	1866901	2150248	1852873	2394830	426691	898182
734	6.69	197.118	502940	798979	725273	543612	1335104	663927	1050573	527637	722970	405970	129115	180980	83547	58692	490346	102523	780400	106689	350565	0	180322	388269	521391	55140	314791	219807	173227
735	5.186	197.118	4199810	1498927	2496853	3601537	892407	242834	195465	161095	148091	238630	1951613	622228	1978888	998207	1911975	1707768	397214	4107212	1329603	25358	1552071	332782	172945	9171151	989431	22124646	13319863
736	13.131	197.808	9389558	11982072	4388400	6952762	10768532	11878950	3189504	11884064	3273928	4657102	2658428	6757131	12433974	9951881	6159436	3737270	8014312	9533317	5415418	8972301	14314718	11995124	13816528	14251969	10095428	570213312	1662047
737	0.748	197.808	13601556	22800952	6543332	4682252	2659932	6574463	4346149	3284045	0	381482	0	1478004224	576520832	2056418	1140858496	0	36769984	0	8127322	149604	293870	0	5450469	1146598	3076197	8668288	13703829
738	5.882	197.808	13187297	15791775	4587875	11890080	9841330	19096222	18385608	7853855	6884197	16439018	3246931	7116038	7810118	10185796	7298462	5866786	9322882	5077684	9245527	1343507	1918920	12498122	9482643	8183240	12605867	8968412	7724828
739	15.938	197.808	19704374	18235826	17643908	18578378	19199642	20718528	20717820	19959846	19486860	20996676	15875947	15013259	14802812	15529569	13494814	12711501	12689108	11895181	12085376	8834418	8698569	8065111	8623397	9176022	10239605	3334053	3468848
740	15.951	197.903	3369958	3582785	3063316	3258202	3347217	3538029	3221911	3320799	2959017	3254634	4078952	3362866	4287514	3045336	3986882	4216608	3872126	3715193	3327238	3483606	3211214	3008854	2895520	3624562	3585870	4543839	1183170
741	0.433	197.903	5633328	5013754	1737617	6537340	6864164	2438756	2442808	5784212	3194788	5334704	2399222	4561145	1695833	2420715	2063434	7543450	3497757	3056154	3747692	7100838	1998785	2922166	2794754	2350164	2804448	1144312	5430660
742	0.909	198.041	2804501	3106384	4956687	2840220	3373591	4885708	5210933	4346249	6613685	4403537	3423056	1601229	1586293	1987511	1045505	3724277	6938396	2584281	4855690	1707794	3179425	5495897	5200689	1680724	4587176	6260735	3881330
743	15.747	198.865	3914242	4297826	6326830	4751011	5536942	3806068	7100776	4140858	2628803	3605942	5474282	7371190	8507657	5116584	3452763	6414657	4162591	8919549	4149402	4948085	6581977	3096482	3288912	4868718	7149970	1076028	23062614
744	5.732	199.098	32781198	37670544	68273456	35729132	27737474	40507000	45910328	35101024	33396128	27694328	11166924	2160806	9893782	2295721	1882135	6312102	25550918	15548398	4305318	525357	7356194	14399654	5925098	8859395	6726135	844376	556421
745	7.149	199.134	1077722	2052486	1309107	1351406	1185690	1012103	3017982	1037842	254898	366390	126198	163181	27059	13864	1337168	145505	443319	0	19247	12908	314767	362085	753240	314675	913369	9688250	8381872
746	7.58	199.134	16916364	17828156	16641628	17451934	12864426	3270222	14940130	15939230	3205827	4307916	2848966	681400	6016818	723031	7287742	2001334	11964564	4764985	602783	71974	2318219	8492334	5294246	3655466	10693025	120345	800191
747	9.713	199.134	655745	309938	235855	295310	402930	134912	543928	184889	341719	376792	1060714	3049987	468131	83053	77050	296177	797996	5133879	24410	563124	107879	715286	1957299	254543	236792	4001769	3702680
748	15.938	199.805	9306353	8462452	8448309	8490599	9218815	9887546	9662077	9630877	9093431	10202246	7273145	7166666	6682528	7320726	5920785	5680758	5940000	5333704	5731956	4250314	3874180	3913358	4071796	3974572	4792304	268897920	625557
749	0.749	199.805	6684412	10537157	2831657	2111306	1202906	3090564	1993114	1245449	0	100657	0	701377280	273300736	1056045	580307968	0	17042464	0	3645498	79195	27829	0	2627668	354200	1540082	2888183	2411833
750	15.815	199.851	1849936	1597870	2563684	1596958	1763533	2528346	1835604	1632929	2751855	1414376	2600200	2100447	2015936	1770107	1869897	2925107	1768314	2609888	2658684	1585313	2037490	1927372	1664176	1252041	2266128	2277716	165911
751	1.358	199.942	1782970	405933	1037629	3827662	79046176	62293600	77463480	78731112	40281136	104849344	99741	839171	22743718	35240860	2355524	20675424	1136202	154236	82914	527712	730517	93654	2760450	57111036	58198596	47357392	22918544
752	0.909	200.057	11769475	16711718	24761666	12376419	31544642	51883892	58828636	43996932	64613060	45449868	46049068	15948523	24074668	23978294	11604136	49758880	61644204	29874736	70892376	6616168	99888440	27364990	27605112	11164332	319244160	2915724	713430
753	0.788	200.057	1469672	1520676	2916698	754503	6435950	12402080	15346824	11152644	10296436	9592364	1914794	1702656	966113	734332	639732	3245162	1065672	1394238	1602612	271578	4831098	3237736	4527902	1926728	14785786	11568818	37627800
754	5.819	200.129	811567	1463950	1465844	1494611	5567018	2406272	2924201	6634090	3360280	9721112	2264396	4586962	830859	638547	265496	4488374	874081	32127826	238849	87695	1684689	26743648	7359740	29386768	105947232	50418060	116646688
755	13.087	200.859	175470496	157493024	118021008	110034200	184669136	108282840	139280608	205814208	171234240	196893408	123078160	232269952	180864896	88959392	207076112	183511104	136419744	231135568	212717152	54164568	137620736	180242704	192787792	137954592	139337680	4829391	4557231
756	0.536	200.859	1900984	2575430	2559225	5333850	2425133	1589486	2660333	1938226	2910442	2968025	3863950	3738990	3621789	1473912	2683496	3342651	1351941	2196804	2467116	2274800	973626	4471300	3040440	1144074	2567492	62135684	64934432
757	15.745	200.859	97352088	48505748	51727732	51093232	47049044	43632644	50816508	64986276	38397064	32299184	54522632	75478200	30197856	44656608	54504112	63212804	55702772	88886864	63559992	51740432	54171432	39485208	35580440	59968288	42096816	5005388	6014089
758	0.658	200.89	2732452	2454395	1570577	1911389	140616	917044	526012	45452	1804838	1687886	2870419	1109593	1826534	4575748	482604	2324155	1565871	547161	2282464	5385027	2674902	1174554	3168112	3339533	1764837	762649	768211
759	15.812	200.998	723442	933676	873777	778795	853101	1065336	1134884	870260	1046804	947153	924778	1107549	840559	816024	827039	834323	922122	771379	757688	710812	665077	839855	717118	646416	666848	308227	6053920
760	0.912	201.041	2436557	2524257	4565399	2357222	5535152	7734602	8161111	8128235	9736414	8669055	4929352	1733236	2524570	1813903	3309268	4489396	3016660	2206410	5944838	332335	2465469	9561854	6023158	14122782	3444280	1074485	7390534
761	0.755	201.089	265987	375322	1364477	854746	5022397	6966382	9514350	7810954	3792818	4446718	3841311	2639932	475987	79886	317534	301303	271275	440804	72625	174873	3270959	626793	2160094	1406115	4596756	8008382	71199768
762	6.047	201.113	21453766	26346184	38407808	20985462	89417592	175611040	229513392	151166640	138927648	69449784	7776655	4452478	8127980	5880393	24074438	9326573	132067520	18559672	22030086	5351081	23018696	26388266	11137560	14473323	11644809	1276438	1065267
763	15.826	201.114	1257595	1077928	1202300	1281454	1193503	1138858	1268562	1437273	1173016	888704	1033079	1027953	944800	936658	1243584	1023728	938489	1140230	1024785	1341859	1079152	1028455	1453375	1137694	1126416	10523389	9764431
764	0.914	201.124	13834940	20248758	26109574	19955092	6450432	3097112	2904593	4151102	3326165	2240504	5683787	7954784	11763445	1632027	15486862	1580642	3875491	6284874	6658953	9795961	28464114	10758340	17160182	10133828	7654093	2099367	1487176
765	2.7	201.125	7793736	9060670	16584515	13001295	6819910	1575408	4236463	5186423	4615143	4985360	4982556	5196925	6827124	2380735	9069451	2741375	2302343	4312482	8255412	1537442	16367369	12114658	14841448	3948480	5355598	1403173	3985097
766	2.454	201.125	7365769	5843500	16110468	12426788	6066150	1687216	1882264	3923142	2924772	2113290	1000306	1487455	9730522	528464	4863682	915737	1674908	3622803	4773780	3205096	18609858	7436984	8607494	2651924	7785164	201048	187046
767	15.896	201.932	281150	349144	363344	254021	360315	488724	443161	195052	435181	191352	372207	317283	157992	298510	281916	116664	236527	436009	321270	269706	309691	192082	222661	267231	266999	261271	11873566
768	2.006	202.072	1559181	1301298	5202848	1725247	3129964	1432130	8833810	3573957	1025933	1204679	776301	403856	1090978	233260	1258796	2530755	2634978	832416	2118165	217499	5460519	757114	5288706	1100467	4596944	3998202	5798614
769	0.798	202.073	4366971	3833084	4387712	5974982	12614119	19737232	25521308	19772442	30490798	19909358	12943708	8762810	17812570	11270137	2080449	4181118	2724392	17131142	11027447	2578548	21793790	8106246	15749908	7350192	19112130	18306836	62981928
770	0.909	202.073	81084200	173867600	233167088	103504088	53651444	36039380	37224472	33720980	60509936	38202388	53596816	18367928	79508456	69587920	198029408	88697592	1735595392	150335504	38607964	7684795	22604190	1493125760	660275648	81117880	75092800	1070280	249961
771	0.652	202.12	834069	1207936	1450119	740507	84235	78684	25562	40093	208182	59547	26704	548383	1798415	62324	312379	173118	195013	95550	237992	315342	3231059	597791	855934	1761252	378788	1090672	1107220
772	15.833	202.911	1362432	1517674	1643212	1490687	1435602	1509401	1076001	1490245	1307727	1476627	1261654	1235928	1108451	1460070	1286125	1391183	1381855	1216999	1402506	1169142	1111902	1245116	1056619	975075	1017433	5101500	3024593
773	3.17	203.082	882186	677918	852204	1279983	937423	535515	739460	616856	398542	798019	1062202	2853704	4148778	578658	1660038	6814578	1032416	44874632	2719320	77962544	22103762	1940185	2290312	14062708	54392256	223745	277730
774	15.817	203.093	295984	245000	211388	247202	213550	246244	278946	187377	208152	232302	246852	325983	137906	187078	257285	243715	153453	183227	326427	268642	285523	244652	219695	277120	262308	89922	3724790
775	4.17	203.093	4747032	6840243	11851300	5548091	5183564	5714374	6881868	5196248	3193626	4758517	2654712	1080604	435191	1274238	4280169	3109794	2649915	2213223	2918895	81385	1157866	12191390	6366837	473959	391866	197808	140732
776	1.283	203.104	592888	1166694	1912225	1284636	376919	50446	40906	178413	65097	37750	284652	330233	1290118	41254	963233	271021	32231	475587	658540	1117537	3292497	18016	1844569	143631	866173	796246	3273022
777	0.774	203.104	1759924	1895655	3477524	1705101	3851700	4045504	3941553	3232903	1184863	4251727	1419982	893866	376066	756561	1221963	1755238	1790570	195407	617968	714949	8929608	2764457	3691230	344260	1885525	2612979	2900594
778	0.878	203.104	1346150	1724598	2261384	2168595	1204719	1028261	1374646	1641309	3636686	1341027	1178526	2249764	4587212	1641758	1434355	1464622	471770	2100983	1725340	1393593	9948989	1522562	2545610	6116712	1940639	94024	449707
779	5.482	203.129	1719696	2500889	4038106	4103516	1970937	2911550	3154554	2029158	1291736	3154711	237109	183411	296656	384935	1231923	306383	296756	32718	341385	82050	1160683	248946	1374272	337159	2500562	21995	117419
780	4.989	203.129	3013698	2022849	6798156	3684082	2529420	2920794	3935381	2564406	2105912	2476606	517536	162037	1016068	184694	91619	1719219	2472956	393539	833742	0	576691	3042328	407625	152312	471826	1255446	1203850
781	15.941	203.845	1623340	1604952	1517162	1677596	1623324	1700326	1830042	1603943	1806157	1533144	1603052	1416559	1467758	1635618	1459566	1414674	1547349	1299712	1503853	1126571	1067435	1261738	1168672	1262792	1159555	3663022	12430284
782	0.74	204.005	24929724	26964154	13924741	23859358	12408368	6459708	6557936	7467598	2875042	3078790	21284438	33812968	10544190	140174	24614654	1421360	72447	432060	1377779	10683239	20825338	1221239	8425247	17639250	8142164	72260512	13216882
783	4.99	204.066	2907314	2606178	4482460	1671850	2317889	2974856	1308582	4933032	2845852	7650724	126741552	109455088	32807472	368291616	56623272	782415168	62856088	84782312	44787244	213388720	768499200	69168136	25785766	255388336	633167040	1110476	6265598
784	4.14	204.07	112472	379662	351930	521610	222211	207456	877850	466545	79544	320139	2877355	5277257	2066364	309966	244106	2134633	683184	19058658	31608190	525426	8949627	9076811	15286870	3137650	12840754	2651261	3414132
785	0.908	204.088	8516038	9798807	12924522	8526413	7478711	8688586	10168860	7940226	9958378	8377706	7743987	12146748	3157850	3112730	2694514	5417106	10905716	11420139	12651303	1003039	59296036	35737336	25342060	12252793	9787823	391737	575860
786	0.709	204.89	404524	447553	752759	291113	574256	389458	575078	764919	411083	1029199	15243	13644	14736	70775	32226	554922	119965	14343	0	219468	17216	35576	774222	124012	493598	13099686	13212463
787	15.909	204.898	9334314	9184017	5498382	8665216	4728834	4215056	8286567	7625380	3804098	4327416	9621650	9445889	9075179	7946715	5431791	5694355	10360128	9676953	8020253	13652572	13849480	13692115	11981316	13051548	11908692	1775	160628
788	0.911	204.982	483129	630229	563155	784753	1344410	1613086	2174532	1738018	1293613	1837561	8982277	1821949	45429	2234008	18943	725005	0	5310607	130789	14347	0	7065463	1465014	449693	18859	1042431	1131750
789	15.804	204.989	1151564	1104552	1209901	1122580	2505140	1716721	1657447	2690236	1849419	2784056	1676207	1501979	1202094	1425805	1215139	1335504	1308997	1270019	1188033	987809	4050242	3594938	945692	1296401	1120531	1109393	935332
790	0.841	205.035	714184	398275	1054130	414067	2440098	2791177	5466098	3555067	7663376	5001752	6112524	1398619	7882514	48972412	1033617	130948032	3449485	8626061	7411026	743417	19075950	85051320	20804828	38646008	10347393	477837	4145575
791	0.907	205.035	7744092	7438650	15485446	8226450	8384712	11005864	14812189	12501614	12110517	10197967	10574733	5739816	31374362	17784604	9231040	37181984	8863839	14403550	88692688	8530093	69020496	29536504	26292022	10990714	5844243	916213	758413
792	0.743	205.083	1650015	2543118	5154019	2959580	1790303	677428	865717	1730136	2059688	1876250	2082634	552737	9836108	3028746	1517635	1529689	98147	4578976	892656	3660765	5157408	2868933	4654286	2370176	4890982	4156269	4122043
793	0.388	205.84	2754074	6768688	6611792	5994608	4342282	2858508	5452192	2114979	5038562	4755910	6699649	6515140	4291656	4709562	4187916	3905022	2412786	3219218	4269286	5704634	3552343	4211931	3090747	3892241	3262018	19424312	879734
794	0.749	205.84	7282490	9577886	3053481	2946255	1933309	4831979	3210748	1984298	0	434173	0	60772160	29811154	867222	20106290	120249	5119714	0	2212995	54467	136241	0	2589870	439825	1443782	1418480	1547964
795	1.105	205.84	4693609	5521999	4375924	4048253	2451283	1604523	755818	1613578	2095806	1740485	583185	18599266	798634	32375	15620108	379087	1920923	1265226	3104372	2613907	2237532	718616	3662737	22882	1162922	21313076	19176112
796	15.94	205.84	27467308	25695266	25468686	26415734	26394178	28559784	28330016	28247306	27469880	29155768	25755720	25230640	25270748	25754588	24207884	23609544	24059992	24179570	23599240	20559670	20234906	19260838	20146980	20310966	21467050	9622271	949400
797	5.881	205.84	1043703	1672563	774501	1914879	1159413	1452096	630306	4079752	546376	1250245	232964	4017744	4841656	3509607	6742304	1060054	2401180	729023	1318379	237729	442633	2315486	997014	1442169	2062352	1770076	1716416
798	0.577	205.84	2745805	1409405	4529742	5022698	2237134	3178078	2361342	2768256	3474649	2654933	3469500	3517466	2203160	3612156	1658112	3308133	2185522	2782820	2753542	2002416	1426363	2864520	2558806	1470970	1745807	2787719	5096823
799	0.581	205.936	5078839	6435262	4156968	4510544	3222594	3536226	2956453	2248288	2727223	2346612	4815762	3623943	3280668	4521389	2704186	4021138	3456662	3828750	1980241	3621054	3227450	2233240	1927271	5816352	2190242	2873287	1794910
800	0.453	205.936	3072770	3053204	2599652	2289628	3381708	5709622	1679332	4010412	2146411	1957327	1055016	1806783	2828349	2981437	3322914	3045759	1718220	5884236	5712304	3129628	3589004	1712261	4276404	3635330	4003667	703771	674628
801	15.927	205.936	1153186	668169	920056	800072	494657	553932	922170	757250	807750	683094	750945	325610	867822	738420	591149	640384	1098313	689023	807390	757272	534215	745267	1071451	820737	667272	1056680	4310136
802	3.713	206.046	91404256	102261200	182407856	110064584	46624732	12715261	10511107	7880180	40350512	17132152	104527912	9908224	35045920	3588797	3214626	415029472	31342134	3271866368	1324369	0	365405	785297	6653124	4006578	17379068	1383292	210531824
803	2.936	206.046	1879246	1659295	2633148	1092277	20509222	51337576	78228896	41353148	38903612	26123618	480701	41886420	16338661	9282102	1744141	42448516	86015800	30710240	7208988	125999	19572066	2811564	19664508	76364384	13882574	30534	309536
804	0.753	206.067	1853495	1852318	5565127	1654557	1935304	1925932	2238520	2433070	5740298	5206642	2864108	632123	2774017	2013692	102120	5838854	1833478	264521	23545182	2780343	1532354	16004779	7040936	470010	973879	13837947	11897056
805	4.819	206.082	4522196	4312923	3942901	4826342	6587572	6070166	3635490	9632845	7090497	12508047	27279630	12223997	6155799	16973924	3536017	23339608	4661763	33052400	58331284	12805405	6186882	17315394	10907360	25246242	129982192	1136172	157084
806	4.584	206.082	142525	340091	234685	147034	6059676	6610880	7622634	8212292	3912181	11133547	18798050	5873783	12498754	59937088	5456657	31755544	3203879	10401916	10481187	579603	7014870	34016716	14747649	9311265	8864782	5083376	4699508
807	15.838	206.875	7099211	7047789	7020026	6811050	6949898	6402828	6646203	6874842	7011198	6652304	6664170	6693134	6311696	6363038	6421782	6167920	6227183	6623854	6336649	5257501	5165072	5365897	5261095	5178460	4843805	932154	1165398
808	0.662	206.973	555793	706929	1100946	525470	2047648	5008225	5631970	4092991	2778144	2808949	6239164	985370	593511	966313	751091	778671	648166	2072900	534295	383314	581499	954243	2335157	1922866	2382566	4277425	4735716
809	15.893	206.973	4944232	4533164	4153706	4156844	4580810	5118056	4037596	4727524	4565475	4986158	4861764	4993634	4284184	5024312	4943668	4551620	4950792	4039380	5032510	5232490	4812644	4598054	4296392	4347566	4471434	367469	2278039
810	0.909	206.997	1917962	1781518	4245297	2853560	5852580	7773986	9701657	8299984	8903989	9354550	6876804	1950494	1381793	1583161	329438	3763024	953159	89868248	3002431	278274	1026165	1024419	816641	1376364	3005944	1430620	4852910
811	0.782	207.051	3360833	3704564	6477080	2191680	3709292	2170955	6853910	8245462	13427196	10806003	35819264	3404586	7745538	27493538	2785853	63029164	5823840	13877484	12945635	2209444	5898649	16577637	5673615	9620415	8837969	866305	8552419
812	0.893	207.052	5055432	3273552	5859102	8689330	6444546	7234246	9084450	8548477	12100432	8885843	22976416	7010892	11406510	8412626	1945493	14501010	6020489	17418046	7649932	33836204	12686886	9490783	6311019	5076290	7963894	8182294	8279833
813	7.714	207.103	17157514	7424234	7952642	9326735	17828148	9582980	10514285	8366352	15947375	16726520	13266135	8730971	9659950	15947741	15473962	8280603	15436802	8444411	15449814	5359590	11659526	8886035	9069926	9117313	9295577	3432836	3430091
814	0.388	207.837	5427390	5435746	3993584	6215140	4586202	5021234	5743587	2070845	4161314	4347328	4804162	3974300	4676755	4864014	4675451	3535383	2785989	3645912	3697859	5650868	3366700	3974534	2942084	3816446	3028300	20886100	19508120
815	15.941	207.837	27733216	23841402	24814264	25623490	26493860	28483418	28210206	26794156	26616772	27362464	24766112	24989062	24881764	25605198	23599864	23533262	23501492	22993854	23144740	20271014	20406946	19310618	19568010	19494192	21889582	2974826	1620838
816	1.1	207.837	4039581	6805908	5023154	5672024	4589452	4414775	1448361	2092524	1319646	1575673	1627365	51646500	1595078	233986	3491582	610491	1453644	918969	2050382	579564	2373368	1528758	2947704	253542	1823768	18478736	902850
817	0.748	207.837	7394540	9454755	2940976	2962272	1893994	4434616	3245974	1910338	33785	413115	0	58238568	17800744	619559	16585110	0	5315280	0	2459294	30900	474739	0	2542762	604910	1369300	35444128	49858848
818	1.211	207.931	86081880	34978648	34669768	32373466	85135560	18160864	63431816	75402096	95462696	62900348	37462760	38509824	57441636	49241112	44668032	70110200	25573792	33296926	31476930	123832592	34060332	26648700	25150738	40102832	92079328	13172090	12959078
819	15.918	207.931	0	12715201	13915394	0	12526214	14135850	0	27548920	13584484	20212606	12770962	12581529	12436204	15004859	10692137	14457550	15100473	12716733	14320325	20201592	0	14099126	12450459	11948825	13982189	32588982	80319088
820	1.127	207.932	55688344	80748408	30077644	42591640	100022512	79854776	75366176	25541226	91855112	18884940	81092776	93563704	15046401	10887952	80108864	55719812	36812524	89206520	90954512	123832592	91800616	56366008	108224320	52701584	66349212	36969688	22627702
821	0.869	207.932	17014592	16494052	13290087	15856708	17283856	19260450	15421575	14448145	14326209	14238470	11086086	9161186	5759681	5214604	16139488	4117606	11729664	7678560	6232452	13247145	20014126	9399566	13236360	7187702	10047704	71798640	50692736
822	0.548	207.932	91854336	79615624	126932800	41014156	53094228	61281000	44069564	54803316	36663808	48575612	92085352	63640636	75384240	89307176	180262976	42090404	89325744	35736244	66000024	97099272	40950504	107496136	133297136	25036838	36724940	5169612	9458801
823	4.551	208.062	17954602	16865020	17515180	23083558	13432239	7455352	6243490	5791815	4894272	7150785	6618483	1653781	2943431	1993264	2587527	5440718	9739539	14883066	4253394	17227150	10529997	8469861	12274603	14283096	8761025	1510307	1178601
824	0.568	208.825	781928	1287680	461476	857899	575064	475966	1310028	453707	688961	887984	912087	792153	941454	872357	861659	919990	588002	927797	401032	745342	862950	1183055	571139	714212	770062	892962	745392
825	15.947	208.825	1534772	1484494	1439509	1317404	1475879	1575024	1458169	1500593	1430376	1483126	1227882	1262878	1239790	1259178	1092690	1085724	1075947	1013999	909187	813222	704872	593005	661473	870135	733119	4072080	3634791
826	15.838	208.87	5479767	5623044	5081921	4825036	4976552	4732618	4878406	5079846	5243242	4787592	5020512	5096414	4718599	4683510	4882820	4556649	4513764	4728212	5007792	3759056	3858346	3915760	3849478	3901320	3661030	4794415	2878749
827	6.604	208.985	3353174	2396772	3107654	3681614	3428230	3126602	2068904	4076024	3922863	2453646	2199850	1533521	3966607	2501022	5089271	3707568	1886242	3990348	359278	1296035	2956806	1872636	2116424	2617176	3636880	3390336	2228753
828	15.791	209.004	3067741	1226374	1672116	595824	1302020	1582566	1638688	1659456	1563601	1613068	1555644	1471016	1216731	981555	3075125	1290241	1863337	3208495	1035330	1127029	1485937	2554779	545647	1776953	1774973	331380	6662541
829	0.907	209.013	2908027	2235781	4178735	2254614	12934730	20838822	25805872	22749638	16750217	21956902	6350224	2115482	971827	1763350	369822	6287266	1676482	3111314	2702658	401338	2248408	1749015	2424187	987326	1155496	1972715	3514587
830	0.786	209.067	5710619	9166068	15281276	8855314	6243039	5026921	6633156	10547582	7125683	8240860	58409248	10938473	31473112	29607468	5360378	91720416	9785711	40388224	13167280	2311817	20204050	28401404	15667683	34175324	8704125	653501	1091204
831	4.604	209.082	2247600	1312843	5848638	1587747	1705342	1882364	1392004	2626485	1363880	3942297	1276691	269409	309849	478786	277136	783164	559244	1531063	226686	15658	2013550	362719	4227224	365006	12783802	104356	390693
832	5.827	209.119	591591	713966	377067	360975	479253	217249	472190	143968	175880	150608	1221359	191055	194353	105502	1190756	210346	225048	28610	84684	105311	295886	446753	348310	253585	352976	3065161	5475728
833	7.996	209.155	4961187	4639254	3667310	3324779	4002043	3102527	3633032	7119058	3111445	3526055	4368270	3319457	2857575	3437930	8707142	3814364	4767574	3389751	3452874	3511933	7731616	4231702	6605079	3444825	5000586	3252868	4557706
834	8.056	209.155	2803526	3365580	3572599	1429786	2449469	3178008	4158392	7341954	3904903	3417002	3552443	605395	1008227	1856506	8707142	3569052	4534200	1292283	1615573	1062920	7731616	4210316	4069754	3626702	3118541	6502128	5917088
835	15.941	209.834	8504404	7828714	7688026	7779534	8006372	8767510	8951677	8448783	7920352	8550550	7883208	7896243	7838568	8286932	7476468	7648804	7470502	7291412	7228953	6399321	5997918	5973346	6337310	6265706	6872420	852105	856017
836	0.398	209.834	1631115	930580	1934805	1895432	1645023	746892	1606063	1756862	965092	1496252	1441461	845352	1348779	656130	934534	2059916	767701	601044	919422	1860213	596617	1010428	791371	692180	917062	493683	592348
837	15.842	209.919	738751	608118	725612	682767	569732	546982	474779	522300	454188	541240	542001	447583	364931	945256	586604	713135	575681	651994	576425	574780	624393	462850	330987	477562	652188	766088	2004458
838	0.431	209.927	1661839	1492483	784810	739015	918882	2192011	824663	756465	2265719	1803151	1644886	738831	1923091	2030848	1137775	1838597	1063130	2394603	2112817	680965	1388082	1642523	2385933	984298	966930	2045703	500848
839	4.987	210.077	9052236	4452676	8406369	10529893	3143723	1004054	736978	627758	817060	331679	14584034	3050872	3516280	130657	3089484	4618563	6518678	22041658	5264268	360174	213966	5432324	3815860	521548	3983024	13549	524905
840	8.721	210.077	429342	346654	234870	261178	331151	368113	356834	448400	609237	332914	565121	302368	409499	508057	323982	223446	785321	351210	760839	41087	240303	370433	615475	461240	547545	499807	1956418
841	0.908	210.089	1512610	1778548	2831877	1573438	1952283	2326460	2490847	2164722	4234050	2532175	1788903	1330902	766690	116086	589188	1243212	821338	4853249	762366	82358	1827857	1492906	1700175	707272	2113618	832893	366086
842	5.258	210.114	1469963	743684	503574	637090	746001	246312	387372	150419	204995	367857	59249	177346	126196	35178	3687236	287778	5218110	400514	298915	0	15685	149437	554665	4205752	651113	6578462	5599009
843	0.341	210.884	5946568	5863261	6854699	5212298	5634012	6065476	6438226	7820980	6291750	5671286	5892070	5689820	7006794	6480426	7702790	4958690	6662067	5052194	5338864	5603186	5925974	5653334	5680438	4471581	4899642	752013	609210
844	0.684	210.884	401006	559411	292533	408302	394564	398189	156225	22662	333833	194783	363410	17652	17386	750984	43480	406062	685334	327216	546497	329944	350790	549954	367720	457901	184934	25488844	24897386
845	15.988	210.884	24054204	0	64858980	62869716	24881632	24642224	21393434	18408974	19300858	22067878	26847432	30629690	28467412	24570412	27481298	27538002	28806504	29357320	63546204	27343942	25950082	27308204	25470036	25452262	24109586	59837756	59400052
846	15.887	210.884	65323344	64131168	64903212	63180296	58648024	59042560	60831464	60861476	61116180	58178644	60523956	62401352	62508252	64369652	63681100	64871960	65241204	61939044	63546204	59041632	60032436	58144368	58195932	57198848	58391512	1482984	1424841
847	15.808	210.916	1992081	1764983	2236171	4239942	2333154	2058182	5131098	3513972	2020134	4202402	1983636	1847229	1884360	1656320	1730623	3645841	2028110	2055730	1735797	1462717	2462262	2873032	1332674	1471883	1746742	393118	14702618
848	0.819	211.028	805406	1123211	2886585	1101563	25327388	38487688	48835248	41835288	29959694	38780912	23789052	5432048	1219420	2342174	199677	11933013	1129554	30683186	22973290	6577078	2156582	8811351	3553395	1683014	1042308	506977	565564
849	15.941	211.831	706168	705654	857372	741512	819430	897855	959714	831463	797438	859750	719387	737644	574834	706484	618699	609659	746232	720392	661707	570683	579113	483523	527020	592139	583271	1955850	5468544
850	0.909	212.057	2296723	3033414	3998971	2427129	5651334	9054197	10341240	7973684	10121122	7223899	5679414	1544691	1673477	2497749	1245584	3676534	5414537	2751704	7579224	2063487	3583012	6473324	5107192	1454269	11942089	17323316	17544984
851	15.986	212.882	0	44861996	45554732	42014952	0	14876886	41962956	43073724	13194719	0	17779310	20138302	16763391	17192538	18718526	18645656	19041662	20039526	17665058	18989646	18535610	41439512	40070944	16759144	16429499	3930295	3456262
852	0.341	212.882	3871382	4139848	4058821	3517172	3518149	4264961	4144205	5254978	4618138	3974631	3638584	2717452	4849418	4302124	5057100	3200730	4424430	3429766	3683190	3048684	3991794	3783174	4040454	3183659	3292121	40642228	40755092
853	15.887	212.882	44678288	43514324	43817848	41570940	41506536	41298840	41391640	42882084	39747124	40442380	41888684	41532848	42365340	43644360	44575476	45360888	45481312	43270768	42704040	40356524	40374764	40552384	39700512	39949324	39517832	558178	497227
854	0.67	212.887	255055	239652	259971	265835	64329	20250	23270	151219	215464	139912	440649	477792	3720938	465530	523155	357946	496184	383459	614340	146825	358694	507741	353651	466471	98877	106946040	30978248
855	15.81	212.911	41067220	39158440	37773876	34879076	37345372	106123808	40223224	109514136	102609296	38764264	39522176	38420536	40759612	131135240	36383424	37324656	115377696	37127016	38239004	32556284	58864444	30875848	33035766	30533100	34066820	31944666	34268416
856	0.568	212.911	17977276	52507336	20760346	44941660	44450732	94971496	50831176	30156126	52573564	17725036	29666036	15597287	35846276	67975104	20454130	40459796	20129708	39135152	41675304	33156808	9219281	27899356	16725821	42558864	39220152	590295	40168784
857	0.759	213.007	7019356	7529392	21707634	7996678	88695184	129546008	159526912	153036256	164338272	160367808	99510624	10451466	3600310	3681028	819064	50022400	8398295	9401027	29594722	1046373	1355434	3188632	14836827	1536606	4384454	108323	106368
858	15.83	213.114	257085	135240	84970	172172	151840	201572	149526	58497	97418	122514	52459	112668	95687	236869	238155	128486	142238	314708	229532	316172	123707	181146	121429	103010	152860	338368	946446
859	6.144	213.114	2706040	1041375	1819567	1428863	1267621	1529644	1938519	1603753	1237058	1141672	998597	369320	163823	90759	510138	253224	1454344	348037	600319	1431736	800798	357289	1211894	822813	412871	1252391	1277416
860	0.913	213.125	1803763	2987830	2527420	1665246	910018	1219498	1328702	737329	1582452	271305	1286936	1798537	2149972	115645	1143157	762673	56877	2012411	1172064	604252	2805943	585898	1918319	1077950	2360555	1207996	510135
861	0.419	213.867	542038	1406693	1118160	708467	1280185	1156387	834706	1441583	605705	727884	810436	847297	1206480	1117502	1018781	1156561	567774	1324668	919842	574803	811225	660980	382184	524567	728433	1786614	2143763
862	1.021	213.888	10882389	9700312	6289591	11896888	6275988	935371	1723864	1431099	1903284	1368222	1486070	9700148	5856648	1233287	13866141	1068011	373869	1292860	3081176	895320	2601987	1005722	3549906	2437078	873226	1882896	5372116
863	0.486	213.911	4795616	3281990	4499025	4873570	6344496	3886738	4122656	7563850	6291634	3183714	2645715	3072124	6408292	3974828	3566616	3697722	4617198	2259595	3694142	4515712	4621878	4321533	2296994	4558715	2577200	2131642	1594259
864	15.966	213.911	3406117	2577012	2942087	3105525	3094322	3305380	3182562	2862510	3118491	3337058	2598206	2929732	2715179	2395708	2478355	2210361	2386510	2401778	2189948	1868445	1812931	1164587	1539802	1824379	2030922	1629836	2413623
865	4.327	213.994	202186	294664	158295	194345	72549	13408	11431	106961	7929	96134	13508174	15751043	10674914	32849762	4103466	49291972	5124496	12399996	5889396	3568664	3093268	2301358	4822912	17338392	21456068	20144	17750
866	10.316	214.048	136611	158360	806014	243963	332429	436300	1078748	477634	574533	411064	18640	50106	300960	210537	18492	141745	459675	140659	356826	0	701751	115433	286246	343938	235528	6885778	3759984
867	0.738	214.049	6896784	8575368	14149722	6279450	10134651	7706046	9133123	17016708	12730888	10723775	1576623	2891779	4442858	5861511	2682725	1497455	4863774	16219559	4723595	3881150	18001140	59959300	47418808	8714875	16536265	1364422	763246
868	5.746	214.145	658478	1341031	606102	811726	725013	1130854	365621	408229	434399	478664	1255160	1167865	545478	517560	568575	701672	459761	384709	722185	904944	737305	851076	621211	615820	795353	1267256	1235380
869	15.808	214.859	1218554	1341015	852087	893043	1005755	975618	1179142	1225254	647717	895135	980695	1047501	770582	1624646	1174241	1290166	1315026	829643	830201	883750	974869	995720	1171850	1012340	825472	593602	610742
870	0.971	214.86	384509	395619	363323	781133	741905	363694	204032	387044	234512	210709	580273	182356	201667	249347	342606	218161	968244	2030620	2103568	488486	375258	837970	753040	649863	811505	7421617	7506386
871	15.887	214.879	8835954	8282623	8775030	8107492	8147530	7886730	7925171	8069454	7845836	8009450	8152477	8003696	8021036	8402047	8539151	8440881	8436901	8167990	8112156	7665214	7577367	7483351	7517674	7698958	7467936	22115442	23458676
872	15.851	214.926	18988070	18303096	17949086	16912370	18138730	17226332	16633183	17704446	17284646	17384430	18677906	18027002	18101216	19143676	19201986	19678800	19665710	19400166	20379396	23123098	23732680	24063424	22395270	21878758	21199124	183431856	57319176
873	0.744	215.033	144096816	178130592	162793056	181463552	189324256	177315136	218889168	319239936	127078544	241335328	33615692	261598208	1005732352	255349440	110874024	81491448	10416944	40028028	10468784	20508624	42642828	66161640	74967656	315509632	556924352	792467	8192925
874	0.908	215.056	1907531	2441944	4118475	2159996	6685770	9981430	13004685	11612128	17617088	13424258	6262737	1545986	2164418	6609665	6231183	12016772	3509323	2936067	6744674	1695582	3304903	27766806	15720071	4377060	4842852	125420	8504546
875	3.685	215.083	6424576	7308596	10627134	6559684	6657624	13420486	17840136	13419626	63023664	25682694	1451490	315371	1865346	1029355	612950	3151202	4207492	1512196	3418763	557885	590813	838701	4322915	694193	2413018	1260917	1160092
876	15.832	215.129	1233913	1245532	1144388	1059488	1036409	947813	1099659	971215	1126615	1251751	1073544	1024093	843407	924374	975534	975716	871707	1174797	1121558	1142214	1011319	1176374	1165981	1224453	1028920	11313960	15429481
877	6.692	215.129	12027822	14300637	14480486	25889224	24104646	13624438	18729120	12617471	17310232	7486852	5567639	6400078	3796918	1752530	6780388	5293792	34336016	2743834	6590194	245941	8400736	9450113	11651910	3147264	5745928	4251019	5284882
878	0.911	215.14	8421921	12753030	11377792	8896101	1865182	694565	359020	1754625	444798	88385	838086	2352697	4939915	172109	3926954	132564	1289124	4020708	2147003	1465129	10343374	4368602	4299097	5866062	5803014	2702492	2309635
879	8.621	215.166	2888326	2111572	5944048	3181068	1971650	2084052	3934749	1500436	976139	989754	947141	282166	454812	162105	4631614	734313	1014672	184012	2797762	816136	984693	398248	5266372	362700	2388902	7842254	300409
880	5.89	215.868	2380662	1245355	1219764	784913	2292374	792109	398361	2377309	511941	525167	369438	3836017	4313732	1311117	1711522	1248276	1565487	1119404	1710512	558723	1406148	1431307	963514	1191089	1891460	2458532	1932766
881	0.584	215.869	2758430	2150390	4813082	1963338	4036037	2220982	2722357	5343681	2782158	3870362	1440331	3397720	3762149	2675465	2459706	4061646	1723586	2849271	1950914	1503575	2152520	2409635	2768912	1962429	1297318	4592786	3741148
882	0.383	215.869	6424638	6177191	6417536	7374999	5919178	7349489	7941776	7470482	8827342	6069648	7438530	6769068	7157927	4481524	4905790	7026469	4086396	5466850	4354378	6753252	4669862	4494114	3610671	4194469	3892348	19346776	18402184
883	15.943	215.869	19579458	18294112	18496448	18663412	19651390	18224008	19921204	19542952	19672584	18291068	19411740	20768756	19670504	20807350	19164662	19648186	20063864	19232124	19252828	18965540	18248494	18567454	18319072	18389154	19756178	1567443	435982
884	0.471	215.934	1542997	1434444	1176758	1455382	1006422	584284	1371484	1789712	1068003	1270749	839276	1983200	2182669	2029439	1050029	602312	1288480	1558021	693543	783660	1614373	513853	1335587	928972	652542	1110440	23473512
885	0.91	216.051	6006914	7134184	12275033	6404902	9510669	12559055	15878853	12573794	16431675	13479883	13983424	4428228	5240790	6610538	4004722	12673240	36274412	7845044	11683045	2051874	9230414	15480742	16614669	3417696	6674012	689961	17242690
886	3.049	216.088	1964834	2811152	5681575	1817623	5081606	8228714	9728870	6380954	7720783	4666958	262448	184807	16378	151914	1295735	2972141	2584272	876120	183738	21557	3177464	749475	4020495	2991552	2767246	8319	6074116
887	3.247	216.124	372851	688730	645096	341538	692962	2363362	3293000	1979212	3167159	2339185	121597	105262	33634	17110	32996	926834	1903809	780555	176824	5634	520747	2713709	1505175	63048	649188	225589	236169
888	0.654	216.136	932042	1032968	2156206	1129969	242768	24522	206028	300080	654083	129063	2404496	232489	1958900	219064	415485	458385	280051	171216	227081	196359	1432948	802897	480178	602472	786800	249439	196697
889	0.713	216.136	103068	169016	2156206	180678	228092	73752	206028	238360	654083	342373	2404496	488959	437632	311622	274407	458385	74500	4106925	227081	120238	1180707	2063587	715016	1371289	968823	9485741	9602783
890	15.964	216.854	11498373	10852934	11019870	9311449	11897678	13019046	12430678	11976815	9999224	13188386	11097162	12511202	11878396	12287754	11258363	11441737	11415140	11427484	10207142	9699558	9667623	9330117	9054693	9799612	9797376	193002144	124257968
891	13.094	216.854	193250208	434922080	166845088	214329408	297061504	123458464	106655952	292318496	180082720	264461520	154730544	504315552	170804304	162973952	159148192	95033832	104445896	295525088	278354464	104254232	305784992	213929408	267968352	292435168	162522400	12745855	13363620
892	15.805	216.854	15600603	12213950	12194569	11606276	11650301	12792042	12787968	12145536	12387556	11088495	7465908	13888628	14989138	14561991	13874472	14523298	12773339	14671863	15128252	13540181	8888077	12625655	11020933	11888149	11214283	18202916	25464026
893	0.56	216.854	38566744	6895378	9660712	29243040	11235562	12414788	12378655	27075704	25557520	8039480	13918666	19176158	9121188	16123960	14415979	19860368	22887694	19645576	18959440	12687121	18145484	13459544	19322956	18084992	23746978	8809815	5715082
894	5.717	216.854	3792900	3960017	1714300	3956904	2641550	4036716	4346260	5161874	2217321	4451882	1390402	8281326	7936072	6467616	12507590	6220024	8732836	6318428	11315891	4202636	8193649	14091070	6480381	8589278	8150168	16982082	10563657
895	0.976	216.854	13429071	10460141	6110258	5167822	4236796	10883707	5264920	4519679	8434411	3638524	3706099	5202423	3241782	6641587	6588365	4767147	21113502	31025186	34568472	12497073	11355095	10138791	7377402	4842500	8810563	3619520	3210231
896	15.833	216.906	4462422	4560360	4369635	4306994	4322804	3846396	4181187	4451839	3805611	3966597	4278902	3903039	3976665	4026325	3859054	3825272	3973054	3957258	3941296	3553615	3318750	3375994	3580636	3727179	3408631	12864880	2489422
897	1.355	216.945	8525922	2060796	4250248	15748942	211519584	173764816	195852784	209584704	113814704	298580800	754193	5142602	66491432	116899936	10512115	66767604	3878840	46336	312994	1366224	2861226	81589	9423996	177107008	171816512	34489300	6306458
898	0.924	216.945	18023284	3629634	4805317	22088898	181805040	149849392	129813504	144427648	83675880	238318416	1950020	8686562	43480288	91464920	14953983	40851236	4977862	34681	30330	2279013	2315196	23678	8812127	152734272	108973672	59535128	19501208
899	0.746	217.03	49031008	60110832	54493820	60467120	62430852	56487904	68361528	103164168	32072200	77529432	10843080	86265744	328357216	80975240	36263088	28358220	18054	9197497	0	5560770	14781361	19968404	23960358	101966880	183188768	1132221	8891191
900	0.909	217.036	4977800	4925122	7227914	4553107	10564665	15160828	18230432	15826691	15838872	17268416	11155986	6000155	21060892	11636791	2920524	42994652	7649918	5465750	16771552	2154970	14715394	53426780	19456942	10042158	9347804	310382	336832
901	15.818	217.108	266024	242768	325864	337397	273321	220419	335050	360520	282479	194189	371715	257970	300835	266648	222020	238827	227234	249400	292247	273800	242412	329269	324042	352627	322066	365114	5325728
902	4.527	217.108	2580819	1832973	6237138	2858023	2512711	1095999	3413044	2613446	2213986	3549754	1941155	286421	785586	581190	1336812	2008664	2111358	1793638	7076644	1802268	1901677	2080424	4171090	1941144	1460398	1388223	6888262
903	4.869	217.108	18614246	24107720	36119372	20734228	18574430	18194416	22735400	17292880	10624915	16516003	10187770	8772720	5277990	5407504	10744974	10391873	9559037	3858041	14867005	744053	8179824	37505356	26186670	6437760	7817664	51267	6486140
904	4.154	217.109	3994484	6557538	8164352	4174913	5193480	3551496	10618933	4629858	7626330	5189886	1042159	764632	824788	89785	357997	2466428	3517842	1107718	1056061	86363	4222920	9255505	3908563	417825	473163	1188187	251555
905	2.539	217.119	4444704	6132363	8387754	7292596	3542602	1426175	1328086	2400748	1114691	2031080	3327160	2588814	3098840	1521869	7124303	1223311	1244531	3133204	5845611	4457355	12384698	4689257	12310800	1826699	3610640	657927	476573
906	1.336	217.119	2760430	3980404	5352346	4220097	440654	22235	9209	104904	75804	2777	968600	616248	1922292	443305	2382402	171331	431314	199425	1682910	3393913	8371916	1342869	4021894	373937	1599406	8477903	9875209
907	0.906	217.119	19000920	27489104	26018554	21184560	7529834	3689364	4055064	4764571	6072744	3990570	6012657	9602913	18894166	4260033	22845654	2804882	2357116	7899934	7674141	11883843	43119588	8720793	21748924	9938069	12201389	350250	1941927
908	2.323	217.119	2577140	3520371	8167774	3499620	2793434	408875	420548	152845	303833	125407	304357	582625	5913266	256271	1986622	371104	262868	1550866	3235763	3063027	14557593	1564574	6090348	890068	4334550	17330176	16155759
909	15.945	217.865	16750647	14831315	15009499	15366167	15032039	15003669	16699941	15265141	16155234	16814014	16806790	17331982	16859966	15425498	16280137	16472800	16545614	15424793	16307798	16278952	16304257	15103595	15459090	15760578	16868782	149105	178564
910	15.837	217.925	211816	201202	210699	133547	152326	154218	145713	147331	212102	179976	190908	137542	167986	187558	194158	168238	224552	197846	216867	116839	153659	214364	168620	136110	187819	1863437	8976464
911	4.916	218.086	1413647	1139878	2729602	1298750	3997684	3476160	4531034	5016670	1447425	6841956	66438	1241326	162627	977209	386688	1783955	439818	8768978	477942	4277075	2382978	16373349	6152862	9064254	12481901	14213938	28557896
912	2.821	218.103	40322592	62802212	93582840	69163464	64803512	35892608	52259968	62539188	43130480	52090112	16875310	27171074	16575822	16216670	17008882	4654628	30699662	30900414	15620725	12866861	80382856	55504512	107448232	33788552	120260392	17448282	25732494
913	0.917	218.103	32640392	39778984	70686064	43526324	35948316	23198202	19197564	36201936	27960520	29399404	12609448	28007134	13751127	12309841	18644608	3205514	15300864	21458654	10895515	8802252	47344264	36793016	39928060	25555184	80403080	2239545	2489984
914	15.822	218.854	2827874	2488240	2310102	2455696	2576613	2821107	2778911	2486681	2665825	2478830	2702876	2386808	2469171	2183046	2578078	2662233	2601395	2820498	2333959	2263521	2283468	1949777	2406986	2193508	1873729	4572973	2199834
915	0.5	218.854	2409508	3899002	2313192	2921741	3674034	4027950	1894592	2421918	4434922	1876069	3160906	2583263	1192415	1361551	1362339	2153782	934183	5117164	3968864	2543408	4221187	3991825	4439324	1573952	3439236	1112994	1284418
916	15.813	218.989	1262911	1284787	1320273	1072350	1197524	1443300	1226490	1268216	1604687	1363842	1348256	1074378	1322374	1002600	1010147	1491212	1148833	1181760	1346770	1170088	1054400	1376761	1288070	1150639	1383117	426221	6719406
917	0.907	219.043	16741317	5220363	7751248	5027523	5918448	8389818	9878089	9494459	11523790	10893619	7527956	3448959	5597704	3670628	1288600	8795588	4807992	5033208	23659572	2690234	7638960	14903699	8015016	5022963	3834344	1610966	1089185
918	0.76	219.099	3374646	4475225	8233514	4631052	2721457	1022973	1364982	2005415	2468133	1592592	4637412	830107	12924693	4836829	1667081	945177	0	7136492	1020987	4187863	11320062	3777007	6610913	13239046	12621766	2091540	2105112
919	8.214	219.846	2139315	2149699	1091078	703601	2122466	1476938	692542	702481	1238781	1217652	1486699	721933	1074799	1283464	3969424	2118587	1136050	1657995	513438	0	36653	1673552	994521	2588901	2120581	2184703	3251862
920	9.524	219.846	1907221	2190419	1529437	1438633	1560244	2799793	1691914	1777721	2017087	1397492	5532551	788094	27338	2052565	2836714	3726264	2102878	3513451	3171768	1042489	3143925	4189974	3249514	1604511	1102262	2062210	1162251
921	7.956	219.846	2279234	1993476	1441424	1724864	1774149	2497354	831810	2450180	1454626	2367876	974016	1825775	2209229	2862945	2666261	685562	982439	1914390	1999600	569309	2984093	2668238	1347945	1681681	2134752	2348531	2051662
922	15.942	219.863	1923999	1952250	2094391	2127826	2117709	1962800	2205009	2162865	2042691	1964670	2331309	2320275	2276738	2186599	2093401	2394870	2071100	2336920	2228884	2339432	1922686	2498347	2253892	2114942	2314079	3317410	17472372
923	0.741	219.984	8074925	9480191	15316067	7950910	10089285	8039050	8396911	10721190	4524834	7302764	5246158	2966794	605942	62187	3333551	3948925	80295024	40095904	56798168	11365882	4745397	35004760	17945964	4001057	6299270	283398	1238981
924	4.08	220.062	1054054	2339768	5120406	2022740	1183791	2681699	4256006	3901545	5610876	2604774	682166	240661	262880	2432774	536666	14870559	974772	2827525	1547115	153865	3694116	5513032	3074417	1153217	3556463	3718406	12129890
925	0.784	220.082	8781601	6597614	7602540	16406776	13396150	9707053	11660805	11503446	13803749	12512922	7581805	2810349	19160636	13715738	1704029	8842345	1402415	24463140	8163944	5532019	4900976	5747640	6504722	12039327	17291782	7213616	10956638
926	5.449	220.098	1032390	1044201	852048	2208274	1977126	2226152	3329286	6536460	1928666	2804072	9534723	5574216	5618012	426523	978588	1813232	784213	30913076	18078510	805308	734871	8917001	5702571	12405508	123530864	482501	868873
927	0.469	220.849	611986	336089	1004474	643515	392983	729171	888942	614418	386314	359345	271278	612385	812689	1144651	468021	356824	478736	417724	1169196	1304346	522234	748503	554406	911705	394356	633821	524068
928	15.846	220.869	720842	705092	649546	581545	662078	664484	668060	506071	859723	651819	694266	548068	693744	635978	739276	688033	573668	626689	654594	609964	644485	751254	638272	638881	637660	1937786	1831631
929	15.789	220.985	1583992	809358	1654598	1351493	1114582	1103104	927358	2101659	1689496	997472	1792355	1362832	768089	1448561	556330	971724	785326	753569	928581	1786973	1620322	1646013	1367477	1036897	2226043	203763	5594454
930	4.265	221.046	914454	603330	172949	657384	1699296	3305587	4342228	2933891	2655546	1274536	2056474	1558210	866417	799687	2093873	435167	3035228	203281	2936174	20849	18445784	3195919	6715454	795755	1317569	3387588	2939448
931	0.828	221.067	7693186	7535730	11429951	7083381	10909575	3916558	8489677	14956420	12026688	19417400	25955316	3916612	15735647	39842500	8653531	61391776	9629469	10471711	25386760	3199511	14908133	41367972	24242226	29880056	20522786	177766	1084287
932	3.106	221.093	3143075	4629919	2337854	4215588	1930482	804498	1363206	1097102	570839	927392	499484	1697081	3744589	678970	1629029	1022561	1036318	1243283	2540043	1742622	14960073	2321144	3589496	603181	2265257	355388	1170545
933	8.469	221.155	1975644	980301	730962	415808	731601	187296	777561	747391	907007	707970	1149599	882167	923797	544623	954889	1073163	830813	309999	2899028	853722	915567	786248	1082208	167009	953696	322357	915834
934	8.419	221.155	2965317	744402	627267	693430	554486	458983	641570	618178	907007	554287	721497	600693	362425	751832	587414	504016	823911	404156	4407030	853722	517422	834434	892541	645847	776381	22895	250820
935	10.478	221.155	300468	431559	195382	118100	245240	142938	163831	148854	207255	171926	291230	519591	162808	310228	177385	156526	229474	320453	257314	32983	167190	285598	259998	296754	399905	183875	251923
936	11.258	221.155	75274	109547	173909	175393	113348	80913	49122	71290	97080	52622	299586	87792	76176	194875	217628	249113	282613	151043	133032	122832	70682	151336	78737	79058	166585	2005514	1217242
937	9.524	221.842	931105	674610	706004	638724	1005721	1435273	1040537	1222887	825751	1568260	2537376	556395	0	1303979	1792014	1692439	1672056	3056298	1633821	1708921	2855175	895907	1214518	955618	500893	809711	580031
938	7.956	221.842	907417	1124689	952987	1446548	1351270	685204	907494	814775	883965	554620	737541	1423618	1535073	1753305	1110352	835831	948615	625343	795570	408071	1596987	1350800	1261083	1438763	1523064	1778103	757866
939	0.577	221.877	1744876	1389834	1579564	3133673	962397	1758501	1056019	1208645	2022819	951144	1879176	590934	1271339	1958394	1253628	1587288	1957473	2741641	1393961	2142612	921970	1937156	1339765	1518937	2111012	907368	872240
940	15.933	221.903	1619337	1434428	1294590	1560234	1282046	1646943	1555457	1593638	1348846	1299369	1146886	1162446	1742456	1329069	1537907	926996	1343101	1146183	1215561	1021013	992706	1265231	964228	888324	728551	1840387	6603764
941	0.742	221.976	3887267	3935318	6750674	3573174	3572530	2953444	3080407	4041922	1680777	3020272	1659866	1403349	453277	103737	935015	413157	78063	885616	83323	3353821	1627889	543953	4569319	1654660	2355975	197171	3014914
942	0.91	222.041	1452016	1512817	1292886	1065990	653884	767051	826386	1281842	949535	1220703	1120229	17927898	6688059	1857427	1452765	8286233	2565691	11934071	5648288	580404	22329540	6154004	26057860	2004159	1127390	20878	1980564
943	1.391	222.041	28128	75140	15115	31245	37844	13230	10264	12991	19459	0	345709	11705672	4541794	2551404	958811	11106465	1903061	4266414	5050480	71670	20863806	5236862	33080510	1530387	223090	225473	3805720
944	3.392	222.077	1388133	2094975	2997723	2367215	2774886	2517303	3107409	4165160	2545979	4240569	1812139	3349146	2224043	3348313	779185	8853062	3470896	2086469	1527722	2187914	6470510	4057707	5578156	4181828	2158618	359496	840097
945	5.029	222.077	1445710	664287	794399	2243657	730323	291164	226659	85739	123434	176186	44167	314269	88774	22655	375625	1417864	2173392	1041808	490728	47086	27522	253169	570886	2200464	2074492	12834408	20529890
946	15.755	222.841	17050952	25280184	19567058	16370525	17766266	8018481	13538871	18299600	10253088	7677368	15804596	21964308	15240997	27059002	23571880	18860118	17872378	26181916	14703335	23215160	14604787	12532200	9801926	8139387	16913860	16934	1678446
947	0.758	222.999	3186494	559979	459574	3469412	6193534	8394198	8976819	8441985	7395689	12096639	5283086	10671655	4147159	52266	2145339	1975038	103616	3243000	79918	124922	1633970	1148100	339893	1166532	68574	557422	3200159
948	0.908	223.029	4407810	5220061	8760228	4678930	7577452	8384693	10866471	9733996	7297758	9092423	12597952	3206571	1881129	4375428	750328	11971046	2054307	3692625	3158362	1738210	6988130	5121226	2847515	1998015	1750218	767836	289722
949	0.764	223.046	702486	491983	2023998	880819	1101620	860979	1134372	1460462	2501833	1981083	7127435	908013	10886511	36402752	1959965	83989368	3496155	114187456	18248140	2297870	16128778	16288671	5166022	5626662	5494144	22544	523108
950	8.497	223.134	779552	578442	637674	789751	686901	699414	1255515	887432	327753	294979	22696	69175	180691	10137	105809	128114	36978	0	36047	54366	206537	14470	187230	43601	108072	8524	219855
951	6.286	223.134	1248692	1105338	4640915	2511304	733025	362321	209849	202009	326635	128174	120075	150764	292769	290181	88254	671530	236236	540609	825605	0	2181804	588649	250209	1803898	394712	155480	54774
952	5.853	223.135	8786087	7749608	6550358	4713837	2567843	477085	377556	102165	32879	145853	918319	945124	2524487	784983	599544	3969476	663144	3576098	6077448	109788	4205030	2071045	340615	8936993	1068729	163428	91796
953	15.9	223.798	369822	168203	228927	78417	186244	193456	151876	121943	111072	57515	235870	139873	106238	187185	277579	229473	165877	234062	201764	107388	28354	54706	126022	199545	121243	719359	614747
954	0.574	223.872	561466	517697	566646	803647	375459	435810	581626	396613	423112	279629	486429	539429	575865	617144	327656	691209	620264	752465	364594	717675	588986	673291	603378	670668	364046	464497	3127898
955	0.909	224.056	2634472	3236833	5269738	2989944	7372502	13992424	16270618	12402431	12829757	8605268	5834654	1557450	1741816	1339232	480275	2386270	4864896	2295643	3781720	166271	1190776	2640794	3399161	337695	4951832	176391	1278308
956	15.86	224.062	657370	964063	546005	1506992	1274681	1378025	843907	1231749	1501119	909271	43481	53404	35693	52073	27295	225246	12491	16847	28633	821529	457266	13320	56952	275458	473705	231435	259166
957	15.944	224.827	796423	647080	728527	821849	820172	817293	912336	981921	869944	834794	622862	599260	592073	583958	551220	533775	558880	467240	433964	411392	335786	278789	367827	368274	355325	757760	805679
958	0.437	224.861	599481	1340898	544806	682476	730391	776552	742108	1361168	840657	607251	1101460	1210700	1052022	721872	1007368	1350898	485888	948102	1399702	651268	579176	786733	679686	1003350	866416	665268	873728
959	0.562	224.862	1096492	733452	884579	768337	1160156	560081	418054	712464	590790	1654968	1106816	1529908	1318626	633109	475424	1115481	1023211	626060	278812	939048	872450	1433721	246900	968213	622214	1812718	1844778
960	15.953	224.909	255085	370965	413818	422467	327220	442036	396791	433617	473386	318112	753351	832119	918433	864315	1076686	865086	953304	1034160	957700	1558831	1637994	1750392	1431520	1528596	1646470	1333702	1135051
961	15.79	224.995	853430	769956	850110	1383438	1327641	1469075	1760018	999398	817066	671128	828392	754131	612167	1418130	778001	629184	553983	1634776	652637	419250	657779	996753	829762	606037	694930	766082	11035872
962	0.904	225.008	5492552	4242012	34793160	4681225	24246706	36780052	42338456	38002984	31540294	38106464	10646431	1623054	162012	179545	1580521	9346709	1852474	17874182	2515400	449969	532323	3324378	3496227	4223443	8323421	1427785	24030166
963	0.803	225.008	5087116	9350538	25466886	5845266	70233592	102001144	126241616	107717288	90515928	118289872	22308442	4784165	967532	4873304	333494	35282764	6579979	41093764	10558146	168906	600429	16547088	11959348	5241788	15212261	2009394	145760
964	2.763	225.088	2004138	3204006	5533176	2739737	1394989	1120465	894905	944713	850404	1360824	6204533	3447098	3989416	6609354	39275440	7908394	708160	23135060	1714346	3132404	1382665	1262376	5132111	2008632	4006861	294782	2646168
965	6.566	225.113	4514872	6263420	12617176	7970328	4667921	7759586	9576372	6275931	4175897	2918078	6213778	1388509	2341384	238935	723692	1583424	3057141	1728116	1277776	94738	5523764	1416684	2386969	1481419	1552596	2822688	544437
966	4.435	225.113	37841496	33457418	46883472	32504664	18560356	9889480	10880997	10111073	6818506	13461933	7901554	4983806	3696365	13323727	3755133	10021655	17953594	40286252	4642189	145669	6021398	6575969	45957100	5750310	22194640	837062	14789593
967	12.512	225.223	2368176	6078220	17398650	5807252	4457416	15669941	9638726	9588472	15173533	5530886	22133	18050	267249	501050	68069	72039	8312311	3598872	148194	736426	90764	2861788	609950	379909	617744	2125326	1242025
968	5.88	225.897	3709818	3973997	2799411	2148422	2396771	1692624	1151514	3048038	1233026	1164837	2079188	4521924	1510457	1882104	4734166	1797525	2538998	942275	1362152	649442	1292496	1764645	2302013	1817688	3419673	6401475	6156978
969	0.394	225.897	7975500	7462056	5064973	9990095	10194681	4328676	7556904	7672258	9049104	7873468	11274101	6461692	9852966	7198901	4207874	3714612	6175948	6785364	6317702	7845444	6359897	5079640	5362277	2987761	6171464	4114056	4882734
970	1.124	225.897	4463088	3561950	3002728	4630796	4272513	4231298	2816956	2386457	3440252	1979872	2381572	8461723	1545200	222724	6505229	1013927	2782968	4858693	4504834	8943214	3698401	5069246	3097034	663805	1623082	2982020	2722741
971	15.839	225.897	3264186	3152724	3012280	2630676	3137879	3094547	2501840	2735541	2541234	2461062	3118021	2811370	2910105	2829634	3081780	2463169	3203096	3137623	3394486	2801462	2589712	2996318	2769295	2724527	3153809	3408216	3666615
972	0.677	225.897	2964143	2866194	2197124	2183418	2501844	2638911	4836172	1994128	3189312	3666038	5037052	2084353	1583255	5114068	2873098	3138946	2813023	5705868	1073591	178146	1013926	2993116	1304007	4074712	1080625	11655739	11226264
973	15.946	225.897	12873955	11099329	11844195	11059549	11878053	10785369	12722815	11828310	12819176	11865709	12505157	12511594	11747691	12138068	12554922	12618035	11834284	12596978	11467311	11783338	11924046	10955224	11694097	11880828	11988144	1222676	2997762
974	0.733	225.987	18358656	18569538	3470862	17830002	5032905	1419001	1374006	1388086	282437	445807	11337265	37965448	10340150	345370	24334632	238043	0	0	1035826	2240999	19205418	463877	1644058	12629131	3305900	26492	1218089
975	0.911	226.036	2368938	2194658	5289922	2486863	2861606	3448178	5030056	3688942	7388790	4620965	3475467	552368	471661	1372101	286111	2018188	2191781	603787	2907765	0	561949	4111676	2834402	471261	929123	137533	106085
976	15.948	226.807	327443	245286	219324	318987	221854	450253	397887	409420	316538	337860	309345	215776	221025	166552	243741	169279	203849	253793	157006	105914	118835	70749	164332	78901	95446	46585368	29229358
977	0.669	226.966	51906424	84682944	104937088	91063688	161097440	157621024	165726624	137381440	96527496	101214008	117146592	72711920	149116992	113766208	106759640	60883148	18604254	53795088	21929586	14810378	78333496	93247224	36102536	88724792	126971328	3608236	2726578
978	15.983	226.978	4251480	4988216	4677387	4589668	4349730	5065822	4794238	4086378	4820167	4360192	3997066	4411560	2990910	4061115	2996582	2946756	3724757	3892586	2524886	3145230	3327718	2890186	3122072	3422884	3235450	1505333	1533452
979	15.799	226.994	1465174	1309859	1402237	1398064	1445258	1850762	6024578	1929007	1798062	2213336	1552778	2692754	1219916	1588355	2513602	1438050	1722701	3796296	1436593	2183520	3635792	1617023	1359352	1245837	1577803	2303259	62561660
980	0.759	227.024	3192224	7406464	22115680	7353346	100096536	153555392	191688656	172278048	150364656	169217984	74299720	8842452	995071	4242425	1339314	48241580	8967362	20504434	2631022	3462193	3099156	21465504	11865428	13221927	14069118	1317987	4498221
981	0.762	227.116	1923690	1988853	4775958	2473511	2268384	2296732	2672006	2681254	5094991	4435044	7163128	2010552	2106009	10794664	12188368	5401556	77435	4287114	2298280	1489731	8547257	18477918	35308916	3492934	5640232	37576660	6646538
982	8.104	227.129	565409	645230	1538377	584705	2621873	2629223	2985135	2543107	7399108	3913409	75167	0	0	40606	13856395	579272	146245	177029	0	73018	503466	256057	284003	5581194	745352896	525144	10051257
983	6.887	227.129	18993934	57385956	84791432	44568204	17638336	40372912	47316444	29610592	23390926	8811796	6636340	1234755	1142347	754452	230959	3701369	39285924	6181496	374281	297663	591242	28396638	27786228	6307518	9380911	71241	1044264
984	4.159	227.129	24994764	22293770	47619372	24509648	13712784	6650829	4646672	1486055	2164716	1570816	556492	512901	988685	2240314	240726	3284816	24589798	13886252	234875	68152	136111	741290	3779276	305606	1412912	480381	13543924
985	4.605	227.129	10522861	11702909	18336716	10246476	18078246	27890972	35243796	24738574	22909512	22163014	3022825	1214388	407566	8760662	1887539	8266289	52425700	9118174	1123241	132758	5273273	1655414	6331717	465640	6594782	916098	764040
986	3.174	227.141	4515962	11953168	4031444	3261934	2651761	492356	673776	572317	410182	826787	1043330	2757722	16913412	765104	1427925	582342	1815832	14986545	2211258	3320587	9327553	708286	818896	9275372	8468496	4028914	3713938
987	15.947	227.895	4134495	3677625	3598447	3867124	3890161	3416158	4050563	4047783	3965512	3512676	4268995	4394216	3937847	3809788	3867878	3458360	3915280	3958298	4013697	3548390	4131334	3574699	3369580	3898595	3756261	2215495	1277524
988	0.633	227.895	1077405	1147781	1372921	922454	1291177	658411	1313346	2370432	1103590	1415849	1689419	1153350	1273171	2286871	1301795	1439266	640583	1708044	1273098	771316	631247	855170	1853978	1459657	1598770	2031270	2145552
989	0.395	227.895	2455844	1289097	3280242	2270098	2462199	3148490	657302	2917151	2285782	2844034	1778535	2264390	761500	2739949	703120	1718973	1366622	2774879	1968322	2565721	1859853	788319	1862969	1832791	1607539	976369	910780
990	15.839	227.895	1115061	874669	915139	722568	966430	1049200	940434	891757	932363	674563	873440	940665	753417	946945	1035033	812714	908590	965245	1063218	1042471	884091	884109	1066014	793469	685083	629323	4308716
991	0.908	228.052	2665578	2840920	5530275	3097649	4759094	6735985	7562176	6516439	7680875	6212538	4383554	1354025	1927646	1970263	2291104	3281956	5334524	3392060	4965461	1379493	4170367	4937612	20784298	3357502	3770352	3251821	1515101
992	6.338	228.161	1705920	3066321	1626040	2216293	1350387	1710950	1358182	1111133	1558947	1270528	2035910	1668357	1734067	1516870	1695161	2866087	1923230	1700993	341491	1413530	3223808	1775220	2365307	1710343	1536059	617010	491858
993	0.716	228.903	1930004	1937115	171382	1393413	182512	105895	13903	39880	328429	113398	83028	11048637	8100197	950611	7066183	55092	45809	78633	347093	363176	1297370	39724	307277	1524178	250570	7401240	4368530
994	0.669	228.964	7845591	13355956	16870302	14423544	26191228	26929334	28581054	23295274	15992535	16470220	18176622	11373105	24184544	18121056	16877900	9241629	4076677	9186103	2976271	2275534	11810233	13839450	5445533	13832588	20731294	1101587	525455
995	15.788	228.99	685070	893876	715443	883836	1132233	636614	848204	1022156	923413	1127714	723318	858929	684387	642869	489938	1145035	760296	747463	1543298	867938	945490	1115172	740031	935832	1266098	116534	3913706
996	5.086	229.108	780257	1407270	1978587	2042800	2677951	4114196	4583280	3475202	5090094	1945333	472496	322218	123008	372206	2127703	233697	1233573	445600	2186733	23374	705666	3394427	2717203	372529	749731	443883	794960
997	5.643	229.135	1261233	2077095	2961676	2872211	1660718	2100630	1428128	1238804	1396798	1634857	13547817	3557474	5456949	5144846	781402	5429750	1695884	25875364	1707183	617973	1813433	3390894	1810387	3465048	2002089	1144950	1145640
998	15.839	229.145	744970	978845	1038264	1069520	1066690	1041854	1073268	1152366	1006969	1044689	973763	1110507	948812	846116	1070552	1070930	986287	1044698	939164	1078372	821538	1087672	1118318	1151045	1141746	250391	384877
999	5.246	229.145	3329707	1546393	3650466	2422255	2844042	1403304	2613685	1210094	789214	1009922	2735765	624977	783774	602333	1273698	890000	1567082	1810172	362791	65210	7470640	4831464	2049784	464154	617643	2031120	35484336
1000	7.168	229.145	28549666	34850116	88571824	24632818	42615456	81298800	192422800	118372704	67868864	56841648	39592	10754262	3515816	1107197	770876	3758640	124857136	9328378	179832	672335	10611	138138096	54150716	7022020	28782670	8117414	8340786
1001	0.921	229.156	18177162	20961084	26135032	19497596	5107736	1404230	847718	2028518	1159398	544199	2851374	4853691	15325363	2008329	12704285	472384	1993864	6404488	4548364	6084572	28738624	9192503	5523141	5400152	14065874	3365995	2792745
1002	3.292	229.156	13927715	19417094	24088028	19872370	9476487	3581312	5816146	6216540	1969642	3935094	4689654	2675908	16616811	2813276	9123040	1066846	2399849	5752046	8263424	8035733	30849378	10542878	14857710	6094934	17251512	1155333	1404139
1003	2.902	229.156	11121550	16933230	21041872	18014158	7120094	1085308	3125147	3172106	2218657	968696	878536	2242462	13380971	2859746	4726372	1306884	2358068	4105406	4787772	2263446	30187256	8228336	12600720	3615320	11670421	8512987	10721554
1004	3.083	229.156	30074874	47268540	54027608	46001960	18750004	5573582	7050684	8453601	5252141	3848156	5735096	7814898	34717612	5950362	18213150	3531057	7318546	16366540	16781780	13727656	56169100	20366260	24487720	9691889	32164168	825984	570511
1005	15.926	229.874	661572	824134	917949	611415	730867	715612	758551	821732	632933	787526	968537	763038	886310	683525	825531	545121	794497	691606	617133	563070	605490	418728	689537	486725	615487	2435066	2512456
1006	15.871	229.937	3076715	1603259	2712374	3103522	3111834	2028834	2889243	2494863	1870476	2584299	3140174	2942885	2803934	3535048	2044405	3370400	2979790	2685741	3184771	1620789	2168488	1631920	2081104	1984974	2666616	527259	177451
1007	0.91	229.953	1285843	1337077	1465174	271611	461927	1434354	244757	339727	238959	734183	1527111	2085360	3108665	3334807	1899866	7274238	791122	722493	99773	183236	476204	50731	489240	2506659	1741203	4867418	14311574
1008	0.909	230.067	6636338	9120376	14316384	7366852	15237371	24556702	27958460	22066842	29952122	21341664	16841906	4551444	5426104	6741644	3614446	14719782	21300152	11043548	26239302	12234481	16068985	23938408	16895210	4407102	34317464	315842	351064
1009	5.423	230.119	1673148	689550	767871	1405980	918596	132328	57730	93575	59214	179930	2395108	1067809	4059612	2210562	750150	2334476	1057754	6010253	1709083	3644224	2325158	1045930	2899013	1228997	897082	367878	90529
1010	5.218	230.119	1153040	504478	350973	939926	339560	57188	105672	145690	511269	314352	6160286	1245522	2444641	941880	393208	2581776	927672	1675229	1815344	2386458	2010320	340045	1459163	2127143	1131928	331862	4601725
1011	4.337	230.14	3021067	4754218	6012230	4448434	5574954	2886962	2283411	2652357	2373989	3456289	2143012	1094650	288782	525518	1719288	1735917	693779	965248	1149594	13554	352071	2205885	2966002	247945	3955732	12140770	10768337
1012	15.921	230.767	14386117	13561203	13922442	13108933	12758396	13114761	12865590	13205621	12424727	12376542	15169392	15955065	15705661	15612731	16098391	15088748	15540562	14768577	14977548	10992404	11643686	10787154	11115279	11251250	11527732	379545	376088
1013	0.339	230.767	573827	508779	556500	483248	486903	596420	490558	621370	539474	501608	424390	443374	468351	546812	547185	365250	415906	354734	444963	402594	415230	426062	451274	335979	385640	275428	346835
1014	0.717	230.9	1345059	1087274	84160	818800	119335	10412690	97187	33914	21358	34139	40748	7286850	5290528	772072	4416744	7720179	6051668	7478186	364469	148770	701836	6062046	84470	870996	136596	7716016	5338799
1015	0.631	230.909	3870310	6105108	12059481	6550099	12889380	12583159	11128542	11155898	13120018	12681943	7696036	3709575	7914826	8101408	6732440	9883421	7507518	9957532	1400986	2962483	5007070	7368770	5941040	6361542	12267215	1781304	889824
1016	15.807	230.985	1092582	972210	878454	1028701	1126794	1134172	1323387	1101102	1218745	934208	1190142	1654812	1079586	1216392	805325	1040117	1284529	1018807	738685	809703	762715	842053	937498	987300	847723	2281175	1049256
1017	6.46	230.986	1858039	981874	1876389	2759282	1624894	3148224	2608572	1129794	1615332	2955307	1692062	1106117	1463176	1696565	3612780	1803033	1825863	2143143	1892320	708467	2682455	2456304	4133186	3736559	2838841	611056	7501022
1018	0.903	231.051	2965762	3562949	7735422	3303615	7961177	11558390	15773862	11842449	18219396	12963783	6331664	1053741	2332465	3569966	5700872	6672637	3367960	3649045	12535412	1739975	2364230	13836747	8928957	2831374	4214172	828754	16887376
1019	4.842	231.051	31446756	24028600	9880908	9867637	4423102	11311661	8443013	7080241	3666756	10449568	279848	1532091	886268	1048386	1120952	2353882	181578	456964	548587	8530611	15084274	1548919	911483	3710493	10451049	39896	2865622
1020	4.804	231.124	560384	403766	3555524	766720	1103206	3158510	4052398	2912034	4753765	3054610	22858	124195	21719	62442	270612	1354480	1177182	37050	1445465	363184	550821	2714560	1035182	116272	239547	540943	7276088
1021	5.167	231.124	4567217	6533072	11242010	5636271	4396148	3365128	3988780	3587376	1377751	3887044	1963261	1369032	722627	832118	3370500	2779739	2914293	863914	6847158	260044	1645813	7293624	6485937	1127625	2485493	286507	275002
1022	15.821	231.125	309030	221268	264541	197458	238156	321079	260451	209102	264374	248648	217320	275227	246159	231398	247548	267494	241511	291546	262218	231942	256614	313434	251345	280424	241980	970839	1886551
1023	2.559	231.135	8689059	6417824	13793176	11246823	2585423	975931	613314	744369	602046	488419	1504479	1629764	6962220	999725	4205251	516985	1594616	1643827	4517036	2351312	23684190	4584098	7583663	912283	6249348	4894026	5844536
1024	0.913	231.136	13852967	19962908	19954582	16691233	4824862	1576102	1419927	2527962	2320084	1593146	2989522	5250012	13688142	2035119	11902205	966759	1648549	4645255	4537363	4763545	30255490	6189591	10653852	5956294	8569773	1567930	1237364
1025	2.734	231.136	8001727	11794633	14595490	13266743	5382216	1791995	2320731	1595092	1659498	1822244	2893757	2475096	7334016	1695340	6062044	842178	1509006	2618033	5230884	4512287	18149800	5459303	8028230	2321187	7069430	732029	586895
1026	15.819	231.885	790620	780078	594720	532983	670954	389492	542195	427539	348139	442172	486072	694126	720324	668814	544221	514986	511868	674128	580714	636527	591488	573968	670787	545091	621407	2337202	7141911
1027	0.485	231.885	7537024	9528380	8773513	8327564	5778654	5160849	8437887	4812478	4822716	7769480	3447318	3368852	3303056	3826673	1710014	4153126	2732266	5417484	4507862	3816659	4488925	6228093	2033832	4017379	3006864	3553444	3342318
1028	0.572	231.885	4073669	8489508	4153108	5998336	3135306	2674892	2630620	3464320	5194486	3654378	6046630	6987517	4860566	5003772	5409471	2737059	3538972	3447598	4725835	3858158	6055683	3354097	5214242	3246589	3039857	4794322	1034271
1029	5.886	231.885	1148742	736148	659128	1822251	603023	1356054	1505018	904152	629116	1678272	635924	3578411	2131000	2980776	2963479	2386184	794944	722619	1983763	864230	968236	2099852	839365	769620	2192077	354019	2181537
1030	1.04	231.885	6801961	4896548	5218232	7321632	2438472	9775161	8425187	5962098	3075011	196589	0	4280834	1265172	52422	2744270	965559	7060292	5230374	3136458	2246080	6373557	632879	3762843	361601	610742	69428112	68665656
1031	15.869	231.932	76315096	69438592	76465440	74257336	73161776	73539720	72422512	75772704	72792896	72704264	70231032	67650520	70820392	74037088	76758880	71042096	69390152	70334168	75359952	69606216	64450952	72730080	68491304	60482868	72867032	130509	2459602
1032	15.858	232.06	1399569	1489438	2349334	1533546	679089	295468	145564	193704	92536	225583	56504	581696	268132	249315	396083	85857	11828	0	147571	1765254	937947	118773	311349	305773	703628	10746916	10772957
1033	0.908	232.083	2838330	4002751	6106580	3239364	5557542	7138936	9253366	7494116	11459075	9234470	7053887	2518806	2242995	4246388	2156683	6791968	5457830	3459964	9012453	3831185	7458012	13264731	9658886	4400192	3808804	356691	80118
1034	3.475	232.119	448905	865888	2900452	879431	321010	28844	349185	225256	80267	500392	271103	805528	325888	501697	639148	312611	74367	1059481	1623931	15768	4272664	2597462	6509914	642701	5649060	218137	561310
1035	5.353	232.134	468129	1194437	1219462	1334052	491816	185140	206808	255049	794158	523534	183795	139993	196838	356283	751322	1277499	3039303	3594802	609456	0	98544	1742150	576165	1029852	2103479	739901	662891
1036	0.338	232.764	953489	955580	979075	915590	957110	979998	925361	1225832	1010932	892683	837556	823176	954022	818635	952717	766440	801982	782979	795286	773728	886395	758994	828490	693968	695745	19687322	18409712
1037	15.921	232.764	24477860	23551422	23486312	22924354	21678724	22902724	22161276	22234338	21097570	21273108	26619440	27325220	27122046	26805924	27151358	25193270	26458278	25409612	25188400	18299750	19676784	19315056	19292594	18610696	20087320	1161726	980610
1038	15.948	232.859	1518591	1426368	1417472	1361180	1385904	1711869	1469339	1609160	1517800	1716100	1332452	1315605	1410626	1404603	1237671	1319471	1111679	1220835	1251654	1063962	1022630	1074291	991550	1081797	1191400	9951509	1115862
1039	0.728	232.903	198407	260194	1610276	4473800	3432326	7489589	8808129	6609072	42172088	11267947	42964	990755	1689194	3548916	611110	6220464	1204086	1330554	218080	35809	13063	3142536	5771025	4215327	1495591	786490	5920627
1040	0.907	233.067	5530540	6248440	5787416	5530047	6436283	6886835	7797675	6823866	9485571	8447077	5265382	1884457	2354015	5032302	1849834	10761203	4814092	6227884	9544648	937450	3650671	11597467	10472165	4339107	4600782	2462994	4960542
1041	0.749	233.078	5294491	7693923	12657615	6462110	1621089	1477873	2013515	1764866	8113749	2170608	3773513	1906828	13122312	9870940	3345910	9237848	7104180	6743038	7560724	24733856	11876743	15037873	14529883	6326322	13613668	4025982	5205752
1042	10.574	233.155	7598668	5000150	4541144	5034894	5007350	3811424	4908999	3187679	5334990	4152230	5448493	4563270	4513866	4278117	4031419	4964678	4025031	3965496	7241188	4390200	3770728	6037884	11864355	3771143	5886327	5785926	5969794
1043	10.631	233.155	9845970	6683649	6113394	6434384	6031880	4706127	4265992	4202282	5498095	6234229	7566799	5626151	5779998	4980406	6363174	4704719	6245657	4231330	8792247	5772435	9537519	6024517	11864355	5647133	5080192	6102142	5950096
1044	0.582	233.856	4943074	4879502	4920221	3189321	3428057	3004326	4646678	3063653	3196230	3520324	4266125	4101494	3446073	11732902	12608120	7236268	13893818	4643318	11212737	4518923	3613428	8199724	4287772	7604502	4535830	5374560	3615635
1045	0.522	233.856	7130402	3580706	5831064	6338919	8116051	6497175	6551252	6067844	4607996	5979012	8222498	2822250	6509013	11732902	12608120	6702968	13893818	6997844	9300823	11022425	6935362	6788196	8358305	7411586	3629506	22244932	5128602
1046	1.35	233.947	10119777	2661508	4557050	18069356	53748792	89356816	40835360	47807992	61353872	59740804	1963738	6224560	50807536	71905072	16799386	40001056	5702870	230102	119797	1764865	3808318	258032	9699347	96906120	87659832	6006900	5220853
1047	6.111	234.113	1438244	931800	1193588	1666254	11359409	5543570	5633664	11785550	11101778	16540020	834825	1211201	786197	765434	282071	2461723	334411	13569748	435535	13411	2307075	14880850	4816729	18986510	116985008	539951	446997
1048	0.339	234.761	585732	673987	602705	597829	652851	614652	661992	751894	630048	495030	553081	506577	642806	535444	713239	450673	583364	567448	533842	559803	592433	606626	479039	440216	477112	13758714	12840900
1049	15.922	234.762	17207734	16520043	16619093	16171703	15565183	15546389	15724198	14982124	14612208	15046705	18545804	19296900	17719906	19418220	18963358	18151798	18387846	17708098	17829664	13167214	13667038	13183150	13168811	12948589	14397315	929396	893797
1050	15.948	234.856	1198218	1093112	1038004	1206515	950729	1184915	1101468	1282745	939321	1274630	991076	978504	1098935	998728	886284	978596	948827	861442	758602	775794	871670	905320	878528	885863	1016730	3128824	19146194
1051	5.531	234.971	889581	737466	1194760	626826	5223496	4290793	5281222	4657680	5113645	3825094	938920	2215198	506614	47843	692276	3101034	5908172	12554846	0	0	74084	4031405	4963146	8603562	4026183	118340	2056821
1052	0.895	235.046	1245732	1278017	4653794	1399406	2206321	2797434	3791550	2633676	4938486	3721641	5110708	1362333	7491254	3803036	577611	15765850	4350421	3637282	6774800	3034493	5613184	5207592	3209780	1307861	1577686	1048734	6368174
1053	0.792	235.046	2031391	1149657	858565	4556228	16386272	26542366	32025910	27475330	44257800	32427552	9356038	1912424	5010293	14699731	385613	65753796	4515710	4364443	7954937	145557	514943	14209426	5272048	315333	9055687	113811	676822
1054	2.757	235.109	1093940	797547	2228204	785042	475259	194057	133908	208024	86679	119356	102952	356559	311695	42339	1097298	23496	69255	253268	561669	601391	5380486	1038828	1969314	341786	310622	121588	146225
1055	3.165	235.109	2559039	3313246	3881776	4035214	2068146	547639	1492268	1464464	874083	952830	502882	954684	1947071	151412	2212530	520258	325872	479678	1573188	993251	6887778	2535912	2966352	1169809	1520669	1219197	0
1056	4.862	235.109	2699932	2043477	1875745	3863684	1174326	206284	95162	58162	29526	74793	15308	122858	12868	0	3676106	176396	3002042	613006	66385	0	0	105280	2430296	2517910	1231118	1483622	265818
1057	5.024	235.109	3324179	993761	2393383	3724194	1535726	76600	16967	18049	11504	10110	71720	124546	15982	0	3950988	85178	1358933	344235	196111	0	0	80548	2371722	1931530	1202700	87124200	96064000
1058	0.539	235.926	67614768	56533672	51220380	33556000	66365004	111554128	110676080	57849504	29347034	133870904	42160168	135090192	60786916	52865152	43246768	120239504	41269292	97183184	39913664	69338912	113764368	93853992	86762752	27358426	31246526	26404878	30086470
1059	0.613	235.926	105134768	68375936	67457376	80573176	29368392	24801024	21288976	23395758	91974120	51198044	69347280	67557424	73022136	22367978	57967296	106283032	66988712	69356992	60025504	60237032	113764368	93853992	83594952	68040600	54017272	26458376	87382872
1060	1.218	235.926	97938152	70578464	31418570	25895352	93279624	99321336	68274080	82036864	17538890	148773056	53853220	43283744	89386824	50687864	56136904	46404652	57335368	27961998	23558264	48671792	43191760	73632448	35055652	42199548	72169064	53130384	45977744
1061	15.903	235.926	41624436	51459992	42661836	36639312	49017328	55477240	45198220	48678060	43589264	69809304	51673592	38625112	46549560	60794036	40722700	67598176	59205988	41637888	56886948	51808356	27072608	44581812	40747772	46715296	56433064	31678916	19231704
1062	0.871	235.926	20964718	19466410	15788576	17589306	20577990	22362284	15620508	14141471	15698163	16119370	11124939	9861233	8446838	5431068	15938242	3950783	12302250	7124958	4810872	11531490	17823454	8191833	12011657	7459933	9540803	72550	2866310
1063	3.336	236.057	379484	732377	1257575	591501	7541142	10972481	15449024	11999551	10842255	13514743	3561894	264386	251591	2630148	409124	2431811	4429012	139029	64134	11026	1209736	2735702	3888855	142906	1006705	1465603	2425284
1064	0.809	236.077	2583546	2450173	4761959	2324442	4517044	5347530	7035462	6142817	10691283	8764086	13874850	2771920	6467257	12880118	1279154	15776855	3588470	6697909	11571428	3889900	2792318	21425064	10628478	3319930	5870300	1721394	4464344
1065	3.903	236.093	536108	1333064	1984550	957351	1729216	859228	2541068	1898084	2006846	3367634	2468702	2459515	633511	195425	767522	3559905	1464449	7331994	1382429	5597496	6558750	3673382	14490147	7762291	24019732	1082836	4192652
1066	6.008	236.096	1372027	1062176	730176	651620	1360445	965567	1553648	1672029	1294117	679218	1191175	592799	1311304	763585	853169	601872	1120702	798270	1771549	530528	443537	1279169	1256477	824389	888699	809623	2600396
1067	8.421	236.106	4008224	1238108	1041985	480027	854128	450243	1896332	643008	469632	685532	861661	1260765	985698	789325	1406262	803459	968249	921243	5554920	1027350	1056024	1142991	1389437	1003656	1031070	1388006	2600396
1068	8.472	236.106	3564030	1507989	818890	549899	630251	1042841	1896333	827552	788270	883998	1047388	1023710	1081244	1415180	1359823	1362698	1161478	1094992	5514165	1246790	1486289	1232938	1683136	1083549	1361801	127522	43666
1069	0.337	236.759	136867	122650	110735	160566	175476	165975	84648	207218	206666	142231	156568	158252	146075	98828	178861	116826	150532	135556	128432	149608	151772	171198	136765	126538	124571	5103280	4557800
1070	15.921	236.759	6048891	5932732	6007240	5685846	5527002	5673748	5570240	5557854	5398312	5352512	6338458	5991718	6639880	6748668	6690779	5971862	6420974	6340680	5939350	4606188	4667040	4825960	4981245	4825086	4979486	2131981	2109692
1071	15.955	236.835	2429908	2061902	2101084	2345127	2396132	2609802	2284638	2253181	2365001	2327617	2278968	2446741	2354736	2129771	2200996	2370174	2448705	2146894	2260372	2028652	2058801	1771624	1907611	1982268	2286689	2292192	5211000
1072	15.759	236.909	1862652	3346832	5497582	8834310	8119786	6827817	5484176	8820041	5170048	7698155	6585118	7625558	2888853	2942815	4187200	5071432	5091388	5747696	2616062	1824787	1584460	2540773	2336065	2307668	2157673	507776	3899024
1073	0.895	237.054	44337128	4962615	4205824	2308099	4339191	3595489	5125492	5504755	5061910	5428020	10215705	4919930	5080465	4804431	1261789	10011879	1143340	6650012	53614196	3536088	5629872	42659184	11101375	5143162	3365568	1888645	1951491
1074	0.786	237.062	3062728	3403052	4164690	2051508	5153537	2238246	7663362	3418161	6989504	7186083	19108342	7429076	23790190	22694080	1145823	37280140	3014815	20873278	20110038	3115573	10310524	66708468	22690020	15463485	11208826	2590508	2300809
1075	15.977	237.895	1179005	173635	1288299	172657	1333957	108402	1391923	1138164	1262811	1136049	1834648	2080277	1851911	1741734	2061881	2246368	2536416	1998293	225933	1902842	2726908	1918551	2278403	2313682	2504464	566498	641458
1076	15.896	237.93	447323	761276	523236	337631	630551	928195	456986	393185	325083	741734	639956	248441	557678	777584	487963	332522	561029	509535	624836	390347	893706	653839	626347	731268	446539	517396	2134876
1077	0.709	237.974	2047006	2475379	1509975	2151296	3535040	2290146	2741212	3072823	2956348	3372202	593622	404174	252849	691833	459099	749700	67802	0	191284	15455097	12334524	862960	2401401	2332622	2567092	2436156	7200822
1078	0.908	238.072	6933840	8151756	12555404	8973756	6917550	6251058	7628920	7019999	9944507	7703121	5614574	2178960	2146512	2613319	2009723	4708308	3219242	2949532	2681197	69526	3486542	7275090	4344376	4324224	4556453	471612	1050127
1079	15.85	238.078	2193729	3334297	2489619	3963780	2280316	600197	109612	30107	47295	15488	20829	304277	132552	113082	36126	38915	13094	69810	183928	1364911	496671	137556	185733	757565	1342359	66598	1076119
1080	5.945	238.109	404201	616531	1458854	400214	1539007	2678057	2665942	3729449	6593942	3119714	795912	123004	378783	963106	290803	415977	3600374	251542	480664	12371	177512	864579	950378	58655	594072	28634	30784
1081	5.607	238.112	359197	154138	342719	90173	587244	739017	1466578	844858	968260	684570	521355	253750	317631	38109	578109	256280	96781	365571	109736	15585	157246	24099	134012	10948	172748	679950	517919
1082	15.921	238.757	1177914	923919	982603	929668	991038	856403	1013560	952731	861568	883440	1022709	1042568	1089173	998529	1053915	983072	1089985	1016290	1087815	785246	905215	705341	782426	567633	758195	2125607	1847156
1083	15.789	238.835	2264052	2459159	1076717	1805005	1431226	1337101	1243514	970645	742864	786212	1573187	1716155	2060620	1107006	2211218	1662983	1714480	2137992	2625562	2013329	1351451	2258863	1431653	1642087	1774674	19416938	23729046
1084	0.161	238.858	20897670	22580972	13473418	21500544	5993279	6142280	9588587	17087880	18852526	13349738	11435982	15454707	17314092	12652373	8669496	17653970	22213078	5397721	17933726	9634801	11246073	14377202	9852673	26385618	7217587	51870124	35560956
1085	15.948	238.859	10887425	10006582	11525863	11492378	11090568	10743012	10974290	10676668	10605841	10583049	12585100	13099043	12439489	12859095	13019758	28943796	14057225	28860780	14742485	30770186	34066168	49793912	33884260	30381580	33383142	908481	565724
1086	15.793	238.932	924700	855155	729843	626767	565235	508521	382932	326451	350210	313357	775755	615759	579987	689506	780221	634149	509678	597831	760604	809527	788827	873110	542469	638564	766190	2542465	822759
1087	0.864	238.977	3130598	2806988	5640532	2925503	1880600	779178	450083	713224	476779	1444709	3829537	1980013	748616	1637228	5016436	8804321	10224052	37172144	168803184	4195136	9541600	84967592	13340779	8563638	5320163	73223	823705
1088	4.05	239.06	2356362	4765788	3560944	3403409	2550872	1134947	4381734	1548113	1610354	1536524	7475526	1620741	676916	498337	150720	3364875	1563927	400673	859266	53325	1195662	281754	1957501	155942	1575816	1882916	1639021
1089	0.756	239.077	1559228	1846796	3838968	1798790	1714082	1238906	1483082	1729438	2303498	2359062	37303972	9125831	10384078	83055616	6290126	184116864	18040350	9988088	1871163	1699193	3272290	6265327	8716043	55341228	11170760	385630	399537
1090	8.894	239.129	788750	642553	346342	205291	293082	226137	476013	479289	217074	354919	352834	345070	352413	365674	566605	205581	371768	234209	1602885	643769	658720	459566	689316	241208	394575	168311	228715
1091	5.453	239.129	1468398	2829076	4770614	2301572	1694238	655646	927005	972701	1219712	1422604	810029	584856	40841	768251	580700	20407314	2590773	4255274	260237	0	259378	7980432	6260424	514065	1507939	186520	87675
1092	5.196	239.129	1580400	1533080	3815006	711201	901693	1656430	1370471	981430	886266	629544	583790	601494	206083	448156	230855	1458390	574358	836048	667612	0	878890	4842329	4655440	3493394	2129165	98386	41720
1093	9.32	239.166	181154	180110	227847	147543	151360	61496	12549	115556	56584	116156	927273	5437738	999479	109084	28389468	1232318	47802	517577	2718391	1022343	1918272	147502	2768165	1267570	523581	3918299	4689126
1094	0.44	239.903	4017704	6760662	2727938	3183852	2830858	2821062	3240842	1750893	1732629	2645692	3589766	5404290	1347846	1947228	1669364	5717903	4596803	2332309	2583203	4258254	1342074	3955818	1844055	4698800	2361712	4632936	3838124
1095	0.575	239.903	7431384	4317637	4019424	5085678	5236105	3157066	4837668	2727664	3640850	3697602	2230401	3477650	3537838	2822959	2697695	4795048	4366622	4383406	2179004	2991666	4218176	4049502	5291192	4099120	2755446	2299434	2185518
1096	15.888	239.903	2650400	2512086	2753958	2506211	2801000	2364594	2899636	2674509	2763954	2906064	2748843	2756582	2573339	2523765	2789051	2755144	2350580	2317409	2869964	2480627	2695110	2100938	2258813	2209745	2262570	5281292	3756730
1097	1.042	239.913	1545803	2605412	1221094	1704503	236087	435619	438990	1253072	2044945	1903536	1961489	1380611	2203824	14767243	1448856	1131192	1536560	1091442	586258	855347	670527	291938	1436886	4286600	1211871	49867	1303057
1098	2.859	240.051	2226790	2793896	4559736	1406306	4790761	6838042	10051715	5898762	11436062	5549438	14566690	1911170	704626	1346011	126361	2556079	6006414	1190948	3624643	55187	1189920	17116776	12825969	716204	2173433	1052393	5987982
1099	0.913	240.052	4340750	3198987	8492040	3709263	6261048	9208584	5525985	8788939	13653954	9386828	26285284	2696828	2003766	4900132	2059852	3781386	4469400	1803779	4384588	11283214	5431886	25413242	4763646	1250075	5187530	8951	107622
1100	6.593	240.127	1351092	1397251	942241	1536501	381127	330860	109008	107660	236064	196306	393239	320831	435762	151295	631316	1893228	1550946	7940789	754969	26970	148498	1256407	668937	163399	748205	20865028	19090668
1101	15.951	240.856	6483908	6881109	7045464	6921944	6361247	6526808	6810092	6385351	6365932	6100760	7704418	8074206	7638292	8011986	17181892	17771914	18276042	17792436	9187102	19268264	20861374	20664160	20698906	18551858	20886756	11840139	14699495
1102	0.134	240.856	12148892	11270684	7537354	8694012	7008776	10286364	13729497	13211890	6737986	8612253	10122251	4200629	10480325	4488024	9641945	13365730	3462746	9106577	7651968	8163885	3549443	9110893	6595889	7923540	5261364	2712622	1389291
1103	7.716	240.99	2428314	2528366	2898029	2628846	2981648	1649373	4959274	2222610	2946819	2714980	2004452	1312981	2569062	4736122	5065890	2933983	2357634	1885927	3400201	1972194	4080048	2726699	2384788	1029702	2366764	162930	3105803
1104	0.906	241.003	2776986	2256506	3505713	2007990	7267230	10444755	12718316	16798048	11814757	18215052	11713442	1133802	48235	55565	203364	7815607	564232	7583992	1102347	31881	50366	628545	1252454	678674	2010133	1090328	1499054
1105	15.789	241.011	1993212	1075928	1308236	2446687	1873337	1356562	1402660	2571789	1171212	1111830	1108495	1854488	1160440	1228227	801000	964349	1505309	1661872	2517241	2832178	1086272	2289027	1636680	832081	2155579	6279123	31668892
1106	2.559	241.083	7426796	22270446	11971816	13047807	12711328	6319422	9316183	19658836	12775895	12442797	2139190	3906891	9575569	1126934	864459	905800	1084431	7734358	9183003	262539	2465274	2195002	18893994	2681691	63817188	6597178	25837050
1107	0.911	241.084	7401146	17695142	9316195	9206341	7127315	5446805	6817364	9273446	9706254	7192496	5936655	3822115	3911468	344184	1706619	4643893	2464366	5486796	7597617	285696	3667771	3105643	9793922	1186648	20565820	1346392	900943
1108	0.712	241.093	9113220	10551614	5765980	6850474	1889197	779192	636522	1019309	375295	1704100	5302415	3501154	1556960	10434858	5280786	62097472	6832138	3776492	5835431	5005885	24109342	3172440	6193033	15337605	5909762	440649	2388662
1109	5.195	241.109	12934868	4746188	13765447	10158360	4662980	1095470	1100572	561835	498205	935526	6597587	3281561	12021605	6288842	6023066	8794320	962543	15233639	3974852	386202	11281404	3999596	1354210	32168540	5439706	629338	1461118
1110	9.462	241.218	5110382	2136864	6124742	4963496	3143232	3378436	5274246	11867730	2045075	2034318	350695	699126	120114	223876	164085	193860	4072062	3133867	6615484	164751	10176468	3500388	5037670	1804140	2141632	414626	4622744
1111	9.655	241.218	10029644	5216986	40527368	11010132	16610110	15516359	21965988	10605849	6951263	10779500	1400958	1504186	326459	716541	263016	729535	8167336	9291082	7318458	242125	22072290	8432147	7868450	2746016	4945457	298936	430434
1112	0.527	241.793	575446	722081	704366	503454	324616	454989	559366	584771	429152	443897	392504	358376	570454	365500	321009	528000	417676	481436	964851	390145	708931	764019	415052	726712	553801	3420734	3169738
1113	11.54	241.793	1418931	2602885	2811669	2793542	2061718	935446	3064624	2534035	2491399	2630356	2990004	3454269	1792441	1267914	1811949	241078	6738106	3973720	1697384	1163329	1048228	2399196	2748756	1207339	2926503	519707	1833266
1114	13.101	241.793	245372	693646	528565	717782	1330728	1373873	2686027	1504537	1878635	2199969	1884696	2071554	1304632	1134835	2143015	3937886	1874475	3030080	160937	232514	943390	2541064	2796968	584340	4109164	17148230	3893457
1115	0.864	241.883	17490430	13908386	14983452	13313820	7003376	2164298	2391751	1898032	10531882	4573486	781369	3389816	1638443	2716160	2514837	630377	725200	1187089	645703	1134434	2408082	2526158	4117280	2695679	1179257	4954600	5232008
1116	1.006	241.883	30321602	14873934	37476804	33699836	20403500	8404706	10329481	19312852	11936687	13496265	4318552	12091544	8729010	4537000	4154635	1311193	2946008	6700224	0	0	7178149	2731522	8922082	4379114	3512461	2771647	2870730
1117	15.822	241.914	3874906	3590351	3383064	2790784	3318814	2449546	2989038	2460816	2475671	2292094	2560046	2826558	2921665	3273456	3068014	2840652	2786826	3469752	3121800	2841286	2760849	2985130	2672057	2867579	2889248	7906634	8825829
1118	0.581	241.914	2882913	8142679	9178623	6527936	9829816	6286120	6129460	9061594	7093962	9706627	6409096	5964254	9630670	14753296	6880696	13380588	8935312	9459066	4552734	8149824	3272454	7958618	7041478	6630140	7241818	13156462	10011301
1119	0.493	241.914	11505908	14272563	7139349	14719383	14572698	7650474	9763026	19002418	15548336	9540427	6350440	5490647	6729644	5591789	9870818	8691896	15487530	17287114	5676161	11990034	12589761	11990734	9431920	5751904	5490934	124610	48075
1120	15.963	241.914	1908249	1618844	1747333	1591268	1685972	1963775	1769951	1767322	1902440	1972891	723939	651711	755504	745899	479106	384070	423010	431610	287227	153160	66345	128610	143033	121167	98190	4236704	18166560
1121	0.733	241.961	27562948	29713212	18608582	26167148	17218686	8691210	8352199	10151622	3498728	5518040	11285701	14234996	3856307	216889	12588925	1206002	140817	738306	2819318	11346830	17911826	2436819	10855821	11892578	10767759	1628377	6746540
1122	0.908	242.067	3170502	3952656	6573324	3405264	7336676	11570023	12976909	10188496	14437811	10974628	8062972	2272511	3404788	2969007	2225609	5098510	9241177	3527160	7938522	433420	5479411	8446821	6133980	1465370	13416114	30790026	28550950
1123	6.919	242.176	34764884	46123624	31694286	36450104	30028874	24868672	21986988	52128228	26564814	23859326	24225116	28900780	51266772	26329718	26971640	25250328	27269754	21842400	27948738	28253690	39933588	35098408	70997456	25627300	27404228	3053521	2847494
1124	15.926	242.801	925293	971596	1117080	1039895	965367	938976	810406	1085864	954094	923210	1279418	1422671	1540313	1283451	1624262	1433086	1719345	1466728	1829806	2446085	3033818	2705726	2642192	2687158	2298215	1602699	1125267
1125	0.054	242.801	2528083	1199772	1957962	940852	1123280	1192766	1634146	1642870	1676538	1592773	2317503	1384872	1285165	1956249	833353	651847	1756464	844540	895290	1451277	1515020	1875018	1426336	1246090	928133	3144573	3094743
1126	15.969	242.852	1892662	1017398	966367	956666	945485	987739	956877	1058370	934770	1068716	2332397	2510068	2259027	1184638	2264948	2816764	2791222	2683925	1511801	4467427	2417929	1650562	3171480	3299329	3609085	18956966	20450566
1127	0.672	242.94	12014316	13921467	57952712	12450160	63133436	76174168	80007136	85415984	71360000	96476672	22547118	11254172	21883386	46784360	4909264	41149136	30471790	14830151	14468763	9788665	16692661	6943724	24556586	21839496	47767424	697989	782612
1128	15.812	242.986	807047	810216	868986	1376275	909425	855970	893650	1384277	1118907	1104694	926505	855040	1182707	903216	723451	847355	726680	904946	775109	850104	1307748	906644	688898	808397	788310	2540847	1533880
1129	6.807	242.986	2483133	1233814	1920276	3552117	1635375	1819691	2017612	2416906	3778478	3641087	1018042	1107587	2788240	2951489	2912456	2202566	1670406	2440835	2758107	2173896	3885724	999022	1185041	1317390	1369232	4607755	26369638
1130	0.753	243.018	9147719	8788568	13617002	12665183	102851272	139074672	166920832	167282896	130231336	169244496	237066672	23878032	11364982	15110658	2900147	114866816	19481356	51958748	22748226	1514550	3318580	28756036	11588342	17589668	19680568	9299608	31541850
1131	0.907	243.062	28218772	37884952	35172852	27510502	19604310	15837463	22271720	22525716	20925258	23736882	14031644	16294630	30687416	9994575	19480478	9686505	7697032	34598708	13575129	21598354	26644328	22596438	25444658	20279440	30549076	1822751	5842242
1132	1.29	243.062	7123613	9527076	10997036	8181363	5958688	4499553	7686396	8121496	5432757	7733950	2328508	1370797	7292913	1224442	3799672	2067590	1441030	11103799	3483339	2404590	7733530	4011158	8542280	6371360	14082619	140014	3654040
1133	5.474	243.123	19916454	17845794	36619584	22018260	4627112	2639821	1568820	3771895	1020619	1749797	7611602	1876227	5340684	4588926	2936300	12855910	1636894	7901663	19801930	725028	50296532	13355697	9600186	4611594	883559	328364	508650
1134	5.361	243.124	6204571	5896151	7853420	6512808	3111356	945888	968861	1824031	1099642	1961136	13449039	8231979	2954568	2505190	5603464	1880639	1192072	4339996	1607058	129765	16747011	5711458	8874349	1696261	3297881	1066580	16410651
1135	5.735	243.124	10831528	15691168	21963546	10984585	16837796	52122644	33876464	23757610	18469024	35809756	3995850	3975137	3726939	764786	14016950	3006114	13224273	4652356	21005660	843846	8160261	21625962	21863022	2397346	5052652	2022319	5876312
1136	7.942	243.16	3813112	3063872	3413065	3647291	3944988	5004440	6160508	4560181	7761724	4011513	1315540	2271520	1350529	1278542	1947486	1347869	1746832	2152000	1958794	1924082	3294025	1906990	2778790	4296318	3512418	969859	912398
1137	15.848	243.16	968994	1044580	1099845	857176	985869	859422	798393	974435	945767	1017405	988463	861857	910705	889387	849108	860083	854033	780086	977587	989083	931892	1029461	1000904	1032808	935814	2506096	5001154
1138	7.883	243.16	2649357	2361034	1927917	2642584	2701140	4410412	4537426	3564264	6987564	4016886	1697640	2153896	1751817	1172055	1935429	1420793	2236120	2351965	2081331	2010667	2825374	2454187	3247894	2504050	1918280	4332893	9290908
1139	3.739	243.171	23902232	29367560	41287876	35584552	16414945	6181991	6118410	10010638	9307323	5794264	3275809	4755928	28768328	6218610	11703730	1901565	5364720	6677078	14482289	9475218	59480804	19617844	18335768	7989657	16165123	5230954	7493616
1140	3.546	243.171	24860620	40411640	22832548	39445176	16233644	4461828	2606049	3319086	3012659	4117460	4411344	6499540	21089954	3424789	14248108	2290139	4067615	12067930	7275455	7532376	81067808	12502395	22538642	8241811	19559924	6546682	3701002
1141	3.932	243.171	13248673	19701312	26980706	22207160	11592477	5315208	7981838	8375464	5170868	7075158	7279624	9330603	8220541	4381560	22915448	2952523	3749990	8298656	18613344	6370942	41381080	18814930	39075444	6691821	17048280	5185170	13685346
1142	11.192	243.196	7639126	4206991	36111372	5072552	13346922	8950153	29209808	28038784	25854114	16588955	852013	186703	346510	624216	384868	1204228	17213326	957000	817512	1609064	498680	2502912	219057	520144	457247	5388344	4188130
1143	10.644	243.196	502040	1045912	1161704	520280	2115904	2425436	3086709	3639612	2446676	2876110	2964120	3895082	1777958	1695211	4003264	3067867	2197158	937130	2048292	2863100	7076486	1598257	9860671	2030574	2006418	96579	1044394
1144	13.104	243.79	193660	104452	699665	376021	827506	568702	798692	1054093	740702	1501966	1007177	1588351	923701	314064	2413765	3965048	1611036	1955205	32138	164682	213858	1708862	1565038	394476	2099316	175599	397994
1145	0.561	243.791	317854	237965	271275	277303	291547	237955	236500	440654	141581	208610	505911	152279	255704	190532	177533	324681	242403	224215	229795	156369	289500	222002	324657	336649	389865	1913500	1181579
1146	11.534	243.791	1087026	1225550	1428729	1591694	996829	963529	1315887	1688940	1714912	2266520	1920086	1369709	1144792	598314	1500847	553356	2205567	2772209	885648	576018	417440	1060713	1855847	772881	1737483	1556395	12705
1147	0.99	243.881	594629	484603	688775	1116714	8856684	6591182	3199450	7674220	1262020	4148381	10142	1412267	7034532	464438	2217360	18963	0	0	0	0	41264	0	22289	906018	1289340	5648572	6830461
1148	0.738	243.966	17891038	17289604	10783912	19357068	7840787	3068284	2974505	3775092	2180159	2967673	5657239	18290264	17616422	3935352	4581838	565600	54110	304617	814998	3709660	7550295	1590518	5527296	10607272	6151729	295802	2802985
1149	0.909	244.046	1970924	2428123	3918697	2100574	6052428	10935434	13453487	10124451	12854908	8859726	5340262	1175499	1623429	2591153	550847	4270428	2566697	1365507	4552138	412859	1341516	8780060	5701323	1525852	2747834	4176262	6889058
1150	0.911	244.131	9004439	12750354	13868820	11655101	4347089	2012040	1231664	3492524	2722942	1106562	2210046	5769670	14498009	1897110	10711430	1115292	1850947	3472850	4114830	3606718	24407476	5486304	9357608	5901878	9868447	118164	415767
1151	2.432	244.131	3226922	4584414	5456352	4068562	948668	254039	355304	923761	178272	154985	261410	366072	1813325	171958	1922118	207755	852522	411637	1284868	1112076	9526765	655262	3276972	181544	1473683	1156501	860289
1152	0.752	244.167	2037456	2932263	3971597	5150658	4599302	2556844	4104324	3928125	1996863	3157214	1159841	820338	3214344	608054	1348641	553469	1051376	23855048	71240	689051	4575688	17490708	3924956	3921657	5653782	1636827	1558117
1153	15.927	244.798	401100	424954	393610	553564	405252	459706	419722	358714	320655	474432	824502	728366	784204	751186	1032378	924402	705049	916832	1296985	1399266	1532289	1958937	1397670	1117775	1324337	1017208	281150
1154	0.714	244.877	3776554	3236189	500696	2469847	952131	477853	302346	330127	45688	160638	135700	3437918	2707337	652980	3183028	109845	9728	0	0	112062	958807	0	387277	1361332	734511	10260619	4764658
1155	0.652	244.964	2516884	6831184	49595668	7995093	96771848	220776320	278356384	178909504	75392816	102136712	23498796	3226771	22032018	33618316	9265671	23105818	17772688	46403208	514090	1955753	6153824	20574764	6774962	11809979	69044592	1450774	707121
1156	15.8	244.986	1035942	695403	1016187	705938	883777	1175901	762412	789623	999953	927133	848629	706058	694623	1048600	671201	1615689	915492	939488	834458	731871	1341340	1332759	1259630	597063	557709	6291548	7383098
1157	0.749	245.043	7745463	10988451	19063510	11148555	18314198	18595186	25683444	39278992	16472101	25215642	8242109	9227070	49325528	48586228	4800664	32833304	6048975	10703877	7043996	8766638	10559404	28701254	23332390	14823977	11332405	430066	1293140
1158	15.871	245.044	621115	653176	1885383	1081490	3839948	4304376	6983232	6890178	4850789	5836160	287051	195428	154380	159549	156887	303037	596181	149506	54472	28219	384214	1037946	1289920	784915	524232	574361	14143
1159	4.85	245.093	135936	9204	74256	26216	881839	751960	278503	463005	431965	1407030	39611444	6652456	22969340	188115616	14978000	65693536	5343576	5529180	9494038	516992	1076726	2820684	1300632	3357712	9394992	9689520	2161791
1160	5.009	245.093	3078852	1539965	3283382	2047766	2644147	2069116	1577879	1064733	1436618	2820994	8574203	1708119	1794817	13113747	3065107	13033092	2563520	18406714	33879112	231554032	82391816	11152006	9540589	12962603	24565820	554242	1557400
1161	1.367	245.115	2855617	5894226	5351360	4323296	1928680	311580	243129	750817	1031954	419792	486907	1397023	5217426	334484	2196202	668447	639798	695692	2166546	1326989	7329192	2280600	5853324	1408254	5674158	9237011	21688894
1162	0.909	245.115	23965374	39145768	31359640	26052558	13729192	7497855	7596498	13343495	12237757	11433442	9764360	16971608	36714712	9284999	20020446	10952084	7869888	9642275	10088575	13410166	41701516	16381211	33445746	31901848	38491972	285384	209515
1163	15.822	245.139	166724	248452	143877	174346	245343	207957	177384	131529	218323	161183	219668	219185	130021	172712	172689	219154	201423	175723	118592	283351	279248	260877	227050	262813	185206	740733	40260800
1164	5.394	245.139	5849446	18124876	30411620	13297209	30626948	53498628	68772872	27370942	56559564	42154192	2174594	5587556	3600141	2995442	5067233	12315664	16457309	1453383	15975833	272340	26266902	33121714	12203538	4737167	9805548	347577	353207
1165	5.762	245.139	6979479	4480817	11080781	4320002	2471702	472958	651262	516591	491926	787249	2875932	1290305	915681	908884	1143278	1819110	445681	5969248	3849856	298817	2829957	7108146	29670040	2197751	414310	50622	5785834
1166	5.062	245.139	2230959	2726944	4201789	2669346	7168812	11666412	14284739	11694242	5416062	10151403	262422	78669	453687	374480	321478	967648	4229142	290525	107925	184339	1436338	7366496	1315308	769145	767196	204441	50888
1167	5.233	245.565	16071960	9344628	14648555	21645086	9490808	593565	313589	88742	24779	258332	3793830	761591	1991098	1096521	60976	475980	21412	666922	1859335	4738766	3086180	1255298	763782	92025	1356538	1443645	8626675
1168	0.75	245.972	3498466	2990592	9690561	3609744	3096148	2876376	2485598	3178069	6275450	3057383	11088938	1204219	996857	0	1401169	1575588	3365088	766725	2203418	7604142	4284333	1593398	9501666	3647367	3012838	614028	9425810
1169	0.907	246.062	3665810	4776750	8558461	4355300	8255786	11375644	14467168	11996156	15960578	10360949	7915068	1892536	3543734	3641860	3166199	7307253	7125359	2646036	14185859	1659667	5215469	12281333	30970522	5265406	4418484	1299730	1329257
1170	0.753	246.11	1515644	1919278	4041205	1994848	1282191	465417	885502	1322849	1427030	1577785	1143361	735694	4173899	1017170	1294114	209514	113263	737897	267096	2782110	6355716	2124015	3779129	2273339	7380649	737930	296140
1171	0.421	246.864	1448840	2281282	575006	797834	919747	1824595	1298682	2190674	1145207	1836692	971367	1332911	1292500	1875484	1480045	1349283	470590	1215258	1410401	1171774	1552976	1235146	898223	881007	473883	6910512	6640497
1172	15.963	246.864	6210634	5785575	5935550	5606877	6350444	6292436	6706309	6648645	6746708	6725098	8050348	8004914	6187141	7150450	7066835	8346525	6678265	8331540	6748734	6452088	6585810	6228601	7240852	6419183	6479290	4262095	3412692
1173	0.634	246.887	3091993	2254668	1470564	1549475	1012268	312414	131813	350632	174374	600848	4649922	1698883	3358821	8601215	938809	1427274	1982391	1378096	4326020	6898930	3859052	2125086	1230076	5016739	2479836	281199	998930
1174	0.91	246.956	2985128	2606636	3271534	2095466	1122941	224997	221205	589369	286439	109978	4020483	2231352	973020	2801652	1410830	30181908	6178123	7148124	1761551	1013676	989785	1805111	2061824	5045304	1965603	3919556	2062665
1175	0.652	246.961	1164645	2976949	17885136	3443694	33688096	74008048	90697808	60553056	26277532	35861708	7966856	1469247	7549748	11097386	3776463	8541082	6511600	15808713	179361	744537	2314047	7191776	2587538	3869644	22684014	4680552	3998408
1176	7.146	246.981	5078758	5024987	4985465	4092143	4499768	4776840	4781940	4067912	4895330	3224666	1943792	7197077	2553439	3747006	4183708	6941360	7671230	3189854	1196133	2234606	2757622	1016446	3484218	3061242	3587364	1100047	967376
1177	15.794	247	915898	1921116	1895996	737031	1582979	889776	1331335	1090281	864739	935114	1423171	1397311	1436133	1173471	1325806	1289234	1323553	1220764	1411738	1685588	1123084	1752044	1547500	742498	1414525	194288	4163597
1178	0.892	247.051	3435926	4183758	7207254	4214918	7327654	10949427	15488103	10945564	17232554	12970305	165221008	14785456	3821362	1619856	1157133	5857969	4991827	36282912	55832124	1080206080	171531872	14363622	6019852	1125571	4025911	1889795	2189044
1179	0.787	247.094	3781247	5922718	7844076	4154435	2569054	1643025	1951072	2350621	4057735	2126274	619193	1638901	10508243	5258725	3510406	12377860	454712	2172846	2540045	1487822	6369296	5790934	10757318	3945665	9124555	457245	94590
1180	3.308	247.109	921730	1345833	3160156	2063555	892195	987589	1322422	1081679	97621	779992	1171311	347360	252178	65329	260783	6964	813819	1187202	939522	42686	762310	45106	2282602	1659779	1679058	474157	10278400
1181	4.43	247.119	2973260	3868586	5320832	2642490	6283398	8777100	11055934	8465233	11128428	9489764	5698340	1989049	1123528	684394	718696	2508902	3403102	758324	2610486	116561	446944	12705309	8107054	1496896	2557053	321082	140388
1182	10.668	247.17	532983	504152	313833	130599	276701	138392	166108	202956	172891	97717	202434	137272	173062	129496	246255	276997	211547	135611	488601	139357	197702	126593	170824	100238	156643	186789	187280
1183	15.835	247.963	151154	160800	125710	115200	148693	148709	161708	154432	127021	107850	122004	123323	99293	135918	135059	149797	144798	238894	210617	96061	202255	187630	155392	170297	143368	198632	2944016
1184	1.435	247.963	7838374	8483172	7639723	6540237	2481739	2477820	1927189	1763560	1585193	859216	700906	420155	421525	212972	409476	2829177	912025	8634830	488550	178784	401872	4851686	2590500	5252911	2029408	2248791	5236676
1185	0.786	247.963	790379	935976	1478833	990297	2804065	2569198	2201024	2890991	1390793	2894721	5954106	512208	103284	102466	126517	35038	49610	839675	1807159	1059018	1693794	1986670	1980354	189017	1630255	2342951	611809
1186	4.771	247.979	422363	1107009	812654	615025	79537	21146	24193	17344	0	67668	5036808	6672052	4215168	19379408	2790920	28227490	3844421	3436801	141016	2760617	2767302	304205	952262	11157632	30323480	421363	2817363
1187	0.909	248.024	17535148	21112098	11285071	19938946	9184506	4123958	5100340	3860746	5567912	4592498	25130100	5911488	3989221	13838043	2281542	17412814	12371472	56250092	2202265	1789713	1967443	1403245	1513103	271043	3442862	235539	2438428
1188	0.77	248.078	1168838	595192	2885899	588222	2022535	3597270	4511708	3815254	10713769	4858854	1350991	149100	203168	1482993	158458	1765525	1965618	520634	7519750	333424	364339	9841550	1246111	1132332	3905439	835608	1342890
1189	4.959	248.093	588471	1053532	1324136	1156583	4250388	2453710	4860544	4114108	14797648	14124719	153110	270275	556658	11771769	906614	19923932	1669932	329529	316331	386361	107496	27844	431194	144842	4467723	148345	1088158
1190	6.896	248.098	636464	878852	1472965	1079504	968738	322699	279227	656654	859122	649573	291670	524431	403660	639087	81649	2919060	588463	1482935	536864	30978	205555	1101256	1392819	1323888	2049360	182824	593201
1191	0.63	248.849	544182	436979	85194	335776	45324	19989	0	0	167982	34370	735777	601425	548439	199802	283813	721651	380764	527658	1177535	645331	899433	585249	913597	133665	37326	19904230	20106234
1192	15.909	248.887	7738307	12984145	8199947	13056107	7029224	12527103	12148527	12529710	7180738	6244934	7954103	14609745	13533492	14161010	14317541	14907348	15761537	15293925	16126936	20711204	20405980	20112016	19463592	19457746	18238086	21162234	14267729
1193	0.679	248.96	115653048	104226272	13611386	106480880	22639028	6483675	4973609	9565023	9516506	7428377	111119448	222676544	164476016	93292712	196247056	12911899	1794534	13758642	157339040	38071724	186089840	68981912	15035543	145867520	22683366	24085172	8644594
1194	15.799	248.961	9794842	16542614	21351162	7849472	9465416	29044128	8566972	26849590	28399394	8951463	30482764	8658502	8462944	8713407	15995420	15844324	7172300	16648606	24273314	23283722	22154148	25633394	7610353	20302506	7591304	2596985	4707556
1195	0.806	248.961	29050452	18567966	3518992	15397035	15716151	9947520	8427066	6677155	1169786	2607204	2564083	1363538	3121456	180750	2039706	222634	76744	1389293	1326659	4585285	62573080	3180688	5337556	7976826	2227213	279555	3994182
1196	0.901	249.062	1770010	2510885	4393469	2458507	2159037	5908971	7540040	6565444	10639141	7494840	13101813	2176220	4270704	3847799	1331180	4392754	3451187	3424362	7641712	8200968	4313224	5859878	5405480	2487172	2585513	934300	1243460
1197	11.411	249.149	734258	814786	592984	543893	485362	473991	891833	666067	745977	747491	827339	544912	611373	483555	1094711	662892	746748	631677	681016	647740	758760	646608	1420903	428184	550924	45501	410124
1198	9.445	249.15	133646	13757	79585	0	166848	309208	402773	711264	503793	570777	29992	46672	0	0	10882	9829	164056	222983	186457	462310	37784	331481	149208	661057	316198	405273	1908179
1199	0.909	250.039	847001	774581	1333542	988330	2676668	3305807	4177160	3907072	3046658	3940343	2724328	698085	533637	473348	169460	2235669	657685	1815142	2986257	3559840	1535037	868477	1044168	541422	238000	845867	2119836
1200	0.755	250.094	830797	1161399	2799640	944817	2344811	3361831	3812898	3734956	8043756	4659331	5030284	923450	1325550	4094527	280274	2851380	1317949	941476	2947039	1260699	2217480	4109154	5369904	1665551	5639387	240000	4738637
1201	4.524	250.109	2312708	2510722	4530918	3087568	5216293	4828626	5256708	9117640	5820463	12899332	15291	1070726	40474	423306	1905379	1341878	216239	1001531	407322	0	8673975	8375546	15474619	8399267	3927180	1907321	2405468
1202	11.408	250.145	4148442	2907001	1944394	2848574	1785279	1558232	1857118	1745724	1983882	1609524	1291191	2316528	2035909	2419074	2025127	1528299	2271860	2349192	4061427	2333104	3948337	2858776	3789890	2064921	2150028	949256	971998
1203	15.838	250.865	1334180	1263189	1124417	998542	1161731	1176357	1126192	1117206	1120137	1043371	1249056	1157884	1048308	1056260	1141849	1141914	1034245	985980	1197560	960665	860936	853748	859038	999661	843033	5816084	5995506
1204	15.91	250.884	1646698	2350768	1722913	3509607	1947472	1770754	2080847	2046733	1923799	1910181	4290422	2699982	4290312	3418805	2538810	3895728	4221708	4139005	4902256	6559327	6710436	6691121	6291770	5313374	5808182	4791057	16198836
1205	0.914	250.951	3310520	4978478	9056098	6834952	4802208	2885257	2657236	3561699	3836026	3545422	4960677	3347584	4073354	3504109	1585515	383089	2252350	21195896	332076	7794998	3833308	1616967	7462370	71470184	20115752	33424	1144578
1206	1.273	250.951	114043	421576	2410450	1562628	1469599	683664	1028467	1541381	1977257	1344416	1230603	366923	904610	102893	132170	526916	16388	3670193	32884	2368540	291876	32663	2647330	13140942	5767468	782644	743640
1207	15.808	250.994	721392	758825	948442	996712	747772	959145	1078677	992834	996062	1012448	1179361	898992	788960	964245	827696	2489380	739660	749270	867579	897347	772292	887881	875314	845378	875680	3436790	420398
1208	0.742	250.994	3930051	4750106	357603	5102241	2107461	1202423	454259	846800	45169	191437	2643605	12717558	101061512	9596746	11272330	2017518	0	449236	296991	6104854	6434943	722291	1324170	3420634	14430888	1382598	3760418
1209	0.85	251.077	5066290	1275868	3563890	6755830	1783312	5658716	7453352	6628590	12518080	6327472	3980214	8757322	112128312	10083642	18998806	11887901	4100729	12334049	7681328	641362	3690664	8913225	7594630	31809074	6774072	2440524	2915426
1210	7.712	251.093	2630792	3104050	3398791	2593733	4046733	4023030	2634261	3389169	3528405	2162352	3334236	1847226	2855836	2477418	2542648	2815974	3616348	3558908	3014994	1746115	2564316	3339246	2915237	2983418	1930827	294646	234925
1211	15.958	251.822	778485	556387	688981	647080	712139	625508	595980	513133	573750	596211	529658	265164	524859	547692	562030	317544	471682	627902	486371	246456	369387	204422	340561	273148	445882	958659	1267984
1212	0.574	251.822	1002326	2009351	1532304	1866032	1849356	1343629	1505746	1192262	1082612	1259666	1243949	2832179	1426600	1286592	2190165	1480107	2137108	1020912	913096	2149572	1053235	1631002	1799012	1273773	1235217	1981089	1059118
1213	0.479	251.822	858212	669051	1273324	1724245	2609735	1902856	2181598	1498223	949024	2618648	2224131	1558427	1363955	804384	1418437	1145324	834556	2893561	2148183	3242795	711670	1639089	2421801	1239496	999632	3270465	326601
1214	1.357	251.913	2223681	448126	860529	3558010	9120585	12639449	8776258	13028745	12047015	3608634	338309	1718388	10972480	10251724	2518600	7749136	548442	13272	12183	158127	559533	16104	1595840	8086612	8619238	650467	10916935
1215	0.718	251.989	12958619	11693639	8360166	15552514	11383647	6216208	7052936	7603961	8374169	6133462	24713464	3872394	6667323	1434296	387631	2202982	347705	1034243	351876	10389654	15873238	2093625	5265031	11381694	5487700	227201	983356
1216	6.756	252.074	209903	792030	75020	153722	277259	108653	801074	593783	662216	338788	240990	53807	24453	57105	173432	66259	176468	78545	26654	361619	76519	485359	89098	215682	265912	163442	30340
1217	5.436	252.573	10958143	8656648	15515890	12298242	3162085	262368	157229	205421	23531	216624	9797173	5860347	4384300	7832862	867558	2475447	67350	11649623	14346589	169380752	34741940	8044920	17237854	328769	1880043	7607834	7304898
1218	15.917	252.83	3246194	2820003	2200068	2808426	3053324	2696164	3008551	3053732	3070366	3205129	3952552	4002938	4203360	4001263	4261186	4163373	4153388	5010686	4984638	7340148	7755464	8001276	7375709	6468453	6517994	1092699	628259
1219	0.661	252.891	1009402	1474438	958536	1530427	899320	211976	285181	1410805	518896	495191	1288236	1389717	2174786	1012075	2132052	764645	109599	372910	397792	236664	1247028	1296289	685974	1336789	1052047	4449186	3601722
1220	15.794	252.903	4573016	4665301	3836453	3501657	3247312	3380800	3265253	3235185	3493716	2625573	3511609	4173002	3780879	4074736	4286120	3706548	3389766	4315897	3817499	3955377	3517053	4619562	3562953	3379789	3884358	360306	931834
1221	15.789	252.991	583289	571674	531430	461956	560618	1360957	767861	501010	641893	808302	608506	689788	683812	543160	350684	1290034	498449	939706	563513	384219	395051	1036274	752190	852913	725480	211967	4310134
1222	0.908	253.04	1747614	1850646	2822396	1670405	7952355	12437645	16814894	13443944	9737222	13371266	9496467	2405760	612865	723347	192862	6590381	1402925	1842270	1700878	50645	3032578	2560399	1925735	659626	1013876	581772	7278694
1223	5.878	253.051	46470408	27191096	13586193	27386492	9758292	2191968	1405388	847426	1268949	1138317	52773660	66701340	7881993	7320732	24013720	29690406	8159838	77700984	1131111	2105761	696025	29979628	59445296	3011216	4311454	1727864	1925519
1224	0.747	253.057	1320778	1466736	2933766	1895769	2385370	2647284	2859624	2950278	5008230	4436928	17098412	4516765	6077638	14118992	1543612	24341828	5390531	54779904	26500296	3941924	6426324	45245272	24396552	5275874	10285924	428766	1000489
1225	0.913	253.12	2427942	2373118	2353634	1990260	733744	1955002	1481766	1629138	2092138	1987697	660377	224803	549477	697725	7637694	1521066	402808	1063710	429900	0	920188	7293876	2303195	105694	2287488	557234	674660
1226	0.779	253.131	1117774	1252532	1263089	1077650	361152	124399	55026	81996	486730	57211	774221	405721	922106	643396	1318330	49476	0	804124	259203	2545492	2776822	437557	2611753	1412214	2435572	266834	1183076
1227	6.641	253.135	2039189	1037592	2063925	3883310	2026205	1864779	1344770	1575734	1739283	5911254	96187864	24278484	29407768	20747308	4838632	43440856	6542960	62122200	33597784	34251172	8688235	3917980	1702022	3773654	13116421	113743	980709
1228	6.947	253.135	1490602	670264	1210556	2922723	1318963	1342047	963943	1039890	1047023	2379124	65985328	25295234	16951546	3599676	2107786	29060962	4009968	57020476	16577254	22911352	7539397	1946705	2717688	7178330	3444210	1886341	2183040
1229	6.446	253.135	2501753	1685858	4301554	3174449	2304461	4891332	2283389	3108828	3269094	8821885	250252864	52085080	50676616	38422080	10249372	52251428	7965092	76283832	17999582	39840228	15204775	8675282	3759083	6330456	13751386	2062834	2770163
1230	8.057	253.145	1403553	1239336	2201217	481166	1630952	1727834	2661068	1755632	1899614	2415237	1904841	1913029	265450	630223	2558761	3446172	3101494	856867	751563	763202	2284553	2865919	2718983	1902249	2459829	1786871	3505586
1231	7.997	253.145	3311630	3603913	2348093	1962670	2507937	3275657	2458856	2968783	2551457	2147609	2970298	1913029	2291366	2349290	2543094	2360461	2817266	2524369	2467355	2884541	2896842	2775132	4234478	2652894	2602855	497725	316094
1232	0.564	253.82	247049	461230	281319	735361	699385	399559	143664	264669	353930	320467	667067	569343	524163	312848	470157	464410	389647	588039	332085	528254	607937	383271	560261	209099	668652	1122549	1971392
1233	5.532	253.945	40202	131784	111844	86607	458341	757261	1085232	1765991	905563	421600	52472	1140186	104165	0	177787	277803	671182	1613666	26378	0	0	825103	706470	926174	854837	418845	2768740
1234	0.71	253.948	687901	882026	1901726	818831	3082091	3044708	4030808	4669756	5352855	7666022	191372	6759	18377	66747	32402	1160712	983357	0	0	16596930	2456313	166916	3751770	523818	1987324	299480	1517914
1235	0.725	254.026	1823493	2194669	785195	1314134	703641	345438	515483	380576	294426	326536	1681794	716878	975224	1072579	553183	930070	219811	2431694	5221556	8711683	21445804	2340330	1776751	2805713	1583290	3558678	9172851
1236	3.201	254.067	3073743	3717125	8193370	3507997	12647425	28682786	43933432	21431040	48271112	22301042	2138008	148721	523086	1905562	786609	3096476	29891196	4664195	1082323	10809	4208468	3193094	5714482	122300	40102004	7307653	8336527
1237	0.908	254.071	6237952	7760016	11697984	7841450	21480020	31878314	37973184	35616204	45238400	38234424	6781861	209029	2122991	4300942	2411661	4617732	20173684	14275903	3637408	325235	12804224	10709594	7484870	16532652	27854814	328900	158692
1238	1.383	254.071	255112	798615	1511586	877349	2994330	3683730	5643667	5879862	8322938	6130810	54032	23873	44701	50482	10573	187504	341512	1004699	12006	0	1762228	833889	983303	1787346	3290536	9016	0
1239	7.472	254.624	1379079	463129	12293	2438801	303086	0	0	0	0	9394	717387	5627315	9531727	2006583	14615	47864	0	5113643	7035638	2095610	5485320	470199	2206524	223833	560833	1990452	2282111
1240	15.915	254.827	626172	382680	463888	498720	573690	804447	586551	527035	580213	795992	558694	962985	1061300	861062	1184481	1278323	1292072	953289	1418797	2123369	2177160	1998251	1939815	1854082	1847140	2989687	1737119
1241	0.706	254.906	11705951	11154487	2721634	10007949	4276317	2389322	2474896	1726902	637169	1053320	2208324	7921142	6624298	2828767	7328010	873419	0	33506	547573	1454440	6508615	1078999	1375342	6994708	3142715	362277	305898
1242	15.792	254.986	830823	290877	603491	686726	482644	510597	747799	610445	679840	665787	651783	399271	326915	520912	354974	654088	530974	374317	855934	1102414	466613	888510	829417	218921	753973	6661	16762120
1243	5.988	255.066	15889539	11041944	9860362	15581781	15892835	11880942	7219216	10249234	10293902	14231793	292442144	37401664	4941836	1156395	638871	2796386	4230558	14988269	317556	14043	8304	3922838	1007709	46196	348450	5198980	4098582
1244	6.881	255.081	4021086	4632306	3633029	5237228	6814090	2739323	3840720	2638236	3262773	2913780	3485548	7660699	4649310	3101864	8122219	4332086	4584848	3575103	3449470	3092348	8771967	5199074	5135708	3905362	3870045	1429916	28179738
1245	4.022	255.089	3497638	5992361	5457347	4693144	6446516	7115769	12595271	8908703	8324768	11189825	764115	1465809	1049374	1258608	1327693	8979790	4343538	4438958	6011916	1012642	7624889	4541954	9996535	1502920	4078618	5052229	4230722
1246	5.616	255.114	15385982	12231281	14227890	31239850	14749941	5923598	4331172	6556647	10119399	12570034	184541680	31094692	112585304	28808188	8305010	101335648	22651496	225388720	13546608	20834646	11665192	20487132	23781900	30342624	16571029	5831948	4824214
1247	5.852	255.114	52846068	24314500	28290050	56134708	37087404	5994260	3464605	5628580	5486706	14770693	248351328	27482394	307409056	50194320	16761134	188837056	23370544	198657584	72629544	116002248	36424308	44646968	55975264	41127880	18076260	11926968	10997218
1248	5.211	255.114	27523162	22962000	25652820	39922320	21931490	9698894	9345303	12069461	16084472	18298564	237079040	45271036	92463048	55682652	17506536	98036024	26405210	190112160	54403708	58319488	48665212	21902718	36929616	59817508	38478000	13534726	10954208
1249	5.687	255.114	45939620	41178940	39920848	85693280	40359800	13177443	11544157	15791716	24982520	24621622	345825344	70767928	228806000	75937416	26223532	211504112	46453820	442634240	47439564	85871072	40808552	46139276	74435272	51858372	37140856	2446563	10899635
1250	6.591	255.15	41125792	55162524	59087816	67495896	38034868	19617822	11118034	10718620	16161507	17170526	70687440	13519445	17713180	9119295	30560098	58315644	66416072	233861360	31342960	832520	7339807	50060280	19118072	22238622	35751108	2613542	3377305
1251	4.987	255.15	4642466	4871468	5844696	5195204	11711814	17194698	21562438	16436784	12104296	14118950	2417743	1675348	1827802	216859	8246328	3606551	9182307	4026189	1713733	16399	1259586	3016570	2972177	51197928	10814429	2641532	5503947
1252	10.313	255.233	15843922	14970945	31238618	14708630	22295394	22230260	29202814	25458258	21614350	21342764	4836594	14077760	13510341	12938907	5707120	7784604	15299498	11557565	14226895	884646	37220724	15330416	15675973	12661346	5327458	356694	130139
1253	9.756	255.233	1205497	524738	1474258	906497	417987	209113	323858	157429	84464	180273	2219120	1571776	2053997	1373114	273960	1684993	352460	286204	75355	295160	579527	47346	646937	236357	610408	2181628	2238302
1254	13.771	255.234	856560	2943573	2042062	1929141	760107	965042	442593	409990	2837555	1085741	1919337	1242746	519473	825521	6808776	2497924	471928	512847	567873	329766	160954	1531197	2335603	418617	307471	877914	1143528
1255	8.207	255.822	1436928	1020302	1736003	1387663	1785520	1776266	1263388	1498201	948170	599638	1609463	1217897	1599344	1729291	4351966	1320407	1166185	2192232	1087768	0	141490	2854100	582069	2536890	1222540	3875282	3346261
1256	0.389	255.861	4675663	4533214	3156265	4915386	4091091	5498819	4767686	5832508	4383614	3905506	4526858	3375055	4844768	5066010	4324258	2647990	4710944	3495666	3841532	4790776	5212632	2780891	3377762	3243124	3036446	3120614	2566150
1257	0.575	255.861	4211492	4219245	2798058	3329833	1951617	3859394	2908639	2921740	2920620	2533879	3183906	3498337	3122341	3332901	4928489	2475194	2144810	2838850	3459388	2264442	2880848	1986051	3893973	3430477	2829582	5082858	4900980
1258	15.971	255.861	7971845	6664212	6910590	6737180	7683546	7763363	7426092	7612316	7258752	8055355	6297786	6733326	6548733	6602854	5745654	6309354	5693919	6080633	5452834	5030293	5029878	5017502	4359392	5171426	5472304	1761927	5477364
1259	1.158	255.861	4401286	4226377	2409568	1464180	2712248	3046665	1406189	1048822	1865887	1950738	2232342	2729413	1892166	12856	2146656	517241	2734600	1120247	1142692	3338484	2330404	1556671	3343080	49944	1202855	554574	430013
1260	15.818	255.93	528233	427950	520103	499426	677509	397082	506371	547490	485481	548369	390622	430458	430027	341755	468186	404765	484835	440272	519528	447199	476792	462793	487687	374544	407606	366401	386664
1261	4.329	255.936	27913	10324	10394	9026	9509	0	0	10287	0	16012	2057409	4593314	2034497	8808099	549057	5726014	749069	5967886	991732	0	413581	795739	526765	4872308	7569213	65062212	83647360
1262	0.774	256.059	101746880	102206808	82077040	199842880	83075232	39199580	48868800	61369452	22757614	41508932	6906106	62726360	640213120	36807268	22326692	16036386	4546936	96843176	4403599	6262992	11930277	22117596	20888238	137591088	255095344	362965	10211
1263	6.804	256.08	397978	259197	330704	144934	553565	853471	999006	532613	616194	450461	370469	571723	1065206	124805	1036358	1205041	539459	213715	96887	148238	402008	327676	16385	30271	234815	723176	1015567
1264	9.608	256.192	52986	31417	0	0	324388	23819	54657	127984	100501	106395	310659	255057	586481	189204	380446	3074079	463701	256200	950538	420119	236590	348280	399815	200877	150706	3733123	2717884
1265	15.801	256.847	4761468	4123288	2821450	2970132	2750582	2595776	2710834	2333471	2487775	2017334	3094232	3426016	3216606	3544580	3347724	3294016	2957578	3798228	3827979	3756544	2781001	3454376	2558570	2879763	3132749	1329206	697903
1266	0.706	256.904	3975162	3989951	833421	3220953	1509361	916668	811785	752990	179345	376979	790275	2941100	2292330	1021736	2844822	328822	0	0	0	539953	2429633	457555	723946	2436065	1232455	2219906	2901375
1267	15.853	256.921	2333719	2285621	2309070	2039376	2242926	2294554	2138636	2203753	2354327	2219879	2477032	2327835	1415914	2286563	2690137	2646501	2553021	2625762	2834760	2963326	3315554	3103167	2001999	1837369	2820856	2101819	2210471
1268	7.873	256.986	2755419	2873036	2795031	2561982	2543794	5691048	2905158	2052623	2671000	2311402	2602343	2560890	2370112	3120360	2464122	2481752	2519628	5053450	1994409	1867649	2735672	2484755	2119970	2226229	2808620	4353	54786944
1269	7.188	257.082	42882760	35288588	32414746	49898216	24370682	18014790	20243936	21937440	17106012	22417870	1604915	9694566	322685	94089	68538	1062573	6904068	117736	0	108043	221273	13189037	2820667	519436	66197	107420	1900222
1270	0.752	257.125	253883	489495	1255802	566036	928887	861251	1184817	1168246	2046556	1848991	1134734	115469	242576	1788750	2492832	953464	0	1025489	1107868	87226	2518533	2949276	7629678	1184605	1162222	20080754	58042104
1271	5.773	257.129	73331536	87923560	80081952	173460384	65578208	11705429	9477902	34853924	53517800	49133824	33345446	14858465	45399184	29578760	32450604	146535328	255329696	614473664	24891068	622470	20031466	379801440	111459288	45162944	107308432	1121962	967509
1272	4.274	257.129	5816674	4730833	11372523	9320655	4500124	1852028	2043343	1672447	3608099	2681654	1937277	576813	2048869	696752	905471	2087077	1976801	19296450	811165	704039	1041650	4598203	1717210	2613920	5475368	9637515	20093616
1273	5.348	257.129	57038000	39674976	39496164	67108368	35227604	19339010	17887008	21470626	39036980	33743488	15353837	13191795	10526995	25367146	31567976	44218524	104223288	187208640	22798972	781654	9908784	92803664	37838244	41886552	76881320	1004620	3382338
1274	8.251	257.176	6593365	5496288	5601932	5088763	4824927	9745579	7427514	5587563	6357630	3047630	85057	1688894	350248	353906	286450	1308670	7328202	5463530	1856288	552754	221228	86769632	27167230	2011436	3040052	3024482	4248918
1275	11.185	257.212	1286153	1602203	2046314	1479764	4778132	5335952	7390618	7864406	5380270	9118909	3178872	2928878	1678250	613452	8817334	1107313	1868694	1664260	2396092	4636304	5010722	2262687	6756682	3998630	9333829	1869479	1555587
1276	11.366	257.213	957197	2078052	3920188	1714778	1405677	867082	790102	1611488	1279809	1050824	1514205	5362554	819617	272200	296673	566853	1693179	3899178	1939277	936925	3092678	5020542	7653421	1645992	2698276	681630	27585950
1277	11.899	257.213	3924520	4907176	19546966	2400191	10040670	15983594	21054438	14444361	18642346	11902132	269276	176732	1612203	152999	139474	1216154	14700600	8430377	1225927	241502	237142	787285	622595	778704	484946	2340477	2302319
1278	15.812	257.857	2653825	2746716	2237510	2292286	2243327	2303366	2622376	2373674	2102901	2048060	2630287	2466307	2487120	2495189	2427717	2444434	2111483	2708906	2985988	2510634	2346029	2412577	2258976	2308647	2198126	6036540	5567154
1279	15.967	257.857	8981130	7289090	7990176	8027036	9244057	9289434	8988793	8352068	8119826	9020490	7536728	8018407	7398352	7680318	6965912	7260928	7175846	6955446	6273273	5769218	5689281	5594450	5102752	5803882	5830528	3393402	3859547
1280	0.396	257.857	1511142	4456070	4570871	4954154	5618168	4930200	4670216	6825530	4245492	3570256	3983146	3281772	4501900	4413995	4479660	4890668	3110030	5806630	3558203	4342528	4274004	2666818	3297369	3517714	3037769	4149557	29306526
1281	0.733	257.935	11019800	12243340	24708066	9916960	16326480	11982491	13104342	17945620	6657516	13766599	3318754	1231592	204209	0	1524487	2896848	7080611	1708451	81137	13235947	4666437	1358574	19057668	3110033	9516057	138549	301534
1282	3.236	258.045	21450	13776	17950	35595	264968	368090	245480	21709	33418	19637	35452612	3828800	139325	5023033	192290	6793376	849449	20041802	11471	61768256	14353167	1085198	282095	96988	3742021	20738586	28725842
1283	0.774	258.056	32176862	31951764	25848968	61707548	26879690	12433384	16716954	20001980	8563350	15170377	2272758	20178268	205192992	12429183	6832070	6075529	525384	29965822	303241	2469652	3776156	6329216	6983794	43110256	80711352	502404	4330212
1284	0.909	258.062	3042966	3543188	6483221	3367992	7128492	13230422	16239547	12033096	15152264	10316296	9088702	2142650	2731929	7609661	1107729	6097031	5744242	9298633	5738986	7930996	4124490	7120899	6551966	1727372	5753832	3617555	5653230
1285	0.912	258.146	8428852	11518522	12334699	12131756	4496836	1507513	1341538	2016374	2083713	1651411	2951072	5067864	9135523	1222963	7720731	1125520	1780659	2721567	3530244	3048826	16602537	4749560	9068042	4233500	6228052	398985	833176
1286	2.459	258.146	1497751	3714241	5834238	3444899	1555584	242739	332517	486716	212933	143559	562781	724042	1851552	170923	322008	401452	849440	980986	2256942	1913477	4597650	492378	2192796	401456	2262766	51820896	51980248
1287	15.852	258.916	41443340	40086692	38741204	37103680	38328308	36276956	36500932	37627760	36824480	37040524	41395880	39951472	38859484	41137196	42717964	42926160	42142984	41692536	44692196	51817260	53318652	53383456	48519092	30643936	46755508	5412838	6129742
1288	0.673	258.918	4381964	3811799	3237909	3101020	3332128	1719002	1434054	2080463	1802196	2572031	3730326	3358062	2632546	3965537	2958942	2531449	2231361	528835	2573233	5508178	3325168	1761174	1821831	3592578	5242578	2377443	1799384
1289	0.746	259.013	2269504	1664986	4724793	6305672	9267036	18180138	23206300	24513756	72258616	30389520	487725600	50536444	77802144	116927520	9682649	286451424	25305618	91338888	9079142	35990144	11567395	22003310	12001047	33577072	15159674	1987545	2894344
1290	0.666	259.079	1102611	2365872	6818338	1509450	3960546	5702886	7355596	7010902	7291761	7039708	1085097	304201	1095755	1273514	3017888	5288300	5494160	3487892	91582	10651223	5222249	5131788	5192146	20538242	7771936	5813684	8926853
1291	0.911	259.13	16042965	25129748	24552028	19347438	9534281	4439414	4147754	6963164	6909584	5856836	4727478	11127363	20944122	5531176	12781852	3268328	3211658	3773130	7940415	6332236	23792926	11111088	18915084	12455931	21195466	640802	4296426
1292	2.617	259.13	8477074	15037917	12813164	10284881	2532166	1148749	961151	973101	685094	713601	3086979	4531106	10177963	1533488	4786027	1930763	2320222	1998025	5407676	8591366	17655724	4491598	9925244	1736847	11316110	306604	4521436
1293	3.332	259.13	495250	297282	668307	758130	485182	251397	476934	1402904	702693	539857	6222430	3334973	1450517	2029632	967389	19593888	2146541	1502998	241063	40700184	11908442	3390782	4093674	1196516	4221844	918231	756505
1294	2.819	259.13	5781007	8159844	11987593	9341847	4304314	1714746	2286924	2647469	2182951	2215330	1946592	3629047	4407252	1527740	4309932	10727655	1369065	1670971	6279278	1169283	17768124	5843674	13979786	1937886	5725728	4268179	7259933
1295	5.395	259.145	49932944	28043290	44583256	37333556	29691350	12277197	5742858	4859068	26832018	15131814	4702974	2792840	5463128	1632952	12423660	8305190	17730212	23084476	5348104	0	3809169	21221018	22782348	14795562	18885294	42001148	32403446
1296	4.608	259.145	112293880	98489616	97672408	141649824	67589400	27356502	24917324	22166246	54040368	36098852	26477236	18948966	26855486	24175218	50004932	39427296	124328752	83527552	24823702	555378	11139058	84137936	53525876	90022920	93312440	8066682	13358166
1297	5.133	259.145	100411720	89251464	89506280	133052952	56005548	20547514	15913404	13489740	54707268	31610786	10557938	5459122	12270111	2453178	22105886	13889115	63594316	46448796	10960704	92415	6235346	38275792	35110056	21752648	30360912	3271318	28176882
1298	5.866	259.182	1435860	3118774	2025579	1570364	17075072	29631940	39046356	30595014	6085502	5499238	59811	1017148	128814	395620	458981	5401283	2461802	332760	90016	0	16140	11508	18978	28262618	11305211	675644	1989830
1299	8.08	259.192	1334166	1767146	10667705	1564027	1490778	2402831	2365172	1557531	2836789	1534342	572447	33849	409135	59479	4332138	627487	3161897	50201	2252929	180262	1341696	1115143	10432587	532359	5407149	836107	884271
1300	15.968	259.856	2153485	2011314	1810300	1558461	2117456	2177166	2168861	1978927	2028963	2265459	1865833	1861150	1981609	1861807	1659797	1657987	1492766	1628561	1429017	1261171	1221443	1346000	1429053	1128266	1352776	1503920	4197168
1301	0.499	259.856	3359567	3652168	4651146	4963710	4007030	2079500	2940311	4188000	4626273	1447862	3711224	3567642	4334584	5113718	3187945	2297298	1453518	1780352	4190212	3419770	4109388	3443708	2718884	2180990	3797508	5032132	3164120
1302	0.572	259.856	4584953	2724110	2617858	4093875	2179976	3159422	3408138	2110132	2025292	1539276	1089336	2642210	2487430	5113718	3699350	2944960	2310718	3835148	2710794	2537961	4024660	2067972	3859172	2984380	4394197	6564516	12908434
1303	0.738	259.931	9556038	9463423	18951218	9612625	9278080	5800652	6097195	8316376	5361692	9596265	1534623	1948237	1499752	437744	572477	1747748	601541	623965	1541	5525310	2040448	253404	11430926	2687536	6616572	0	11209
1304	1.367	260.024	5209353	1858026	3566634	8094040	2646622	77069	137111	107501	69814	50012	37990960	6105144	2027138	13255380	1153785	3656408	184267	29724976	33497	24625024	10555474	1251199	803875	739948	415737	4401132	20542550
1305	0.909	260.077	8252029	13496718	21023668	9506760	11017577	13666046	15012886	12524026	23428732	16640178	13374944	4257314	13685889	8209983	4708324	20256392	21984508	7211916	16656061	1462946	22169824	14877431	15815769	4535623	31314232	1038481	2636804
1306	0.76	260.089	1787754	2809442	4718432	1767046	1770950	1498555	1768928	2018219	3045947	1858924	2564817	1224286	6213244	2139712	2127160	2598200	496845	1653602	1482337	8295206	7382378	3928506	9268824	1206741	4182986	1497260	722098
1307	0.714	260.852	3177842	2981088	1447262	1896029	1606399	823706	778040	997037	190092	791850	23908	645334	488191	227035	632183	419531	0	0	57083	308712	426327	1816	1145462	780139	1339574	2287874	2524421
1308	15.883	260.863	1057382	1217248	1130004	1155216	1110937	679734	1083332	1412292	1202528	1262898	1435385	1293622	1277094	979508	1388068	1793841	1542682	1468775	1658213	1065756	2172054	2336244	2187847	1257963	978685	6776142	6563911
1309	15.829	260.916	8442005	8421523	7952248	7839674	7792315	7905366	7473034	7910100	7691255	7482617	7726303	7491605	7175849	7224030	7174238	7578561	7028695	7541922	7294224	6570258	6210930	6736426	6836890	7086756	6343891	45851	5761045
1310	0.729	261.109	249252	216009	862151	229744	5942060	6985982	10036302	9588359	6825371	10369715	1300458	510837	124125	98228	18705	4867746	1250957	58602	88417	89441	68774	279388	2022282	738367	517686	315338	36163920
1311	5.477	261.161	9158691	12446807	22175308	15991379	38523916	58503544	57417640	42092904	118208128	80528920	0	121831	295996	139301	206646	1690195	7288144	735128	10267	0	0	22773	21138	12066912	3004532	1811542	118935032
1312	5.005	261.161	11390435	5588978	21914042	15642798	68744248	92213600	112697760	98097304	143137552	101658136	0	611273	391282	1179796	516926	6500898	14001169	1018098	20604	0	8734	10830	27199	33060618	4818760	6681362	6215802
1313	15.964	261.851	9391160	8357471	8521186	7664682	9185282	9817622	9520970	8875617	9278369	8183748	8428283	9197280	8842329	8839164	8275108	8136118	8249082	7514392	7374085	6296506	5166224	6404836	6170577	6806670	6741678	22303118	69390792
1314	0.579	261.851	71411432	21505698	22166066	29008702	27628174	62039612	48010080	15752043	16077382	16486308	27805600	22136792	32615596	19113612	28632686	66807484	64267860	33522530	28633744	72409712	41549844	64759104	34682636	24431750	35580424	23124338	13641005
1315	1.135	261.851	29523906	6808698	8671345	10700034	14108682	10980567	13667955	18697088	13930793	4875595	13460619	9284966	4832906	8509808	8252314	3109123	9493614	11786787	17014592	28351628	15829358	9236511	26375732	10316667	14510747	15314088	15930536
1316	1.223	261.852	8749598	15771296	8587003	9942595	9379910	17960768	15612571	5802132	13320849	13425125	5464018	8345554	29059256	8925871	7393480	10712093	13532481	9504574	7888826	25270480	7701094	7098160	9079537	10363074	23181436	27469956	5684834
1317	1.354	261.942	17834868	4742748	8186878	31123416	82836032	163626288	77000744	87173840	111909496	100565288	3304900	10142940	74985096	93334976	21713478	59500116	8597831	374984	1376833	2134501	5627316	1136470	13363235	63097736	111842792	1507940	517595
1318	0.804	262.058	6602969	5991224	10292855	5703076	5724855	4998924	5109452	6940783	9018489	12001426	12210356	27426048	8154292	8462779	1709473	7170861	3636362	17179590	52979952	2253951	691431	278254016	78140848	48711132	6413186	5726384	951687
1319	4.902	262.07	2988204	4035752	6995895	6465862	1691562	799614	521635	133334	495027	445524	249293	2512188	3640570	2728514	777734	472793	140463	213960	1526843	17479460	5825230	1347574	2230414	4800914	2874340	5833344	6454926
1320	0.515	262.851	4414261	2912563	2458558	5790320	2289259	5822446	3073392	5432633	2197246	7631975	5184378	6229499	5450118	9596086	7550124	5769340	3196908	6636835	6098738	2534397	5707819	5893214	6346810	12117954	4247756	19071702	19111946
1321	15.881	262.858	10596956	10297897	10780134	9663844	9804370	10080943	9412638	10013225	9950448	10512889	11386619	6630957	10738938	11884551	6600722	12329430	12858660	13183850	7986169	10221945	17865882	19424982	17126334	16737940	16709771	2596944	2267876
1322	15.83	262.913	3482755	3088028	3206698	2995289	2994480	2848588	2904922	2832473	3003989	2632529	3154764	2951904	2839887	2971066	3034270	2674436	2832859	2826459	2833154	2647456	2562533	2502113	2545841	2623050	2505124	2221946	965681
1323	0.644	262.93	881879	1869976	9571739	2271213	18072740	40141820	51099148	30143480	12839028	16367625	5007050	851870	4535412	8011680	2120232	3871220	3045379	5516579	116870	513650	1192674	2701042	1154599	2206932	9707557	629063	12720362
1324	0.714	263.098	4014654	4383833	9322244	4783636	5637074	5783794	6942074	6014782	14123564	8382472	128557	367314	18748	19465	5298545	303670	21226368	5135259	710455	36595	231351	7005450	4544762	221906	2855982	71773	137680
1325	3.942	263.104	0	14570	13496	10357	53508	1528412	4870740	32100686	5757822	7674580	29403012	19530166	1472571	5727180	1103839	10842019	670065	816736	2672950	146064384	39415740	2415239	1715215	12947504	1187864	886359	1816600
1326	3.455	263.14	6582870	8813180	8542865	7146945	3845832	1431834	1160740	1921796	1172834	1303176	873058	1315252	4601628	1284151	5312836	450225	1397513	1602573	4478480	4442866	23637262	4310098	7870320	1864959	3346451	230595	224512
1327	3.682	263.14	3971728	6402077	5474082	6371610	3194804	1045556	1568176	2336066	1636797	1863132	2462132	2099060	6942519	1758425	3685723	119082	727245	955185	2586682	4672050	13367390	4035372	5928407	1057371	1089617	157074	1111894
1328	9.451	263.166	117334	236361	1265703	529939	4605440	11284364	9994745	24502354	7612434	17810382	147571	183866	47782	278954	441884	484835	434311	93206	306801	99933	197485	252844	231888	368524	264175	3352318	7333663
1329	5.534	263.973	123330	270677	488557	218900	1158856	1591622	1228779	1389845	3699725	1398472	167431	1442950	317084	3339	363137	601248	1013348	2812104	1538	0	11570	2630390	1719242	1786360	1735585	1513914	526860
1330	0.764	264.073	2506816	2996907	5803796	2402601	1554712	804058	800075	1075828	2017132	1410529	13783706	1844002	12620570	4412354	524083	4299447	2145150	9577361	7628700	381579	516148	25432446	12584920	39391492	8730759	436361	474279
1331	4.754	264.088	180620	411974	156529	473470	292923	287598	799229	998698	283375	645138	11084623	4037610	419416	859350	203898	957825	319552	152053	578564	5043306	1397825	623700	698935	1969759	6625174	149140	822942
1332	0.907	264.109	643527	694525	1096899	617397	624267	849165	1469014	954027	1423342	926499	725093	386784	225540	22558	89970	585793	472836	47998	2777218	49474	1313502	2125969	1303841	18569	326698	7013	2806531
1333	5.197	264.125	118168	235036	864482	407971	88205	463498	91302	497059	511312	622675	33940	185032	52178	243819	239290	415711	39763	482185	32253	1730	1502468	832747	960873	398494	551873	1460355	1077679
1334	15.847	264.859	1660192	1583629	1465943	1553294	1130174	1442127	1201216	1310488	1176741	1391935	1514776	1526880	1312567	1406228	1577156	1473726	1246058	1574344	1645867	1575455	1224114	1344602	1153084	1211131	1139777	42030188	47289564
1335	0.687	264.935	94434776	89075048	38522264	87148248	44587724	23243340	25103862	21017306	33577084	28806456	53299332	38105752	31854834	36528248	49858640	30684844	10845649	18554668	10486587	56711196	94783584	37002124	42276204	71003776	39948980	1017491	4389604
1336	4.763	264.981	30896862	30064368	40574676	28686418	11467297	2366688	1489084	2259338	1230479	3982024	2652878	8401695	2807906	10016034	1130344	12968085	22332454	4650637	55601	686790	1123349	214557	683903	4510172	15618278	1255606	854593
1337	15.791	264.991	2087624	1260305	1148813	2288559	689233	997011	1124028	1124236	892291	1474312	1381542	957721	1748423	1299498	1948203	1435917	1500244	1644643	2397611	1193982	1595859	1852252	1806317	1539722	1029601	3989248	8188205
1338	7.329	264.992	10959448	8136282	9207820	3034069	10664762	10558823	7268626	5769330	5313976	5222682	8967780	7344092	4541548	9810013	10023938	8754234	4947019	4521072	5669300	4085678	8763547	7217120	5532965	3221371	6274364	220005	1307172
1339	0.899	265.056	1581430	1878841	2655885	1905143	1969612	678867	1077951	2629154	1101523	2935680	8019032	2710777	3762503	4754383	752480	8786174	1364468	5630152	4404526	1285468	20250860	4211924	4236262	4075016	1884008	71904	170447
1340	3.175	265.12	2613733	4165519	3289497	3927817	1662935	400724	982918	466882	145428	693149	113772	475378	2834257	478081	1159325	85884	191906	252813	870195	1776903	6875738	1538860	921576	434277	902407	118176696	63449740
1341	10.553	265.148	420638816	104457672	326303840	417209632	230103792	289784416	183258528	78208040	75100656	77496448	77187424	46500148	84152576	51634448	51889944	119502744	140639312	63358656	140406064	87382696	88490712	39959316	101978248	34384156	68069256	20198718	19024256
1342	15.984	265.878	9188721	0	8278811	0	9889865	0	9258433	0	0	9419337	13246202	14253535	12325645	13137608	13252184	15154204	16325729	15347525	14541173	18592760	20184334	17501338	17013754	17657092	19113000	3227541	2898722
1343	0.127	265.878	3569530	2756168	1791801	3789143	5185214	1615530	2290664	3076364	2629222	3997788	2519123	3658562	4548618	883909	4967374	4419598	2975866	4376656	3261588	3387073	2958856	1825730	986329	3462916	1794758	4538589	2478635
1344	0.632	265.89	2418222	1548466	1148459	1256867	526280	94840	68927	222974	653432	602853	3056076	3015480	2017512	2428135	3496708	2390119	1706093	5509908	1781391	1589857	1209866	2665101	1191377	1740210	2451958	2378152	10119865
1345	0.778	266.089	7945322	5402356	5282709	15064336	9749593	4929454	5686183	6377540	2666504	5931296	5518860	1423620	13062353	3901070	453373	3753972	2817078	16504378	16405186	1055311	4589304	15891168	6227071	9717012	14222664	2118068	7815373
1346	0.908	266.09	3000040	11195784	4724180	5623744	1895318	556062	1428036	4339294	3283071	271492	1135944	1445236	3564579	50249	1961181	615730	560284	4283524	3801510	85685	3790209	1345100	7942878	189165	6337822	2486578	1659568
1347	9.341	266.103	1420296	1457652	1503646	1409219	1813755	1435513	1608830	1592396	1519445	1279995	1454950	1636571	892383	1447606	1480182	1560499	1258290	1138789	1455513	1378078	1627338	1271563	1308380	2586172	1250428	2484940	1026094
1348	9.283	266.104	1306566	1112720	1460911	1363254	1108205	1468836	1341716	1485183	1526459	1665061	1321778	1256806	1284257	1236520	1403027	1169729	1332996	1444701	1275894	1317701	1277681	1354550	1144242	2586172	1385620	455714	271524
1349	0.728	266.804	3970264	3340743	1051867	1868774	334242	177400	159996	362679	0	230941	0	15839576	4813457	5494	9338216	1495	0	0	0	0	0	0	447173	41594	274837	1959810	1321748
1350	15.85	266.875	2439779	2103931	2140938	2220610	2133757	1999923	1746724	1992037	2087382	1902751	2130678	2067635	2126688	2088353	2381210	2159669	2106876	2233916	2250704	1963470	1979458	2180742	1380972	1585397	1963924	3227018	3670545
1351	0.679	266.933	7111732	6985278	3441142	6731257	2712959	1978068	3131031	1574635	3097352	3065548	4367958	2891362	2473172	2922392	4234399	2304052	937506	545581	332563	4358932	7304166	2579110	3050100	5416677	3627288	3464699	11418742
1352	0.915	266.946	780188	874423	1275241	445965	826160	699380	173762	886319	384412	31169	2773999	1372031	1014640	10966100	2894785	53151	4300135	258836	422715	191394512	39863960	3501329	8918581	59965412	5282750	788358	431987
1353	15.794	267.006	675252	556394	428720	555883	473580	394832	427867	1463558	514217	551643	643289	364804	493239	542178	344970	390806	477477	694380	376057	454683	205376	345175	511449	521970	626384	1705934	1403931
1354	0.8	267.072	8163600	9995759	16755479	11776927	7253912	3006317	1914334	895246	2305581	4049980	20705636	2825250	15602092	35853204	2108962	6158866	2550072	5454149	9811439	12352230	3823465	10490398	7771057	3920576	5848695	1556763	14868578
1355	1.545	267.073	31028084	27308114	40609952	24480250	37712884	35561192	69655744	54678512	27203940	48138552	6279677	820356	2267500	38894	1123869	1647012	7048986	64839496	25530288	6851753	19423772	30856818	16498042	3781606	14071406	9854558	94287776
1356	0.907	267.074	61320444	56077132	56996748	39872800	39995892	39952792	56899852	49911796	37934132	41543156	13008501	6367836	8787280	1760940	4801902	16136387	13310932	92803384	34347448	10236267	28596352	46477452	19250904	13231484	23024510	526601	395498
1357	7.75	267.115	911641	728771	1545171	1934408	546779	186943	165568	168816	164204	220979	405139	136861	227875	851998	337328	446657	470258	977219	551745	1020430	1912667	1670647	1957318	1290055	1591325	263460	8383492
1358	8.492	267.124	11915765	6063204	5510932	6604690	5870924	6316050	9724034	13953522	2603002	7057362	218902	732978	1666218	693652	930684	1429429	769122	27966	1078756	1155096	3451340	1747850	2013478	2194154	2015784	75991	120248
1359	5.853	267.124	10463594	7464812	7581343	4884138	4158842	387526	790744	768730	889979	513804	1032140	1137780	1857030	1842348	675045	5451402	1790155	3267868	7738052	86591	5144820	1063243	579360	5804946	1700938	253967	23990
1360	0.879	267.147	763888	1201518	1009103	1006223	299361	79685	36426	213606	23665	95321	195930	606958	955086	678562	1205864	36947	0	0	196256	876458	1965129	183437	1239390	1005272	125290	6385156	5812936
1361	15.979	267.875	2677378	0	0	0	0	3189559	0	0	0	3088402	3856094	4030520	3785094	3738189	4090206	4590493	4893795	4236362	4136762	5763901	6218510	5912452	0	5347658	5846358	1464733	879262
1362	0.632	267.888	493311	564197	351463	400076	273825	1318743	718636	30399	221444	248490	1490213	1243958	715283	654289	889593	536869	460788	1046561	581341	536646	677124	430039	411206	784406	669347	547198	14970222
1363	0.718	267.963	2838108	3280655	10291295	4027695	9489301	5281460	7724415	7918071	14799094	14756674	6041382	64226	77075	21302	38508	3333855	2568258	612673	0	8303728	2555284	334083	7940194	1862083	4141109	0	1901516
1364	5.253	268.156	491161	419186	642239	467562	10478354	17016444	22009934	15845018	24001302	19615098	0	0	0	12711	0	416318	12083807	304527	0	0	142570	589019	172674	0	17759	738939	233885
1365	0.726	268.801	1390275	2667527	1098005	1487412	324113	287106	259975	408551	56313	329973	0	26198452	8718196	0	14555856	75799	0	0	0	45890	0	0	554522	9107	311351	1480679	554982
1366	0.657	268.868	1534128	963833	678911	747951	498260	487769	51991	492012	688247	734638	1055001	821427	1086761	1754126	427640	581957	469152	122652	1436707	1155332	1361688	434622	412867	1624006	620303	999562	903447
1367	15.841	268.876	1217812	1354389	1457143	1151964	1087014	1308934	1207120	1421382	1203144	1218672	1286713	1227070	1174825	1145537	1375735	1113134	1111308	1159622	1324555	1044986	1107640	1108473	957172	829410	984418	678644	584480
1368	15.81	268.986	651567	569676	683627	606746	609294	1142303	763668	887512	1008159	743749	815701	1365089	737463	887053	510783	806476	667722	647318	905788	662449	519051	733135	692359	700485	655054	4717482	903329
1369	6.684	269.046	3145127	2919958	1336325	5014782	2545796	1215134	5461945	1926852	1870686	1376092	29383302	56470600	23239078	10713508	48056772	159309168	7138362	164939072	1635782	1063202	535811	4082643	93293016	34777688	16756751	16036	1565149
1370	5.402	269.046	4682952	4665071	6164880	5096206	7689826	6775425	4879564	3670796	3537051	6276607	935438	877588	435174	1277204	577686	1224318	1396888	4347746	23274	31731	11625	1004393	3945212	409034	176581	1985797	2117294
1371	8.398	269.132	1743813120	60375280	30309726	2425864	13816850	2855646	2084569	706339	1704740	363591	61993164	45415376	14414053	8255619	16580704	4464980	1635785	1820803	1978525568	40996624	26349582	8568168	10566949	6688792	2900217	1120437	4717024
1372	13.225	269.213	2001798	2261538	3040973	1080434	764052	1314214	1011947	426455	1068017	530811	509547	850297	357812	392412	683162	562699	2755138	604772	469748	809658	1201962	763332	3019900	779048	723029	733534	1266530
1373	8.058	270.207	648500	1456762	1137463	336870	1137682	1259117	1689391	785129	759986	757962	436167	0	82055	302268	1178379	981790	873400	94472	127637	108012	1241865	1175256	1080949	1846539	681240	654111	921929
1374	15.841	270.871	906980	983130	849298	1009196	885476	852394	791764	840692	945519	889821	721160	880939	748671	992469	960532	814402	699461	821630	783665	598433	658467	871725	748488	817961	752656	4398780	4526377
1375	0.706	270.88	8942396	8605267	6462336	7728724	6414876	3196606	3093550	3951928	2388006	4231788	915032	1261322	989887	800836	1539200	3113229	164143	581044	25857	2851830	2860776	836001	5466292	3300177	4716086	2646222	3428236
1376	0.745	270.911	4084833	5007820	3707875	2502048	1670946	2104719	1458770	1601769	100555	330737	764295	4073504	348440	3920722	4815512	869296	1210488	216313	202013	436314	801716	2204604	2857323	621458	1238819	1271161	2327682
1377	2.82	271.016	3226029	5184620	8457306	6249513	5572700	2684318	4021840	5139653	3080847	4438036	1375586	2323238	1167422	1219056	843712	228672	2529696	2276264	587693	508855	6020142	4181777	7572930	2884751	10365165	115364664	1716819456
1378	12.541	271.228	863019328	741321920	1893386368	1028695616	1408461184	1489881856	1488028800	1645281152	1276032128	1298493952	33294536	21142028	68324864	119508656	45727948	46822228	1409736832	306485280	81318416	157467728	29180358	338790400	40427616	236374896	110615608	14437888	7016165
1379	10.289	271.228	8121344	8925800	28106158	10639089	6662106	4362202	9701105	4483208	3712678	4363863	37944704	18048268	5480778	8391824	21676524	8544717	3319189	5427962	1062935	901017	2927796	6846122	9101733	4197480	3813987	15716862	10622429
1380	11.856	271.228	5880761	5100878	6489348	6077496	2811244	5684392	4783372	6853850	5033684	5437867	4483446	7040995	3973124	2551123	6396792	2233550	3520964	5583595	10858023	14723971	6045174	9283721	21029092	9161337	8333659	28513650	29902552
1381	11.994	271.228	16098183	13257320	37623204	23248026	19148040	16579620	19919508	20715668	22019828	20043878	8173272	16031023	8777263	8317392	19240000	12360031	22328638	14475303	8429545	5098635	18426542	30014122	110085336	47815860	29671462	19717912	22968080
1382	12.061	271.228	11322790	11000007	25837504	16681262	15228609	13741084	16855080	19338294	16192969	15513496	6479959	12003232	6817662	5409372	14011061	11512138	17336130	10693461	5701254	5504037	13528738	28594732	63236436	31204424	19816700	288548	91315
1383	15.952	271.832	701572	304931	195539	294793	382940	350346	689471	303373	629411	396975	478694	443390	268111	383904	248621	465609	124226	377878	342436	270648	258200	163536	285214	237661	282295	8804502	12285582
1384	0.909	272.078	4814920	5981638	8618802	4736670	13219702	22892176	26451648	19579358	29575096	20511594	9821415	3614312	5237054	6753610	3731084	11135068	35532816	5904529	15482096	778454	17872854	21298834	12027182	3076114	65324060	26425	1797778
1385	6.108	272.093	771890	848436	1783336	781896	4661945	3123639	4945428	3652916	5217328	3883185	1284432	110300	601862	1510668	340525	828163	4457680	1065636	289889	14466	259261	1014728	926351	45212	1602488	0	497928
1386	6.587	272.13	861175	144897	446115	2572633	882524	381549	277466	438144	307365	544063	6505462	636979	12190728	2149731	1231653	26632686	474045	61647	357681	0	0	443969	30080	10371	435927	551025	1520051
1387	0.912	272.162	1419876	1563110	1903596	1493921	80089	7959	7824	117459	61552	7314	138701	1090377	1794248	0	2173164	133055	152776	0	434033	465814	1622947	643775	1584598	86015	714554	75957	694792
1388	2.76	272.162	250074	543828	1093876	487406	98978	51130	41558	260203	21801	29268	124680	376721	894269	107736	519163	217891	97379	157128	527530	425931	512997	556040	899651	299843	640598	832081	1073810
1389	15.962	272.788	1703578	1525808	1474458	1671214	1576277	1460733	1861966	1653518	1878325	1770463	1608008	1660601	1601622	1676260	1604823	1581804	1554661	1536632	1267946	1058070	1104274	987110	1018891	953459	1206088	276441	205397
1390	0.506	272.789	182025	245186	218027	297169	313824	275192	82891	262074	141391	258054	311187	182116	291592	227081	269203	257090	283455	130731	198115	157850	141535	307062	171596	269110	176943	2045919	2065875
1391	0.706	272.877	2922118	3272932	2574167	2503999	2718423	1420344	1341243	1611600	1083760	1984568	377921	505347	428242	361826	719469	1302489	77572	178837	0	1168270	1080734	418683	2388555	1301371	2126438	62838544	29795466
1392	0.651	272.959	21142870	56679308	406422528	63813856	803973632	1848639104	2318375680	1452165376	605592256	800419328	177055728	23853870	151245072	250137488	66112700	162223744	125550976	319468928	3742144	13422633	40510536	129741112	43129132	71250552	440509184	900942	1158509
1393	15.792	273.017	1382077	720553	1023380	580288	852472	1581440	1266444	1081898	1308115	696290	1120113	954189	623449	820610	1561627	732656	733885	566460	850239	558643	912658	863170	386034	815649	740633	1914754	6710265
1394	0.814	273.039	2192351	2336608	6079972	2953368	13879966	16791974	23390638	21333456	15115107	27122390	1240549	526244	233033	3236823	910129	2008743	1380812	2710256	1443693	30129	828346	5338676	3564738	2985875	2859068	9063551	6325784
1395	4.958	273.124	19582084	19408008	19466840	29071360	14755322	5299002	5169367	6537410	7582649	8655477	92057352	22981238	36082808	23297930	11670725	39737140	16158884	79701680	33027364	77486712	40103576	12528739	31492180	36598124	25776884	12799654	11511242
1396	5.215	273.124	29983294	25574790	26535726	43172876	22143190	8785560	8788109	10354033	14104947	15290963	180244368	39414688	68635008	49432204	17306866	76394520	25250782	143816048	54265924	63961652	58313380	22063404	42906716	59337968	38891536	6820279	5856602
1397	5.421	273.125	16685770	6138950	9063949	16641994	7733682	1297942	1114495	1932969	1793077	4513108	44903788	11731948	21439416	13015079	8368208	26889660	5670134	55951268	19577068	51943348	36485888	8367673	26821018	20356780	16545444	315017	7822620
1398	6.151	273.172	3807730	4481660	4759406	3460588	12410599	17727866	22860246	14977176	8111547	11174315	267256	795242	762586	838905	2273810	929305	10579117	784736	1226767	254212	2190700	8200972	5625215	654524	3479574	3667506	4431873
1399	0.39	273.828	5250750	6837514	5271732	6523361	6609519	2809568	8407737	7593995	6246410	6995614	6518010	4198576	2101782	6881237	5444840	4895778	3823734	4111222	3707753	8462373	7871507	5487090	3712199	5517550	3705031	5977254	5291276
1400	15.954	273.828	11570482	9878958	9810207	10031278	11085234	11581061	11441514	5994972	10595423	11176400	8761782	8871821	8776953	8603446	7672997	7548776	7487366	6987704	6761504	5913717	5638534	5649807	5435569	5675978	6720135	9126172	693171
1401	5.894	273.828	3203519	2818297	662881	1494440	1459107	1915546	1421434	2852574	853876	1344636	913247	4270379	2479225	3895768	5414642	1581966	1367555	871328	2015497	142290	1001221	1331040	781549	1012089	2028545	1586150	3299490
1402	0.57	273.828	1449008	2861077	2845704	6245332	4298277	3072142	6507120	2476512	2406286	3306591	5305738	3038356	4821720	1909008	4820741	2205466	2272077	2373128	3129627	3065432	4762591	4297074	4555024	3781601	2354525	818696	5565497
1403	0.915	273.967	1729369	1531570	1634059	1616426	6440622	7793224	6453128	9530322	10687539	7892627	7604204	4943680	2205401	5402052	3304329	2253780	5481666	9052480	1152182	27299606	4127985	2233830	3657564	6545948	3438208	1780386	8145502
1404	0.91	274.093	1906745	2127441	3719257	2386408	6547845	9014718	11407833	11280621	12537822	9265773	3481382	1711158	6054193	4069888	1992347	5185644	10382261	4361192	3488220	443809	4098319	7477431	6130244	3722702	9890978	383809	2314221
1405	2.539	274.094	0	0	0	0	2052866	471063	1099339	4746260	2694768	3011839	103249	135296	459165	2131723	37761	1986162	433052	3437584	0	0	46812	99328	818900	1650929	5661566	2600663	19071586
1406	0.774	274.105	3233290	3728698	7414717	3592352	11510476	15088060	17792060	18164814	20473288	20186380	5197371	2340249	10285996	4102692	2653901	2962492	617264	295298	16449700	31763018	16546737	7137999	11768207	1167194	6985161	503236	339330
1407	7.242	274.586	296161	266412	306424	480745	185434	286618	169099	206099	219940	195209	43979	169511	195282	148816	396924	474683	243925	167347	0	43602	199067	300856	162328	116921	215963	244428	151329
1408	15.96	274.789	589263	452662	469167	611682	532966	427802	510392	343436	437922	517302	272793	332543	312776	308267	402933	394994	293756	289645	280332	155085	183146	165732	195577	150817	125088	752245	638903
1409	0.554	274.789	289512	330829	606998	326133	542368	134968	416359	360164	584714	384787	245330	127762	322993	702342	286515	294882	582266	368970	185442	739295	371904	419032	424466	546430	924049	418566	394788
1410	15.817	274.79	638865	556840	611785	621520	580098	466968	635684	482321	545068	492110	519643	626239	449649	479369	563572	516262	577040	683261	621395	428609	414799	484564	412185	500529	349738	1980111	1832613
1411	7.283	274.879	1831656	1542716	1282229	1057151	1051781	1668364	1823404	1330214	1158358	1376683	871866	1350434	1486460	1097003	1365997	1777049	2065474	1456898	617783	741566	1511274	937544	1519157	1263436	1722361	1524079	1958766
1412	7.228	274.882	1370172	2101448	2195701	1685313	1819837	1423681	1799170	1738424	1999005	1957984	947292	1777226	1033441	2126921	1708274	2270261	1999289	1441598	617783	741566	779274	2088552	1366499	1936221	1559515	657715	1164222
1413	0.667	274.886	1079940	840028	264292	763002	144821	5469	144019	271946	566309	82488	782986	2745290	1765338	1273295	2259598	769785	318220	1011270	1389679	327270	1873674	738431	681826	1093924	154031	1565182	1371932
1414	15.792	274.886	2023030	1892646	1479264	1204680	1126842	996370	1013421	899216	718472	813260	1596087	1251880	1358222	1669704	1757326	1548521	1332342	1779311	2137243	2166678	1537320	1858818	1342884	1458642	1514845	594333	283207
1415	0.917	274.951	5128978	4663066	6634504	5519397	5772677	8922409	7929432	5912230	15396902	8367538	287338	473545	2591966	264873	95835	4416290	2786871	9254953	5046256	143331	11964008	2063748	927475	1491285	54237	17507646	8070148
1416	0.649	274.957	5904639	15621683	111679328	18064152	216196816	490843392	616204160	387797344	163273344	213192688	49547104	6420937	41776552	69384992	18157010	44720268	35608500	89414632	851635	3783948	11132587	35936500	11876633	19997602	119310000	2669328	2534524
1417	8.181	274.977	2441987	2963664	2676475	2386696	2647610	2287728	2847666	2392495	2605674	2286363	2542788	3667647	1340368	2898934	3031958	2874714	2372542	2476601	3827465	2026362	5082024	2436695	2139796	1936796	5421064	1464194	5312775
1418	0.909	275.023	27492080	27980944	49562004	27862124	23314814	19468916	22549768	20223348	14051132	19242258	17264906	3553882	326898	1748509	1686358	10168760	2109335	94166712	1291714	562800	2083582	10588328	3703984	3541140	9784055	1539062016	1492468864
1419	7.281	275.026	1699763840	1990671104	1387186816	1759445504	1477653632	1335966848	1472149760	1220093952	1455284352	1430729728	993294976	1505888768	1306618240	1511814784	1579315072	1614798208	1539312384	1429718528	1564658944	1432978560	1782463872	1492875264	1931978240	1521123840	1563168768	1586144896	1799440640
1420	7.225	275.026	1340636288	1498852480	1663826176	1583213696	1574096128	1583156480	1900071296	1526185472	1527936000	1576994688	822922304	1375112064	1308432512	1266296960	1422957568	1800907776	1942253184	1277288448	1541045632	1428641536	833383104	1266329216	1489221376	1536232448	1577731712	2077816	7415441
1421	0.833	275.089	3328242	6468382	5963306	3743926	6592000	7086510	8917110	10824648	13005185	9572146	12099743	2790877	11159152	7871032	2867108	24176842	724392	1555062	14920645	45556880	14501328	8250763	13213341	4065376	7899592	363073	6462391
1422	0.739	275.125	433654	515071	1691889	207127	2703348	4060046	4990163	3589888	6864984	4632278	10730301	1265080	689345	371738	714780	2153186	1345483	4816523	2007231	2568749	2312011	295457	934182	703479	2443078	1116448	5381938
1423	0.904	275.125	1245283	2070878	2820530	1651051	2569037	3762535	4247759	3484234	8532502	5660204	1579496	826994	657619	673367	1514126	1419403	1598732	1324640	2350998	28568	2191502	1533301	3778853	702824	3735133	9808530	21884896
1424	5.354	275.14	57266964	39958260	38564040	50409008	33954536	15684393	12353673	17532212	32437738	25554270	11780634	8127616	14566631	25514536	32311950	41682700	102300752	152992144	25399568	617458	11772847	82808208	37540776	41753820	74497448	5859378	12649680
1425	5.122	275.14	21291620	21494886	21168622	22658444	11834655	6150100	5095144	6258958	9319026	8214463	5533820	3777901	5842153	7250702	12504962	16230745	35472968	52318432	7277738	405477	7197668	31473446	15461495	14442042	27637652	295773	828098
1426	4.527	275.14	2803683	3343970	4633114	10921110	5328304	1047379	744006	532822	4670876	2269688	4164892	230022	1684400	151172	455504	549123	2218788	11424836	345087	0	23576	3221132	1183694	956200	468297	7851010	4837027
1427	9.807	275.166	6894790	5462622	5528188	5549368	6142398	5465280	6549782	5373755	5754790	5935898	5491437	5567152	6027554	5415150	5470154	5073490	5117848	5697700	5221828	9583931	4780562	4340210	4631910	5276905	4608058	8419951	5398242
1428	9.864	275.166	6824550	7242840	6937253	7276292	6866016	6574256	6034722	6813064	6155184	6299597	6909969	6381728	6449092	5756092	6381990	6279067	6465850	5580671	6280337	9583930	5002713	6463814	5547002	5021182	5617064	2041528	1901755
1429	7.233	275.175	1217770	1566450	2287829	1828144	1698908	1798171	2010282	1353096	1629942	1821339	642022	1351071	1339908	1439215	1498260	2564303	2808296	965098	450533	976261	749478	876150	1498900	1523900	1733429	596239	384406
1430	7.249	275.465	144813	195983	336233	413913	190259	299776	277332	123088	218717	115372	0	101011	121236	42465	250676	388598	251198	135802	45211	0	83813	57144	360954	189595	243056	3375345	3571972
1431	0.389	275.824	4075326	8313408	2487411	5698022	5701158	2907438	6542290	7351090	5787874	6357486	6047596	4094033	1985573	6431087	4321772	4423923	3329947	4111256	4102875	4049994	3328462	4142855	3116367	5094468	3732717	567422	1532326
1432	1.101	275.824	13128003	3819976	3460976	4094272	5023256	5941781	2479714	2665092	744059	2379417	2328707	11559962	1725279	168995	12647892	497178	1875569	1739554	2804570	169027	1954645	3531608	3369621	173793	1098988	25190018	17773114
1433	0.631	275.906	14755162	23154050	42696532	25350426	44791796	43807588	40863164	43058828	46362768	45911964	28719984	15201755	28593180	27365546	24678648	33757192	27145218	35257548	5987308	9344852	16739622	25942532	20055488	18786060	37656572	5449624	3111838
1434	0.428	275.918	6226702	12858577	10576306	6969603	4812584	7726351	2552426	3703921	6923526	6324064	3169457	1804058	7050553	7722196	7450504	2752408	6963604	7037910	4769774	1282441	4703028	2486220	3892894	5366338	3000931	1170774	894695
1435	15.839	275.918	1415657	1218782	1391504	1075934	1233196	973838	1087515	1217034	1012686	1090030	1405942	1237488	1033147	1244963	1230526	1171514	1126199	1393476	1318169	1062299	1073078	1104294	1053071	1060012	1006127	34204	1380467
1436	0.88	276.073	3836708	3541452	6256261	4082821	3332629	5368014	7370727	5394029	8416414	4409978	8154454	1548057	2197692	7427801	994145	7565126	2053800	2335407	6136436	253885	4486740	10768005	4839633	2438815	4512828	17403	1630250
1437	3.467	276.099	850183	414106	1894760	585084	2365090	4953142	6420049	3670695	5197492	3498566	459780	518203	224400	232095	0	602879	2672889	595546	262313	9613	1641970	3291137	1404897	391213	803172	446669	1482508
1438	0.811	276.109	238478	176232	913518	222314	1373750	2526058	2449542	2572626	3012532	2222713	6958863	745946	1167038	114440	105676	212803	1092487	1161017	1085778	506749	680222	5451183	5445242	273306	2566484	1602208	1197742
1439	11.521	276.161	1798937	1615430	984846	1336182	1574351	1243751	991736	746836	1070377	1138945	617235	1296099	1357959	1260148	1014908	1277990	1054887	925419	1354082	1437360	1484942	968582	1013641	1354995	860228	790906	1197742
1440	11.58	276.161	1314871	1129350	516831	1226787	978728	871732	935923	859767	1024805	1320282	663055	544285	1225204	1340194	540547	1270901	1110152	987093	505933	1193613	1009673	1307336	1131130	1070999	646982	1043667	873183
1441	0.716	276.833	2314307	2316694	1631970	2211192	1075303	791779	939860	1238310	442243	1531889	18445	5405795	2933455	111865	3460930	581987	70628	7963	0	264357	90555	83300	1538358	319435	845979	455639	626350
1442	7.229	276.874	515288	444322	360638	296780	355147	536150	596166	296437	361532	398199	90235	619518	258107	322533	393066	640387	629285	46932	0	0	293456	249247	253923	408242	389896	528626	445683
1443	15.854	276.896	377315	353623	422037	337641	474005	340152	471994	373326	347610	415468	429353	353170	452229	371052	478738	508819	519086	436886	478943	473423	445883	506177	501823	377036	516651	718939	832854
1444	15.801	276.992	969480	1342042	855930	858613	1120240	1319302	1118777	1585026	1168137	1267374	1218451	1015184	1033942	745263	913553	1214016	1942361	2639327	2545200	988576	2088646	959616	772411	938950	835825	551812352	529144736
1445	7.281	277.022	604138880	661073216	536691008	620240576	525483552	470871872	516997856	396249536	477752096	506848032	355189696	539184768	491825664	536173536	560776576	566437632	553865792	498128128	556043648	508511456	592828160	524493120	679125632	540210112	552451328	569878720	647823488
1446	7.225	277.024	478830528	580882240	556685760	564039360	561269888	564572224	672275456	577242624	547032192	564884288	297607264	491295840	435190592	450652512	508843616	645916032	707353984	455513632	551496896	508509056	333213952	445325216	528144064	541294592	559701696	433139	1390128
1447	2.847	277.12	1328293	2339704	1238358	1243734	696305	172209	216150	227135	489489	409316	412110	2532072	6376191	1907091	1117369	596549	593259	3236636	760231	1809827	3108943	1095970	1537005	3218438	4570611	1283236	1428629
1448	10.064	277.145	1111956	1223772	888961	871975	847027	860451	877288	556214	1109899	740102	2466128	2055604	1484118	1525081	1495493	2388100	1070304	1040024	1317480	2405292	1344551	1208341	1312597	1424570	870873	621478	765915
1449	10.95	277.145	466926	706431	655667	456593	315621	607743	585592	290899	583380	861082	455846	864342	692611	653029	683338	814709	587905	799838	752461	649600	746155	486639	719395	467759	737295	13892483	10911257
1450	4.608	277.156	38565996	34252500	33818268	49310196	23176706	9337128	8306288	7219602	17934172	11914283	9270135	6610582	9416395	8500162	16935806	13301087	41779668	28431942	8687307	79670	4632998	28480772	18087608	30569908	32098802	876806	2700706
1451	4.032	277.156	7526142	8224768	16854864	12515178	5510964	1423788	1911055	3009664	1421279	1721633	675796	1428526	6212086	2470118	5645892	411402	1837863	1086596	972872	2855022	33587320	7683423	5697437	1278242	3830736	5154738	2671357
1452	4.307	277.156	27537498	16803170	46168016	32940830	12180199	10325215	11045467	14240463	6292374	11677008	3947180	5029325	11689815	6793712	22562578	3065987	3283201	8857542	14874365	7510004	65290332	10747412	31252998	6811296	13824796	346539	637367
1453	7.238	277.169	606927	400340	297660	480663	582970	570862	531808	171443	546216	377258	40708	415557	408143	387146	529748	818120	715562	171868	55727	101735	233869	309034	453950	445125	628608	0	0
1454	12.469	277.217	90501	389068	393299	182996	372664	64884	23518	205856	239449	275222	2766485	380221	1216260	225996	549725	1552286	312151	1082290	22222	18027	37242	4583308	1114205	71861	42171	329665	1021440
1455	13.097	277.77	186140	295209	248997	190890	312728	251129	1259646	471884	1319501	757189	708089	1133238	456990	272068	1373715	1000586	1553142	881062	0	169493	78212	1224511	1720507	128580	1796434	1124231	1224841
1456	0.392	277.821	1514369	2002264	901144	1883418	1801482	2469237	1976019	1892220	2284584	1972546	1094892	1293820	1457582	1384304	809735	2423126	970299	742377	1037280	1868348	1155133	1577846	1095789	1550582	1269879	1641780	1506603
1457	15.955	277.821	3257554	2830095	2835133	1800134	3168265	3381278	3265478	3110945	2955823	3365503	1589837	2499160	1356563	2684192	1954443	2109347	1874946	1959397	1925389	1707582	1495039	1738049	1708506	1715207	1920104	4737604	2848486
1458	0.825	277.974	2478274	1910015	2382460	3586407	7187880	6971370	6751838	9514637	3872575	8985619	2169406	1332946	3667536	3910988	1415582	196876	81469	716780	7124838	733111	1931599	556634	586029	2412182	10151242	320176	1588505
1459	1.422	278.018	580854	1109310	544520	172803	70933	18425	10339	35237	229999	10662	5190146	1853956	946296	325112	598689	1418168	191438	395997	397815	4825817	1334508	868929	1334967	191378	615372	278374	3354010
1460	0.909	278.034	1359566	1406201	2211953	1545514	5438630	7935206	10869028	7898260	8722717	9510957	8835801	2313342	1217672	1217717	454899	4703840	2275252	4488070	3176736	3975154	1894609	1881897	1900641	859753	1644018	24622	125138
1461	3.052	278.115	824796	1066512	884848	501129	374748	388187	224310	349926	43505	275934	262316	315745	411843	103186	697061	266330	230309	130385	1118735	505281	4020828	569016	2498849	148342	394437	576478	938546
1462	0.905	278.124	251830	1396925	1449759	1190636	930100	1021199	1243978	965315	1730819	1131016	1247978	1397265	1866785	2461769	1158310	1144161	1468128	102335	2136039	176039	1919164	1210245	1919529	383569	1725789	7974932	6653659
1463	1.209	278.853	5090978	4553574	3861136	11942741	10700009	9671284	5819958	3973110	26123274	11367050	5963770	3902287	17610226	1747181	3936182	10368656	3785184	12040682	14252419	16795936	7358508	7009112	3370411	6849450	5668776	33705260	34459232
1464	0.581	278.853	14452104	31426372	10400954	10184831	15662498	21392296	7651042	26044456	13265483	7528834	11903385	18213036	8883080	28466494	13751906	15987824	15398554	9089243	19006332	16257582	15267609	9767966	16212250	11021871	29461572	5158772	1372615
1465	0.752	278.982	1914250	1991902	4013838	1795185	1570971	2192305	1739777	2802968	3060685	2824313	4731384	7112876	11685596	4241358	635906	1745178	1102891	5555006	2584330	683168	514325	7587168	1834610	5313421	7550750	235354	1752287
1466	0.906	279.099	2282582	2664503	4954948	2407486	841872	1310982	1219603	389724	1714077	553157	653076	754548	1701070	1306791	653450	4980098	767226	511054	1090808	6031745	6703770	1689181	1421855	2389867	1655620	159772	1121528
1467	2.737	279.135	2273621	3650270	4102009	3326928	1376566	520699	1291950	752088	513324	386279	514993	430881	1911890	872131	2417383	282307	475736	686978	1084950	1598170	9622466	2677029	3483917	823125	2274178	67570	19227064
1468	5.009	279.171	1848130	1496152	3487638	2402798	6744654	13970754	15759019	9066539	19688066	14598447	0	15326	19107	130028	23197	687430	2373116	26816	0	0	0	0	0	6264943	984814	148261	1439930
1469	13.168	279.233	1620093	1253844	2257098	801025	2886072	1893837	5453767	1922645	7208284	4770424	7977864	6047454	3091529	999249	10755606	13697208	2661552	3769786	67317	33575	232634	1329587	1416269	1413558	4933550	408375	491485
1470	13.112	279.233	1136109	1970972	1782860	1747202	2347181	1497923	2841432	2369103	9084110	3722348	17141502	4226562	1945936	1699288	7696949	13294155	3567473	2839266	62119	166654	392213	2463556	1580238	748353	3216778	19275	0
1471	9.392	279.233	254750	252089	519644	410864	225415	70967	52700	136078	38516	27612	4345952	775836	1266638	562542	695549	805179	252156	320672	20002	0	14008	9281	127039	113056	165626	2875000	852416
1472	6.563	279.614	24021426	18933118	7410997	47240420	15264998	2394338	1237570	250687	290199	400774	91080480	20224236	17470510	3474074	1308891	1449238	215006	20000758	43118532	491869120	157193424	12114216	40236300	17473520	26295094	266758	23805
1473	15.856	279.614	1892990	1327711	472035	2460653	1365666	247694	65315	30072	16048	0	2557485	1424296	1128419	357493	125318	173037	17846	372985	1191208	21605104	8833758	1972870	1953934	594190	793027	1817312	481599
1474	6.629	279.614	12517159	10094193	2908342	49119644	14989827	1508237	946325	699109	148925	358549	30011608	17838406	8543841	3032589	1840204	1323670	192318	12499528	23602028	295958144	82909608	11723765	45289240	3898384	28441374	96188	927306
1475	13.099	279.767	47818	165521	203083	123064	485957	304722	994086	514420	1532077	677231	1194371	1270290	944559	210327	920662	1262510	1427317	884358	0	57923	420316	1375720	1337604	151251	2119995	581637	667686
1476	15.923	279.861	464012	153556	495508	640911	534997	380389	319725	456735	202375	248657	671301	974124	586429	181341	771822	510211	481981	611719	729981	1384932	848279	746993	678881	583780	632246	3423865	7846296
1477	15.836	280.125	5658495	6082531	10031544	10536244	7218130	3858334	2531762	2030293	1194382	1837309	5765756	9494950	5700884	5365722	2616152	3334153	2393240	4404910	13926599	17496690	9320533	5155619	4627898	4826634	5509282	9909316	7727241
1478	15.771	280.899	8727951	17422918	22309630	19787884	12692456	36374160	31124400	27438400	35501392	27134908	24803486	12028431	9911380	12955555	9076056	11159220	8770390	11751845	12548804	10193569	9779640	25626202	20499766	17366220	12942836	37272144	60630468
1479	0.689	280.909	44052308	45198400	37389444	40678388	35187068	12108395	10374683	16857462	30366816	30433708	13321286	4757067	4290273	6518560	8030888	39587336	5842934	9679276	605247	45727272	28667040	12152645	52915076	21404224	33822824	769664	746396
1480	15.793	280.985	1027737	472887	405606	579572	904961	626138	1390266	1180423	1106348	718997	810720	964716	420201	846223	459256	460376	545021	874025	466367	1078875	504242	1128691	1181644	430746	1025687	1295141	2738848
1481	0.906	281.027	857825	1488857	990728	729528	3912104	5281460	6318564	5907293	4159910	6628236	13183862	2043394	1398384	1988628	982102	2134457	122308	2587954	1231983	1111464192	204656464	18973128	9776614	3576243	3702249	430369	861667
1482	0.91	281.115	1340422	1788637	1589270	1570315	929904	900028	927181	1263866	1450271	413806	143095	596108	1367444	276771	1338620	200154	207433	99754	1359964	145725	3330100	1328577	1370035	640046	798915	762622	273610
1483	15.839	281.132	1512000	1720896	1789306	2965501	2072602	967589	928146	798429	362254	398742	5746256	7753778	3250269	2438758	1204932	2040616	1518229	2833844	3024159	4592376	1995126	1281094	1533629	2224260	1624826	704784	208752
1484	4.175	281.14	4542780	2100086	372489	3153878	786363	332409	159276	101331	38270	290809	4067666	3536298	6976849	6080944	1310037	10491316	1118869	1620651	5574798	205326	176999	238177664	59423392	11759467	6183596	591673	180367
1485	10.622	281.248	445639	262094	830508	124378	1079738	894496	1949888	791445	1354501	722283	472050	1048474	150228	1271011	1946421	2656715	981583	714964	3404354	183738	7165410	1084053	2568811	1620220	836573	346773	95190
1486	9.959	281.248	405703	340966	1244955	773343	252328	294059	467734	387579	140689	393882	4482454	1711800	3098016	1000877	511641	866489	1092048	263505	53948	95526	89922	189730	276298	161602	376272	1043284	624715
1487	13.901	281.249	452629	780224	1157864	799483	1576835	1087553	2734110	1147473	2699563	1644416	13461818	1497660	1191689	370001	7924290	5328398	3982927	1720039	102859	153300	451675	1217334	2241929	617668	1147437	741803	778196
1488	15.967	281.861	1141740	1017454	1048405	992636	1239725	1302061	1253614	1048734	1197302	1101614	935825	961034	968887	1051868	958271	971473	830504	917969	549062	714638	817184	772859	694640	809076	806404	462328	1577452
1489	3.592	281.971	2694281	2546778	2604281	2512584	1208336	322078	859078	592729	844001	566716	768905	22711	155134	74553	417265	273125	1876442	391176	142325	1398859	925165	407506	3346476	1153794	1103378	739195	971096
1490	4.765	281.984	2830898	2591307	2212909	2282496	1186694	69565	60376	206195	20658	437084	246448	2036741	377932	2492089	226607	3825194	3441788	497676	0	19964	133397	0	20148	1886235	5747668	361295	1855440
1491	1.52	282.085	3754520	7705605	6463340	3482752	3912186	3208668	5745492	7170316	3398470	4747058	401241	329800	1028069	343283	908310	339342	32838	7667210	5177540	575068	8663422	2479403	7121674	1429820	3928934	431360	382761
1492	15.959	282.88	718470	748265	557216	637026	776454	689377	629342	741256	702536	727797	534255	489061	521245	545455	586838	466686	462477	406277	526866	331008	218752	328116	372604	355950	259973	5241560	8813720
1493	0.691	282.906	6449641	6295322	5398793	5856170	4838626	1669951	1515108	2145470	4312877	4247572	1801815	549953	425089	1004700	1008627	5299032	253839	1128242	15760	6706585	4083337	1412474	7490899	2891652	4687566	2142698	18544908
1494	0.91	283.069	5777666	9081067	15658498	9915490	17185226	12284154	14006060	23276010	14254163	12823616	1925164	891112	815419	45278	937581	3497468	3535736	17118038	940787	434661	4130842	5981762	7062882	21203400	5398972	4822709	17166866
1495	0.776	283.078	4583868	3998834	4717378	8333002	4496747	2674818	4686256	4678664	4914513	3149424	2386666	438975	11300548	2824108	271608	1939265	86330	28032384	1150621	447615	1699453	8370825	1653103	14414830	25802152	740858	20515478
1496	5.792	283.119	10418537	11272267	25965810	12413394	28285754	39586228	56383740	39678520	31923050	31340676	261114	360777	2577192	866642	3340912	2683915	564141	111415	171815	1552454	1991415	835965	1326713	1368926	3566965	135990	7451018
1497	4.773	283.155	2014585	2034534	3984994	2202452	3121140	4733476	5200061	2898780	3271708	5161326	926518	268555	990383	190808	126475	851316	11066166	9074581	3737728	48240	893296	4953530	2343269	7849966	1673607	2920965	4152528
1498	11.424	283.171	11875698	6326331	6625350	4798260	5853713	2627415	3383786	2113493	2461107	2078258	17862862	5976688	4729950	3683771	3382753	5048579	6722268	2743934	8656839	5112453	5634252	4841242	2329238	2348298	5355374	2927752	3591472
1499	11.369	283.171	14148098	7060286	6565874	4898654	7952320	3756126	3283314	2114764	2802457	1782916	17862864	5622468	6750726	4885928	3830724	5600196	6722268	3006912	12294097	8170136	8117358	6386366	2425711	3054838	4759549	287844	384940
1500	10.669	283.264	496121	223705	1035787	497952	449392	337305	563949	423836	271933	477129	829184	466486	174872	684316	225733	489620	839584	187173	67742	55773	109984	127156	499089	332099	162244	362155	1273809
1501	14.926	283.265	478739	120229	462313	337163	442356	495726	61882	294540	825287	1073556	45354	371725	21775	69840	82324	388601	472456	75596	113125	21072	85558	885695	665756	313786	271695	2976018	3253919
1502	0.391	283.857	5495346	5677793	2467199	5951022	4931053	5640423	6337286	4688547	4867968	5669350	4916678	3168732	4931286	5022270	2358457	4489774	2120300	3163507	3905584	4147194	5117842	1859548	3073520	4501413	2703371	2547459	3823672
1503	0.579	283.857	2010560	3127748	3007652	4907130	2848383	2934584	5217715	3301138	4176125	2753806	3088833	2772310	2599316	4088984	4396211	2472690	2489214	2523955	3073884	2526947	3547363	2316846	3405249	2106764	2268131	15740842	13468981
1504	15.967	283.857	22035122	18653676	18713056	18862730	21547532	22536774	20967026	20745196	19937750	21386262	18346160	18759348	18026464	18793430	16949808	17285060	16691111	16679833	15237882	14449783	14687712	14648050	13733267	14354290	15709537	2652088	397698
1505	6.042	283.95	856680	714517	484313	372498	638768	642345	382828	956482	200032	773974	198496	1690347	2111839	2428544	1368311	1041396	619290	377357	606020	16031	663435	860072	257435	432460	983863	21400	2236722
1506	0.894	283.998	1105030	1151965	1920606	934875	2806827	3253853	4090922	2847419	2893336	1949940	529172	251152	107016	130488	180505	469183	6011524	195769	3999363	58785	1060159	4387654	987457	154572	109124	16747	587268
1507	1.424	284.026	150942	103770	196934	78638	32645	33999	119567	44213	64036	25872	2422662	843068	280096	97379	136196	468365	12210	234564	34102	3065321	740252	154736	1030664	34456	324558	426998	595609
1508	0.719	284.125	248526	357555	110109	386076	26676	52135	58215	160811	132272	160698	5007745	1502420	1471361	1622390	822302	2191069	0	3935959	2088606	17263	15128592	9523568	7113533	1058163	3754321	772551	1792546
1509	0.91	284.125	1100898	1244250	1709542	1029461	1408141	1666034	1643151	1635983	2459505	1158048	42859108	11555451	6669267	2149502	5332650	2468838	515054	1066373	3559718	314976	2699292	1450915	1988055	381308	2311989	852542	785804
1510	10.957	284.223	555935	182658	162490	1090574	639899	232565	153257	133961	259023	159070	10514938	3545042	4173870	1145318	444927	2752995	240024	650470	236292	7194540	2119577	336957	589010	927450	541072	1575129	1244287
1511	0.624	284.829	806086	1287468	1779771	1305520	1624506	1285465	982922	1092782	1618242	1441811	1307193	818418	1228739	1092167	1404928	1712734	1627820	1797170	383572	637195	1154433	1494249	1409608	1404001	1737313	6797259	6678210
1512	15.785	284.841	10236641	7031708	6642858	7266226	5412352	1928284	5583230	5452459	4942420	4433020	5577803	9846845	8109606	5572275	7999502	7977662	6942312	8639216	8151908	8212527	4378030	8652128	6771593	6501384	5244417	1093591	867066
1513	15.799	284.997	542889	423069	731054	739220	1779432	1053353	692565	632378	1422382	592303	1704971	1694477	981862	474040	300578	608140	1119017	1374606	843689	1223303	864476	581791	1528512	424168	499361	233880	512191
1514	6.791	285.041	13696	40999	297605	15866	1778834	3028307	2077973	3170547	2013344	3516325	244772368	42294424	139973728	24204448	4777016	160007680	13387164	243168368	5642350	61715	57414	9169463	1001981	8111190	3725022	72085	2883552
1515	0.908	285.074	1045113	1267604	2145260	1275506	2704808	3949658	4859478	4810176	4620104	3792846	55872692	8483738	3932867	3302091	6410882	6445656	2076346	1218527	23446630	1752640	11171241	3442646	10813734	2025118	1584005	249544	557344
1516	0.811	285.109	317975	149737	779642	431603	1106547	1108802	1371138	1930149	936931	3037418	1378595	1212980	3385694	1619576	313708	4613874	153712	816412	539526	2602	2292806	9196821	4099515	1943555	1228524	4656162	3211207
1517	7.475	285.126	3763856	2685747	2614150	2630763	1744662	2315455	4205992	2772440	2477416	1835047	6347308	4273134	2730050	2941312	2816983	3267475	2760362	8449889	2720706	940598	887669	3303881	1873835	2873004	3163969	6662132	40777640
1518	4.119	285.171	72970392	87720336	145340720	73956896	54728228	40051544	46066112	41223276	47070444	60736320	8520449	13330467	4846630	11073532	2338905	31807384	140733296	107149168	21718148	284164	114794648	114926264	142229728	99108608	50732452	1593786	15654017
1519	9.609	285.207	2259850	1802681	2545210	1680343	3226067	5643504	4541778	4340918	2922388	4062798	3238392	4795180	2542654	1734775	2162307	1518095	5146384	2892797	3163663	1173334	2786082	1572156	2591395	3218742	2713614	271594	3696447
1520	8.272	285.207	2373890	1696692	3953636	2555906	2107521	1986104	2174857	2182593	2163007	2345008	2160784	1520560	2730280	1002527	3125330	1703982	1185169	1156450	9485584	521140	9467062	1344732	5612923	1177241	1869964	54309428	30599038
1521	12.491	285.244	10063447	8323799	25653086	12893078	16484258	10978285	11822865	23078500	19611810	14412075	11281525	28815082	6335802	4054577	23620730	9027947	12186451	23344780	99640032	8611531	47186492	23193982	187407888	51455440	71173080	737302	6102927
1522	13.131	285.244	3476499	1643453	2856084	1842291	2633748	2241296	3142563	6293604	5229752	2877799	0	0	39881	40455	68219	42740	2218788	2874087	72883	282896	238288	855571	288527	538546	219984	4198873	2691750
1523	10.934	285.244	782140	1077510	2030570	1005568	1185745	275304	1419374	1372152	769216	877658	8055564	4107778	1102202	790095	6221061	2418802	992855	8175686	169592	320862	259578	3240680	8249758	1641064	2724442	383324	207112
1524	0.511	285.781	288903	164990	398387	304688	117431	206212	191309	244690	238535	155495	457324	147378	231585	280596	238699	218665	147803	267919	749254	175809	365923	229269	212491	513382	724352	515476	499771
1525	0.573	285.782	435204	610361	244988	377050	423351	270623	276010	107341	173305	171784	319414	501111	432944	204469	297665	454188	268001	345683	749254	519574	347333	434802	638906	545145	271035	2192746	1929893
1526	0.386	285.854	2174120	3578279	3312134	2487595	2928323	3909282	3792510	3497358	3337736	3173516	2747267	2140357	2723899	2438286	1280767	1705482	1864221	2766055	2056413	3166221	1744300	1011236	1750068	2564220	1874022	9471728	8136078
1527	15.967	285.854	13567235	11784242	11456472	12142123	13523725	13617012	13463633	12304555	12431802	13315962	11048006	11959668	11537869	11774947	10501889	10408901	10481091	10076663	9572966	9063291	8932578	8721712	8715954	8789011	9507671	807003	2101611
1528	0.579	285.854	712883	2418674	2838611	2591110	1272747	2353322	3095681	2418919	2751687	1917579	1856323	2761051	2502363	1370950	2759267	1725244	1185417	1376948	2023780	2476097	1358141	1092737	3013131	1819184	1148693	1714397	187598
1529	6.041	285.947	720921	358454	273114	241161	300659	283748	92652	290234	131015	199657	37135	1423878	843601	1416659	868985	273645	441091	165427	403050	0	210133	306998	273415	305608	172836	501438	1031692
1530	0.919	285.966	791788	876134	1216045	744320	4086082	4265473	3825698	1234064	3007840	2906782	5777000	2112050	1319263	809740	113407	2538365	3422079	4637738	2614097	52922	257944	2804339	1906747	1187174	892875	26590	1461109
1531	4.989	286.167	4617046	5071728	5134272	5459378	3393793	2335316	2903490	1984350	442451	869346	318686	633273	294180	35499	1403813	305355	845353	428058	434849	28929	758696	672603	1646719	37946	728035	1067883	3917837
1532	3.756	286.177	3969273	4221963	7779390	4030168	3351556	1529909	2678593	2866094	1736002	916893	900331	2143538	4694088	1036728	1997443	322630	2509630	434133	2876611	1134374	6010796	1936649	1954878	836501	7424222	317637	1808114
1533	3.615	286.177	2990734	3984453	6373799	3625410	929083	243768	419583	696010	268664	374618	432613	1360340	4460880	1216709	2749552	261973	948438	441068	3781992	1084360	8138822	1277572	4121396	277853	3711376	1094121	881349
1534	15.82	286.842	1311107	1264668	1223633	1200987	1187489	1123100	1104955	1290541	1200784	1182021	1329733	1406334	1124036	1306694	1115356	1123663	1181652	1279623	1385965	1258293	807854	1098624	1153649	1190056	1091261	3148188	5456311
1535	0.71	286.854	8893898	7371600	7839796	7596643	535609	3286015	3809184	5116799	3319472	7803598	172986	6453247	4143711	225258	3564690	4223804	2132772	519197	38887	2454029	601576	207984	6685595	938452	3246563	145961	1518859
1536	5.365	287.023	600971	867996	1234482	804495	1177151	3854642	2794035	3224738	2801034	1339628	1882705	264699	190358	197865	1247428	201671	748999	97880	1684534	35788	597757	1741641	1009631	351493	797133	964224	8685947
1537	2.558	287.088	2345897	5978811	3244846	3161026	3261057	1518537	1643837	5411126	3610543	3533274	312648	979494	2379249	78128	49874	166354	104961	2024475	2336406	25376	679006	478550	5439840	598900	17929666	165351	3786507
1538	0.742	287.137	349428	427386	1461414	568719	1161252	1841105	2172776	2160483	3705871	2386164	1136554	543551	1274386	410100	858381	1330520	402772	1586403	346788	148961	856664	600116	2720321	183848	1696488	305346	1150310
1539	6.596	287.14	5166280	8041814	8418974	9319556	2163380	2595592	1777273	1370248	1622815	1291922	4492810	2335297	2211204	801516	2509836	7366700	9736929	29429124	3840183	30347	1641462	4957158	3123170	950585	5610036	385595	2502057
1540	5.212	287.151	1542234	3907691	5831645	4261662	4581074	5287534	3388428	4924887	6933382	2826793	2298215	1259472	1709779	1145652	630473	5494258	6659743	5710072	12618678	135054	261511408	23401974	10741743	2959057	3578373	61729	21415992
1541	7.303	287.222	2424648	3189082	1433078	1662982	2116155	3634447	3899704	5637994	10848431	6350272	179695	12342861	13014858	5075724	3106879	3519298	2914892	1097187	1835447	30728	2022612	27548256	8343041	1328800	617199	615123	2855936
1542	8.883	287.223	4645826	3571266	9260698	6373126	3076184	5004993	3939513	2288810	5510303	5037520	1474942	462357	683763	268799	4077186	858355	2401190	4643472	4475904	1303850	1873212	1723258	8137902	684666	4336360	836963	110084
1543	5.882	287.612	23853680	16039100	2408357	62392660	28750408	1506460	812783	905890	761280	371860	47056476	10559289	26316206	1442941	377987	4007698	291411	34869496	39978988	1398323456	273489728	42849820	34066480	2124493	4803959	135911	37180
1544	5.391	287.612	5122487	3571212	1398352	11334152	3633522	274522	63729	17035	13825	10496	8700844	889422	1881833	361884	27805	3474616	71595	2949778	1993520	364836288	193000304	14822478	5541658	843107	1366698	5062192	3990326
1545	0.575	287.776	3068565	2000372	1920277	6421888	2561364	2666300	1093171	1185187	2886748	1549352	1244101	2089943	1727369	4009498	2370758	1794344	5989631	3715591	2665655	3745704	3611974	4464808	3278473	5118420	2788698	3641121	3231088
1546	15.936	287.799	923625	859710	960411	1055272	842374	930588	901936	705466	815543	885127	1119062	1236045	1258828	1318295	1708242	1521217	1681835	1719982	1796825	2781247	3171194	2967455	2969066	2856148	2616348	1345422	1165640
1547	15.967	287.85	1936820	1768009	1712545	1764164	1977142	2026714	2089494	1674105	1847167	1973530	1668356	1882391	1622894	1658803	1483421	1716021	1545389	1631041	1536199	1372722	1432794	1103376	1288116	1261275	1552398	7346058	204269
1548	0.978	287.867	304080	237103	27140	1155969	16910224	8346084	5183601	9874665	6606221	27123892	48774	120346	3093712	2396242	291773	868891	36214	54843	0	14385	46978	0	134937	14151055	5444684	14237265	2675150
1549	1.359	287.867	6374954	1437898	1531334	11895718	78801128	74763208	61548792	77084112	45951116	19290780	1023617	3944506	28175608	41731268	8214623	24501576	3350714	124797	582933	1214929	2314627	639887	6391492	72583880	63396036	4089260	117985
1550	1.355	287.958	1458518	12502	273783	4643256	233637376	177583968	233458192	274999744	87732896	415720352	46341	650526	40039940	95176360	2588521	30344130	272589	0	15299	62201	32812	18782	1322011	175016768	150908128	1090325	15533255
1551	0.916	287.982	6188690	6376338	7448554	5904838	7897668	7450950	6514891	7455286	6609558	5423570	7026995	6866670	2055988	5998093	7609662	7522339	5447613	5153631	3677800	2427208	2524871	2534890	7225690	4680339	3466015	0	1905313
1552	4.442	288.089	226631	568099	1548355	372503	1390703	2924873	3796976	3060372	5779594	3172379	741476	34959	160287	390210	9117	1066744	1817914	118532	112151	4487	162709	387793	831627	0	311982	249305	472742
1553	15.845	288.122	396704	735962	1039962	1045736	779225	307410	158859	181163	57780	195011	892076	539632	120287	214799	172914	333100	166111	905590	1432578	4153438	1125354	647763	414768	597506	582621	2158654	4050055
1554	0.911	288.157	5540784	7699328	6934241	6619081	2475626	966210	504970	1686779	484250	1163326	2111355	4876973	7791530	1886021	8487266	750439	1192531	1115052	2327422	4669075	8521193	2261508	4976220	2654548	3802000	1817650	1043101
1555	5.616	288.619	3480941	7967560	562334	13240430	1992558	143857	130882	154793	0	74543	924915456	134502832	4531022	8357444	1098450	654818	81210	62371864	182198384	212456432	58034292	22169160	2663209216	88756400	15473397	821577	722060
1556	0.061	288.806	1329272	924871	757473	677281	1145770	849680	1323485	964511	706810	843518	1461427	429214	1296398	940769	710349	488381	948333	1205958	758674	1416574	1191999	1731135	1373842	624621	961188	1445816	2583902
1557	0.708	288.859	1297948	1386445	2934740	1129269	2223618	1579008	1719583	2500861	1606897	3810304	44005	5881877	3960225	182223	3329856	1937229	1082802	254582	9893	1060640	297816	35041	3395563	433427	1600005	1270879	1484064
1558	15.989	288.901	1524950	0	0	3219824	1307526	1506512	1275861	1251001	1240706	1406067	0	1838452	1448622	1728396	1598300	1864564	1717537	1773731	4073536	1695977	1675410	1553128	0	1438712	1285510	3432048	3985016
1559	15.885	288.901	3473308	3228731	3373970	3219824	3109989	3592723	3211770	3251809	3132650	3414154	3325590	3577512	3242835	3649150	4229060	3513065	3721340	3571710	4073536	3371710	3443857	3339541	3871775	3752453	3235149	27242838	14818655
1560	0.649	288.937	12510945	16973774	38354156	12470701	53609656	44915000	44807024	38623092	10669279	31549542	79665712	8881297	52274436	200065056	8008669	16326325	17824484	21865974	5947924	16010713	20886186	19026932	5838552	38692076	73936592	502415	293853
1561	15.795	288.991	385722	338804	247992	476776	642112	217733	326595	852913	444802	581690	350718	560646	664833	247984	297493	499955	161103	624780	540012	366552	336758	508450	444125	475036	901399	895373	2719642
1562	0.909	289.14	2335980	2583258	5345496	2618919	1949786	3001446	2967130	3043179	6522518	3924178	1563880	972094	149780	1215520	834140	1662885	686178	1487206	1083957	12016	3325879	514281	2688508	179264	2722883	2021361	1874069
1563	15.935	289.796	426164	431663	432223	335836	352823	370144	498710	415882	391477	399040	704784	653007	761089	580478	1084888	898927	821584	928166	1384188	1800112	1771660	1708474	1622322	1612765	1884461	406247	248456
1564	5.223	289.906	1049696	1309137	206178	437121	1524579	377637	445438	259707	344341	211822	222109	890470	1222742	1878369	1617860	706813	1214203	256836	573958	0	486934	1434609	797772	160179	570361	946504	575464
1565	4.774	289.921	496624	433618	318564	357862	112826	0	0	25721	0	39829	914879	3028155	1894045	9871253	387003	10935173	869508	1084377	8460	36649	1037037	59577	215311	4866310	7553556	249810	277496
1566	15.843	290.009	298015	352347	253532	197418	250004	235365	264806	256695	264704	208443	294732	225448	229262	299508	251935	291205	233170	271359	250440	315884	293747	274833	255712	248059	246033	196537680	47163116
1567	0.907	290.088	23641636	34218444	55471460	25910920	76150352	127747128	155222384	116721600	236261984	147663376	170409728	61545316	86469504	328354048	73342872	183772416	245079792	90903224	256702176	24110430	366560576	70847472	78869912	46755224	1286437504	1476850	1889972
1568	4.44	290.104	5126050	4994176	4506344	6672739	3302201	1345827	1406814	1168082	585436	500014	298414	1401512	385124	502582	2015944	1134908	2134380	1034720	3156027	3623518	2398375	657200	2420893	6402810	5022289	1294094	4208144
1569	4.684	290.104	7829435	7112402	7769736	10428570	5279838	2395647	2472809	1505714	1399517	2256903	853966	2182851	1458157	1765995	2719495	2446007	4338622	2688802	4522425	4727708	2807585	1681020	3021644	12927919	8775685	11903	35096
1570	3.485	290.115	235137	827993	247885	476621	71739	67784	78589	149948	138796	59562	64004	174197	1257741	695843	568283	266710	45309	482405	137247	506217	1962766	322156	538061	145444	108490	7342552	6779830
1571	15.963	290.854	7400124	6571018	6547635	6513516	6361260	7808956	7202856	6721660	6041981	6064772	7121264	8227078	8098984	7884538	7583580	7700832	8022054	8187534	7373065	7117987	6907499	6972092	7211622	7177371	7321126	2573821	1364635
1572	0.434	290.854	1609298	1776778	1441336	2101597	1739252	1470557	1705658	960547	1373746	1193503	1020741	1266141	462555	1845119	1909746	1897931	2149387	641966	2018446	981407	786647	1202120	1136343	794342	324042	1627731	1001289
1573	15.885	290.898	1521627	1457404	1489124	1300763	1371078	1519229	1355094	1438266	1217763	1368957	1394690	1584411	1294297	1430248	1708862	1517402	1731819	1451114	1336952	1585416	1608427	1333928	1519253	1372976	1624087	1076752	1667022
1574	15.788	291.008	961978	877324	2317879	1036745	1856617	1387517	1321625	2938032	1339247	2349680	1267572	1349480	1066091	872280	2350116	2732344	1716712	1890424	2742096	2351621	1625490	2107078	840332	1977021	1717466	132662	2683883
1575	0.735	291.12	219508	212200	426382	369610	5001530	6348394	8895045	8860465	4931230	10009454	3586486	821014	265077	116457	24628	4989344	2106568	0	131753	595184	259715	45991	2076583	141071	393443	852698	1016604
1576	10.026	291.161	941522	1331990	888645	1368991	848987	885533	1144541	1050393	1131836	975705	865640	1264022	919953	769537	908456	880293	705636	779266	762448	952790	708969	830023	967236	881508	1210055	336987	4692269
1577	5.859	291.172	440278	807986	1084778	630221	5609888	7911449	10499271	4110641	7494598	5927470	0	234278	9628	10332	8441	1097568	1532938	86289	8274	0	0	0	0	6759378	2035082	840136	602198
1578	15.853	291.873	719480	660256	713390	565569	663272	602017	621865	546723	619755	614114	720857	701949	416366	487818	696383	697517	733040	630346	738254	792066	954830	657589	691886	508737	799969	5131930	4241018
1579	0.631	291.884	3805521	2927098	1670652	2095817	1225393	293030	266346	295999	306244	437914	5792294	2363161	4013090	10352897	1138763	1676597	2383850	1793100	5433597	7112621	4262827	2376486	1479384	5321721	2965525	524229	32172
1580	5.232	291.903	333950	1401493	262952	545942	884569	249839	325440	107197	191640	110358	20378	626579	561919	1070311	1699506	971872	787065	189909	598288	16232	170137	559593	441880	210507	315397	514917	263358
1581	4.781	291.918	81326	384296	130750	101627	14900	0	0	0	9120	10861	469877	1823183	711984	5950220	637169	6698386	656941	271324	0	15131	361155	8386	44969	2925026	4483074	6743908	16321099
1582	0.888	292.104	4833112	7300116	10931402	5446728	1626560	6848934	7908859	2004387	3125546	1624322	5448110	3151201	3073914	11472970	5966604	1424769	180876	4983911	3867394	408110	4348306	15779965	12039837	5823796	34237072	50104	52560
1583	3.089	292.13	542140	694132	737131	765177	528950	66593	116678	393362	34548	59796	59483	222095	431271	45463	1100393	86726	54898	130845	2136383	868044	3148790	595862	1928603	184825	439594	3061232	3871542
1584	15.865	292.869	3942777	4008480	3884463	3933698	3735545	3804380	3561017	3618218	3876781	3887074	4233499	4219490	3819916	4562590	4703584	4880425	4991568	4954988	5417804	6430362	6875788	6707590	6299257	3164569	6371040	2546041	6408454
1585	0.737	293.049	15791119	15634348	16211936	16813994	20548876	19400562	23852806	31766848	14706469	27109268	14044592	9562413	10890040	8733889	2317362	6390051	1262321	6154062	1086868	2083748	8647676	15384078	9356534	30887128	29633082	423118	3508982
1586	5.547	293.104	1082880	1584401	1737795	859821	3764328	6363727	8234072	6282548	9702674	5733681	1984920	1720974	259746	1419913	457631	788664	693914	1319319	1030184	6126950	2364764	1291583	2703592	10292877	2175340	160167	619368
1587	15.838	293.132	3035084	3569342	6295861	6452136	5194576	4803322	5598920	5533626	5136983	5393856	1193840	1028885	783061	1032736	502873	674327	453366	1246253	954960	830688	1033644	526406	368446	347111	347008	1519676	855287
1588	3.594	293.151	9985370	12217833	14954542	12705350	3358027	2180568	3405289	3688829	2589248	2115763	4426836	3597136	5232334	2650260	13444694	1463905	1262256	1714321	7253024	7960972	28884638	3417936	16981168	2641478	4824386	2974716	8758077
1589	8.42	293.176	11881982	4119940	3042078	3232541	6193786	2860255	2627182	3096916	2637862	2230248	3668093	3405736	1970623	2806847	3898599	2548498	3085976	2574556	17099402	2876616	4131769	3404669	4430229	2251954	3589428	111783280	93447536
1590	12.456	293.18	135423744	70902504	153542704	198831856	143438352	118116856	161660304	103872056	322158464	59293020	149393328	33090582	185199808	101228480	81405872	143353584	303100768	37510292	434638336	80205312	32236644	36069680	230549984	24786158	243862176	76320	406739
1591	8.76	293.213	1117171	725444	826186	752282	426142	369125	300781	354187	452226	277513	288474	317278	136822	205734	185127	174157	412753	92781	27539	268309	126242	199218	364552	71514	123025	102825	187808
1592	9.847	293.213	1109316	638229	665170	1650894	398570	202635	352960	638888	432797	421133	2051058	2038511	5515046	1431113	1640115	3427493	1793537	924293	442025	367823	252063	568457	534985	255850	724852	1625814	1012778
1593	0.624	293.884	1019788	910258	636539	568324	1602922	1367267	1642068	1326795	1093508	1451468	1992912	1488992	1101983	1251551	1539234	1156758	667541	2270014	1074617	670787	628451	1291017	411401	1320519	1478467	1236454	1383693
1594	0.386	293.884	2724944	2636865	2005421	2538576	2599292	1925079	2484298	3245915	2330102	2162467	1819084	1566153	2220110	2238918	1244403	1610394	1437270	2179348	1743854	2025805	2102766	953582	1405070	1111148	1475944	6881524	6442761
1595	15.97	293.886	9408020	7042920	7142754	8123550	8972872	9491517	8836167	8575031	8330685	8995157	7955116	8522521	8101578	8129060	7384476	7609014	6327662	7406292	6094066	6609084	6688786	6593018	6469078	6469159	6992028	2738713	2481466
1596	6.062	293.979	2141939	1501510	1499515	1507933	1244554	1462873	1532999	1742342	951840	1143114	397238	5112538	2542489	4485175	3117704	2714750	2045868	2324316	2527742	648348	1247087	3016365	1228331	1193124	1567475	1792053	766714
1597	0.751	294.083	1692221	1491707	3384578	1706669	663911	1408951	983276	1673747	4298130	3143404	18607284	3739312	7550246	27151920	1146370	8305176	1239344	1932707	45259244	2502398	2483553	7037154	3743908	657550	11858001	272134	2655530
1598	6.001	294.113	3659934	5644090	10475421	7548890	2639934	3654749	2135069	2530330	791999	1629065	191277	545433	250698	163856	225046	122175	10922	262919	222618	1434962	283171	58704	94017	1423010	2316636	1279171	447336
1599	15.842	294.62	7135045	6873495	9994760	12114930	8372802	3546842	2096244	1680918	1121932	1898476	6066530	4386566	2417158	1342503	541568	2084870	619895	3527127	3286460	9065455	4181495	2009537	1718614	1140066	3320640	14953895	14764914
1600	15.845	294.87	15472906	15247561	14867784	14163531	14444152	13851290	13663238	14364156	14749937	14662414	15075654	14796745	13902080	15215645	15910112	15583732	14757677	15617296	15839224	14678274	15188790	14670410	14815007	14432532	14095024	11662110	5449176
1601	0.669	294.954	22226950	35095200	19222534	39622080	35076496	20492744	18999298	16817688	13255919	11010430	49614728	43265876	85892704	51432176	61023732	10059775	908138	8633414	10109599	3538204	37502472	34299152	6595034	39078408	30348076	1060994	371690
1602	3.536	295.131	781705	1190846	1011904	962493	3935344	9927305	14703895	6836484	54704776	23333934	1260939	74361	241415	446702	25600	81683864	5386802	19234574	667345	970594	1209907	1430887	4730554	226760	306309	5215266	2085256
1603	10.417	295.228	7487437	9450988	4502406	3545590	5044165	2335334	4735408	6220462	6095672	4041610	70992992	20844238	11228753	11769188	7900070	12145998	5498225	19994970	2338432	6166855	2219163	20567952	6428061	3963832	46887176	20775	55684
1604	8.535	295.228	115921	46272	247896	284144	54424	45820	12970	46941	21882	88269	3718131	435918	4377120	706505	181124	602579	284798	212935	325383	1146062	572942	20458	609555	385008	209112	362765	555371
1605	11.93	295.228	1711422	1372204	3487298	2650955	2804533	2770009	3749149	2739858	3102392	3769061	127714784	17598802	3962209	1472538	1381391	7769470	2432720	100129104	6120560	23667318	4121612	1128888	2123453	3367543	3221019	379535	1111520
1606	11.982	295.228	1091187	1195308	5497767	1889918	2714068	2213968	4360182	2340252	2408922	4261443	197340032	25983052	5817470	1801050	2516785	16437804	5478945	207252736	8380196	23787198	1910906	1380344	2949109	2159083	3221018	290020	507881
1607	10.185	295.228	1045879	602972	980560	1160529	1609786	1162881	827767	1192218	1685730	2673414	849964352	106233496	15130562	4280672	14816171	23341310	2288758	151973104	4584554	283243	508718	1142464	6649543	2998178	1494867	221890	659753
1608	9.691	295.228	1143587	832011	522784	1006601	679815	483351	752149	629910	586811	873871	2191203	6197508	563305	207561	173704	1376295	1342629	12448933	305677	133046	508429	1090032	3478822	351914	333412	132262	238333
1609	11.484	295.228	2399773	2211889	5824152	2405289	2440012	1344697	791320	625962	4302842	2266916	9063296	6942930	2832490	1339668	7371069	3862123	3013109	2467451	1528010	2311192	2398063	7377325	4073597	848621	1906621	2171088	2004391
1610	15.97	295.882	2773126	2350306	2424311	2718656	2837964	2659719	2940235	2621834	2772512	2910562	2272255	2735245	2373561	2493865	2366811	2626516	2443562	2425705	2065233	2009110	2085380	2061481	2101427	1821610	1989333	1565990	466982
1611	6.041	295.975	546307	999779	342417	425151	359954	701138	168642	598533	168675	487503	71247	1459188	536768	578311	1020059	595161	321513	645543	761833	34439	357972	388840	430821	207198	413975	824885	858685
1612	15.819	296.086	445669	466716	545134	429440	541839	682476	539081	593639	663543	614162	538486	14149610	9531254	3507628	2171976	1510642	1349790	1049536	1111648	1192143	1095691	1194113	1090102	981966	881135	744406	165162
1613	5.786	296.617	2057703	793665	425884	2369054	533437	106108	1536788	21237	25531	13680	136864384	13300201	3703463	788385	258045	4954582	97232	73427016	37822176	227764960	62722568	6828988	401309952	30627234	2916020	9482662	9076702
1614	15.838	296.871	12269455	12452002	11709420	10964281	12010106	11217650	10850148	11826503	11911451	10865205	11891554	11281745	10747766	11251825	11123244	10785459	11085216	11378341	11163215	9564030	9225502	9465535	9522847	9597559	9023264	21122684	58630964
1615	0.687	296.883	11297805	12278914	30877674	10251788	607262	992559	10680568	18287542	36640524	47419660	2291981	10428322	7693034	1178152	5763746	40121732	29896464	8079182	147608	32105786	4882898	2120082	52349036	3960115	18268326	1651182	1246156
1616	7.442	296.998	1491563	1859820	2570910	2313010	3037648	1445005	3636476	3973430	2011331	1649848	1891155	3091626	1943310	1348062	1853562	1316521	1686970	2798123	2336625	2032926	1861320	1782241	1264455	1621792	2024787	5552718	3619858
1617	6.913	297.113	1788482	4911252	3207994	1584126	36840904	84428912	81848864	73012336	252061184	101762384	1089808	594943	284999	101229	14913	3239043	14400994	1220006	114592	790668	23438524	3351776	1803406	1040679	55434956	14721071	56454652
1618	10.556	297.153	18941802	6682140	16625589	6375572	19965396	17070088	25462436	22364668	8043944	5741426	12670536	42556976	16498957	7758369	9569094	8254972	24287512	5069238	32878078	4354565	15014657	10155369	29152702	4709306	7691089	1136230	2395146
1619	12.32	297.243	8551015	5122950	18581396	8680677	10418986	21541374	28233480	18018182	41326976	21552192	19645630	8348955	4140700	4828449	6427003	13256523	14277536	6515443	3603020	8975726	6757446	3945873	8034433	3836926	6981809	3085455	5474956
1620	11.874	297.243	12277853	7689171	24310084	7086676	3430563	3290722	2564944	3065232	3591710	2441642	18843294	33997404	3302681	972160	6506237	17808522	11332474	8468320	1818911	802895	3598083	14968601	11360663	3739199	7102132	18445240	9792524
1621	10.862	297.243	28644430	15644818	24354280	35997972	94679840	38513180	101115320	117218056	70334680	89340288	2394569472	1240382336	212205456	215310848	402989536	540793728	35825612	780315136	20425868	7291776	10000809	30319860	213168496	44737252	89317752	2104987	8822009
1622	12.769	297.243	2841991	3930338	6512546	5185706	1878253	5905912	7835052	7662659	6947562	2122778	58095160	10133169	3282449	3758016	4664386	11864378	8419295	130066920	12708103	16545011	5132024	3950726	3705562	7577605	3329679	12453352	13538797
1623	15.937	297.827	5221890	5073984	5007490	4370466	5216145	5696769	4867018	4419230	4683268	4778719	6705986	6439872	6064411	6336401	6776514	7588185	8358764	6311258	7362001	11650555	12267674	11956610	10079871	11123789	10207190	94669	1890262
1624	0.732	298.115	1330769	1831431	1342408	1634197	1651532	470357	858066	1990123	876876	2825550	614650	206209	778458	1358209	35855	2708341	448203	4456238	72122	1557572	6428634	2210949	2393703	6127739	6882090	7514160	7233388
1625	15.838	298.866	9910284	10245709	9645006	8920180	9731464	9031550	9028758	9875178	9436781	8770708	9480712	9244554	8675951	8883456	8946085	8858359	8563863	9328269	8894856	7690062	7419236	7477870	7399768	7892423	7067996	2386960	13443199
1626	0.688	298.884	2804630	2534401	6474382	2067880	4541818	19237928	2091510	3813307	7358820	10313004	3818812	6375873	4697478	416415	3515797	8109250	5993618	1547962	241919	6766182	1109991	317361	11257809	943275	3659746	198298	2984976
1627	0.91	299.089	1124074	1433500	2685130	1563520	2790293	3983130	4602558	3858653	5588366	3669399	11038957	1325610	1455417	1451682	847313	3708484	2938286	1460747	2542738	200069	1386001	5151930	2910208	176604	786908	454079	327718
1628	5.216	299.104	1516159	1059636	1185707	1057173	1391652	305191	358959	241817	761214	517984	12573413	1214680	3313122	3492026	1031395	5271572	1491529	5820766	3301256	3075920	2014487	1195246	1608366	3587718	1314936	652763	586072
1629	0.776	299.137	239270	245134	847316	346561	856006	758153	838853	856308	1193037	1847854	2197016	120714	108574	2152959	2847685	145863	0	280473	73109	19422	2313396	5805749	4838404	1397431	1504426	157560	1106461
1630	6.588	299.14	8166526	6544962	7556756	8852825	4805976	2785712	2976426	2206136	2036812	1392595	7259741	1993500	4384074	1333529	2612788	10425316	8740993	34115028	4152411	0	1556327	5194720	3055418	2412198	4545327	202561	68158864
1631	7.406	299.187	899280	1435417	2819053	1152536	3883716	7935319	6850743	7930581	6735514	4223701	646709	933367	897728	305713	814368	849030	61148180	4566172	1378694	396250	1152650	6929824	1398278	141095	316962	1903924	28900440
1632	13.723	299.259	6484526	8116767	17616690	8915540	21492092	7035548	3318185	5973770	4432870	12366061	1710743	805113	1655248	2964172	1129274	1126362	2920862	13093069	2208966	3010160	2679324	6055024	720230	3635585	3000454	568165696	635130112
1633	11.554	299.259	426836096	542197376	962954496	929798208	504878432	308868320	883736896	612820672	715312448	532723552	2969003520	1585450624	374232064	177512000	2244421120	679443648	779725504	716853248	39692248	20770842	76369832	484312000	1047683008	232395264	520124352	552584	260307
1634	11.555	299.423	293751	503961	810450	1066063	415133	252624	750520	492402	670627	388897	2250243	1741614	327518	28760	2325330	839541	775947	532462	0	0	0	475306	438094	88045	513973	521965	247445
1635	11.618	299.424	372003	422763	1236607	595929	347521	118893	387118	193517	663293	395912	2785009	1588450	252725	14571	1014054	321924	480962	654045	0	0	0	481030	613954	87853	179078	2712572	2721038
1636	15.816	299.92	2922904	3104974	2629359	2791954	2784272	2751080	2931494	2882467	2822664	2900368	2964636	2606843	2552720	2378718	2428178	2768310	2378050	2779975	2846924	2749969	2605460	2692696	2612720	2769702	2784112	1410115	506702
1637	5.223	299.935	1603170	3261380	538334	787011	2294251	598295	1456030	576754	613326	870895	591965	1576636	1352746	3960766	3917113	2646162	2066282	754680	1738132	157891	695548	2670150	2280726	1114944	1131666	1023998	458743
1638	4.772	299.949	555249	1151201	793446	625643	269500	23362	10878	35807	9768	41556	339711	2186820	861261	3052821	863247	5362302	1116302	653719	15708	29020	258271	21982	85638	2725030	6504445	4917898	923802
1639	0.774	300.039	3317482	803921	2237169	14843681	8159594	4968458	4935054	6539576	11563082	6903792	36542724	7110033	67344528	147555712	7668690	75420072	7658312	59071248	714478	66955460	13555892	9176184	1737475	66870904	35436472	1936870	7830168
1640	15.839	300.14	3302368	3705530	6514809	6973992	7644396	8098676	9226410	10394739	11728135	11252547	11576977	6696973	4048124	4029018	2308337	4988116	5153370	6912611	5543696	5907358	6017356	3649942	4074338	3255797	4499528	1000572	5473516
1641	3.765	300.193	4562036	6154172	9269760	5117475	3353074	1463726	1311135	1496687	1440283	1427267	1320448	3094995	3972453	1997512	8174515	1293204	2708114	630811	6148225	4605768	5986126	3620200	4505036	2232455	2716114	422224	1770549
1642	4.376	300.193	4917264	6613737	7657570	6563076	3039534	843429	1562216	2062896	1456744	1388776	1185950	3936981	4654246	1385258	3887038	954918	1385423	2322852	3847833	3488464	8944748	2716914	2690234	1205706	3532581	1899261	2021159
1643	15.838	300.861	2878188	2893814	2869814	2606649	2777555	2506948	2655496	2679487	2726805	2623356	2654824	2579392	2546058	2551086	2589513	2571015	2486240	2562046	2563119	2098762	2104093	2144623	2219714	2017969	1999505	653624	543136
1644	15.805	300.991	890436	646846	765073	763594	697635	1419602	917005	990460	1257026	843857	800476	916984	623444	801066	709431	572260	773567	685736	731825	749558	1094601	1217834	607417	626568	634768	64690	1940780
1645	0.739	301.066	2321468	2693882	1730206	2470733	2535055	1715993	2106338	2053409	1609849	1098210	2126897	1621069	186558	2692490	1470285	1070278	95412	78261	620310	20878510	14303091	304085	1795334	1971975	891799	33435280	19340816
1646	6.916	301.072	963694	28388	17569	0	2139594	1921572	1046042	5473930	1227344	4192111	115824192	20351436	4725856	4624978	377619	5552846	514934	9972826	13202	1101268	376406	218914688	110195192	1751100288	238151888	574575	3985904
1647	0.908	301.104	3107762	3548986	4266164	3648839	3800869	4466936	4683074	4016193	6428804	4947872	3642262	1062854	1440213	2048421	1548357	4483618	4636126	1850216	4922067	186597	2207878	5223872	6457411	1341198	3686800	3454422	2718726
1648	5.925	301.145	1777022	3812742	9361099	2378222	8262955	5928038	2893530	5680376	9581729	15762558	56860	99199	16371	297805	28163	1434701	201710	239549	3960375	25269	41057	5549	1826887	7549466	28757108	102048	99760688
1649	7.107	301.202	16762961	18489904	25256380	18097128	28344942	43316096	54055192	36025656	31813758	31673422	1235067	2621456	9558069	1095755	1155222	3190252	223212896	7466484	2675138	71349	5191328	12283861	8260686	1684033	1281174	269548	56957
1650	10.953	301.221	165169	189533	74444	293399	114932	90994	108196	81161	46826	63508	80814	96253	104627	68893	94951	49231	119874	100129	185233	413520	129440	44901	194630	117375	186870	122077	170008
1651	15.835	301.918	286514	209187	188514	125515	171239	130489	198096	163758	141430	136128	211896	154538	169408	145005	192998	156375	153427	100239	178281	99977	213141	123397	121220	138059	121506	825284	897766
1652	4.304	301.919	40339	41568	32004	36794	520472	859037	139549	131979	2981375	1966632	1856585	2061228	1322084	8613225	1011960	5757656	1249983	2835335	662448	0	196763	325979	774903	2537266	4363704	303171	177719
1653	5.223	301.932	365128	604131	230209	435923	764234	191279	266087	125958	148741	178527	56230	681168	370507	755913	881391	743228	442195	124822	269617	0	236270	896648	382730	190659	149888	1566581	4238312
1654	0.916	301.998	6344278	12228575	15190385	7050234	3260692	2480047	1624602	1462658	3504976	2298996	3119028	1519390	4762748	4365277	12469966	5164030	180754592	16387188	3460848	326076	883375	153456320	52568884	6765096	4626624	268044	725298
1655	0.731	302.136	761720	308290	815018	369640	370400	564223	369389	605865	564348	389082	12428806	2568010	5317264	3927959	310269	6067074	347778	5367644	2698102	141634	14755384	2840871	11786228	715298	1762279	1752473	7955831
[truncated: 2,310 more rows]

## Sheet: Fig 1i
Fig 1i
Hepatic fibrosis bile acid target analysis
Serum bile acid (healthy people n=25, hepatic fibrosis n=62)
[truncated: 33 more rows]
[truncated: 38 more columns]

## Sheet: Fig 1j
Fig 1j
[truncated: 22 more rows]

## Sheet: Fig 1k
Fig 1k
[truncated: 19 more rows]

[truncated: 3 more sheets: Fig 1l, Fig 1m, Fig 1n]
