# Supplementary material for: Parabacteroides distasonis ameliorates hepatic fibrosis potentially via modulating intestinal bile acid metabolism and hepatocyte pyroptosis in male mice
Source: Nat Commun. 2023 Apr 1;14:1829. doi: 10.1038/s41467-023-37459-z (PMC10067939; doi:10.1038/s41467-023-37459-z)
Supplement: Supplementary file 3 — Source Data [file 41467_2023_37459_MOESM3_ESM.zip › Source Data_1/Fig 2.xlsx]

## Sheet: Fig 2b
Fig 2b
P.d. level n=6
Control	TAA	TAA+P.d.	TAA+P.d.-H	P.d.
1248.34	1275.48	4036.03	1112.31	46463.4
1138.8	1092.33	6583.14	1134.41	42665.2
1258.05	823.79	6454.85	3492.04	52575.8
1274.67	823.576	4859.52	3369.41	61652.3
1682.06	785.013	4671.96	4708.18	64332
1345.78	666.273	4043.78	4967.28	61383.7

## Sheet: Fig 2c
Fig 2c
AST enzyme activity n=6
Control	TAA	TAA+P.d.	TAA+P.d.-H	P.d.
65.1662	82.3152	89.1748	123.473	68.596
78.8854	102.894	68.596	113.183	48.0172
89.1748	92.6046	85.745	130.332	44.5874
68.596	109.754	113.183	109.754	58.3066
48.0172	85.745	92.6046	109.754	65.1662
61.7364	133.762	96.0344	113.75	44.25

## Sheet: Fig 2d
Fig 2d
ALT enzyme activity n=6
Control	TAA	TAA+P.d.	TAA+P.d.-H	P.d.
68.596	89.1748	85.745	133.762	53.8214
61.7364	154.341	92.6046	92.6046	51.2713
89.1748	133.762	113.183	123.473	44.5874
78.8854	140.622	120.043	150.911	54.8768
65.1662	140.622	116.613	144.052	54.8768
54.8768	164.63	92.6046	142.05	43.0307

## Sheet: Fig 2e
Fig 2e
Hepatic fibrosis-related genes n=6
	Control						TAA						TAA+P.d.
Col1a1	0.84	0.98	0.85	1.33	1.05	1.01	12.46	12.38	21.85	15.66	16.63	15.796	21.85	7.94	35.99	13.26	24.63	20.734
Timp1	0.73	0.67	0.56	2.04	1.09	1.018	22.78	24.58	34.05	34.52	31.05	29.396	14.72	7.94	15.69	22.62	26.65	17.524
Acta2	1.04	1.02	1.08	0.85	0.99	0.996	4.41	2.13	4.29	7.37	4.6	4.56	3.14	2.57	8.76	3.39	6.08	4.788
Tgfb	0.83	0.97	0.71	1.49	1.06	1.012	2.97	3.23	5.79	5.71	4.91	4.522	2.52	2.27	2.54	2.72	3.63	2.736

## Sheet: Fig 2f
Fig 2f

## Sheet: Fig 2g
Fig 2g
				Apaf1
				Pro-Caspase-11
				Cl-Caspase-11
				Pro-Caspase-3
				Cl-Caspase-3
				Fl-GSDME
				N-GSDME
				Nlrp3
				Pro-Caspase-1
				Cl-Caspase-1
				GSDMD
				IL1β-percursor
				IL1β-mature form
				αSMA
				COL1A1
				TGFβ
				TIMP1
				IL6
				GAPDH

## Sheet: Fig 2h
Fig 2h
Serum bile acid (n=6)
	Control						TAA						TAA+P.d.
ω-MCA	136.034	100.229	69.3138	58.0638	57.7031	66.2464	146.46	148.102	132.538	124.434	300.656	239.851	113.787	121.078	134.526	136.827	128.027	118.53
β-MCA	39.5053	56.7411	55.7597	53.8246	17.9305	39.7942	137.912	151.658	132.63	157.065	330.343	212.732	193.251	167.118	140.529	334.618	123.815	54.6754
CA	129.173	25.6263	20.0055	19.3607	13.7921	14.401	120.383	13.6199	155.549	43.2879	225.749	170.092	188.887	152.93	171.327	229.949	85.2184	20.8087
UDCA/HDCA	12.54	11.46	13.54	11.04	10.32	24.25	54.26	55.9	60.43	62.05	44.05	42.05	17.73	15.32	30.2	32.05	33.72	10.54
DCA	14.6994	14.7961	15.2662	16.8306	11.8011	13.5825	41.6445	40.8568	40.2013	16.3487	20.3791	40.6852	9.79629	17.3309	10.2303	14.2973	13.7649	17.2178
Tβ/αMCA	921.648	734.721	532.218	580.612	331.628	381.125	6460.29	2946.02	6178.58	2240.11	10362.5	6848.26	6201.68	9024.39	7304.26	11322.1	4602.84	6528.87
TCA	134.261	92.9372	70.3728	75.8769	43.7069	54.9509	580.81	333.792	497.382	259.295	615.695	420.211	306.042	430.655	569.464	449.487	302.882	932.696
THDCA/TUDCA	16.2765	13.6677	8.28235	9.92327	7.66745	12.6664	33.7028	21.1498	35.0638	10.7147	34.5674	25.7392	36.7532	36.6717	55.5868	40.5762	28.7228	21.5018
TCDCA	19.0349	20.1008	14.3731	22.7666	15.2653	15.5641	221.34	140.681	232.591	123.548	279.196	135.019	158.517	140.793	110.42	109.2	90.9609	57.9284
TDCA	20.9933	17.4147	13.3959	18.8112	11.2568	20.0489	52.8746	15.0778	39.9365	18.8714	25.5729	20.8034	9.25935	11.51	22.835	19.0016	32.4442	14.4881
Hepatic bile acid (n=6)
	Control						TAA						TAA+P.d.
ω-MCA	3.56509	4.46469	4.66502	2.08478	2.22681	1.83805	8.03152	3.39772	7.00456	4.32804	12.2711	6.58849	6.59971	4.71492	6.91123	8.94358	6.14585	9.37711
β-MCA	16.8463	16.624	22.4379	10.9928	9.52218	8.65914	26.8165	26.1283	26.9418	9.71264	38.3432	13.5539	25.3514	12.2914	11.6736	23.9224	15.1195	18.0372
CA	7.80206	11.7308	9.93042	5.91296	7.55415	5.92394	12.6576	13.5645	11.1333	13.8366	13.8523	12.8022	11.0529	3.51789	5.76915	8.0763	3.39652	8.35029
UDCA/HDCA	11.369	12.0714	8.91693	12.5549	11.7289	6.25251	12.8425	14.1639	16.584	15.304	15.0381	12.0741	18.0879	10.4978	10.4696	10.9603	10.5317	11.4915
DCA	0.04837	0.060121	0.070163	0.050902	0.106717	0.048058	0.287582	0.230381	0.432141	0.467803	0.391521	0.21632	0.216803	0.222168	0.384423	0.272874	0.345546	0.196573
Tβ/αMCA	244.675	323.732	634.356	351.315	223.012	144.537	581.791	574.838	993.985	323.104	2039.27	541.165	570.634	729.219	774.741	557.171	591.047	503.62
TCA	30.9029	46.3761	114.723	47.5477	36.5038	23.9656	63.5917	60.8021	107.372	40.6798	164.182	43.8904	48.7577	57.2916	40.3052	72.677	52.4757	45.8629
THDCA/TUDCA	11.5795	6.38871	10.9556	11.1615	12.2414	15.2137	8.06579	6.05697	15.3855	14.4888	14.8786	15.5544	8.96242	10.1545	16.7109	8.81592	9.28901	8.38083
TCDCA	1.84066	3.90636	7.23237	4.69115	3.97786	2.34768	13.4389	19.6464	22.5981	18.6381	37.3319	17.6946	13.1725	13.2786	11.3531	14.1874	13.7385	10.9645
TDCA	9.63749	4.91604	12.9544	12.0732	12.5056	9.66737	13.5749	8.00325	11.1405	12.6217	13.1834	15.242	4.04262	12.1949	10.9091	11.1886	12.4392	14.0474
Ileum bile acid (n=5)
	Control					TAA					TAA+P.d.
ω-MCA	79530060	40595900	49922480	18917870	17019250	26541490	7290688	3128670	1102768	46037010	15281580	4987539	2529840	5428705	82970860
β-MCA	540882700	283130600	272774900	131178500	106207500	154874700	61670820	24825800	9726210	227211800	61833100	24703040	67181940	32615380	356474500
CA	2386275000	1922824000	1833434000	1574123000	1429492000	1767650000	895821500	388700200	159196800	1174178000	530157000	414435300	1150962000	504307800	1417288000
UDCA/HDCA	11952440	8172220	6019375	2533885	3476401	1652513	764099	256019	89309.8	1272923	3378592	3284227	1036205	361080	3346095
CDCA	2603296	2752193	936256	1802288	2078942	3713752	1382030	405623	181020	2252116	5069588	5414777	4752669	1425481	5638455
DCA	89368540	53727520	31222980	29541170	34053880	31672820	9488857	4880741	2845982	6167563	3100502	4002214	6783263	3498716	15688660
Tβ/αMCA	15006130000	10737390000	7903776000	11666210000	16981400000	5296897000	6037413000	5258180000	2148207000	7302611000	8489619000	8679034000	9389223000	9609151000	8788223000
TCA	6340681000	7028593000	5546455000	6452283000	12792720000	2051913000	17005340000	3034950000	1355011000	1832737000	826268700	1144996000	19380600000	6976369000	2261411000
THDCA/TUDCA	597388000	531637100	258632800	491620500	893977500	133655900	128127100	159517600	75212680	144731100	285140300	308649500	1115201000	429899700	230049900
TCDCA	645762400	461555700	196835300	497124100	894520600	381535700	895396700	358694700	130132300	637014000	603773700	593572200	3653677000	1235928000	831764700
TDCA	259642600	259539700	105022300	369659600	1042755000	30290210	65127550	81792220	28354910	48484620	407933200	528188600	538006100	168476500	60906990
Cecum bile acid (n=6)
	Control						TAA						TAA+P.d.
ω-MCA	374.907	344.649	373.374	452.329	359.614	395.105	133.343	206.74	151.473	367.08	331.151	300.635	467.368	434.513	376.606	390.838	438.969	427.79
β-MCA	377.141	311.01	316.339	422.452	313.668	350.82	182.941	215.037	166.902	124.951	134.405	175.863	467.368	207.817	232.4	242.932	380.214	316.82
CA	171.623	51.3466	48.4117	166.561	30.0266	81.6663	75.2197	242.671	34.4154	8.3278	21.1496	21.3175	319.644	38.0174	24.8364	23.2784	19.3194	38.6112
UDCA/HDCA	447.237	657.151	1162.09	865.783	676.532	901.467	835.847	208.553	1141.06	493.89	457.537	325.084	220.628	2733	341.053	359.732	423.691	351.758
CDCA	379.887	468.464	735.536	714.791	665.703	705.343	292.008	360.122	228.201	292.008	242.522	228.201	673.335	653.764	891.76	559.366	418.564	292.794
DCA	234.655	225.964	272.846	232.654	248.8	251.433	229.396	158.595	272.832	109.667	119.587	127.306	113.59	78.6583	161.545	29.1749	225.022	143.71
LCA	13.8374	17.1041	20.5592	20.2264	27.8727	22.8861	45.0743	7.66053	43.3582	31.7016	23.5692	28.8266	12.7861	10.4575	32.9289	34.5295	40.3124	15.9556
Tβ/αMCA	56.7593	20.352	21.484	47.8439	22.8794	30.7357	19.2823	13.1224	10.9788	18.3826	19.7373	20.8123	186.95	50.4946	25.8277	25.8128	15.0383	29.8673
TCA	1.68261	0.475809	0.546577	1.41153	0.654313	0.870808	0.359656	2.22775	0.468575	0.204788	0.235683	0.090615	2.76306	1.05923	0.310224	0.304677	0.201165	0.620477
THDCA/TUDCA	0.411828	0.295665	0.202229	0.293162	0.198484	0.231292	0.112234	0.228444	0.069027	0.112202	0.043096	0.115854	0.377159	0.104659	0.159842	0.19336	0.030079	0.164377
TCDCA	1.69227	1.25055	1.3716	1.72673	1.28319	1.46051	0.751346	1.4225	0.355311	0.474988	0.244263	0.388443	2.48678	0.951161	1.20002	1.15685	0.457084	0.981328
TDCA	0.912033	0.998106	1.30941	1.43558	1.07231	1.27243	0.702974	1.1929	0.631951	0.288207	0.279408	0.457139	0.539889	0.259408	0.673309	0.683731	0.496779	0.287182
