# Supplementary material for: Parabacteroides distasonis ameliorates hepatic fibrosis potentially via modulating intestinal bile acid metabolism and hepatocyte pyroptosis in male mice
Source: Nat Commun. 2023 Apr 1;14:1829. doi: 10.1038/s41467-023-37459-z (PMC10067939; doi:10.1038/s41467-023-37459-z)
Supplement: Supplementary file 3 — Source Data [file 41467_2023_37459_MOESM3_ESM.zip › Source Data_1/Fig 3.xlsx]

## Sheet: Fig 3a
Fig 3a
TCDCA levels (n=6)
TCDCA	22×105cfu/ml P.d.+TCDCA	110×105cfu/ml P.d.+TCDCA	550×105cfu/ml P.d.+TCDCA
0.916567	0.894739	0.874436	0.931234
0.969225	0.897476	0.826145	0.844426
0.915627	0.912254	0.842436	0.900765
0.926	0.895647	0.85356	0.90178
0.9592	0.8756	0.84356	0.83456
0.935	0.9134	0.9067	0.93467
CDCA/TCDCA (%) (n=6)
TCDCA	22×105cfu/ml P.d.+TCDCA	110×105cfu/ml P.d.+TCDCA	550×105cfu/ml P.d.+TCDCA
0	3.79016	0	2.03547
0	6.82893	2.54737	0
0	2.03715	8.1567	7.31378
0	5.96654	4.04541	2.05593
0	3.57332	2.51672	2.81106
0	2.81211	5.87074	7.10946

## Sheet: Fig 3b
Fig 3b
TCDCA peak area					TCDCA levels (n=6)
TCDCA		TCDCA+P.d.			TCDCA	TCDCA+P.d.
RT	Peak area	RT	Peak area		27.9242	24.0005
0.066	0	0.021	0		26.3293	25.0692
0.082	0	0.037	0		27.8856	25.2018
0.099	0	0.054	0		25.4572	24.2314
0.116	0	0.07	0		25.0456	24.4576
0.132	0	0.087	0		24.0345	24.3455
0.149	0	0.104	0
0.166	0	0.12	0
0.182	0	0.137	0
0.199	0	0.154	0
0.216	0	0.17	0
0.232	0	0.187	0
0.249	0	0.204	0
0.265	0	0.22	0
0.282	0	0.237	0
0.299	0	0.254	0
0.315	0	0.27	0
0.332	0	0.287	0
0.349	0	0.304	0
0.365	0	0.32	0
0.382	0	0.337	0
0.399	0	0.353	0
0.415	0	0.37	0
0.432	0	0.387	0
0.449	0	0.403	0
0.465	0	0.42	0
0.482	0	0.437	0
0.498	0	0.453	0
0.515	0	0.47	0
0.532	0	0.487	0
0.548	0	0.503	0
0.565	0	0.52	0
0.582	0	0.537	0
0.598	0	0.553	0
0.615	0	0.57	0
0.632	0	0.587	0
0.648	0	0.603	0
0.665	0	0.62	0
0.682	0	0.636	0
0.698	0	0.653	0
0.715	0	0.67	0
0.732	0	0.686	0
0.748	0	0.703	0
0.765	0	0.72	0
0.781	0	0.736	0
0.798	0	0.753	0
0.815	0	0.77	0
0.831	0	0.786	0
0.848	0	0.803	0
0.865	0	0.82	0
0.881	0	0.836	0
0.898	0	0.853	0
0.915	0	0.869	0
0.931	0	0.886	0
0.948	0	0.903	0
0.965	0	0.919	0
0.981	0	0.936	0
0.998	0	0.953	0
1.014	0	0.969	0
1.031	0	0.986	0
1.048	0	1.003	0
1.064	0	1.019	0
1.081	0	1.036	0
1.098	0	1.053	0
1.114	0	1.069	0
1.131	0	1.086	0
1.148	0	1.103	0
1.164	0	1.119	0
1.181	0	1.136	0
1.198	0	1.152	0
1.214	0	1.169	0
1.231	0	1.186	0
1.248	0	1.202	0
1.264	0	1.219	0
1.281	0	1.236	0
1.297	0	1.252	0
1.314	0	1.269	0
1.331	0	1.286	0
1.347	0	1.302	0
1.364	0	1.319	0
1.381	0	1.336	0
1.397	0	1.352	0
1.414	0	1.369	0
1.431	0	1.385	0
1.447	0	1.402	0
1.464	0	1.419	0
1.481	0	1.435	0
1.497	0	1.452	0
1.514	0	1.469	0
1.531	0	1.485	0
1.547	0	1.502	0
1.564	0	1.519	0
1.58	0	1.535	0
1.597	0	1.552	0
1.614	0	1.569	0
1.63	0	1.585	0
1.647	0	1.602	0
1.664	0	1.619	0
1.68	0	1.635	0
1.697	0	1.652	0
1.714	0	1.668	0
1.73	0	1.685	0
1.747	0	1.702	0
1.764	0	1.718	0
1.78	0	1.735	0
1.797	0	1.752	0
1.813	0	1.768	0
1.83	0	1.785	0
1.847	0	1.802	0
1.863	0	1.818	0
1.88	0	1.835	0
1.897	0	1.852	0
1.913	0	1.868	0
1.93	0	1.885	0
1.947	0	1.902	0
1.963	0	1.918	0
1.98	0	1.935	0
1.997	0	1.951	0
2.013	0	1.968	0
2.03	0	1.985	0
2.047	0	2.001	0
2.063	0	2.018	0
2.08	0	2.035	0
2.096	0	2.051	0
2.113	0	2.068	0
2.13	0	2.085	0
2.146	0	2.101	0
2.163	0	2.118	0
2.18	0	2.135	0
2.196	0	2.151	0
2.213	0	2.168	0
2.23	0	2.184	0
2.246	0	2.201	0
2.263	0	2.218	0
2.28	0	2.234	0
2.296	0	2.251	0
2.313	0	2.268	0
2.329	0	2.284	0
2.346	0	2.301	0
2.363	0	2.318	0
2.379	0	2.334	0
2.396	0	2.351	0
2.413	0	2.368	0
2.429	0	2.384	0
2.446	0	2.401	0
2.463	0	2.418	0
2.479	0	2.434	0
2.496	0	2.451	0
2.513	0	2.467	0
2.529	0	2.484	0
2.546	0	2.501	0
2.563	0	2.517	0
2.579	0	2.534	0
2.596	0	2.551	0
2.612	0	2.567	0
2.629	0	2.584	0
2.646	0	2.601	0
2.662	0	2.617	0
2.679	0	2.634	0
2.696	0	2.651	0
2.712	0	2.667	0
2.729	0	2.684	0
2.746	0	2.7	0
2.762	0	2.717	0
2.779	0	2.734	0
2.796	0	2.75	0
2.812	0	2.767	0
2.829	0	2.784	0
2.846	0	2.8	0
2.862	0	2.817	0
2.879	0	2.834	0
2.895	0	2.85	0
2.912	0	2.867	0
2.929	0	2.884	0
2.945	0	2.9	0
2.962	0	2.917	0
2.979	0	2.934	0
2.995	0	2.95	0
3.012	0	2.967	0
3.029	0	2.983	0
3.045	0	3	0
3.062	0	3.017	0
3.079	0	3.033	0
3.095	0	3.05	0
3.112	0	3.067	0
3.128	0	3.083	0
3.145	0	3.1	0
3.162	0	3.117	0
3.178	0	3.133	0
3.195	0	3.15	0
3.212	0	3.167	0
3.228	0	3.183	0
3.245	0	3.2	0
3.262	0	3.217	0
3.278	0	3.233	0
3.295	0	3.25	0
3.312	0	3.266	0
3.328	0	3.283	0
3.345	0	3.3	0
3.362	0	3.316	0
3.378	0	3.333	0
3.395	0	3.35	0
3.411	0	3.366	0
3.428	0	3.383	0
3.445	0	3.4	0
3.461	0	3.416	0
3.478	0	3.433	0
3.495	0	3.45	213.439
3.511	0	3.466	0
3.528	0	3.483	0
3.545	0	3.499	0
3.561	0	3.516	0
3.578	0	3.533	0
3.595	0	3.549	316.314
3.611	0	3.566	0
3.628	0	3.583	0
3.644	0	3.599	0
3.661	0	3.616	0
3.678	0	3.633	299.66
3.694	250.144	3.649	0
3.711	0	3.666	0
3.728	0	3.683	0
3.744	0	3.699	0
3.761	0	3.716	0
3.778	0	3.733	0
3.794	0	3.749	0
3.811	0	3.766	0
3.828	0	3.782	0
3.844	0	3.799	0
3.861	0	3.816	0
3.878	0	3.832	0
3.894	0	3.849	0
3.911	0	3.866	0
3.927	0	3.882	0
3.944	0	3.899	0
3.961	0	3.916	0
3.977	287.469	3.932	0
3.994	0	3.949	0
4.011	279.207	3.966	0
4.027	0	3.982	0
4.044	0	3.999	0
4.061	275.222	4.015	0
4.077	0	4.032	0
4.094	0	4.049	0
4.111	0	4.065	0
4.127	0	4.082	0
4.144	0	4.099	0
4.161	233.613	4.115	0
4.177	0	4.132	0
4.194	0	4.149	0
4.21	0	4.165	0
4.227	0	4.182	0
4.244	296.368	4.199	0
4.26	0	4.215	0
4.277	0	4.232	0
4.294	0	4.249	0
4.31	319.298	4.265	0
4.327	0	4.282	0
4.344	0	4.298	0
4.36	0	4.315	0
4.377	0	4.332	0
4.394	0	4.348	0
4.41	0	4.365	0
4.427	0	4.382	0
4.443	0	4.398	0
4.46	0	4.415	0
4.477	0	4.432	0
4.493	0	4.448	0
4.51	0	4.465	0
4.527	0	4.482	0
4.543	0	4.498	0
4.56	0	4.515	0
4.577	0	4.532	0
4.593	0	4.548	0
4.61	0	4.565	0
4.627	434.002	4.581	0
4.643	0	4.598	0
4.66	0	4.615	0
4.677	0	4.631	0
4.693	0	4.648	0
4.71	0	4.665	354.531
4.726	0	4.681	0
4.743	0	4.698	0
4.76	0	4.715	0
4.776	0	4.731	0
4.793	0	4.748	0
4.81	0	4.765	0
4.826	0	4.781	0
4.843	0	4.798	0
4.86	0	4.814	375.375
4.876	0	4.831	0
4.893	0	4.848	0
4.91	0	4.864	0
4.926	0	4.881	0
4.943	0	4.898	0
4.96	0	4.914	0
4.976	0	4.931	0
4.993	0	4.948	0
5.009	0	4.964	0
5.026	0	4.981	0
5.043	377.043	4.998	0
5.059	0	5.014	0
5.076	0	5.031	0
5.093	0	5.048	0
5.109	0	5.064	0
5.126	0	5.081	0
5.143	0	5.097	0
5.159	0	5.114	0
5.176	0	5.131	0
5.193	0	5.147	0
5.209	0	5.164	0
5.226	0	5.181	0
5.242	0	5.197	0
5.259	0	5.214	0
5.276	0	5.231	0
5.292	0	5.247	0
5.309	0	5.264	0
5.326	0	5.281	0
5.342	0	5.297	0
5.359	0	5.314	0
5.376	0	5.331	0
5.392	260.118	5.347	0
5.409	0	5.364	0
5.426	0	5.38	0
5.442	0	5.397	0
5.459	0	5.414	0
5.476	0	5.43	0
5.492	0	5.447	249.002
5.509	0	5.464	0
5.525	0	5.48	0
5.542	0	5.497	0
5.559	0	5.514	0
5.575	0	5.53	0
5.592	0	5.547	0
5.609	0	5.564	0
5.625	0	5.58	0
5.642	0	5.597	0
5.659	0	5.613	257.961
5.675	0	5.63	0
5.692	0	5.647	0
5.709	266.003	5.663	0
5.725	0	5.68	0
5.742	0	5.697	0
5.758	0	5.713	0
5.775	0	5.73	0
5.792	0	5.747	0
5.808	0	5.763	0
5.825	0	5.78	0
5.842	0	5.797	0
5.858	0	5.813	0
5.875	0	5.83	0
5.892	0	5.847	0
5.908	0	5.863	0
5.925	0	5.88	0
5.942	0	5.896	0
5.958	0	5.913	0
5.975	0	5.93	0
5.992	0	5.946	0
6.008	0	5.963	0
6.025	0	5.98	0
6.041	0	5.996	0
6.058	0	6.013	0
6.075	0	6.03	0
6.091	0	6.046	0
6.108	0	6.063	0
6.125	0	6.08	0
6.141	0	6.096	0
6.158	0	6.113	0
6.175	0	6.129	0
6.191	0	6.146	0
6.208	0	6.163	0
6.225	0	6.179	0
6.241	0	6.196	0
6.258	0	6.213	0
6.275	0	6.229	0
6.291	0	6.246	0
6.308	0	6.263	0
6.324	0	6.279	0
6.341	0	6.296	0
6.358	0	6.313	0
6.374	0	6.329	0
6.391	0	6.346	0
6.408	0	6.363	0
6.424	0	6.379	0
6.441	0	6.396	0
6.458	0	6.412	0
6.474	0	6.429	0
6.491	0	6.446	0
6.508	0	6.462	0
6.524	0	6.479	0
6.541	0	6.496	0
6.557	0	6.512	0
6.574	0	6.529	0
6.591	0	6.546	0
6.607	0	6.562	0
6.624	0	6.579	0
6.641	0	6.596	0
6.657	0	6.612	0
6.674	0	6.629	0
6.691	0	6.646	0
6.707	0	6.662	0
6.724	0	6.679	0
6.741	0	6.695	0
6.757	0	6.712	0
6.774	0	6.729	0
6.791	0	6.745	0
6.807	0	6.762	0
6.824	0	6.779	0
6.84	0	6.795	0
6.857	0	6.812	0
6.874	0	6.829	0
6.89	0	6.845	0
6.907	0	6.862	0
6.924	0	6.879	0
6.94	0	6.895	0
6.957	0	6.912	0
6.974	0	6.928	0
6.99	0	6.945	0
7.007	0	6.962	0
7.024	0	6.978	0
7.04	0	6.995	0
7.057	0	7.012	0
7.073	0	7.028	0
7.09	0	7.045	0
7.107	315.338	7.062	0
7.123	514.272	7.078	0
7.14	843.412	7.095	0
7.157	927.56	7.112	563.431
7.173	738.211	7.128	867
7.19	839.551	7.145	1045.45
7.207	507.458	7.162	1250.91
7.223	468.468	7.178	939.386
7.24	442.284	7.195	627.842
7.257	318.333	7.211	851.752
7.273	0	7.228	399.215
7.29	316.665	7.245	468.589
7.307	303.119	7.261	415.676
7.323	0	7.278	340.93
7.34	239.706	7.295	373.108
7.356	0	7.311	408.965
7.373	0	7.328	213.613
7.39	253.737	7.345	242.066
7.406	0	7.361	211.889
7.423	0	7.378	0
7.44	0	7.395	0
7.456	0	7.411	0
7.473	0	7.428	0
7.49	0	7.444	0
7.506	0	7.461	0
7.523	0	7.478	0
7.54	0	7.494	0
7.556	0	7.511	0
7.573	0	7.528	0
7.59	0	7.544	0
7.606	0	7.561	0
7.623	0	7.578	0
7.639	0	7.594	0
7.656	0	7.611	0
7.673	0	7.628	0
7.689	0	7.644	0
7.706	0	7.661	0
7.723	0	7.678	0
7.739	0	7.694	0
7.756	0	7.711	0
7.773	0	7.727	0
7.789	0	7.744	0
7.806	0	7.761	0
7.823	0	7.777	0
7.839	0	7.794	0
7.856	0	7.811	0
7.872	0	7.827	0
7.889	0	7.844	0
7.906	0	7.861	0
7.922	0	7.877	0
7.939	0	7.894	0
7.956	0	7.911	0
7.972	0	7.927	0
7.989	0	7.944	0
8.006	704.903	7.961	0
8.022	2078.62	7.977	0
8.039	6124.6	7.994	0
8.056	15106.1	8.01	0
8.072	40541.6	8.027	961.896
8.089	64593.9	8.044	3873.22
8.106	87664.6	8.06	11359.7
8.122	94145.5	8.077	25597.8
8.139	94317.9	8.094	53126.4
8.155	80594.2	8.11	83576.7
8.172	67317.7	8.127	100560
8.189	56312.7	8.144	112522
8.205	43715.2	8.16	101966
8.222	33520.5	8.177	87854.1
8.239	25655.2	8.194	71903.7
8.255	20821.7	8.21	61122.5
8.272	16590.9	8.227	46608.4
8.289	13801	8.243	36577.4
8.305	11185.7	8.26	27665.9
8.322	10344.7	8.277	22698.5
8.339	8065.19	8.293	18245.3
8.355	7354.23	8.31	13992.5
8.372	5845.78	8.327	12932.7
8.388	5652.08	8.343	10844.4
8.405	5270.16	8.36	9911.23
8.422	3993.53	8.377	7940.85
8.438	4310.95	8.393	6835.94
8.455	3843.55	8.41	5964.91
8.472	3362.32	8.427	5747.6
8.488	3316.48	8.443	5622.74
8.505	2338.42	8.46	4391.41
8.522	2914.47	8.477	4052.4
8.538	2028.65	8.493	3098.94
8.555	1871.1	8.51	3615.14
8.572	1532.66	8.526	2832.57
8.588	1576.68	8.543	2792.17
8.605	2023.06	8.56	2383.75
8.622	1608.13	8.576	1945.9
8.638	1812.35	8.593	2498.59
8.655	854.692	8.61	2041.68
8.671	1351.75	8.626	1688.26
8.688	944.042	8.643	1377.91
8.705	1171.28	8.66	1387.15
8.721	898.598	8.676	1778.89
8.738	1295.46	8.693	1352
8.755	1145	8.71	1437.93
8.771	1175.44	8.726	1422.04
8.788	1170.32	8.743	1366.04
8.805	1471.41	8.759	971.225
8.821	1808.48	8.776	1142.1
8.838	1618.28	8.793	663.79
8.855	1392.82	8.809	954.847
8.871	1011.82	8.826	794.695
8.888	1579.29	8.843	759.289
8.905	1290.42	8.859	577.513
8.921	1083.4	8.876	783.904
8.938	1277.13	8.893	737.098
8.954	1014.25	8.909	657.31
8.971	849.053	8.926	780.014
8.988	1013.7	8.943	817.185
9.004	784.469	8.959	788.013
9.021	472.75	8.976	876.339
9.038	866.678	8.993	1253.73
9.054	624.534	9.009	1147.56
9.071	595.952	9.026	1008.07
9.088	0	9.042	1055.59
9.104	288.002	9.059	1114.56
9.121	511.645	9.076	1079.3
9.138	364.802	9.092	1011.03
9.154	360.257	9.109	1075.93
9.171	457.011	9.126	658.511
9.187	561.333	9.142	926.253
9.204	284.98	9.159	681.118
9.221	0	9.176	534.621
9.237	274.327	9.192	687.034
9.254	0	9.209	545.696
9.271	0	9.226	832.776
9.287	273.455	9.242	573.225
9.304	227.86	9.259	510.001
9.321	0	9.276	375.28
9.337	276.295	9.292	504.647
9.354	0	9.309	455.063
9.371	313.41	9.325	399.564
9.387	308.236	9.342	409.384
9.404	262.408	9.359	321.09
9.421	0	9.375	0
9.437	283.226	9.392	536.25
9.454	0	9.409	300.089
9.47	0	9.425	271.904
9.487	0	9.442	351.007
9.504	235.383	9.459	405.528
9.52	0	9.475	0
9.537	0	9.492	322.48
9.554	0	9.509	0
9.57	0	9.525	329.766
9.587	0	9.542	289.405
9.604	0	9.558	375.205
9.62	0	9.575	348
9.637	202.1	9.592	370.681
9.654	0	9.608	0
9.67	0	9.625	313.438
9.687	0	9.642	256.121
9.703	0	9.658	0
9.72	0	9.675	314.086
9.737	0	9.692	0
9.753	0	9.708	0
9.77	0	9.725	317.155
9.787	0	9.742	0
9.803	0	9.758	0
9.82	0	9.775	206.084
9.837	0	9.792	240.402
9.853	0	9.808	0
9.87	0	9.825	0
9.887	0	9.841	0
9.903	0	9.858	0
9.92	0	9.875	0
9.937	0	9.891	0
9.953	0	9.908	0
9.97	0	9.925	0
9.986	0	9.941	0
10.003	0	9.958	0
10.02	0	9.975	252.885
10.036	0	9.991	0
10.053	0	10.008	0
10.07	0	10.025	0
10.086	0	10.041	0
10.103	0	10.058	0
10.12	0	10.074	0
10.136	0	10.091	0
10.153	0	10.108	0
10.17	0	10.124	0
10.186	0	10.141	0
10.203	0	10.158	0
10.22	0	10.174	0
10.236	0	10.191	0
10.253	0	10.208	0
10.269	0	10.224	0
10.286	0	10.241	0
10.303	0	10.258	0
10.319	0	10.274	0
10.336	0	10.291	0
10.353	0	10.308	0
10.369	0	10.324	0
10.386	0	10.341	0
10.403	0	10.357	0
10.419	0	10.374	0
10.436	0	10.391	0
10.453	0	10.407	0
10.469	0	10.424	0
10.486	0	10.441	0
10.502	0	10.457	0
10.519	0	10.474	0
10.536	0	10.491	0
10.552	0	10.507	0
10.569	0	10.524	0
10.586	0	10.541	0
10.602	0	10.557	0
10.619	0	10.574	0
10.636	0	10.591	0
10.652	0	10.607	0
10.669	0	10.624	0
10.686	0	10.64	0
10.702	0	10.657	0
10.719	0	10.674	0
10.736	0	10.69	0
10.752	0	10.707	0
10.769	0	10.724	0
10.785	0	10.74	0
10.802	0	10.757	0
10.819	0	10.774	0
10.835	0	10.79	0
10.852	0	10.807	0
10.869	0	10.824	0
10.885	0	10.84	0
10.902	0	10.857	0
10.919	0	10.873	0
10.935	0	10.89	0
10.952	0	10.907	0
10.969	0	10.923	0
10.985	0	10.94	0
11.002	0	10.957	0
11.018	0	10.973	0
11.035	0	10.99	0
11.052	0	11.007	0
11.068	0	11.023	0
11.085	0	11.04	0
11.102	0	11.057	0
11.118	0	11.073	0
11.135	0	11.09	0
11.152	0	11.107	0
11.168	0	11.123	0
11.185	0	11.14	0
11.202	0	11.156	0
11.218	0	11.173	0
11.235	0	11.19	0
11.252	0	11.206	0
11.268	0	11.223	0
11.285	0	11.24	0
11.301	0	11.256	0
11.318	0	11.273	0
11.335	0	11.29	0
11.351	0	11.306	0
11.368	0	11.323	0
11.385	0	11.34	0
11.401	0	11.356	0
11.418	0	11.373	0
11.435	0	11.39	0
11.451	0	11.406	0
11.468	0	11.423	0
11.485	0	11.439	0
11.501	0	11.456	0
11.518	0	11.473	0
11.535	0	11.489	0
11.551	0	11.506	0
11.568	0	11.523	0
11.584	0	11.539	0
11.601	0	11.556	0
11.618	0	11.573	0
11.634	0	11.589	0
11.651	0	11.606	0
11.668	0	11.623	0
11.684	0	11.639	0
11.701	0	11.656	0
11.718	0	11.672	0
11.734	0	11.689	0
11.751	0	11.706	0
11.768	0	11.722	0
11.784	0	11.739	0
11.801	0	11.756	0
11.817	0	11.772	0
11.834	0	11.789	0
11.851	0	11.806	0
11.867	0	11.822	0
11.884	0	11.839	0
11.901	0	11.856	0
11.917	0	11.872	0
11.934	0	11.889	0
11.951	0	11.906	0
11.967	0	11.922	0
11.984	0	11.939	0
12.001	0	11.955	0
12.017	0	11.972	0
12.034	0	11.989	0
12.051	0	12.005	0
12.067	0	12.022	0
12.084	0	12.039	0
12.1	0	12.055	0
12.117	0	12.072	0
12.134	0	12.089	0
12.15	0	12.105	0
12.167	0	12.122	0
12.184	0	12.139	0
12.2	0	12.155	0
12.217	0	12.172	0
12.234	0	12.188	0
12.25	0	12.205	0
12.267	0	12.222	0
12.284	0	12.238	0
12.3	0	12.255	0
12.317	0	12.272	0
12.334	0	12.288	0
12.35	0	12.305	0
12.367	0	12.322	0
12.383	0	12.338	0
12.4	0	12.355	0
12.417	0	12.372	0
12.433	0	12.388	0
12.45	0	12.405	0
12.467	0	12.422	0
12.483	0	12.438	0
12.5	0	12.455	0
12.517	0	12.471	0
12.533	0	12.488	0
12.55	0	12.505	0
12.567	0	12.521	0
12.583	0	12.538	0
12.6	0	12.555	0
12.616	0	12.571	0
12.633	0	12.588	0
12.65	0	12.605	0
12.666	0	12.621	0
12.683	0	12.638	0
12.7	0	12.655	0
12.716	0	12.671	0
12.733	0	12.688	0
12.75	0	12.705	0
12.766	0	12.721	0
12.783	0	12.738	0
12.8	0	12.754	0
12.816	0	12.771	0
12.833	0	12.788	0
12.85	0	12.804	0
12.866	0	12.821	0
12.883	0	12.838	0
12.899	0	12.854	0
12.916	0	12.871	0
12.933	0	12.888	0
12.949	0	12.904	0
12.966	0	12.921	0
12.983	0	12.938	0
12.999	0	12.954	0
13.016	0	12.971	0
13.033	0	12.987	0
13.049	0	13.004	0
13.066	0	13.021	0
13.083	0	13.037	0
13.099	0	13.054	0
13.116	0	13.071	0
13.132	0	13.087	0
13.149	0	13.104	0
13.166	0	13.121	0
13.182	0	13.137	0
13.199	0	13.154	0
13.216	0	13.171	0
13.232	0	13.187	0
13.249	0	13.204	0
13.266	0	13.221	0
13.282	0	13.237	0
13.299	0	13.254	0
13.316	0	13.27	0
13.332	0	13.287	0
13.349	0	13.304	0
13.366	0	13.32	0
13.382	0	13.337	0
13.399	0	13.354	0
13.415	0	13.37	0
13.432	0	13.387	0
13.449	0	13.404	0
13.465	0	13.42	0
13.482	0	13.437	0
13.499	0	13.454	0
13.515	0	13.47	0
13.532	0	13.487	0
13.549	0	13.503	0
13.565	0	13.52	0
13.582	0	13.537	0
13.599	0	13.553	0
13.615	0	13.57	0
13.632	0	13.587	0
13.649	0	13.603	0
13.665	0	13.62	0
13.682	0	13.637	0
13.698	0	13.653	0
13.715	0	13.67	0
13.732	0	13.687	0
13.748	0	13.703	0
13.765	0	13.72	0
13.782	0	13.737	0
13.798	0	13.753	0
13.815	0	13.77	0
13.832	0	13.786	0
13.848	0	13.803	0
13.865	0	13.82	0
13.882	0	13.836	0
13.898	0	13.853	0
13.915	0	13.87	0
13.931	0	13.886	0
13.948	0	13.903	0
13.965	0	13.92	0
13.981	0	13.936	0
13.998	0	13.953	0
14.015	0	13.97	0
14.031	0	13.986	0
14.048	0	14.003	0
14.065	0	14.02	0
14.081	0	14.036	0
14.098	0	14.053	0
14.115	0	14.069	0
14.131	0	14.086	0
14.148	0	14.103	0
14.165	0	14.119	0
14.181	0	14.136	0
14.198	0	14.153	0
14.214	0	14.169	0
14.231	0	14.186	0
14.248	0	14.203	0
14.264	0	14.219	0
14.281	0	14.236	0
14.298	0	14.253	0
14.314	0	14.269	0
14.331	0	14.286	0
14.348	0	14.302	0
14.364	0	14.319	0
14.381	0	14.336	0
14.398	0	14.352	0
14.414	0	14.369	0
14.431	0	14.386	0
14.447	0	14.402	0
14.464	0	14.419	0
14.481	0	14.436	0
14.497	0	14.452	0
14.514	0	14.469	0
14.531	0	14.486	0
14.547	0	14.502	0
14.564	0	14.519	0
14.581	0	14.536	0
14.597	0	14.552	0
14.614	0	14.569	0
14.631	0	14.585	0
14.647	0	14.602	0
14.664	0	14.619	0
14.681	0	14.635	0
14.697	0	14.652	0
14.714	0	14.669	0
14.73	0	14.685	0
14.747	0	14.702	0
14.764	0	14.719	0
14.78	0	14.735	0
14.797	0	14.752	0
14.814	0	14.769	0
14.83	0	14.785	0
14.847	0	14.802	0
14.864	0	14.818	0
14.88	0	14.835	0
14.897	0	14.852	0
14.914	0	14.868	0
14.93	0	14.885	0
14.947	0	14.902	0
14.964	0	14.918	0
14.98	0	14.935	0
14.997	0	14.952	0
15.013	0	14.968	0
15.03	0	14.985	0
15.047	0	15.002	0
15.063	0	15.018	0
15.08	0	15.035	0
15.097	0	15.052	0
15.113	0	15.068	0
15.13	0	15.085	0
15.147	0	15.101	0
15.163	0	15.118	0
15.18	0	15.135	0
15.197	0	15.151	0
15.213	0	15.168	0
15.23	0	15.185	0
15.246	0	15.201	0
15.263	0	15.218	0
15.28	0	15.235	0
15.296	0	15.251	0
15.313	0	15.268	0
15.33	0	15.285	0
15.346	0	15.301	0
15.363	0	15.318	0
15.38	0	15.335	0
15.396	0	15.351	0
15.413	0	15.368	0
15.43	0	15.384	0
15.446	0	15.401	0
15.463	0	15.418	0
15.48	0	15.434	0
15.496	0	15.451	0
15.513	0	15.468	0
15.529	0	15.484	0
15.546	0	15.501	0
15.563	0	15.518	0
15.579	0	15.534	0
15.596	0	15.551	0
15.613	0	15.568	0
15.629	0	15.584	0
15.646	0	15.601	0
15.663	0	15.617	0
15.679	0	15.634	0
15.696	0	15.651	0
15.713	0	15.667	0
15.729	0	15.684	0
15.746	0	15.701	0
15.762	0	15.717	0
15.779	0	15.734	0
15.796	0	15.751	0
15.812	0	15.767	0
15.829	0	15.784	0
15.846	0	15.801	0
15.862	0	15.817	0
15.879	0	15.834	0
15.896	0	15.851	0
15.912	0	15.867	0
15.929	0	15.884	0
15.946	0	15.9	0
15.962	0	15.917	0
15.979	0	15.934	0
15.996	0	15.95	0
		15.967	0

## Sheet: Fig 3c
Fig 3c
BSH activity CDCA/TCDCA (%) (n=6)
Control	TAA	TAA+P.d.	TAA+P.d.-H	P.d.
1.1235	0.6405	0.624148	0.636358	1.44429
1.01806	0.316484	0.954088	0.881932	1.71864
1.21352	0.313188	0.496766	0.411499	1.75724
0.944914	0.27774	1.01072	0.817849	2.68123
0.6267	0.390406	0.909572	0.353412	5.0152
1.13757	0.330261	1.11922	0.403652	1.66931
Cecum unconj/conj BA (n=6)
Control	TAA	TAA+P.d.	TAA+P.d.-H	P.d.
0.423561	1.10126	0.153365	0.464411	6.77616
1.15633	1.00145	1.02357	1.60723	1.48613
1.53081	2.12246	0.952622	0.674198	1.81061
0.710111	0.955058	0.758444	0.832253	1.84936
1.15901	0.843041	1.56185	0.471276	2.59844
1.02017	0.718909	0.647508	0.655383	3.86358

## Sheet: Fig 3d
Fig 3d
								Protein level (n=3)
			FXR						Control			P.d.
								FXR	19204.9	20567.6	21412.9	16012.1	16904.2	16438.7
								SHP	19530.6	30243.6	25291.9	29667.2	17832.8	19482.8
								OSTβ	33875.9	25539.1	35634.5	22659.4	15812.8	20624.3
								GAPDH	31568.8	27507.1	30838.3	29341.9	30526.3	29629.6
			SHP
			OSTβ
			GAPDH

## Sheet: Fig 3e
Fig 3e
			FXR				Protein level (n=3)
								Control			TAA			TAA+P.d.
							FXR	14731.3	14704.1	12655.3	31980.6	34647.3	29767.4	22574.4	14304.1	14437.6
							SHP	26064.3	21762.4	19184.7	33126.1	37044.4	35611.7	26692.2	14355.7	14200.2
							OSTβ	18897.5	27857.2	22100.3	34241.9	42103.1	35577.5	41386.8	32918.6	33398.9
							GAPDH	25846.7	26486.1	28096.2	27365.8	28326.6	26446	26336.9	31261.7	28738.7
			SHP
			OSTB
			GAPDH

## Sheet: Fig 3f
Fig 3f
HEK293 report gene (n=4)
Control	50 μM CDCA	CDCA+2.5×104 cfu/mL P.d.	CDCA+5×104 cfu/mL P.d.	CDCA+60 μM TβMCA
0.55412	7.0138	0.02032	0.02313	0.40924
1.18281	5.59978	0.19945	0.02297	0.49796
1.16352	8.72448	0.05846	0.02519	0.58068
1.09954	8.49772	0.02591	0.02214	0.63534
Caco2 report gene (n=4)
Control	50 μM CDCA	CDCA+2.5×104 cfu/mL P.d.	CDCA+5×104 cfu/mL P.d.	CDCA+60 μM TβMCA
1.1553	2.95947	1.8092	1.72651	1.78432
0.89879	2.27817	1.86968	1.82566	1.75938
0.94591	2.09633	1.88013	1.85294	1.79224
1.02032	2.35112	1.88245	1.87391	1.55094

## Sheet: Fig 3g
Fig 3g
FXR-related genes in Caco2 (n=6)
	Control						150 μM CDCA						CDCA+2.5×104 cfu/mL P.d.						CDCA+5×104 cfu/mL P.d.						CDCA+60 μM TβMCA
Fxr	1.03867	1.16049	1.59631	1.22666	0.39358	0.58428	2.10634	1.95171	3.69286	4.12599	1.57433	1.79594	0.4103	0.3088	0.38018	0.15018	0.32415	0.22921	0.59656	0.65735	0.1411	0.11225	0.35472	0.83784	0.34263	0.28613	0.27831	0.20373	0.33096	0.30455
Fgf19	1.16271	1.03347	1.04066	1.33561	0.74097	0.68658	9.36641	7.60789	8.6788	7.98613	6.9043	7.24756	8.86116	6.7155	7.93096	7.82177	5.26888	4.07697	7.39985	7.45132	6.01054	5.5693	4.95023	4.78161	4.98466	3.67437	1.71415	2.37429	4.02084	3.72566
Ostb	1.20389	1.00535	1.085	1.10015	0.82228	0.78333	1.82475	1.5451	1.72632	1.75042	1.71439	1.53443	1.3829	1.1078	1.43167	1.17911	0.92511	0.74108	1.13108	1.11551	1.27253	1.36386	1.40221	1.06267	1.00535	0.83376	0.76191	0.8166	1.01234	0.91238

## Sheet: Fig 3i
Fig 3i
AST activity (n=5)
TAA	TAA+GUDCA	TAA+GUDCA+P.d.
61.7364	44.5874	68.596
96.0344	61.7364	68.596
116.613	54.8768	82.3152
85.745	54.8768	54.8768
95.2443	65.1662	137.192
ALT activity (n=5)
TAA	TAA+GUDCA	TAA+GUDCA+P.d.
113.183	99.4642	106.324
154.341	113.183	113.183
195.499	102.894	72.0258
188.639	113.183	44.5874
143.291	89.1748	106.324

## Sheet: Fig 3j
Fig 3g
Serum bile aild (n=5)
	TAA					TAA+GUDCA
GUDCA	0	0	0	0	0	3632747	15144220	5002348	7330714	5871103
UDCA/HDCA	445268	448103	371187	1411590	409645	18491780	27217240	19753530	9021062	16999480
THDCA/TUDCA	12199180	12112710	10282720	38152270	11197715	148000000	202000000	199000000	183000000	321000000
ω-MCA	10177470	13634560	9456282	34253780	11545421	6577584	9406939	4368848	2151355	2914156
β-MCA	13399740	17239630	15572810	51115420	16406220	18906600	22401450	13468430	9045027	10431790
CA	59577660	84438840	45261820	215000000	64850330	42632580	91323360	36065510	17988350	41276960
CDCA	368410	428626	189051	1108848	308838	1766700	2360992	1359115	645196	1346769
DCA	10465710	10369850	9710690	11773640	10040270	18492510	23391680	18161560	6332493	10119060
LCA	0	0	0	0	0	0	0	0	0	0
Tβ/αMCA	382414700	451000000	410000000	1150000000	430500000	189000000	342000000	145000000	185000000	244000000
TCA	160630800	253000000	190000000	479000000	221500000	47674500	65806950	42385720	50306590	109000000
TCDCA	25180530	32755360	25477570	85333840	29116465	20782400	24545370	17959360	22289880	46672920
TDCA	4570695	4804031	6701072	8872210	5.75255e+06	7795221	7217188	8931185	3021258	386220
Hepatic bile acid (n=5)
	TAA					TAA+GUDCA
GUDCA	0	0	0	0	0	69009090	94158810	39883430	47337860	24794660
UDCA/HDCA	13561.4	30729.4	20635.9	105300	25682.7	2443565	1532538	1116173	14549090	3035454
THDCA/TUDCA	67928600	271000000	96247690	296000000	183623845	4940000000	3850000000	2800000000	1980000000	2200000000
ω-MCA	1547087	5086550	2085392	11533380	3585971	4841968	3504629	1671476	26629270	3996007
β-MCA	5704076	9672895	9645978	20885230	9.65944e+06	18112450	12184010	8251623	21629750	9482940
CA	8106003	55233940	13448800	56364920	34341370	32261560	28926040	9791934	9128209	5934716
CDCA	7794.66	10704.6	5847.45	44026	8276.02	106362	94115.8	55268.3	296463	117464
DCA	1028150	659508	3232880	1775285	1.94619e+06	3235313	1629916	688600	29354710	4133323
LCA	0	0	0	0	0	0	0	0	0	0
Tβ/αMCA	2070000000	8650000000	3420000000	8550000000	6035000000	5890000000	4430000000	2370000000	1960000000	1610000000
TCA	1100000000	6360000000	2090000000	4520000000	4225000000	2110000000	1720000000	881000000	646000000	794000000
TCDCA	1148341000	1239248000	1213420000	1531121000	1226334000	736000000	586000000	343000000	326000000	371000000
TDCA	37172360	115000000	67632610	64816170	91316305	173000000	145000000	114000000	50528290	67278010
Ileum bile acid (n=5)
	TAA					TAA+GUDCA
GUDCA	0	0	0	0	0	80607180	19622430	28151210	19108360	17345850
UDCA/HDCA	13064.5	107778	56632.4	267322	82205.3	74195440	7530640	14236770	4285221	52272450
THDCA/TUDCA	7798305	47031240	31242480	33350000	39136860	4430000000	879000000	1710000000	1000000000	1280000000
ω-MCA	546358	2316289	1177765	9334117	1747027	21479510	2398822	3659921	797179	9526650
β-MCA	1221738	6336237	4481556	19435730	5.4089e+06	137000000	16137130	23761880	7815977	74996250
CA	11642200	94277150	57383160	161000000	75830155	939000000	153000000	240000000	82945940	407000000
CDCA	44365.1	171818	141630	384120	156724	10185120	1233799	1671421	626844	2558926
DCA	1383608	10236570	3244737	2209916	6.74065e+06	16808120	3451016	5672086	2778915	6200300
LCA	0	0	0	0	0	0	0	0	0	0
Tβ/αMCA	97469380	1250000000	1116113000	1370000000	1183056500	7260000000	1350000000	2230000000	1120000000	2010000000
TCA	66792100	796000000	651895400	393000000	723947700	797000000	340000000	280000000	287000000	151000000
TCDCA	6188212	72247800	52521300	40301650	62384550	370000000	90707740	79786460	106000000	72019340
TDCA	2946758	13421320	12642520	5067728	13031920	44330450	14126860	19289520	14441010	8304914
Cecum bile acid (n=5)
	TAA					TAA+GUDCA
GUDCA	0	0	0	0	0	14070580	348148300	301334100	49692050	297376600
UDCA/HDCA	11432710	6562485	6481304	5923127	6.52189e+06	237778200	394259800	469636200	292857800	675638300
THDCA/TUDCA	38381570	12561220	6746527	7091035	9.65387e+06	120168900	354675500	185942100	204304200	2451039000
ω-MCA	187991500	180413700	264364700	246166600	222389200	573838100	502453000	505843300	318878400	540437400
β-MCA	178471000	225132800	262813500	149687400	243973150	939918800	791929700	904545000	784828800	1157688000
CA	158763200	263423900	68158490	41808530	165791195	419058200	700040300	345311200	226432800	1530929000
CDCA	2580088	2462245	744210	413884	1.60323e+06	5617950	11463770	7274749	6772309	43091460
DCA	235957400	226698100	302082900	276717400	264390500	986844200	720811900	754738500	319744600	467472300
LCA	172137	172642	237249	166648	204946	11095690	8687116	5628312	1948522	1557421
Tβ/αMCA	269155600	216950300	130967400	124848100	173958850	450977700	1120428000	323307900	264158400	6660448000
TCA	59856180	45035010	33736230	31209980	39385620	27432120	45543220	21284690	19482170	147630600
TCDCA	37472290	30381210	19459240	15064640	24920225	34719980	51469440	27705340	46278240	270306000
TDCA	9628014	6160577	3604322	3453589	4.88245e+06	60705020	38357090	20910230	11297760	2756771

## Sheet: Fig 3k
			Fig 3k
			Ileal FXR gene (n=5)
				TAA					TAA+GUDCA					TAA+GUDCA+P.d.
			Fxr	1.01496	1.48599	0.688452	0.779935	1.03066	0.877473	0.665	0.611925	1.34857	1.44536	0.847584	0.824406	0.543905	0.946994	0.483446
			Fgf15	1.23742	1.51292	0.833549	0.413895	1.00221	0.725646	0.322493	0.627348	0.367888	0.644986	0.488808	0.893375	0.357828	0.411037	0.367888
			Ibabp	0.819309	1.03704	1.27675	0.884221	0.982671	0.941139	0.398453	0.764442	0.753918	0.698571	0.775113	0.92177	0.467319	1.07362	0.688954
			Shp	0.87906	1.39945	0.577869	1.14978	0.993839	0.953839	0.621401	0.739343	1.22039	1.49758	0.793032	0.990433	0.801138	0.709355	0.59184
			Osta	0.965323	1.30321	0.874858	0.992127	0.86448	0.953346	0.575876	0.617672	1.02476	1.07539	1.02446	0.965216	0.491695	0.960592	0.754207
