# Supplementary material for: Parabacteroides distasonis ameliorates hepatic fibrosis potentially via modulating intestinal bile acid metabolism and hepatocyte pyroptosis in male mice
Source: Nat Commun. 2023 Apr 1;14:1829. doi: 10.1038/s41467-023-37459-z (PMC10067939; doi:10.1038/s41467-023-37459-z)
Supplement: Supplementary file 3 — Source Data [file 41467_2023_37459_MOESM3_ESM.zip › Source Data_1/Fig 4.xlsx]

## Sheet: Fig 4a
Fig 4a
Cell viability (n=6)
	Control						6.25 μM						25 μM						100 μM
TCDCA	86.5273	94.7735	118.699	100.897	98.2049	100.897	98.9547	78.5134	85.0174	88.3321	89.1548	82.6851	68.6612	59.2371	56.1331	68.6612	59.2371	56.1331	38.5191	45.0262	42.1092	38.5191	45.0262	42.1092
CDCA	82.4277	101.866	100.144	107.279	104.573	103.711	94.8534	98.0521	87.8409	109.124	104.573	93.7462	97.9291	93.5001	105.188	104.326	113.553	87.5948	122.165	92.7619	105.926	100.267	102.727	94.6073
MDA levels (n=6)
	Control						6.25 μM						25 μM						100 μM
TCDCA	1.009	0.916779	0.916779	1.0517	0.912494	1.19325	1.27014	1.41945	1.18502	1.33149	1.35574	0.957731	1.50367	1.4006	1.03969	1.11212	1.05396	1.29133	1.26616	1.13588	1.32017	2.27514	1.2526	1.24607
CDCA	0.943906	1.13028	0.901268	0.999442	0.997101	1.02801	0.979931	1.24151	1.07892	0.996098	1.20638	1.02801	0.758136	1.05627	1.12218	1.15534	1.14034	1.02772	0.996942	0.944438	1.10068	0.694395	0.996008	1.01698

## Sheet: Fig 4b
Fig 4b
Cel viability (n=6)
Control	9:0	8:1	7:2	6:3	5:4	4:5	3:6	2:7	1:8	0:9
100.561	85.6768	83.4986	84.497	96.1142	104.192	106.552	101.65	96.1142	96.4936	93.6637
93.9359	84.9507	74.4227	88.8534	88.3996	98.0486	96.5679	96.2049	104.117	101.858	98.1273
107.005	85.4952	78.3253	76.7824	99.3815	107.278	100.413	96.6751	94.4062	91.1388	93.5729
100.732	83.8679	79.1421	88.7626	85.4952	96.7494	92.9375	96.3864	92.3023	94.3154	87.4013
100.742	82.8629	85.223	74.3319	85.0415	99.0184	98.1108	93.3006	90.7593	91.4854	90.5943
97.0235	99.7672	86.8567	72.9705	92.2115	90.5778	100.471	90.487	96.2214	91.4854	96.7494
MDA levels (n=6)
Control	9:0	8:1	7:2	6:3	5:4	4:5	3:6	2:7	1:8	0:9
1.0781	1.3557	1.11274	1.31144	0.829929	0.797951	0.881323	0.866192	0.806869	1.0028	0.740995
1.09844	2.21394	1.35334	1.29187	0.908969	0.885	0.991488	0.886336	0.845291	1.0028	0.79657
0.773333	2.67518	0.876075	0.944769	0.936406	0.884033	0.927729	0.811867	0.947512	0.782007	0.86583
0.980813	1.12292	1.03746	0.963294	1.00985	0.938158	1.01207	0.84795	1.01286	0.829885	0.849493
1.3279	2.25388	0.860857	1.03731	1.05626	0.81682	0.743452	0.841671	1.01247	0.882166	0.970441
0.741405	3.08426	0.949151	1.11229	1.09398	0.849493	0.795321	0.861244	1.02907	0.914839	0.936977

## Sheet: Fig 4d
Fig 4d
Enzyme acitivity (n=5)
	Control					TAA					TAA+TCDCA					TCDCA
AST	89.1748	99.4642	75.4556	78.8854	96.0344	1275.89	799.143	1365.06	229.797	1142.12	1752.63	1522.83	1701.18	1179.85	1605.15	109.754	68.596	85.745	102.894	106.324
ALT	65.1662	58.3066	68.596	72.0258	82.3152	1070.1	469.883	1073.53	318.971	984.353	915.757	727.118	775.135	1104.4	929.476	82.3152	41.1576	58.3066	54.8768	75.4556
ALP	20.1802	74.9549	89.3694	57.6576	37.4775	83.6036	77.8378	60.5405	63.4234	72.0721	115.315	135.495	74.9549	83.6036	60.5405	69.1892	25.9459	31.7117	28.8288	46.1261

## Sheet: Fig 4f
Fig 4f
Mitochondrial respiratory chain-related gene (n=6)
	Control						6.25 μM TCDCA						25 μM TCDCA						100 μM TCDCA
Mt-nd6	1.4255	1.43542	0.88975	0.807465	0.753391	0.688473	0.620486	0.633524	1.01499	0.83594	0.883604	0.77996	0.444875	0.310243	0.796348	0.674304	0.188348	0.642368	0.785385	0.629148	0.578934	0.540165	0.53144	0.5525
Sdha	0.977777	1.13098	1.10006	1.12317	0.810889	0.857125	1.44151	1.05524	1.18721	0.772484	0.977777	0.957654	1.16278	1.00527	0.931467	0.86909	0.799726	0.881222	1.17901	0.998322	0.893523	0.857125	0.94447	0.839485
Sdhb	1.29937	1.14696	0.875279	1.0337	0.822345	0.822345	1.32668	1.75056	1.12336	1.07015	0.977938	0.977938	1.22928	1.21236	1.09264	1.05542	0.26569	1.02656	0.951196	0.845464	0.9427	0.944626	0.822345	0.893671
Uqcrc1	0.844906	1.21156	0.990935	0.970542	0.977292	1.00477	1.01879	1.30755	0.977292	0.98409	0.745801	0.79933	0.970542	0.98409	0.905548	0.804889	0.8567	0.827518	0.761472	0.695857	0.64822	0.750988	0.601594	0.69105
Mt-co1	0.862227	1.09137	1.2889	0.990439	0.868224	0.898842	0.653446	0.705217	1.04691	1.25365	0.963355	0.856271	0.425178	0.402243	0.730087	0.735165	0.576799	0.597139	0.631187	0.455695	0.622497	0.685933	0.815716	0.730087
Atp5a	1.0206	1.07879	1.15622	0.985832	0.806314	0.952251	0.992689	1.01355	1.04929	0.75755	0.965544	1.0277	0.900884	1.01355	0.91346	0.90715	0.945673	0.701937	0.985832	0.864186	0.939141	0.834748	1.26524	1.05659
Nrf1	1.39313	1.06314	1.03407	0.912772	0.839921	0.75698	1.88992	1.28194	1.36446	1.17148	1.10828	1.17148	1.63391	1.65672	1.54577	1.31798	0.343487	1.24688	1.4224	1.4828	1.65672	1.21279	1.75118	1.65672
Tfam	1.09538	1.14984	0.902147	1.14984	0.813061	0.889727	1.33001	1.61489	1.001	1.01497	1.16589	1.11067	1.51723	1.37691	1.03629	0.960219	1.0435	1.0435	1.06543	0.973623	0.993648	0.92751	0.895916	0.987214

## Sheet: Fig 4h
Fig 4h
			Apaf1				Protein level (n=3)
								Control			6.25 μM TCDCA			25 μM TCDCA			100 μM TCDCA
							Cl-Caspase-11	20201.8	19043	23319.4	15047.1	11725.4	13967.4	10638.2	13740.3	10525.6	27747.6	35694.3	27597.4
							Cl-Caspase-3	21629.9	26638.4	25484.9	31929	40723.9	30896.3	43135.8	48058.6	48637.2	47535.5	41256.9	51877.5
							GAPDH	16974.5	21236.5	25512.3	21511.2	20981.1	18404.3	19348.1	17283	17360	19351.8	23741.7	19434.5
			Pro-Caspase-11
			Cl-Caspase-11
			Pro-Caspase-3
			Cl-Caspase-3
			Fl-GSDME
			N-GSDME
			NLRP3
			Pro-Caspase-1
			Cl-Caspase-1
			GSDMD
			IL1β-percursor
			IL1β-mature form
			GAPDH
			Cl-Caspase-3

## Sheet: Fig 4i
Fig 4i
			Apaf-1				Protein level (n=3)
								Control			TAA			TAA+TCDCA			TCDCA
							Cl-Caspase-11	9420.69	2101.52	7302.68	4390.4	7403.88	6288.64	32913.9	33291.6	36633.1	5030.83	3074.07	3584.37
							Cl-Caspase-3	38589	43074.1	37605.2	34003.9	36707.5	34318.9	46069.2	44502.3	47449.3	33238.6	44268.6	47289.2
							GAPDH	35796	39477.5	33591.8	38976.8	34488.1	35910.1	35602.1	33484.7	36436.8	36057.6	32130.9	39579.7
			Pro-Caspase-11
			Cl-Caspase-11
			Pro-Caspase-3
			Cl-Caspase-3
			Fl-GSDME
			N-GSDME
			NLRP3
			Pro-Caspase-1
			Cl-Caspase-1
			GSDMD
			IL1β-percursor
			IL1β-mature form
			GAPDH
