# Supplementary material for: Parabacteroides distasonis ameliorates hepatic fibrosis potentially via modulating intestinal bile acid metabolism and hepatocyte pyroptosis in male mice
Source: Nat Commun. 2023 Apr 1;14:1829. doi: 10.1038/s41467-023-37459-z (PMC10067939; doi:10.1038/s41467-023-37459-z)
Supplement: Supplementary file 3 — Source Data [file 41467_2023_37459_MOESM3_ESM.zip › Source Data_1/Fig 5.xlsx]

## Sheet: Fig 5c
Fig 5c
6 h hepatocytes (n=6)
	Control						6.25 μM TCDCA						25 μM TCDCA						100 μM TCDCA
Caspase11	0.845817	1.20736	1.07369	0.91521	1.02249	0.935433	1.65259	1.9492	1.61755	1.1298	1.56949	1.81243	3.71873	3.53342	1.44183	1.86407	2.05552	1.80843	0.908315	1.14461	1.20729	1.29834	1.23981	1.46578
Caspase3	0.636622	0.821023	1.0395	1.17142	1.45097	0.880465	1.34438	2.32897	1.089	0.639449	0.60946	1.13049	1.7501	2.84196	1.12249	0.956085	2.92849	2.47693	0.754313	2.18485	1.9119	1.42304	1.48576	0.757705

## Sheet: Fig 5d
Fig 5d
24 h hepatocytes (n=6)
	Control						6.25 μM TCDCA						25 μM TCDCA						100 μM TCDCA
Caspase11	1.48281	1.29984	1.03407	1.01279	0.711203	0.696567	2.44246	2.80565	1.13945	1.04126	0.0457	0.453236	1.86391	2.06814	1.10063	0.998845	3.29056	3.4303	1.98389	2.18606	5.97249	6.7194	1.31798	1.33638
Caspase3	1.2086	0.890899	0.759611	0.915945	1.24257	1.07425	1.28639	1.03766	1.02337	0.825496	0.728668	0.319377	1.17555	2.14851	0.981686	0.897095	2.25532	2.27101	3.74077	4.63746	2.59069	5.70938	1.40769	1.20025

## Sheet: Fig 5e
Fig 5e
Mouse-HSC 48 h (n=6)
	Control						6.25 μM TCDCA						25 μM TCDCA						100 μM TCDCA
Caspase11	1.18774	0.978209	0.834055	1.02813	0.891721	0.991813	1.34557	1.31788	1.26419	1.21241	1.33112	1.21241	1.87672	1.86376	1.48269	1.91261	1.61532	1.83762	1.56723	1.64515	1.37384	1.59428	1.79932	1.32114
Caspase3	1.05013	1.03567	0.914193	0.982716	1.02713	1.08361	0.742556	1.14915	0.411958	0.918261	1.01826	0.381234	0.7025	0.655456	0.58665	0.942012	1.03826	0.746291	0.466701	0.801387	1.64783	1.08321	1.10334	1.03927

## Sheet: Fig 5f
Fig 5f
Human-LX2 48 h (n=6)
	Control						6.25 μM						25 μM						100 μM
Caspase4	0.994831	1.00935	0.996988	1.0969	0.846063	1.05587	1.06371	0.876251	0.932861	1.04165	1.00763	0.89884	1.33653	2.04171	1.38268	1.06982	1.58853	1.56431	1.65259	1.76732	1.5096	1.63867	1.65249	1.42447
Caspase3	0.916284	0.909154	1.0326	1.09876	0.982626	1.06057	1.16226	0.96726	1.24739	1.24074	0.153492	0.741966	1.04987	1.66563	1.62773	1.35362	1.24214	1.48102	1.53791	1.58279	1.38368	1.59402	1.66874	0.418807

## Sheet: Fig 5g
Fig 5g
Cell viability (n=6)
Control	100 μM TCDCA	TCDCA+10 μM lonidamine	TCDCA+100 μM lonidamine	TCDCA+1 mM lonidamine
91.0119	65.7828	90.115	82.7842	10.9573
112.186	92.4157	98.8497	85.1628	12.79
112.615	86.7616	86.9565	69.3313	10.4504
85.2408	83.564	81.5754	55.9173	13.8039
87.3075	80.3275	72.4508	74.7124	8.4617
111.64	90.8949	85.5137	75.9992	15.5586

## Sheet: Fig 5h
Fig 5h
Pyroptosis gene (n=6)
	Control	100 μM TCDCA	TCDCA+10 μM lonidamine	TCDCA+100 μM lonidamine	TCDCA+1 mM lonidamine
Caspase 11	0.94493	1.47252	1.14733	0.63652	1.23823
Caspase 11	0.7891	1.53505	0.64541	0.65442	1.92958
Caspase 11	1.18779	1.45224	1.58918	1.18779	1.18779
Caspase 11	0.95151	1.29979	1.86385	1.10825	1.48276
Caspase 11	1.04123	1.5782	1.29979	0.75173	1.04123
Caspase 11	1.08544	1.71509	1.63386	0.93841	1.08544
Caspase 3	0.76782	1.53563	1.49364	1.23871	4.81933
Caspase 3	0.65015	3.3146	1.10867	1.35551	4.10913
Caspase 3	1.58979	2.4603	2.42643	1.98458	4.78604
Caspase 3	1.29131	1.57881	1.86456	0.88812	5.49772
Caspase 3	0.80042	1.05616	1.48332	1.58979	6.1001
Caspase 3	0.90052	1.14777	2.06886	1.83889	5.93329

## Sheet: Fig 5i
Fig 5i
Cell viability (n=6)
Control	100 μM TCDCA	TCDCA+200 nM BKA
102.99	87.1769	82.7167
99.9493	82.4126	113.33
96.9083	76.9387	96.5028
106.64	81.8044	106.741
103.903	83.3249	89.5084
89.6097	83.4263	92.2757

## Sheet: Fig 5j
Fig 5j
Pyroptosis gene (n=6)
	Control	100 μM TCDCA	TCDCA+200 nM BKA
Caspase 11	1.18788	1.30893	0.92555
Caspase 11	1.02697	1.31804	0.89403
Caspase 11	1.07058	1.83832	0.59394
Caspase 11	1.07058	1.71522	0.58984
Caspase 11	0.76228	1.0413	1.06318
Caspase 11	0.88172	1.27314	1.1238
Caspase 3	1.1526	1.72296	1.24391
Caspase 3	0.90431	1.80862	1.35181
Caspase 3	1.28778	2.95854	0.8857
Caspase 3	1.14463	2.33737	0.89186
Caspase 3	0.73964	1.16061	2.18084
Caspase 3	0.77105	1.185	1.73494

## Sheet: Fig 5k
Fig 5k
Cell viability (n=6)
Control	100 μM TCDCA	TCDCA+1 μM wedelolactone	TCDCA+10 μM wedelolactone	TCDCA+100 μM wedelolactone
116.396	80.6006	112.913	102.463	143.784
92.3724	86.006	94.8949	94.0541	134.895
93.4535	85.7658	93.5736	100.54	183.904
95.1351	69.5495	105.466	92.8529	174.655
91.1712	74.5946	93.5736	108.709	151.712
111.472	85.4054	88.2883	76.036	144.625

## Sheet: Fig 5l
Fig 5l
MDA level (n=6)
Control	100 μM TCDCA	TCDCA+1 μM wedelolactone	TCDCA+10 μM wedelolactone	TCDCA+100 μM wedelolactone
0.84765	1.44312	1.59478	1.84397	0.93667
1.055	2.18632	1.5574	2.17067	0.75014
1.09736	1.64901	1.64763	1.64763	0.37111
1.04322	1.46743	1.39644	1.54343	0.73321
1.03112	1.95433	1.57643	1.68664	0.73234
0.93221	1.64954	1.59543	1.03344	0.64224

[truncated: 3 more sheets: Fig 5m, Fig 5n, Fig 5o]
