# Supplementary material for: Parabacteroides distasonis ameliorates hepatic fibrosis potentially via modulating intestinal bile acid metabolism and hepatocyte pyroptosis in male mice
Source: Nat Commun. 2023 Apr 1;14:1829. doi: 10.1038/s41467-023-37459-z (PMC10067939; doi:10.1038/s41467-023-37459-z)
Supplement: Supplementary file 3 — Source Data [file 41467_2023_37459_MOESM3_ESM.zip › Source Data_1/Fig 6.xlsx]

## Sheet: Fig 6a
Fig 6a
Phylum in TAA-induced hepatic fibrosis (n=5)
	Actinobacteria	Bacteroidetes	Cyanobacteria	Deferribacteres	Firmicutes	Proteobacteria	TM7	Tenericutes	Verrucomicrobia	Unclassified
Control	0.004262	33.4799	0.118344	0.068193	58.0672	7.98283	0.202527	0.076239	0	0.000476
TAA	0.104398	23.5592	0.090834	2.0996	69.3126	4.19813	0.426125	0.178924	0.017581	0.012621
TAA+Celastrol	0.038753	25.5217	2.44118	3.81811	54.7269	12.8092	0.087291	0.348205	0.186198	0.022435

## Sheet: Fig 6c
Fig 6c
P.d. level (n=5)
Control	TAA	TAA+Celastrol
0.687986	0.175971	0.79486
1.23814	0.271052	0.781186
1.17988	0.301986	0.395604
1.09146	0.268517	0.483509
0.802528	0.268487	1.51279

## Sheet: Fig 6d
Fig 6d
P.d. level (n=6)
Control	Celastrol
5518.06	24691.4
5235.94	24051.9
653.959	6793.13
540.667	6837.84
1469.41	5329.51
1860.84	5543.47

## Sheet: Fig 6e
Fig 6e
P.d. level (n=6)
Control	TAA	TAA+Antibiotic
11204	449.221	8.68446
10985.7	426.253	10.1653
9755.46	5115.28	6.08307
10147.1	4398.88	3.59917
14089.5	9091.92	0.662693
14655.1	10098.1	0.654055

## Sheet: Fig 6f
Fig 6f
Growth curve (n=3)
h	Control			P.d.			P.d.+12.5 μM celastrol			P.d.+3.1 μM celastrol			P.d.+781.3 nM celastrol			P.d.+195.3 nM celastrol			P.d.+48.8 nM celastrol
0	0.104	0.103	0.104	0.104	0.103	0.104	0.104	0.103	0.104	0.104	0.103	0.104	0.104	0.103	0.104	0.104	0.103	0.104	0.104	0.103	0.104
2	0.104	0.103	0.104	0.183	0.189	0.18	0.179	0.176	0.165	0.174	0.185	0.179	0.178	0.176	0.171	0.169	0.16	0.169	0.183	0.189	0.18
4	0.107	0.105	0.107	0.461	0.446	0.426	0.444	0.434	0.422	0.473	0.457	0.431	0.415	0.424	0.415	0.44	0.426	0.41	0.461	0.446	0.426
6	0.108	0.108	0.109	0.604	0.6	0.587	0.627	0.608	0.601	0.65	0.649	0.638	0.619	0.623	0.622	0.62	0.604	0.604	0.604	0.6	0.587
8	0.114	0.111	0.113	0.654	0.634	0.635	0.679	0.661	0.648	0.678	0.682	0.655	0.664	0.662	0.635	0.648	0.659	0.631	0.664	0.654	0.655
10	0.113	0.113	0.112	0.654	0.672	0.646	0.67	0.669	0.671	0.68	0.681	0.655	0.67	0.662	0.666	0.67	0.6503	0.655	0.654	0.672	0.646
12	0.112	0.112	0.113	0.637	0.677	0.686	0.669	0.679	0.691	0.675	0.687	0.678	0.686	0.667	0.689	0.678	0.7	0.682	0.637	0.677	0.686
14	0.113	0.111	0.113	0.676	0.672	0.685	0.672	0.678	0.682	0.672	0.691	0.697	0.6703	0.667	0.668	0.689	0.686	0.675	0.676	0.672	0.685
16	0.115	0.113	0.114	0.686	0.671	0.6703	0.675	0.679	0.684	0.698	0.707	0.702	0.689	0.699	0.698	0.7	0.709	0.664	0.686	0.671	0.6703
18	0.114	0.111	0.113	0.666	0.681	0.669	0.687	0.661	0.691	0.679	0.695	0.698	0.699	0.67	0.688	0.671	0.687	0.66	0.666	0.681	0.669
20	0.114	0.111	0.114	0.682	0.677	0.6703	0.658	0.667	0.692	0.681	0.701	0.672	0.687	0.668	0.674	0.681	0.695	0.659	0.672	0.667	0.6503
22	0.116	0.112	0.112	0.696	0.682	0.664	0.681	0.6903	0.689	0.702	0.702	0.696	0.6803	0.686	0.699	0.714	0.701	0.692	0.696	0.682	0.664
24	0.113	0.113	0.115	0.6475	0.7065	0.705	0.7485	0.7385	0.7075	0.7045	0.7435	0.7245	0.7045	0.7115	0.6915	0.7125	0.7485	0.7215	0.7075	0.7465	0.6705

## Sheet: Fig 6g
Fig 6g
Biofilm (n=6)
Control	12.5 μM celastrol	3.1 μM celastrol	781.3 nM celastrol	195.3 nM celastrol	48.8 nM celastrol	P.d.	P.d.+12.5 μM celastrol	P.d.+3.1 μM celastrol	P.d.+781.3 nM celastrol	P.d.+195.3 nM celastrol	P.d.+48.8 nM celastrol
0.121	0.13	0.119	0.149	0.139	0.144	0.184	0.178	0.257	0.264	0.266	0.202
0.129	0.145	0.139	0.125	0.133	0.142	0.144	0.142	0.258	0.318	0.181	0.29
0.146	0.117	0.142	0.133	0.146	0.12	0.141	0.149	0.257	0.204	0.194	0.193
0.13	0.119	0.121	0.154	0.133	0.146	0.174	0.165	0.258	0.31	0.18	0.2
0.132	0.115	0.143	0.137	0.125	0.139	0.166	0.163	0.206	0.242	0.192	0.293
0.143	0.143	0.137	0.135	0.118	0.128	0.143	0.156	0.267	0.245	0.194	0.283

## Sheet: Fig 6i
Fig 6i
Duodenum bile acid (n=5)
Duodenum	Control					TAA					TAA+Celastrol
ω-MCA	0.222564	4.42048	3.38314	0.686868	0.09282	0.929424	1.18748	0.57528	0.218076	3.04878	0.050184	0.350268	0.470628	4.50269	1.77453
β-MCA	18.3724	9.63798	12.6392	6.19854	0.896376	3.04429	2.71075	1.35946	2.37966	12.1315	0.171156	1.14362	1.07182	8.73202	3.64915
CA	45.7072	16.33	10.2786	6.12718	0.662408	6.81535	6.61368	4.28131	6.84577	24.7949	0.396515	2.53319	2.13921	29.3243	11.3322
UDCA/HDCA	7.75454	7.26415	0.84868	1.0533	0	0	0	0.334376	0	0.477456	0	0	0.09604	1.31281	0.469616
CDCA	0.378672	4.77123	0.12544	0.45668	0.04312	0.104468	0.111524	0	0	0.104664	0	0	0	0.079772	0.0265907
DCA	2.04164	3.78923	0.686125	0.721017	0.10681	0.256662	0	0.150275	0.062128	0.230766	0	0.037714	0.022544	0.233324	0.0978607
Tβ/αMCA	1269.74	514.482	3036.62	1781.99	581.65	356.054	567.371	393.317	170.961	167.143	557.66	94.8846	57.379	246.294	132.852
TCA	364.191	103.429	524.249	321.989	108.549	49.6113	66.4957	44.8359	28.4158	10.8472	96.1463	9.59771	5.27699	15.4054	10.0934
THDCA/TUDCA	2.2836	1.06271	4.63094	1.48442	0.773505	0.159291	0.269954	0.080783	0	0.10986	0.426929	0.050594	0.027106	0.134555	0.0707517
TCDCA	23.5623	9.13392	47.8912	20.7087	7.84486	2.24905	2.48224	1.1932	3.11257	1.06585	4.48779	0.248417	0.501186	1.32739	0.692331
TDCA	13.7139	9.51599	49.8386	19.2382	6.73578	3.17695	3.10721	1.15958	1.53041	0.607657	4.87247	0.406388	0.511035	0.687323	0.534915
Jejunum bile acid (n=5)
Jejunum	Control					TAA					TAA+Celastrol
ω-MCA	12.167	0	0	6.08348	2.02783	0.411264	0.398208	0.11016	0.791928	0.254184	0.799272	1.26766	0	2.8254	0.633828
β-MCA	66.3539	11.4762	4.23178	38.915	18.2077	1.41902	1.6728	0	7.74384	0.8364	1.83151	2.39251	1.67198	13.1078	2.03225
CA	93.1316	17.2001	5.61637	55.1658	25.9941	4.26152	5.31212	0.757411	31.1034	3.03477	6.50156	4.41685	3.78473	22.9942	4.10079
UDCA/HDCA	19.9128	0.743232	0	10.328	3.69042	0	0	0	0.651504	0	0	0	0	0.723632	0
CDCA	5.13638	0.200704	0	2.66854	0.956415	0	0	0	0.37044	0	0	0	0	0.361424	0
DCA	16.257	0.847849	0.417292	8.55243	3.27253	0.063857	0.085378	0.01577	0.379578	0.050574	0.13738	0.185855	0.017534	0.287461	0.101694
Tβ/αMCA	1896.75	2094.79	850.55	1995.77	1647.04	168.362	132.11	14.1869	132.514	73.1484	228.138	184.816	220.737	217.497	202.776
TCA	288.017	354.742	145.822	321.379	273.981	18.8712	12.2762	1.70041	7.47448	6.9883	38.0269	39.5324	17.1348	10.5532	28.3336
THDCA/TUDCA	3.26171	2.03521	1.17058	2.64846	1.95142	0.07973	0.066577	0.002146	0.09473	0.0343615	0.694568	0.619528	0.115768	0.682742	0.367648
TCDCA	29.3173	24.134	11.6909	26.7256	20.8502	0.545936	0.645556	0.06986	1.34315	0.357708	2.31746	1.35374	1.41858	1.9341	1.38616
TDCA	34.6557	19.7747	10.1796	27.2152	19.0565	0.410379	0.38778	0.112877	0.789536	0.250329	2.60195	0.864486	0.839579	0.40887	0.852032
Ileum bile acid (n=5)
Ileum	Control					TAA					TAA+Celastrol
ω-MCA	0.792336	36.0501	1.74134	0	18.8957	7.70712	0	0	1.57325	0.074256	71.9532	198.922	62.1302	135.078	130.526
β-MCA	32.8269	158.757	21.9186	21.2903	90.3377	31.3581	1.24522	0.781728	3.27787	1.66464	148.419	486.133	125.211	347.719	305.672
CA	82.2901	207.84	50.2543	41.4479	129.047	97.2191	3.80003	1.64465	3.19219	2.11295	233.934	653.391	212.298	424.022	432.844
UDCA/HDCA	6.02582	27.4337	1.89571	3.53114	14.6647	0.722848	0	0	0.304192	0	9.88781	46.8597	6.43664	33.6305	26.6482
CDCA	0.492352	4.60286	0	0.884352	2.30143	0.162288	0	0	0	0	3.06858	20.5126	1.12504	13.7843	10.8188
DCA	3.37799	17.6775	1.41903	1.80076	9.54829	0.823788	0.086789	0.033516	0.05673	0.044735	2.82558	7.5804	0.641673	6.07677	4.11104
Tβ/αMCA	1905.36	3532.82	8776.16	9121	6154.49	262.42	28.625	25.9963	9.72881	5.64889	1107.88	4407.11	476.527	1341.61	2441.82
TCA	419.494	438.192	1551.5	1742.23	994.848	19.1495	2.59757	3.25087	1.12647	0.675505	38.3937	146.867	15.0943	51.25	80.9805
THDCA/TUDCA	3.46364	5.57156	7.73121	9.39266	6.65138	0.143592	0.004032	0.145089	0.013194	0.004331	0.756244	2.31065	0.377863	0.782113	1.34426
TCDCA	24.5437	40.3205	82.5337	105.862	61.4271	1.1973	0.11487	0.361555	0.077525	0.027245	5.99594	18.591	1.95883	7.37929	10.2749
TDCA	17.8821	37.3967	64.5025	76.4149	50.9496	1.38075	0.142526	0.070122	0.007895	0.007536	3.60552	7.54043	0.736416	4.76296	4.13842
Cecum bile acid (n=5)
Cecum	Control					TAA					TAA+Celastrol
ω-MCA	1.79417	4.6171	5.48194	9.0813	5.9114	1.4047	1.17981	0.873033	0.37683	0.117168	2.14866	4.73161	1.11491	2.70317	2.92326
β-MCA	10.391	6.44224	14.0513	9.63392	10.308	10.0289	7.42099	7.69177	7.01819	3.07426	21.0639	33.8549	6.75512	20.3478	20.305
CA	16.4434	81.9647	44.4685	119.683	127.198	40.6805	3.44103	12.1691	44.6144	4.42229	63.0811	633.696	94.9673	261.614	364.331
UDCA/HDCA	8.67539	22.8836	48.3318	32.6764	30.2564	9.3253	8.01296	6.63914	6.63056	3.51094	21.373	10.3103	1.90042	10.6496	6.10535
CDCA	10.4636	21.8559	27.8375	19.2148	18.6396	6.48663	2.90834	3.41337	8.18093	2.07292	12.5405	9.96397	1.63487	7.70668	5.79942
DCA	10.0937	14.1703	18.0354	14.7488	14.3482	6.04166	1.75873	2.77362	5.77734	1.86026	13.1882	6.9595	2.69722	7.64848	4.82836
Tβ/αMCA	0.293043	0.458815	0.554237	1.03943	0.60285	1.14074	0.170813	0.297008	0.123269	0.143449	6.16441	11.8077	2.74586	6.96808	7.2768
TCA	0.014605	0.017524	0.007268	0.01913	0.012137	0.014993	0.001702	0.002707	0.003659	0.003357	0.07972	0	0.013498	0.032207	0.006749
THDCA/TUDCA	0.005878	0.015496	0.022687	0.022368	0.010915	0.001951	0	0	0.007143	0.001182	0.053461	0.016583	0.010676	0.027434	0.0136295
TDCA	0.005721	0.017313	0.013599	0.01647	0.013673	0.000825	0.000978	0.000821	0.001005	0.000215	0.028613	0.015255	0.00659	0.017076	0.0109225
TLCA	0	0	0.002306	0.009452	0.003905	0	0.00774	0.001586	0.001503	0.001562	0.006209	0	0	0.001887	0
Urine bile acid (n=4)
Urine	Control				TAA				TAA+Celastrol
ω-MCA	296.771	233.039	98.0332	121.73	553.175	709.426	985.309	536.319	709.246	571.721	503.596	484.711
β-MCA	0	335.863	153.612	60.577	0	605.036	2049.59	609.981	607.177	587.684	269.371	465.382
CA	64.1638	16.5996	28.7937	70.7868	67.8381	84.4719	182.044	53.713	69.2805	85.8929	44.2417	135.687
Tβ/αMCA	61.2305	63.9721	43.899	30.4205	349.24	502.915	352.385	322.562	1220.03	859.41	1170.74	464.315
TCA	11.3319	22.7452	6.64078	13.0378	20.4642	44.6258	21.2197	11.7041	19.4067	41.7621	24.1524	30.0717
TDCA	17.4199	46.9626	12.97	12.1586	44.2131	66.46	45.4863	29.7772	27.1842	42.8464	5.69135	22.8221
Feces bile acid (n=4)
Feces	Control				TAA				TAA+Celastrol
ω-MCA	760.847	712.08	363.797	797.399	1061.26	1161.8	1072.01	851.264	987.211	1090.67	1076.53	1322.08
β-MCA	558.158	600.114	171.386	558.592	1061.26	782.376	470.858	318.74	459.817	507.633	614.919	514.781
CA	28.9484	79.5916	16.0315	50.1749	26.231	31.8274	17.7541	16.852	21.9093	18.7194	38.2066	82.5115
U/HDCA	2026.5	1337.99	287.934	1436.65	450.575	670.814	1148.59	479.959	996.684	1222.78	1677.63	2071.16
CDCA	1326.93	974.056	305.983	841.529	355.066	450.211	786.783	309.052	444.206	1064	679.544	1140.92
DCA	671.864	424.435	224.87	296.607	243.448	275.63	364.735	175.559	255.787	202.181	196.861	293.57
LCA	339.615	269.142	237.473	188.93	226.11	205.966	258.45	188.696	195.067	197.154	160.047	156.517
Tβ/αMCA	0.717977	1.7896	0.677654	1.53957	0.837718	0.877857	0.488361	0.825245	0.522277	0.516414	0.506051	0.915161
TCA	0.378508	0.080107	0.292929	0.1528	0.201642	0.458725	0.194808	0.291027	0.295184	0.098836	0.149186	0.162733
THDCA/TUDCA	1.1246	0.759954	1.37253	0.1782	1.40602	2.39562	2.27496	1.26532	1.67009	2.4598	2.05639	0.455797
TDCA	0.816264	0	0.600371	0.385124	0.550312	0.754835	0.450082	0.550407	0.436885	0.517754	0.402335	0.212577

## Sheet: Fig 6j
Fig 6j
FXR-related gene (n=6)
	Control						TAA						TAA+Celastrol
Fxr	1.77494	1.87615	0.710928	0.573464	0.822322	0.725866	1.28145	1.58862	8.21223	7.35015	3.50102	2.90346	0.394412	0.4723	1.0124	1.39259	0.465797	0.456211
Fgf15	1.46698	1.65044	0.533236	0.359197	1.00198	0.98818	5.25192	6.55614	28.1068	22.9886	9.73274	10.8743	9.86861	10.6505	1.56372	1.6537	0.029418	0.018878
Ibabp	4.18144	3.66547	0.090496	0.062674	0.059705	0.054184	14.0646	15.8235	66.903	69.2624	47.6367	37.8967	2.16445	2.60991	6.60702	5.79175	0.007463	0.008054
Shp	0.585199	0.523768	0.772175	0.730522	0.649319	0.405283	1.38223	3.37995	14.3901	10.6812	6.62078	6.39525	0.2926	0.498961	0.505927	0.399703	0.040302	0.042
Osta	1.5768	1.46104	0.710546	0.561361	0.622869	0.512989	1.32593	1.51257	3.62254	3.3566	1.76174	1.65519	0.088818	0.102735	0.187765	0.176409	0.232774	0.263706
			FXR
			SHP
			OSTβ
			GAPDH

## Sheet: Fig 6k
Fig 6k
BSH activity (n=6)
Control	TAA	TAA+Celastrol
0.197686	0.178395	0.362777
0.116757	0.069293	0.120637
0.094052	0.130974	0.347796
0.101372	0.170348	0.377142
0.132626	0.099865	0.263
0.1327	0.1732	0.267
Cecum unconj/conj BA (n=6)
Control	TAA	TAA+Celastrol
1.19509	3.39249	10.2823
0.725856	1.58788	3.66606
0.821596	1.94994	5.51409
1.16927	2.15431	4.91301
0.674428	2.47377	4.06839
1.41376	1.77513	4.82086

## Sheet: Fig 6l
	Fig 6l
			Apaf1
			Pro-Caspase-11
			Cl-Caspase-11
			Pro-Caspase-3
			Cl-Casepase-3
			Fl-GSDME
			N-GSDME
			NLRP3
			Pro-Caspase1
			Cl-Caspase1
			GSDMD
			IL1β-percursor
			IL1β-mature form
			GAPDH
