# Supplementary material for: Parabacteroides distasonis ameliorates hepatic fibrosis potentially via modulating intestinal bile acid metabolism and hepatocyte pyroptosis in male mice
Source: Nat Commun. 2023 Apr 1;14:1829. doi: 10.1038/s41467-023-37459-z (PMC10067939; doi:10.1038/s41467-023-37459-z)
Supplement: Supplementary file 3 — Source Data [file 41467_2023_37459_MOESM3_ESM.zip › Source Data_1/Fig 7.xlsx]

## Sheet: Fig 7c
Fig 7c
AST (n=5)
MCS	MCD	MCD+P.d.	MCD+P.d.-H	P.d.
126.903	370.418	150.911	185.209	102.894
120.043	267.524	171.49	198.928	240.086
99.4642	264.095	150.911	264.095	92.6046
89.1748	250.911	257.235	260.665	205.788
133.762	236.656	243.516	198.928	96.0344

## Sheet: Fig 7d
Fig 7d
ALT (n=5)
MCS	MCD	MCD+P.d.	MCD+P.d.-H	P.d.
78.8854	384.138	198.928	164.63	61.7364
75.4556	325.831	192.069	240.086	85.745
65.1662	318.971	154.341	216.077	72.0258
78.8854	385.209	239.55	298.393	72.0258
61.7364	250.375	322.401	171.49	54.8768

## Sheet: Fig 7e
Fig 7e
Hepatic fibrosis-related gene (n=5)
	MCS					MCD					MCD+P.d.
Col1a1	0.784381	0.501137	0.718609	1.84456	1.15131	1.89586	2.27092	3.98141	1.94973	2.78616	1.20855	3.27905	0.831206	2.73829	1.50867
Timp1	1.75832	0.530049	0.903877	0.903877	0.903877	5.29341	8.96434	18.3054	7.69648	11.8696	7.96789	8.96434	2.14979	14.1644	5.5182
Acta2	1.39299	0.63648	0.789049	1.09234	1.08914	1.65962	1.28181	1.73891	1.51663	1.94976	0.606335	1.5781	0.585681	1.05478	1.10434
Tgfb	0.821017	0.719708	1.16109	1.14511	1.15307	5.48497	6.94264	7.13782	5.15325	6.0649	3.82506	5.1891	2.66749	4.2737	3.3764

## Sheet: Fig 7f
Fig 7f
Protein level (n=3)
	MCS			MCD			MCD+P.d.
Cl-Caspase-11	15539.8	18215.1	14356.4	27400.4	32698	30821.8	16989.1	15954.8	11372.7
Cl-Caspase-3	9460.75	29143.4	15272.4	36654.6	35812.9	40923.8	33638.5	28601.4	23555.7
GAPDH	23049.8	34402.3	32756.3	31357	35834.7	41486.1	39149.7	37276.2	35042.4

## Sheet: Fig 7g
Fig 7g
			Apaf-1
			Pro-Caspase-11
			Cl-Caspase-11
			Pro-Caspase-3
			Cl-Caspase-3
			FI-GSDME
			N-GSDME
			Nlrp3
			Pro-Caspase-1
			Cl-Caspase-1
			GSDMD
			Il1b-percursor
			Il1b-mature form
			αSMA
			Collagen1a1
			Tgfb
			Timp1
			Il6
			GAPDH

## Sheet: Fig 7h
Fig 7h
Serum bile acid (n=5)
Serum	MCS					MCD					MCD+P.d.
ω-MCA	37.6608	44.373	97.358	147.736	107.585	1113.13	159.908	1441.75	151.814	2279.7	0	0	46.4577	80.2705	76.6215
CA	26.3928	48.9504	119.654	135.031	52.8197	1171.16	1245.79	2656.35	1707.5	4416.45	341.29	837.072	187.992	1862.5	471.965
Tβ/αMCA	54.3933	228.587	342.799	429.939	157.952	4127.05	3895.11	2045.81	7524.74	2977.39	2561.85	9229.25	2763.72	5371.16	1543.33
TCA	2.49945	8.61515	19.0914	16.5603	2.20703	364.862	406.944	323.09	513.833	385.372	149.873	768.597	112.408	614.755	170.916
TCDCA	10.4584	10.1591	6.11276	12.0722	5.08831	98.6758	78.7054	31.4594	75.4879	37.2868	16.6977	10.8101	12.7753	28.951	15.6507
TDCA	0.574494	4.19521	0.964382	3.98822	0.38913	32.8486	32.734	8.08804	53.5176	28.1002	9.78138	64.0079	14.5483	29.492	27.8254
Ileum bile acid (n=5)
Ileum	MCS					MCD					MCD+P.d.
ω-MCA	184880200	82927500	14112880	148417600	39651630	1048049	7304077	15122880	7048582	7091908	202376	1648171	4895659	31198790	4024272
β-MCA	144398200	86471220	25119660	453848000	142857200	18001640	115182300	216611200	70407080	74117110	1514771	16406000	68159910	382815400	65019200
CA	2876995000	2619406000	844808900	2248878000	1018153000	339781700	1633941000	1476903000	629866200	532533700	10107580	427607500	1131715000	3011148000	1019300000
UDCA/HDCA	4291410	4987364	813929	27646280	6340231	307503	2348435	1201531	281767	329817	13627.1	175787	375574	2917188	399709
CDCA	4058668	8639826	1421625	12031500	3064705	259464	3524905	1157509	245859	224848	5097.37	534490	716357	5238393	621473
DCA	36029540	59388430	92234100	82044740	21810410	6833960	8355013	10615790	3741924	5464199	9090049	7339489	9003386	26219100	4867778
Tβ/αMCA	41353230000	62102540000	12640040000	19003040000	6343161000	2017362000	2569934000	1463107000	2165421000	2567533000	14080900000	25121970000	14158030000	57150750000	12629070000
TCA	9898679000	35981090000	6022195000	3645802000	1335182000	1010572000	191966700	1830343000	1657046000	803008400	1820442000	6642413000	6816323000	29283210000	4802001000
THDCA/TUDCA	3039295000	4388321000	923210600	1356547000	458784900	73584770	71666410	209803900	99928780	36158680	207327000	222304500	216948800	1237382000	209655900
TCDCA	1664411000	3730717000	585472400	808582700	202475500	34047820	571211400	113758600	57115710	14649360	106835300	105773000	141236000	1290638000	143129200
TDCA	436861900	2831943000	451989700	216493800	61114260	18513920	29548710	61167400	47016370	11555680	14271370	84253720	57041640	513424100	53938530
TLCA	14716780	63543880	9420212	7137258	2084366	222098	168513	481105	332248	119456	2896636	620564	626817	5073531	651278
Cecum bile acid (n=5)
Cecum	MCS					MCD					MCD+P.d.
ω-MCA	3.25592	2129.76	3745.44	2839.68	3965.76	1530	488.165	235.787	189.196	304.382	500.519	840.498	959.516	466.456	1909.44
β-MCA	1849.04	1493.28	3206.88	2766.24	3916.8	5312.16	1860.48	1358.64	1444.32	1554.48	1058.58	1725.84	3855.6	1652.4	7062.48
CA	865.481	538.68	589.968	334.152	353.736	941.256	745.416	271.856	717.264	311.512	160.344	146.88	241.128	222.768	243.576
UDCA/HDCA	432.081	313.108	431.123	255.41	418.75	191.869	139.197	45.9065	70.0835	85.0622	128.274	101.792	122.725	95.2843	212.673
CDCA	26.0071	9.70682	29.2218	9.43815	19.0843	53.5949	15.1308	15.4544	12.6272	14.4041	2.429	1.53686	8.53395	4.00725	2.6033
DCA	531.505	606.463	904.932	671.026	801.209	832.961	692.194	145.001	213.797	350.33	892.231	674.201	772.632	621.281	1883.95
LCA	1.07508	3.37266	6.49502	1.961	5.86453	0.730697	0.629414	0.076767	0.183735	0.296639	2.94881	2.24765	2.43047	1.48794	6.34775
Tβ/αMCA	124.375	197.915	431.519	277.945	229.278	694.323	251.989	146.002	285.516	227.836	158.981	228.196	552.646	251.989	362.303
TCA	5.023	5.55841	11.2303	5.63227	5.46128	23.0205	11.4609	6.31531	13.506	10.4274	4.13609	4.90647	9.20058	6.08299	5.78901
THDCA/TUDCA	5.00624	5.60439	7.77528	4.39215	4.75289	3.70379	1.89098	1.32787	2.34976	1.8562	1.40967	1.36779	2.52234	1.45272	2.24111
TCDCA	4.00521	4.39087	6.90875	3.85195	7.32	9.33718	3.6974	2.6283	4.484	3.60323	1.09889	1.62991	5.21993	1.74286	2.65715
TDCA	5.03555	5.00572	21.2873	6.40514	4.34403	3.26678	1.53046	0.713551	0.809648	1.01789	4.39882	3.59207	4.17167	2.33531	11.0012
TLCA	0.901343	0.892695	2.09555	0.524963	0.438534	0.092487	0.050055	0.039307	0.041816	0.043726	0.176099	0.194116	0.215501	0.103161	0.218349

## Sheet: Fig 7i
Fig 7i
Gene level (n=8)
	MCS								MCD								MCD+P.d.
Caspase11	1.27079	1.24464	0.564767	0.626649	0.023777	2.09323	1.12953	1.04661	1.03938	2.05015	1.27079	2.21258	2.64952	1.55372	1.71205	2.32258	1.79717	1.88652	1.16937	1.00398	1.12953	0.904836	1.72396	1.03938
Caspase3	1.82856	0.933489	0.642027	1.14132	0.466745	0.528767	1.7061	0.752991	0.570661	0.603199	0.642027	1.00745	1.53763	1.76627	1.09483	2.71454	0.914278	0.774161	0.426526	0.883134	1.00745	0.883134	1.08727	1.45468

## Sheet: Fig 7j
Fig 7j
BSH activity (n=6)
MCS	MCD	MCD+P.d.	MCD+P.d.-H	P.d.
3.12231	4.70174	21.1527	12.7505	7.07353
3.20099	6.51815	2.69317	7.6875	8.15221
2.21644	0.615069	57.578	11.8514	5.55352
4.69337	1.91172	6.40231	4.90286	3.23082
1.39816	1.04532	34.812	7.23455	4.52866
2.92625	0.96844	30.2545	5.34544	8.2443

## Sheet: Fig 7k
Fig 7k
			FXR
			SHP
			OSTβ
			GAPDH

## Sheet: Fig 7l
Fig 7l
Protein level (n=3)
	MCD			MCD+P.d.
FXR	19894.1	22722.3	20272.2	19301.6	17833.8	20142.9
SHP	38715.6	38896.7	39081.6	30109.7	27123.8	31369
OSTβ	36219.3	35852.7	36705.9	25890.3	22227.4	25014
GAPDH	20983.6	25364.7	28267.5	25317.3	22129.4	25548.8
