# Supplementary material for: Parabacteroides distasonis ameliorates hepatic fibrosis potentially via modulating intestinal bile acid metabolism and hepatocyte pyroptosis in male mice
Source: Nat Commun. 2023 Apr 1;14:1829. doi: 10.1038/s41467-023-37459-z (PMC10067939; doi:10.1038/s41467-023-37459-z)
Supplement: Supplementary file 3 — Source Data [file 41467_2023_37459_MOESM3_ESM.zip › Source Data_1/Fig s1.xlsx]

## Sheet: Fig s1a
Fig s1a
Species level in mice (n=5)
Phylum	Species	Fold (control/taa)
Proteobacteria	Helicobacter hepaticus	-27.5258
Proteobacteria	Escherichia coli	-5.38534
Proteobacteria	Desulfovibrio C21 c20	-4.15764
Bacteroidetes	Parabacteroides distasonis	-2.3882
Firmicutes	Gemmiger formicilis	-1.02987
Others	Unclassified	-1.0222
Firmicutes	Ruminococcus gnavus	1.21173
Firmicutes	Butyricicoccus pullicaecorum	1.24666
Firmicutes	Clostridium colinum	1.30484
Bacteroidetes	Bacteroides acidifaciens	4.36186
Actinobacteria	Bifidobacterium pseudolongum	9.71113
Deferribacteres	Mucispirillum schaedleri	30.789

## Sheet: Fig s1b
Fig s1b
Correlation analysis for clinical patients (healthy people n=10, hepatic fibrosis n=10)
	C1	C2	C3	C4	C5	C6	C7	C8	C9	C10	F1	F2	F3	F4	F5	F6	F7	F8	F9	F10
P.d.	0.899622	1.02446	0.420569	0.45903	1.00644	1.4961	1.45363	0.997792	1.18845	1.05391	0.190768	1.6392	8.11e-05	0.597602	1.23101	0.164604	0.035649	0.005647	0.83682	0.60267
ALP	70	75	76	103	32	42	65	85	66	72	160	141	271	150	215	193	139	114	141	129
GGT	12	20	30	27	25	10	15	12	19	23	494	68	38	24	19	249	74	36	36	87
TBA	16.2	18.3	15.3	4.7	4.2	6.5	10.1	17.8	16.3	20	8.6	258.3	276.1	33	64.2	57.5	71.8	29.6	35.2	318.3
Tbil	4.5	2.9	10.5	5.4	2.8	20.5	0.9	0.8	4.2	4.7	30.7	36.4	38.1	25.5	18.4	58.1	17.9	80.7	64	369.9
Child											6	6	6	8	7	10	6	10	11	13
MELD											13	5	10	12	12	14	0	18	24	39
S-CA	549786	4.81951e+06	1.58251e+06	1.63115e+06	225190	111193	8.07392e+06	3.70915e+06	3.58094e+07	6.17182e+06	2.89504e+06	1.51346e+08	6.8733e+07	458699	6.16292e+06	538880	7.39502e+06	7.41364e+06	336765	4.27272e+07
S-UDCA/HDCA	36866.5	52777.1	22009.1	59752.7	8002.49	15071.7	59336.6	352724	122583	79680.1	151124	2.2811e+07	524461	2502.57	318067	0	2.70746e+06	3.63462e+06	84122.8	2.52523e+06
S-CDCA	112149	664114	240073	471702	60903.4	6902.43	443058	3.38434e+06	1.63743e+06	476036	307884	9.89729e+06	7.61422e+06	55222.9	701416	54263.1	422604	724235	295826	1.74625e+06
S-DCA	211974	1.53012e+06	580894	2.70876e+06	400605	301124	2.25406e+06	6.10747e+06	1.652e+06	659223	3.6208e+06	7.55371e+06	1.39789e+06	713749	1.18575e+06	224568	6.24217e+06	910129	425391	1.02112e+06
S-LCA	0	0	0	0	0	0	0	0	0	0	0	0	0	0	0	0	0	0	0	0
S-TCA	454143	694227	517971	277522	353676	7.97116e+06	1.29084e+06	369122	246669	326273	1.42649e+08	1.62635e+07	2.23093e+07	4.03465e+06	3.04968e+07	2.44427e+08	7.59878e+06	1.19211e+08	1.65892e+07	5.60901e+07
S-GCA	242817	3.36846e+06	1.51558e+06	167200	357527	7.27612e+06	2.60802e+06	687109	755570	389873	4.69164e+08	8.07761e+07	1.2786e+08	1.65001e+07	9.15331e+07	6.59143e+08	5.73532e+07	4.34052e+08	7.467e+07	3.73226e+08
S-THDCA/TUDCA	19980.2	53904.7	16061.5	13767.4	23820.7	129502	59474	25958.6	3227.68	37611.5	5.37117e+06	8.06193e+06	2.87398e+06	54525.5	9.6399e+06	2.15376e+06	1.42996e+07	1.27281e+08	371601	2.71741e+06
S-TCDCA	226236	1.66337e+06	636305	206058	120827	5.24809e+06	1.53537e+06	551035	108782	232217	2.02176e+08	3.49362e+07	1.10988e+08	8.85741e+06	5.16265e+07	3.30073e+08	1.49758e+07	1.07298e+08	3.07971e+07	3.84043e+07
S-TDCA	27508.6	298632	135096	56757.3	30620.2	249524	524073	142485	35071.9	44456.2	648063	672607	19983.7	906639	2470.7	1801.5	1.92276e+06	330579	226432	460883
S-GCDCA	782028	1.20538e+07	5.27266e+06	1.62364e+06	1.1106e+06	4.05241e+06	5.20565e+06	3.08324e+06	769681	713551	9.25063e+07	9.72989e+07	4.06884e+08	2.72961e+07	1.51175e+08	4.22609e+08	5.39023e+07	2.0406e+08	1.09661e+08	2.04183e+08
S-GDCA	0	1.64124e+06	591317	493996	179011	150100	1.74628e+06	518914	96843.6	101703	1.37287e+07	1.07421e+07	3.46692e+06	3.70071e+06	3.81658e+06	2.53906e+06	1.66367e+07	553407	1.27531e+06	2.11066e+06
S-GUDCA	196646	1.0431e+06	371852	267205	1.19358e+06	48668.8	619965	543398	100713	246954	4.35657e+08	9.40293e+07	3.94754e+07	565109	6.22528e+07	6.26257e+06	2.28789e+08	5.909e+08	4.1515e+06	1.8096e+07
S-TLCA	0	0	0	0	0	0	0	0	0	0	0	0	0	0	0	0	0	0	0	0
S-GLCA	0	169699	49020.6	97583.6	3332.15	0	39787	39615.4	0	0	83945	329831	223835	243742	175717	7967.5	958109	79480.3	23923.3	157345
F-CA	1.617e+09	5.5537e+08	2.06336e+09	2.43263e+09	7.32886e+08	1.21124e+08	2.0361e+08	3.1514e+08	1.47806e+08	2.28298e+08	1.81076e+09	9.27757e+08	3.18014e+08	1.65642e+07	1.21626e+08	5.83957e+08	1.46526e+08	2.84373e+09	6.74355e+08	1.50258e+08
F-UDCA/HDCA	3.33854e+07	1.83227e+07	3.34095e+07	4.80648e+07	4.0547e+06	2.20538e+06	5.7648e+06	926969	7.23636e+06	7.97509e+06	1.43988e+08	2.25838e+08	2.53002e+07	2.3215e+06	5.89887e+06	1.3546e+06	1.13952e+09	7.7517e+08	1.17809e+08	3.81038e+07
F-CDCA	6.5138e+07	2.19739e+07	9.29538e+07	1.21441e+08	2.62103e+07	7.14677e+06	2.06105e+07	6.92938e+07	2.37458e+07	1.32003e+07	2.30565e+08	6.57252e+07	1.47808e+07	8.27282e+06	4.47151e+07	9.97147e+06	8.20379e+08	1.9076e+08	3.48008e+07	2.57413e+07
F-DCA	2.57798e+09	3.40806e+09	2.24755e+09	1.78572e+09	1.38569e+09	8.55032e+08	1.2729e+09	1.70496e+09	1.24469e+09	9.45296e+08	3.36897e+09	2.73955e+09	8.42916e+08	2.23924e+08	8.05087e+08	9.54565e+07	2.74984e+09	4.96608e+08	7.09529e+08	1.17413e+09
F-LCA	1.58047e+07	3.61994e+07	1.32158e+07	7.40462e+06	5.66892e+07	6.03507e+07	8.30258e+07	6.32009e+07	6.60718e+07	8.07358e+07	1.0084e+08	6.02127e+07	3.70739e+06	1.73179e+07	7.93376e+06	444109	2.85252e+08	5.14958e+07	6.28499e+06	1.36537e+08
F-TCA	1.39272e+07	2.40343e+06	2.51395e+07	3.21637e+07	5.49387e+07	4.75948e+07	6.19147e+07	7.41333e+07	4.56327e+07	9.7846e+07	613936	9.05071e+06	4.68479e+06	1.71209e+07	2.34138e+06	2.12787e+06	403206	2.78552e+09	2.34659e+08	5.57383e+07
F-GCA	4.77797e+06	2.45546e+06	5.92512e+06	8.10885e+06	3.91849e+08	4.22649e+08	5.13388e+08	5.53127e+08	4.33228e+08	7.96753e+08	1.79039e+07	5.3612e+07	1.86578e+07	5.40114e+07	5.85823e+06	4.64728e+06	7.04453e+06	6.21115e+07	1.76917e+07	7.33443e+06
F-THDCA/TUDCA	3.51584e+06	3.83776e+06	4.17619e+06	4.55799e+06	2.13189e+06	1.63102e+06	2.01499e+06	2.40915e+06	1.62613e+06	3.23067e+06	100623	2.73349e+07	2.30756e+06	318131	168689	233965	9.92984e+06	1.79371e+09	1.5185e+08	3.87166e+07
F-TCDCA	7.34429e+06	2.98967e+06	1.14614e+07	1.04973e+07	2.82841e+07	2.30079e+07	3.20733e+07	3.99166e+07	2.56574e+07	4.97954e+07	1.79967e+06	5.59218e+06	2.64458e+06	5.55503e+07	6.01914e+06	1.35426e+06	1.71359e+06	1.16584e+09	9.12743e+07	1.91391e+07
F-TDCA	1.76437e+07	2.66314e+07	1.86761e+07	1.38505e+07	1.71946e+07	1.53288e+07	1.80714e+07	2.60465e+07	1.57965e+07	2.57688e+07	3.62754e+06	1.35965e+06	0	6.86476e+06	798073	85340.9	0	5.39704e+06	37883.5	0
F-GCDCA	3.6249e+06	3.71173e+06	5.47471e+06	6.19038e+06	1.24465e+08	1.5099e+08	1.8222e+08	2.03419e+08	1.46803e+08	2.79293e+08	2.00835e+07	1.52174e+07	8.67689e+06	6.01209e+07	6.30052e+06	1.80952e+06	6.24225e+06	1.8244e+07	1.59695e+07	1.1588e+07
F-GDCA	6.22247e+06	1.34839e+07	6.60527e+06	5.31233e+06	9.58227e+07	1.28665e+08	1.42619e+08	1.62716e+08	1.17115e+08	2.22396e+08	1.65028e+07	1.07347e+07	1.65142e+06	1.29221e+07	1.82082e+06	325106	5.32622e+06	129704	0	7.26458e+06
F-GUDCA	1.18324e+06	1.46827e+06	1.76908e+06	1.9413e+06	1.23846e+07	1.31961e+07	1.66727e+07	1.73505e+07	1.2874e+07	2.53399e+07	1.25438e+06	2.16306e+08	2.58698e+07	1.00153e+06	1.62773e+06	536100	3.53137e+08	8.87555e+08	8.5094e+07	3.34253e+07
F-TLCA	0	0	0	0	0	0	0	0	0	0	0	0	0	0	0	0	0	0	0	0
F-GLCA	539178	1.43897e+06	448361	247683	469309	624020	1.43767e+06	1.21531e+06	1.04671e+06	1.03232e+06	4.95286e+06	2.294e+06	203021	74081.5	159129	1987.02	1.01595e+07	623695	158345	1.57513e+07

## Sheet: Fig s1c
Fig s1c
Correlation analysis in mice
								Serum													Cecum													Feces
	AST	ALT	ALP	Col1a1	Timp1	Acta2	Tgfb	S-ꞷ-MCA	S-β-MCA	S-CA	S-U/HDCA	S-CDCA	S-DCA	S-LCA	S-Tβ/αMCA	S-TCA	S-THDCA/TUDCA	S-TCDCA	S-TDCA	S-TLCA	C-ω-MCA	C-β-MCA	C-CA	C-UDCA/HDCA	C-CDCA	C-DCA	C-LCA	C-Tβ/αMCA	C-TCA	C-THDCA/TUDCA	C-TCDCA	C-TDCA	C-TLCA	F-ω-MCA	F-β-MCA	F-CA	F-U/HDCA	F-CDCA	F-DCA	F-LCA	F-Tβ/αMCA	F-TCA	F-THDCA/TUDCA	F-TCDCA	F-TDCA	F-TLCA
Control	92.6	20.6	92.3	0.49302	0.70823	1.41857	0.96191	10	20	398	100	0	4377	0	902.836	1344.56	0	1457	3783	0	1.79417	10.391	16.4434	8.67539	10.4636	10.0937	0	0.293043	0.014605	0.005878	0	0.005721	0	760.847	558.158	28.9484	2026.5	1326.93	671.864	339.615	0.717977	0.378508	1.1246	0	0.816264	0
Control	106.3	54.9	69.2	1.00675	0.73321	0.55649	1.05993	25	30	883	20	0	3217	0	829.727	510.339	958	1056	2443	0	4.6171	6.44224	81.9647	22.8836	21.8559	14.1703	0	0.458815	0.017524	0.015496	0	0.017313	0	712.08	600.114	79.5916	1337.99	974.056	424.435	269.142	1.7896	0.080107	0.759954	0	0	0
Control	109.8	44.6	77.8	0.97246	0.60386	0.80913	1.0673	24	50	542	24	0	3241	0	740.539	782.59	263	678	3244	0	5.48194	14.0513	44.4685	48.3318	27.8375	18.0354	0	0.554237	0.007268	0.022687	0	0.013599	0.002306	363.797	171.386	16.0315	287.934	305.983	224.87	237.473	0.677654	0.292929	1.37253	0	0.600371	0
Control	102.9	61.7	92.3	0.69242	1.23311	0.65268	0.87295	100	20	500	26	0	2903	0	511.261	240.22	447	25	271	0	9.0813	9.63392	119.683	32.6764	19.2148	14.7488	0	1.03943	0.01913	0.022368	0	0.01647	0.009452	797.399	558.592	50.1749	1436.65	841.529	296.607	188.93	1.53957	0.1528	0.1782	0	0.385124	0
Control	85.7	44.6	66.3	0.98603	1.00159	1.56313	0.98895	49.6667	33.3333	641.667	23.3333	0	3120.33	0	693.842	511.049	0	586.333	1986	0	5.9114	10.308	127.198	30.2564	18.6396	14.3482	0	0.60285	0.012137	0.010915	0	0.013673	0.003905
Control	85	54	66	1.09407	1.23311	1.3245	0.98319	19.6667	33.3333	607.667	48	0	3611.67	0	824.367	879.163	0	1256.5	3113	0
TAA	154.3	161.2	92.3	1.53337	4.59255	9.07211	2.50353	38434	45543	274517	12489	0	26076	0	82928	201420	30778	65790	12059	0	1.4047	10.0289	40.6805	9.3253	6.48663	6.04166	0	1.14074	0.014993	0.001951	0	0.000825	0	1061.26	1061.26	26.231	450.575	355.066	243.448	226.11	0.837718	0.201642	1.40602	0	0.550312	0
TAA	109.8	85.7	69.2	1.83618	3.13681	9.99661	2.40155	11568	25938	330071	3902	0	17541	0	105338	252011	49127	165442	20174	0	1.17981	7.42099	3.44103	8.01296	2.90834	1.75873	0	0.170813	0.001702	0	0	0.000978	0.00774	1161.8	782.376	31.8274	670.814	450.211	275.63	205.966	0.877857	0.458725	2.39562	0	0.754835	0
TAA	126.9	96	95.1	1.74922	9.57516	17.2849	1.95067	57052	75408	404133	17616	0	29944	0	108147	249533	56255	105145	12781	0	0.873033	7.69177	12.1691	6.63914	3.41337	2.77362	0	0.297008	0.002707	0	0	0.000821	0.001586	1072.01	470.858	17.7541	1148.59	786.783	364.735	258.45	0.488361	0.194808	2.27496	0	0.450082	0
TAA	188.6	181.8	83.6	1.15405	15.1295	11.1691	1.95067	30529	52183	435325	15273	0	44535	0	98017.2	240122	50586	98452	14479	0	0.37683	7.01819	44.6144	6.63056	8.18093	5.77734	0	0.123269	0.003659	0.007143	0	0.001005	0.001503	851.264	318.74	16.852	479.959	309.052	175.559	188.696	0.825245	0.291027	1.26532	0	0.550407	0
TAA	168.1	161.2	98	2.66976	9.31333	15.578	4.23971	10835	17350	165729	5098	0	21610	0	57334.3	129783	30275	64050	12816	0	0.117168	3.07426	4.42229	3.51094	2.07292	1.86026	0	0.143449	0.003357	0.001182	0	0.000215	0.001562
TAA	192.1	185.2	95.1	1.9256	5.0256	8.23312	4.067	9291	17789	190404	5993	0	20792	0	58756.8	138511	29659	74325	11675	0

## Sheet: Fig s1d
Fig s1d
Serum LC-MS (healthy people n=25, hepatic fibrosis n=62)
Mass	RT	F1	F2	F3	F4	F5	F6	F7	F8	F9	F10	F11	F12	F13	F14	F15	F16	F17	F18	F19	F20	F21	F22	F23	F24	F25	F26	F27	F28	F29	F30	F31	F32	F33	F34	F35	F36	F37	F38	F39	F40	F41	F42	F43	F44	F45	F46	F47	F48
449.319	7.71	11024.5	0	27309.7	4.90985e+06	218114	108114	106358	854.031	1052.57	51987.7	6154.11	153168	159759	6404.43	989167	12137.2	533207	16967	2631.45	785280	19423.6	638135	3.57361e+06	6777.99	2.90152e+06	1.31348e+06	1.04404e+06	5083.94	0	517.301	3835.64	12919.8	11029.6	106556	16118.5	22172.8	1226.96	0	33785.8	2915.01	1.61845e+06	0	1.12027e+06	13511.7	2194.01	38631.4	825323	392628
90.032	1.02	1.69869e+06	2.13552e+06	3.36037e+06	3.38057e+06	2.22383e+06	2.68504e+06	2.38412e+06	2.44705e+06	1.64165e+06	2.16234e+06	1.6089e+06	2.20068e+06	1.05486e+06	1.82984e+06	3.03757e+06	1.85671e+06	1.52391e+06	1.20649e+06	1.58925e+06	3.8948e+06	1.96768e+06	1.87526e+06	1.9534e+06	1.4179e+06	1.9685e+06	1.64041e+06	1.7491e+06	1.7416e+06	2.24381e+06	2.11587e+06	3.09375e+06	1.87656e+06	1.71273e+06	1.9331e+06	1.80976e+06	1.76373e+06	1.94119e+06	3.27437e+06	3.53195e+06	1.84839e+06	2.15772e+06	2.03245e+06	2.66881e+06	2.2513e+06	1.95669e+06	3.4508e+06	1.81405e+06	2.39895e+06
529.276	6.93	3437.68	0	0	2.64626e+06	145715	35644	31374.3	46066.9	0	33341.8	4618.09	139726	1.00557e+06	0	1.09799e+06	0	249607	39917.1	0	1.13533e+06	64629	1.34646e+06	353805	78863.8	5.53132e+06	291230	1.04415e+06	0	0	21412.5	28282.5	0	0	85833.4	100903	0	0	0	0	0	1.19402e+06	0	368722	0	10701.9	32397.2	7.29042e+06	372055
541.344	10.86	3.41759e+06	3.08701e+06	3.56813e+06	573281	3.11666e+06	1.0993e+06	1.55512e+06	2.27558e+06	1.65704e+06	2.27195e+06	1.58158e+06	1.78891e+06	2.55687e+06	1.71497e+06	2.3273e+06	1.84564e+06	1.89055e+06	1.1046e+06	1.40737e+06	1.08082e+06	1.45231e+06	1.65353e+06	1.08148e+06	1.11097e+06	3.34573e+06	500953	1.08509e+06	1.34519e+06	1.8885e+06	2.06053e+06	530194	2.6121e+06	1.8653e+06	2.21097e+06	1.89885e+06	2.15095e+06	2.35188e+06	1.81606e+06	2.20593e+06	2.25487e+06	908471	1.36837e+06	1.31869e+06	871068	2.51143e+06	2.2833e+06	3.3292e+06	2.50864e+06
449.317	8.7	87699.1	220371	430158	1.25117e+06	909900	4.06415e+06	520626	190304	187360	613855	34746.2	631416	81308.3	526473	1.6305e+06	761816	554682	152076	106624	411183	450448	88173.9	1.85842e+06	5525.2	859337	1.30293e+06	3.02289e+06	89011.4	2786.66	2863.64	81177.4	177040	230639	362369	74639.2	460131	939078	7699.3	1.81219e+06	79929.2	1.46842e+06	13431.1	1.14939e+06	257356	21243.4	1.80351e+06	192395	180403
188.106	5.84	813805	1.38194e+06	358199	172272	280631	129468	328808	327932	299816	534642	96256.9	178147	183930	249521	694512	613584	311182	129320	141219	160367	177785	81609.7	134465	58652.8	162826	87008.9	134139	109225	142698	102521	112248	460792	413592	209315	123142	374229	634995	318029	354096	388273	211211	794503	598103	188543	383745	412548	199103	362533
499.302	8.27	54508.5	88567.4	77014.1	826104	414701	3.54156e+06	1.36598e+06	130268	284956	264041	16908.3	270035	18561.1	584061	1.06954e+06	431286	802210	137409	18337.1	651672	324797	11771.3	886096	2517.86	759021	1.35031e+06	3.79178e+06	0	21815.3	0	40704.5	140524	377617	199665	253107	108958	1.37033e+06	7181.63	4.81214e+06	164978	88164.2	10438.7	352153	396899	57501.4	615742	136900	129284
465.315	7.65	88299.4	269700	61921.8	677708	330706	1.10682e+06	161234	147680	143846	497217	27399.6	312357	56271.6	359874	854567	178900	287989	101591	174174	118438	968935	52222.1	375836	638.293	1.95071e+06	1.81891e+06	2.0758e+06	170459	1925.42	2172.74	78221.1	227808	163539	189376	16547	156330	732450	50141.7	959666	44691.6	1.12916e+06	23234	748968	12368.9	54433.6	727368	135453	312298
168.029	1.02	1.13449e+06	617845	1.31253e+06	1.30748e+06	1.08007e+06	1.38315e+06	1.03954e+06	1.88785e+06	1.06981e+06	1.00934e+06	1.50651e+06	1.63567e+06	1.2233e+06	1.27959e+06	1.80003e+06	783302	878597	1.31743e+06	843841	1.5463e+06	937663	1.12074e+06	795284	899258	1.39222e+06	375779	721610	574797	943202	1.33147e+06	1.12317e+06	687305	644076	1.02195e+06	920487	802427	1.2005e+06	808250	669926	1.28238e+06	517655	894463	1.01981e+06	2.67766e+06	495045	1.57808e+06	2.07951e+06	957109
822.417	7.75	0	0	1.98945e+06	9488.74	0	0	0	0	0	0	0	0	0	0	1.72203e+06	7902.81	0	0	39322	1.12065e+06	979012	2302.04	0	0	23393.5	0	1.0988e+06	2.97419e+06	688.004	0	0	0	0	0	0	0	285.873	0	0	0	921.922	612373	0	0	0	0	3.44138e+06	12565.4
216.04	0.87	853883	2.1044e+06	1.17297e+06	2.48949e+06	1.04159e+06	1.16573e+06	918208	1.02662e+06	871403	831169	996459	907246	1.41374e+06	1.25977e+06	1.06559e+06	1.01029e+06	890592	1.01083e+06	1.02095e+06	773883	1.13846e+06	885162	801897	1.47993e+06	851803	979974	1.03157e+06	821921	1.97274e+06	1.15213e+06	1.28365e+06	804260	678846	959212	1.01699e+06	931016	783141	1.42584e+06	1.14911e+06	876981	941614	1.13304e+06	966516	755741	1.09131e+06	1.1132e+06	990238	926428
274.181	7.69	1.60442e+06	856822	950027	652988	988301	754186	1.10855e+06	589373	1.09338e+06	931440	384329	787663	470181	936970	1.4816e+06	633859	719838	459689	615706	410552	504158	467300	624501	364644	251060	449183	480823	368302	383105	400437	302006	721530	553682	507990	923518	256127	630867	517604	553177	528589	627323	1.29981e+06	1.23573e+06	506332	254972	1.24362e+06	667688	1.20605e+06
236.107	6.73	0	0	0	0	0	0	0	0	0	0	0	0	0	491.305	0	0	0	0	0	0	0	0	0	0	0	0	0	0	0	0	0	0	0	0	0	0	0	0	0	0	0	0	0	0	0	0	0	0
790.878	3.71	0	0	0	0	0	0	0	0	0	0	0	0	0	0	0	0	0	0	0	0	0	0	0	0	0	0	166349	0	0	0	0	0	0	0	0	0	0	0	0	0	0	0	0	0	1.03716e+06	0	0	0
565.344	10.41	1.26491e+06	683029	1.6321e+06	279902	1.11804e+06	373587	835707	645594	698712	745875	319229	1.16724e+06	487529	428269	775367	659013	652760	330416	435065	384294	519948	677333	668163	422744	936912	382535	552299	498509	434518	1.35354e+06	202346	1.27382e+06	701151	827912	650011	885507	427211	870522	2.11581e+06	439988	1.46057e+06	548718	591863	396183	385048	1.92886e+06	899522	1.22588e+06
276.036	7.8	1.61692e+06	2.21298e+06	2.63023e+06	2.33567e+06	2.25957e+06	2.37335e+06	2.21895e+06	2.02102e+06	1.63069e+06	1.96297e+06	2.04895e+06	1.90905e+06	1.83497e+06	2.0154e+06	1.87021e+06	1.8543e+06	1.56555e+06	1.60975e+06	2.09074e+06	1.62146e+06	1.61052e+06	1.67691e+06	1.61921e+06	1.67129e+06	1.57113e+06	1.61274e+06	1.58116e+06	1.62643e+06	1.73019e+06	1.65492e+06	1.53471e+06	1.74998e+06	1.83555e+06	1.79265e+06	1.80073e+06	1.68793e+06	1.66161e+06	1.86274e+06	2.09876e+06	2.1524e+06	1.90055e+06	1.98986e+06	2.02373e+06	2.17897e+06	1.68367e+06	2.22597e+06	2.01056e+06	1.86175e+06
569.378	12.2	1.46983e+06	1.42337e+06	1.80315e+06	239816	1.41684e+06	482997	441681	1.00014e+06	895039	781096	461085	952299	802011	684030	746505	1.17513e+06	1.03663e+06	299739	438134	490371	428614	686693	502600	438349	1.80026e+06	213668	548434	605788	642834	705701	287698	1.29628e+06	687047	767166	583708	937641	1.26074e+06	726323	1.40313e+06	1.09833e+06	321489	501357	580897	377674	950625	1.24306e+06	956839	1.17975e+06
515.3	7.3	34483.1	115287	34164.1	545477	203386	1.36932e+06	320854	64337.6	244170	104786	8544.51	133495	14317.8	504664	648833	163765	719388	55044.1	27404.2	280256	224580	4872.31	158175	0	2.61364e+06	1.07854e+06	2.2589e+06	7982.59	11331.2	0	20046.9	80313.7	214638	68319.3	86882.4	77445.8	560476	23891.9	1.18628e+06	45754.4	127097	8671.19	204603	28465.3	47877.2	299439	103504	224624
499.302	7.25	0	0	0	2.07123e+06	50094.5	48176.7	76902.1	0	0	5985.8	0	24541.7	15521.2	1409.85	241293	0	160135	4010.78	0	392927	5150.9	29277.7	541706	0	1.19877e+06	320392	999544	0	0	0	0	0	6254.79	12983.7	4942.48	0	722.42	0	35521.1	0	109240	0	146966	7529.2	0	3976.96	267775	74699
192.116	6.73	0	0	0	0	0	0	0	0	0	0	0	0	0	2050.07	0	0	0	0	0	0	0	0	0	0	0	0	0	0	0	0	0	0	0	0	0	0	0	0	0	0	0	0	0	0	0	0	0	0
247.959	6.16	0	0	3900.51	0	0	0	0	0	0	0	0	0	0	0	0	0	0	0	0	0	0	0	0	0	0	0	0	0	0	0	0	0	0	0	0	0	0	2.3517e+06	0	0	0	0	0	0	0	0	0	0
246.149	6.5	1.13424e+06	478453	662942	617641	762959	597696	867980	408388	766349	652299	277633	563920	379884	746842	1.1358e+06	436815	568403	345750	466841	280767	385275	356060	595987	274293	233357	429690	485604	320899	249666	272642	201603	498377	369976	333236	684952	160350	351279	302761	387973	354985	457212	818488	997644	346047	156892	925453	528769	914655
645.151	5.41	0	0	0	0	0	0	0	13637.6	0	0	0	0	0	0	0	0	0	1.99444e+06	879656	214162	0	0	0	267737	0	0	0	757504	0	0	0	0	0	0	1322.55	0	323739	854589	0	52523.1	1.0814e+06	126593	0	0	389735	0	0	0
842.854	1.02	0	228731	0	0	7247.6	0	0	0	0	0	0	0	0	0	0	0	0	0	0	0	0	0	0	0	0	0	0	0	0	0	0	808.854	451.959	0	0	0	0	0	0	0	0	0	0	0	0	0	481.253	0
188.016	4.99	280580	475986	0	2218.95	23690.6	8281.79	65480.2	0	254342	216338	4161.95	21086.3	225870	1294.95	12463.7	0	79355.4	5547.93	64457.7	3388.77	195064	802.128	33016.6	0	74894.4	4526.82	26282.9	688934	133081	839248	0	89448.9	217717	2444.59	507896	9328.05	72691.8	43427.7	0	8528.76	5184.16	0	4324.66	1215.21	5606.78	10307.9	783738	512.208
118.063	3.49	27347.2	331663	159130	345704	57914.4	135120	234345	87719	112696	186769	273370	390987	94989.6	117976	521863	128563	90644.6	169936	90787	338691	201316	107873	0	209347	63190.9	113121	249131	237785	197719	174296	3.46869e+06	92183	76237.3	180971	152258	67576.8	126434	459106	359503	57029.5	109079	239064	184805	506213	172618	742352	135372	81418.3
567.358	11.2	1.1207e+06	995855	1.62088e+06	269353	1.16402e+06	422480	819122	539887	638857	546337	435802	963978	680967	643655	843240	646160	707142	437985	433722	479086	433257	614605	522439	461444	1.0177e+06	257035	529074	424553	408676	949136	209123	1.13681e+06	628000	778820	794646	663666	824305	618781	1.36127e+06	612935	472480	557804	505099	456145	622886	1.40378e+06	1.008e+06	948014
551.259	6.93	0	0	0	574888	31731.8	0	2300.3	0	0	0	0	27562.5	228174	0	260846	0	54421.1	8846.39	0	256571	0	298903	91390.2	12728.8	1.23974e+06	62342.1	238794	0	0	358.588	0	0	0	14819.7	26501.8	0	0	0	0	0	280810	0	104784	0	0	0	1.5166e+06	92156.9
280.244	13.95	727420	1.00919e+06	883851	993833	643823	975757	930034	700939	325965	1.11289e+06	522604	982257	393501	362945	839805	728082	611404	839816	579099	646653	876320	218153	243850	767011	509441	580653	944718	484542	366896	332252	898252	515814	614505	114083	526952	246873	738655	145660	624609	655541	451847	923891	834997	680415	532627	1.01419e+06	622697	601078
97.968	1.2	1.05146e+06	729112	609559	1.49331e+06	1.17009e+06	1.6441e+06	876142	865883	1.66652e+06	1.21704e+06	1.48188e+06	1.62122e+06	0	1.51781e+06	1.20485e+06	1.4006e+06	1.21065e+06	0	1.10239e+06	1.4192e+06	946105	1.58491e+06	808062	998105	773336	753351	1.38043e+06	671580	1.19668e+06	1.01789e+06	795151	1.66398e+06	963963	1.25576e+06	1.47724e+06	984965	1.6605e+06	1.38054e+06	891043	1.95704e+06	1.10333e+06	389054	1.16095e+06	2.1075e+06	623950	885544	1.06208e+06	1.34419e+06
113.993	8.72	0	0	0	0	0	65614.3	0	0	0	0	0	0	0	0	0	0	388993	0	0	0	0	0	0	0	0	0	0	0	0	0	0	0	316486	0	0	0	0	0	57694	0	0	0	0	0	0	1.18091e+06	0	885681
282.259	14.76	575766	672562	739402	742538	685274	998029	778661	550876	335930	738243	552925	748389	513574	607762	739813	622114	579185	739222	641292	781906	826878	263661	239401	900080	373180	619708	884389	558585	370048	380349	858792	656080	589325	142480	650237	187775	746916	214725	441315	597369	365075	838228	805252	970599	523099	921926	600797	542139
541.343	10.63	582922	481695	577811	76207	479412	145010	201037	340448	241982	320388	224782	254356	352882	232238	340326	247479	275553	138758	179035	159696	205505	215007	153977	156576	608600	63393	152983	179508	284338	330870	72491.8	380247	268607	321704	262125	319570	327999	262548	340494	364915	122964	193449	183891	128609	367414	342904	583101	393586
449.316	8.92	59777.1	284862	0	0	0	0	0	0	10830.3	166036	0	0	0	0	0	0	0	0	0	0	24769.9	0	113316	0	74258.5	0	0	309838	0	1729.95	0	45415.3	54805.4	0	0	45283.3	0	0	0	0	0	0	0	0	0	0	0	0
438.303	8.83	0	0	18038.5	26669.2	56194.8	4628.91	81650.9	0	0	0	0	29193.8	53885.7	0	86853.4	1331.47	128984	2932.51	0	40364.5	1856.26	166546	836422	0	14516.9	126337	14898.4	0	0	0	0	21661.9	0	32380.1	2816.61	28362.8	0	0	0	0	175603	0	46106.8	2137.67	0	9158.65	9186.25	46587
113.993	7.79	91499.4	609220	238848	324950	564570	108914	862228	46676.7	254734	107815	101692	104981	329030	130503	1.01087e+06	904236	526897	271317	150992	132068	179756	95907.2	135002	65814.6	131205	763544	637351	206641	110792	90086.1	677685	615419	90912.9	63230.5	109832	89973.3	109581	94469.7	94195.7	156051	226099	192365	192214	150706	90595.8	166748	281992	964034
856.873	1.03	0	0	0	0	0	0	0	0	0	7162.69	0	2564.11	0	0	76126.8	0	1.10035e+06	0	0	28278.6	0	1769.72	447.063	1049.58	0	0	0	0	474.865	0	0	0	0	0	5488.31	0	0	0	0	0	0	245591	0	0	0	0	440.322	0
182.079	0.83	1918.77	0	1772.37	4212.22	2687.02	3968.08	4047.87	2799.76	0	0	0	5852.64	13932	0	5423.1	0	855.632	12057.8	0	2230.15	0	0	0	0	960.819	0	0	131016	10089.9	24343.7	3986.43	0	0	3895.74	10319.4	0	3466.81	115057	0	0	17885.8	1928.69	0	5299.2	4799	0	0	0
826.858	1.04	0	0	0	0	0	0	0	0	0	0	0	0	0	0	0	0	0	0	0	0	0	0	0	0	420.498	0	113125	0	0	0	0	0	0	0	0	0	0	0	0	0	0	0	0	0	807531	0	0	0
113.993	8.41	0	0	0	0	0	0	0	0	0	223707	0	0	0	0	0	0	0	0	569760	441992	0	0	0	0	0	0	0	60995.9	0	0	0	290294	0	0	148601	0	425621	0	0	0	0	0	0	262270	0	0	643296	0
438.303	10.02	5279.92	0	392283	0	120146	18441.9	561108	9737.88	5765.97	3515.68	0	64330.2	19048.6	13598.7	51926.1	15920.9	11348.4	89987.6	2149.96	0	5321.86	40005	124488	0	0	0	43191.4	0	13886.2	0	0	330511	46972.1	21941.6	10480.8	887527	9626.53	0	13305.7	992.617	42744.3	1032.04	48072.8	4581.7	0	349204	0	20735.4
340.245	13.7	239176	212057	332646	142049	217852	296554	310234	280232	347282	301051	227659	277900	175405	216816	217365	233278	286847	264578	103198	211279	163904	252078	124402	213696	500160	78502.8	378929	152983	234803	357388	400631	179789	69791.3	175103	191287	130464	231861	89137.7	549632	538459	150608	262382	265473	239552	112172	422844	384329	338766
218.033	0.87	0	675296	383059	796884	337710	380656	307430	330918	0	269415	324692	303140	473286	404086	350980	332174	0	337217	329145	247278	354582	286888	0	473653	0	312322	332847	409774	642178	393778	0	254588	217210	305042	329552	0	235812	591751	361652	295626	315821	0	313990	247416	337985	362711	0	298576
173.999	3.79	26694.6	260136	43536.1	31637.7	0	168212	184073	0	3914.34	172271	19575.5	0	0	56800.6	297559	1802.38	48100.8	0	698.126	0	93323.6	341744	44248	0	129530	57135.7	74690.8	351841	2581.49	192038	11453.2	19506.5	12869	78798.6	3173.17	44150.5	27753.2	29077.3	0	13093.5	6069.43	290.695	160366	84272.5	7206.89	71139.8	196889	29854.1
444.278	9.94	71671.5	77823.9	74314	40259.8	43983.3	35359.4	47884.6	33337	42721.3	46496.3	15812	27648.8	23770.2	36525.7	89921.6	47658.2	24385.3	15153.1	33532	28944.8	15728.9	19476.1	26481.3	15524.2	23043.2	25227.5	30610.7	18058.5	17682	15634.7	22283.6	42015.7	29915	20137.7	31316.7	25665.8	47828.1	41040	43364.1	38114.9	62928	86839	69121.5	42957.9	29485.8	60390.7	27767.3	51194.7
278.033	7.8	567408	768317	921477	818601	799594	832465	799399	727349	563848	703816	735673	688606	667976	721484	676298	665720	553807	568277	744700	570054	575346	592027	565176	605716	554415	575293	553044	561895	613654	588952	540488	617350	644471	614195	627619	585632	579531	651860	732152	750428	663386	687715	710240	761292	588031	766571	704192	648338
512.315	7.71	0	0	3140.27	518617	30303.8	14247.2	13378	0	0	6680.53	0	21298.8	21612.2	0	117589	0	65657.9	2266.48	0	104016	2003.46	82027.5	380817	0	336371	155344	138258	0	0	0	0	1319.55	604.104	14648	1622.39	2146.34	0	0	3562.35	0	191519	0	136000	1680.84	0	5403.41	110677	49597.2
70.003	15.69	0	0	0	0	0	0	0	0	0	0	0	107396	176906	12808.2	0	0	0	1.05323e+06	0	0	0	0	0	0	0	0	0	428722	0	0	0	0	343558	0	55316.4	0	0	0	0	454361	0	107627	0	0	0	0	0	209565
408.29	8.6	4261.93	675.14	122722	53309.4	153091	6463.11	103210	16287.4	5806.39	6540.91	0	41857.6	18685.1	2993.28	119835	1730.76	4027.25	34982.8	949.424	1710.35	10490.1	13319	56752.8	0	2626.18	23816	77626.5	5613.5	19175.6	5818.42	1569.51	239042	29010.4	2609.45	1264.37	464455	5388.29	39643.7	19332.8	0	321776	1077.21	12589.4	0	0	291419	0	55562.4
113.993	0.18	0	0	0	0	0	0	210837	0	0	57346.4	0	41872.6	0	290497	0	100988	314048	0	0	275530	179979	316723	0	0	0	0	0	128853	215052	30499.4	184732	0	222069	410780	166923	0	0	0	0	194337	0	0	0	230725	88246.7	0	156361	82917.2
113.993	9.08	0	215565	0	0	49024.7	0	1.0197e+06	0	0	0	0	0	139999	25029.5	0	185384	0	0	19108.8	0	0	0	0	0	0	0	0	0	0	0	85538.8	0	0	345022	0	510283	0	0	0	0	0	149033	0	0	0	0	0	0
70.003	15.32	0	341106	0	0	649644	0	0	0	1.6057e+06	0	0	0	0	0	0	0	2.40552e+06	0	0	0	0	0	0	0	730483	0	0	0	1.58016e+06	0	0	0	0	0	0	0	640432	0	0	0	0	0	0	1.63216e+06	0	0	0	0
118.063	3.16	0	0	0	0	0	0	0	0	0	0	0	0	0	0	0	0	0	0	0	0	0	0	0	0	0	0	0	0	0	0	0	0	0	0	0	0	0	0	0	0	0	0	0	0	0	0	0	0
646.381	9.28	0	0	31826.4	0	0	0	0	0	0	0	0	0	0	0	67628.3	0	0	0	5441.63	118773	67920.6	0	0	0	262833	0	28371.5	125028	0	0	0	0	0	0	0	0	0	0	0	0	61511.6	19660.4	0	0	0	0	438211	0
330.072	7.79	0	0	0	0	0	0	0	0	0	0	0	0	0	0	0	0	0	0	0	0	0	1549.98	0	0	0	0	0	0	0	0	0	0	0	0	0	0	0	0	0	0	0	0	0	0	0	0	0	0
126.936	14.7	118025	1.39887e+06	1.01094e+06	122261	577959	0	117940	408719	399585	464585	84870.9	113020	130004	341738	1.45995e+06	130997	1.11764e+06	612168	39198.1	273664	178065	150064	33979.4	295214	896109	849286	148907	72537.9	77942.6	56605.7	304561	99394.4	87361	2.36667e+06	70170.9	50533	1.2283e+06	27072	1.661e+06	1.48448e+06	134615	438609	257132	120115	119057	524348	78658.7	293292
220.05	0.88	0	0	0	0	3354.03	2872.24	2664.63	0	0	0	0	3164.85	17882.4	0	0	0	0	14289.5	0	0	0	0	0	0	0	0	0	88175	19948.1	16618.6	643.234	0	0	6533.13	9715.74	0	990.874	107896	0	0	14651.4	0	0	3091.82	2556.22	0	0	0
213.01	4.22	23531.8	60996.5	22970	5173.47	2071.94	7384.17	13675	0	42324.2	52023.6	23514.5	8396.8	273953	9085.52	13892.2	0	8831.84	0	918.759	0	35265.8	16855.9	4279.5	648.852	10510.2	25976	10523.9	119167	57970.5	222983	0	4049.39	6620.4	5976.71	49746.7	15223.6	4671.02	27153.5	4656.83	0	21706.5	0	5833.63	5652.94	1613.61	8283.67	59202.1	8088.88
667.077	15.53	46104.2	179165	93343.5	188110	271542	0	150254	0	13781.4	0	0	0	0	0	0	0	16546.4	0	35936	9034.67	12122.1	14775.4	37054.5	112829	0	0	31318.5	50740	12776.6	60468.2	35612.9	40347.5	0	0	240172	53941.5	26590.4	16030.6	71398	74084.4	63940.2	40258.5	14900.5	24349.7	12633.6	101318	39174.4	9751.93
246.023	5.9	0	0	0	0	0	46415.5	0	0	0	0	0	0	3814.92	0	0	0	0	0	35598.9	0	0	0	0	0	0	0	142123	0	0	0	0	0	0	0	0	0	0	1606.96	0	0	0	0	8277.07	0	0	0	2243.54	0
104.047	1.04	73227.9	305924	116769	190259	84133	246852	235192	82558	48883.5	681070	343651	112336	116870	168293	325761	66704.1	106425	229100	245357	210308	214929	42172.1	28482.1	266429	52698.6	55481.7	115350	88840.2	201437	109113	339231	53010.7	92182.2	28990.5	141152	18509.4	89769.7	59424.5	47861.8	234037	61261.5	290863	73058.4	132297	46773.4	262074	85136	104530
113.993	8.03	0	0	0	630828	0	625148	0	0	0	0	657607	0	0	0	0	0	0	0	0	79229.1	375269	0	365575	599532	0	121234	0	0	0	0	213386	0	0	171470	0	0	0	0	506888	0	802725	0	0	0	0	0	15227.3	0
382.186	14.76	64322	118888	199443	215260	122548	700392	163965	59258	16320.8	224533	58634.5	207206	46028	90891.5	185402	103010	97606.8	204744	71083	240198	331925	9434.19	6970.16	484439	20105.2	87071.6	398499	49930.7	18036	17072.2	341269	90578.3	62466.3	3253.95	61602.5	4335.91	205772	8141.34	31569.5	78794.8	15939.4	344581	216750	448590	52695.6	339467	81817.8	47411.2
258.088	6.74	0	0	0	0	0	0	0	0	0	0	0	0	0	0	0	0	0	0	0	0	0	0	0	0	0	0	0	0	0	0	0	0	0	0	0	0	0	0	0	0	0	0	0	0	0	0	0	0
90.032	1.15	0	0	0	0	0	0	0	0	0	0	0	0	0	0	0	0	0	0	0	0	0	0	0	0	0	0	0	0	0	0	0	0	0	0	0	0	0	0	0	0	0	0	0	0	0	0	0	0
368.169	7.78	103833	87474.3	31649.6	22539.7	7849.44	28417.5	4078.11	2372.23	24123.8	35795.8	29627.7	33211.3	30894.7	8214.24	35446	21261.1	0	34411.3	19516.6	11501.7	10528.2	968.232	28406.4	25302.3	109149	3846.25	62156.7	62048.6	10957.3	16463.3	16218.1	36932.6	6832.74	8973.9	17664.4	5442.87	40526.6	64674.1	21292.2	5417.64	12960.5	32834.9	9546.04	10794.4	36067.5	35009	56040.5	62050.8
308.107	9.12	0	0	0	0	0	0	0	0	0	0	0	0	0	0	0	0	0	0	0	0	0	0	0	0	0	0	0	0	0	0	0	0	0	0	0	86751.4	0	0	0	0	0	0	0	0	0	0	0	0
152.031	1.02	3806.24	8493.68	8084.74	6440.75	6477.5	7304.34	10546	6128.34	11366	5470.37	4341.31	2589.77	2980.78	8004.05	34275.7	5506.6	3223.29	2542.24	2962.51	7817.67	6382.16	5060.79	6947.99	4736.56	9993.45	7490.1	7522.95	3883.43	4939.5	4845.06	6172.99	5991.22	4328.3	4242.03	5569.4	4791.05	7660.49	4302.93	5737.36	5399.2	4330.3	8712.68	6947.4	0	4849.83	7195.89	3434.55	7216.71
97.968	1.18	989899	657054	0	1.54737e+06	658491	1.23177e+06	0	864858	0	1.68357e+06	0	1.45422e+06	1.75412e+06	0	1.14914e+06	0	794946	1.60567e+06	1.16964e+06	1.4192e+06	0	1.05294e+06	714081	974078	773336	683845	1.29306e+06	738022	0	925799	0	1.09148e+06	684729	1.25576e+06	1.29178e+06	455754	1.53279e+06	1.38054e+06	416111	1.06098e+06	1.06028e+06	343525	1.0517e+06	2.02392e+06	0	0	0	1.29521e+06
306.106	5.3	0	0	0	0	0	0	0	0	0	0	0	0	0	0	0	0	0	0	0	0	0	0	0	0	0	0	0	0	0	0	0	0	0	0	0	0	0	0	0	0	0	0	0	0	0	0	0	0
566.134	6.39	0	0	0	0	0	0	0	0	0	0	0	0	0	18247.7	0	0	0	0	0	0	0	0	0	0	0	0	0	0	0	0	0	0	0	0	92366.6	0	0	0	0	0	0	0	0	0	0	0	0	0
486.296	15	0	2516.69	753.094	295.265	778.067	3775.66	0	698.546	0	800.825	1504.13	1580.52	4657.71	0	0	0	671.366	397.694	0	63008.8	31071.3	1180.14	278.953	0	0	502.411	0	614.668	49281.6	45148.7	0	33512.5	0	40300.9	34881.7	235.129	0	72770.7	635.098	0	86625.1	52861.4	77419.6	1856.74	0	72019.3	0	750.81
210.088	5.84	123248	190371	57168.4	25345	46667.7	22553.8	53903.5	50780.1	47246.2	85775.5	15804.2	28454.6	28975.4	43654	102077	97806.2	48173.2	20200.7	22653.1	24717.8	28155.4	14051.2	20941.3	8390.34	23408	13992.2	20844.3	18918.4	21758.5	16924.8	18908.3	69165.4	64199.1	30475.6	20203.8	60184.6	92225.6	49248.5	58447.3	57920.2	33978.4	118929	87561.9	27649.1	59016.1	61946.8	33497.9	56113.2
192.028	1.02	232137	81899.5	106147	263076	297544	260093	193143	236440	91385.6	143541	77196.4	258007	75068.4	115888	221570	104418	270108	159182	71897.2	88028.3	160379	92898.7	146919	268530	65673.3	86475.8	187902	163735	128659	103965	119610	162305	153418	48962.1	213269	172681	134619	128852	237383	55568.7	633543	74448.8	160181	647094	65851.9	251152	136274	115051
618.747	5.76	117839	56337.5	178656	113684	103185	58304.3	77419.6	136213	99125.4	14978.2	89812.4	50590	65848.6	111134	156649	131669	130810	50849.7	55075.5	196251	11280.4	93801	55212.8	101713	166674	51045.5	215537	166191	84349.9	126443	106267	84799.7	60345.8	114388	99189.2	1804.66	61218.3	58534.4	18772.2	369253	45954.1	94521.3	108375	105108	22160.8	111673	138164	72956.3
196.059	0.88	2951.78	5113.01	717.248	106747	1280.86	32437.1	0	3040.33	1779.29	332.214	2045	8381.61	36947.5	1439.33	6209.81	1145.37	2450.74	3140.3	7507.26	1755.67	962.95	12104.5	2830.3	7680.53	3279.21	990.635	2113.22	1512.2	5368.26	3881.57	2378.79	915.998	619.826	916.279	1296.71	2271.36	52902.5	453195	2663.98	7337.79	309564	1024.69	15091.5	8158.82	147475	436.217	5257.35	2147.25
304.243	13.78	131890	137550	269917	148201	164213	291905	274387	120163	59927.1	147898	122627	106660	67944.9	109565	134918	89581.9	106691	95838.3	91287.6	289078	166164	58195.4	43079.9	157426	123022	104115	203509	179676	113776	91765.8	205782	134163	87493	50281.5	142851	49403.9	139865	91187.5	116487	214894	102175	127863	179573	117655	129418	223875	180537	222365
240.101	7.73	9930.04	0	3184.32	4566.38	432.569	9601.21	2744.34	33630.4	1114.37	14314.6	8155.91	12766.4	49814	7567.99	6060.04	0	1285.38	10859.7	12488.1	5358.04	8717.29	598311	485.402	2053.21	1774.23	0	0	1640.26	5146.6	141402	2101.08	0	1825.68	1987.39	53571.3	24064.9	13195.9	12390.2	786.162	11598.7	2366.13	1132.07	12946.5	6333.76	34843.8	1366.8	298.257	3956.65
600.317	6.98	0	0	0	0	1651.72	956.415	0	0	0	0	0	0	0	0	0	0	0	38230.2	0	0	0	0	0	0	551744	0	0	0	0	454.166	0	0	31823.4	0	0	0	0	0	0	0	0	0	0	0	0	0	0	0
790.881	1.04	0	0	0	0	0	0	0	0	0	0	0	0	0	0	0	0	0	0	0	0	0	0	0	0	0	0	41736.8	0	0	0	0	0	0	0	0	0	0	0	0	0	0	0	0	0	317713	0	0	0
609.332	10.86	435333	438313	495683	106386	440386	197794	266253	385683	255084	346332	289084	305356	386372	279965	360401	304094	263421	178973	239255	180532	226927	263955	183800	200686	428497	95601.2	199632	215677	300454	335949	101014	381869	281922	335780	289446	312797	351861	287755	365902	352161	161254	227882	221025	167248	369718	336886	499778	390506
844.853	1.02	0	82107.9	0	0	3236.11	0	0	0	0	0	0	0	0	0	0	0	0	0	0	0	0	0	0	0	0	0	0	0	0	0	0	0	0	0	0	0	0	0	0	0	0	0	0	0	0	0	0	0
853.876	3.68	0	0	0	0	0	0	0	0	0	0	0	0	0	0	0	0	0	0	0	0	0	0	0	0	0	0	29563.1	0	0	0	0	0	0	0	0	0	0	0	0	0	0	0	0	0	182508	0	0	0
218.049	0.87	0	0	0	0	0	0	0	0	0	0	0	0	0	0	0	0	0	0	0	0	0	0	0	0	0	0	0	409774	0	0	0	0	0	0	0	0	0	573479	0	0	0	0	0	0	0	0	0	0
558.334	10.86	433432	409139	454763	102268	422413	189276	231665	317912	240185	345665	236222	246466	354640	257847	323199	292002	268136	167059	230013	156977	212101	232660	166481	155120	403825	81386.7	159571	214813	274465	261582	87633.6	337092	270527	296700	277305	298388	309594	261271	293134	304477	143821	226801	218480	135918	352577	322740	388928	319029
529.133	5.41	0	0	0	0	0	0	0	3204.25	0	0	0	0	0	0	0	0	0	555869	242510	61171.7	0	0	0	78169	0	0	0	215105	0	0	0	0	0	0	0	0	94529.4	241415	0	16003.3	299279	36925.9	0	0	114747	0	0	0
697.792	5.61	15085.5	3832.74	29393.9	12327.9	209014	10595.5	10757.2	88853.7	21179.2	6207.83	65450.3	9153.65	48888	14382	27404.6	23629.4	38653.5	46175.6	130377	105721	32049	106553	31275.6	104857	73715.4	30166.7	73274.1	46785.6	61304.4	85440.2	26834.2	16531.8	8671.96	16649.8	52322	980.68	1846.18	47227.1	2059.48	42599.2	53125.2	19815	19083.7	16095.3	1212.41	20185.8	158424	118169
589.348	10.43	173340	85247.2	254593	24707.4	190599	82939.6	113355	112483	96899.8	99832	97631.5	77243.3	92582.4	81301.2	86178.2	54901.3	70091.7	47475.4	93969	101811	90617.9	120628	57816.1	104563	133395	33747.6	68702.6	72747.9	114943	265726	37255.6	153248	79439.9	187022	133547	56974.3	50802	136746	95500.6	164627	121436	44040.3	50898.3	41147.3	86328.4	149787	238401	160277
113.993	0.77	91562.1	33705.9	63143.8	66222	68001.6	76388	43473.9	57314	34768.8	44271.2	56194	30111.1	40980.8	33914.1	48303.7	87473.5	42929.2	46421.8	37223	45970.5	49291.4	43824.5	50818.8	55440.4	64983	63576.2	39704.3	39355.1	47377.3	67616	60290.2	62700.3	56544.6	16090.2	34450	63583.5	63063.9	115566	49901.8	56742.6	38868	62764	59638.4	54196.2	32816.7	26371.7	51693	42459.5
612.13	4.9	0	0	243519	0	0	0	0	0	0	0	0	0	0	0	0	0	0	0	0	0	0	0	0	0	0	0	0	0	0	0	0	0	0	0	0	0	0	0	0	0	0	0	0	0	0	0	0	0
232.133	5.92	192386	142642	115553	95373.2	112129	79678.4	188360	80481.9	127977	119491	45701.5	91447.4	100941	166762	204676	91818.8	94951.4	54538.2	69035.6	52940.7	65109.3	54291.6	83280	53767.6	44574.4	54387.9	67035.5	49499	47439	43466.6	36693.1	91487.6	72044.1	67408.3	158109	43204.6	91474.4	61145.2	74898.7	71592.9	71986.9	160379	156755	62797.3	76562.3	191305	85387.8	137614
230.063	7.26	0	0	0	0	0	0	0	0	0	0	0	0	0	0	0	0	0	0	0	0	0	0	0	0	0	0	0	0	0	0	0	0	0	0	0	0	143238	0	0	0	0	0	0	0	0	0	0	0
550.306	10.93	0	0	4637.75	0	0	0	0	0	128426	0	0	0	0	1170.75	97773.2	11276.6	0	0	6784.28	0	331745	0	0	0	0	1552.39	0	0	0	0	0	0	0	0	0	0	0	0	0	0	98150.4	1317.88	0	0	0	0	289216	0
625.352	6.66	0	0	471301	52705.1	6167.36	0	0	0	0	2133.92	0	0	44412.3	0	0	831.511	0	0	537.713	17478.2	0	50503.2	30863.8	0	132316	0	23980.3	0	0	0	0	30955.6	0	0	8895.37	0	0	0	0	0	0	0	0	0	0	0	249245	23530.9
254.227	13.68	54552	126929	166350	131199	125842	329542	164313	92507	35637.5	156865	77333.8	219206	54443.4	102027	181753	67425.1	120149	96251.5	57083.8	268445	176872	37871.3	28080.5	191206	54361.2	118123	301521	77582.9	29459.7	40279.4	212492	111311	87939.7	21319.5	109176	12737.9	129738	16805.2	55317.5	57253.1	47499.2	174657	187690	314412	143503	201481	132469	107298
164.048	5.52	3418.72	20916.8	13723.3	8764.55	45841	4388.31	19886.5	31866.3	122057	81154.1	11509.8	21689.1	8675.03	16258.4	24714	25329.1	10136.6	36539.8	16143.5	14932.9	24391.6	21218.8	360335	82483.5	40714	193650	25166	9161.18	9621.09	178630	34507.1	37106.9	23118.4	17441.7	34653.7	10579.6	12723.4	26224.6	8600.79	5754.41	207398	31073.4	132402	120751	7829.48	7669.6	18059.3	16505.5
104.047	1.6	0	0	0	200273	0	0	0	0	0	0	0	91578.4	0	0	0	0	0	185966	0	0	0	0	0	0	0	0	70241.5	0	181873	87434.4	272798	34632.7	0	0	131371	0	0	56327.4	0	0	0	0	0	0	43451.5	0	91566.6	87676.8
569.378	11.95	198605	215897	264909	32917.5	182962	62183.8	64948.8	130195	122600	110212	57913.4	121834	111844	79485.4	104223	154429	144033	39904.5	58521.2	69436.6	56986.1	98247	69939.8	61928.1	274412	25905.5	78171.1	82865.3	101929	97244.9	39625.7	164669	104258	104694	80000.8	128174	187452	95217.4	188981	157843	42594.8	67041.8	78729.8	53268	131651	182504	136134	162067
852.882	1.98	0	0	0	0	0	0	0	0	0	0	0	0	0	0	0	0	0	0	0	0	0	0	0	0	0	0	0	0	0	0	0	0	0	0	0	0	0	0	0	0	0	0	0	0	0	0	0	0
392.297	8.83	0	0	454.143	2188.17	4596.97	0	7267.19	0	0	0	0	0	4781.81	0	8590.52	0	11745.1	0	0	3235.08	0	18251.9	183283	0	733.281	12849.5	708.162	0	0	0	0	2592.21	0	3034.94	0	1477.08	0	0	0	0	19603.1	0	3493.04	0	0	0	0	3116.17
184.037	5.05	8063.33	15053.4	10916.6	0	6689.93	3499.98	0	14311.7	5100.44	784.164	21470	30034.9	0	0	2441.55	6289.74	4209.19	4424.01	4535.34	8433.65	3409.64	1969.2	18814.3	6615.25	14808.7	2440.26	5097.36	4907.75	17075.4	6199.02	0	0	0	6956.12	2795.42	1865.82	1639.02	3134.98	19830.2	2354.74	77702.1	2300.52	761.41	55894.9	22842.4	1575.46	172218	2588.65
249.97	8.73	0	0	0	50191.1	0	64579.5	0	154707	50432.7	0	0	0	0	0	0	0	171835	0	0	0	0	0	0	67728.9	0	0	35485.5	0	0	0	0	0	230910	0	0	0	0	0	14345.7	0	0	0	0	0	93619.1	415783	0	282960
858.867	3.69	0	0	0	0	0	0	0	0	0	0	0	0	0	0	0	0	0	0	0	0	0	0	0	0	0	0	35394.9	0	0	0	0	0	0	0	0	0	0	0	0	0	0	0	0	0	191550	0	0	0
398.229	9.5	0	0	0	1272.63	0	0	0	0	0	0	0	0	0	0	0	0	0	0	0	0	0	0	0	0	1528.02	0	0	0	0	0	1890.56	0	0	0	0	1146.77	0	0	0	0	1450.55	0	0	1188.67	0	0	0	0
310.123	8.63	0	0	0	0	0	0	0	0	0	0	0	0	0	0	0	0	0	0	0	0	0	0	0	0	0	0	0	0	0	0	0	0	0	0	0	8244.82	0	0	0	0	0	0	0	0	0	0	0	0
265.14	6.92	0	0	0	187531	6748.33	0	0	0	0	0	0	6223.44	61402.4	0	75617	0	13516.6	1921.77	0	84166.5	0	86627.5	25552	1883.33	393626	15424.6	74808.4	0	0	0	0	0	0	3292.33	7798.54	0	0	0	0	0	81544	0	30155.5	0	0	0	426991	24684.9
512.312	8.7	15001.8	32660.6	57339.6	156251	123457	451534	75089.9	25577.4	28374.9	94610	0	88537.4	13027	69828.7	205849	105153	73458.3	21617	15113.4	56800.9	65801.2	13663	229375	0	113947	164813	338071	13695.2	0	0	12181.3	25348.4	31014.7	51171	9647.35	64385.6	116887	0	218356	11443.6	181213	0	142469	35371.6	1984.23	205189	27723.6	25195.3
844.399	7.74	0	0	311946	0	0	0	0	0	0	0	0	0	0	0	267818	0	0	0	553.124	177888	159551	0	0	0	787.943	0	163896	429897	0	0	0	0	0	0	0	0	0	0	0	0	0	103406	0	0	0	0	475169	0
100.933	14.68	0	56592.3	53473.3	47130.5	485772	44450	70899.4	28037.5	384329	96749.9	1.14318e+06	65033	728338	66215.3	61199.9	1.03636e+06	23741.7	109016	1.0016e+06	293660	306310	142941	19079.7	50982.1	0	47283.3	19291.2	1.19839e+06	26069.7	93007.3	1.0486e+06	20672.1	208811	1.2848e+06	808427	426244	37266.1	1.30714e+06	735558	12966.9	258627	1.1439e+06	82047.4	200275	15721.1	16785.2	22187.5	34015.4
590.315	6.13	3750.03	29304.6	0	0	0	46716	8625.45	0	580.247	33703.7	0	3705.85	15984	11916.7	25964.1	2066.98	8397.95	0	0	7507.83	112757	3180.97	5603.52	0	7296.69	3133.65	3301.48	8364.57	0	551.845	0	0	1745.2	3832.76	3149.86	2174.13	0	0	4892.74	0	0	0	1777.81	3574.29	0	20161.8	0	1328.31
90.032	0.84	0	117031	129321	173482	79323.2	94888	0	0	54364.4	0	67584.8	0	60276.7	120437	134856	76831.8	51673.1	0	103779	70870	0	63350.8	49484.7	0	0	67755.5	0	66339.9	0	74830	135568	69461.6	28826.5	57565.3	0	44629.5	58945.4	109318	69030.2	0	54545.4	98932.8	0	78565.5	72111.6	124759	0	78571.8
249.969	9.71	39488.6	0	0	0	0	99409.4	25945.2	0	0	0	0	0	17979.2	49593.2	0	0	0	0	0	252738	0	0	0	0	67373.5	22374.9	22149	132941	0	0	0	47619.1	76348.4	0	0	0	0	0	0	154427	340091	20784.2	0	0	0	0	0	0
565.343	10.22	189777	84336.7	234459	35682.9	138995	51042.3	108867	77729.3	88114.4	88996	41002.8	140063	60742.5	54555.8	95134.4	89038.5	93744.3	41795.1	52133.6	51172.5	72989	90507.4	91083.7	54007.3	126274	50437.5	76782.9	60149	56250.5	185527	27959.8	165748	88215.2	113271	77246.8	121472	55732.6	124359	304305	58271.9	194619	63954.6	71825.3	52307.4	51431.7	271667	112845	157018
494.192	6.74	0	0	0	0	0	0	0	0	0	0	0	0	0	0	0	0	0	0	0	0	0	0	0	0	0	0	0	0	0	0	0	0	0	0	0	0	0	0	0	0	0	0	0	0	0	0	0	0
622.123	5.38	0	0	0	0	2567.4	0	0	0	0	0	0	0	0	0	0	1928.35	0	0	0	0	0	0	0	0	0	0	0	0	0	0	0	0	0	0	3337.04	0	6046.58	0	2125.38	0	0	0	0	17573.4	0	0	0	0
529.278	7.89	0	106922	234042	0	37882	114147	21966.6	80464.8	222352	78057.8	0	78247.1	0	32844.4	543650	25435.5	149183	23363.6	54825.4	114374	132137	48136.6	0	0	321352	0	0	147404	0	0	69829	0	16019.8	89105.4	0	63758.2	111708	3543.11	77994.7	0	0	13331.9	124545	109447	0	471169	0	36554.2
249.969	7.97	0	0	0	199309	317492	368769	0	327603	0	0	405147	13116.5	59726.2	0	144514	455583	0	0	0	0	76496.8	0	0	445120	16532.5	0	0	11328.1	0	0	0	0	96352.4	0	0	0	0	0	0	0	0	0	10472.9	0	0	0	0	103960
619.247	5.76	85766.5	44068.9	127476	87690.3	69990.1	44090.1	58878.1	96175.8	72292.2	10859.2	61909.8	39445.6	46778.6	76539.5	109540	102195	96148.8	34248.2	39455.6	136292	7183.84	63809.7	37511.1	68267.4	117312	35086.1	161376	118311	58700.6	85773	76689.2	64541.3	45338.2	83465	67672.7	2416.59	45218.7	40084.2	15457.3	264184	31775.9	64085	82395.7	75837	15223.6	84069	97697.1	48738.3
858.871	1.03	0	0	0	0	0	0	0	0	0	2298.21	0	1317.13	0	0	27333.7	0	361035	0	0	10845.2	0	1084.92	0	0	0	0	714.095	0	0	0	0	0	0	0	2312.39	0	0	0	0	0	0	88697.4	0	0	7640.92	0	0	0
517.303	8.71	19503.7	40019.3	74431	177921	140717	403416	89622.5	35398.2	35836.7	108287	8309.13	105087	16837.6	96208	213757	120914	86179.8	30482	23179.8	71280.5	79066.5	21070.6	238502	0	132224	175669	300224	17099.7	0	0	15376.5	38300.8	50635.5	63594.3	24198.7	80551.2	141037	502.842	210270	16075.7	193931	1274.16	170520	50140.5	3897.06	251509	38089.9	38710
826.855	3.7	0	0	0	0	0	0	0	0	0	0	0	0	0	0	0	0	0	0	0	0	0	0	0	0	0	0	23056.7	0	0	0	0	0	0	0	0	0	0	0	0	0	0	0	0	0	141531	0	0	0
698.277	5.62	4834.05	2687.66	23497.2	13001.4	136541	6200.74	11338.5	59835.6	18635.9	4623.16	39013.4	8261.48	33024.2	11520.4	21907.7	20525.9	30321.7	30299.3	77074.8	69701.8	17881.7	61766.8	21698.3	65695.2	59237.5	19623.1	63771.2	34175.6	40997	52997.1	21217.9	15944.4	7844.97	14692.3	31007.7	778.932	2642.67	29544.9	0	34906.8	33293.4	14133.5	17037.1	14695.6	1231.33	19647.8	105941	72699.1
392.298	10.02	0	0	59021.1	0	12226.5	1140.77	82365.3	0	0	0	0	4847.92	1010.18	0	3993.44	889.502	0	8371.46	0	0	0	2566.46	13432.6	0	0	0	3827.48	0	0	0	0	46259.5	3931.35	0	0	212113	0	0	0	0	4044.45	0	4588.48	0	0	48904.3	0	1554.16
533.307	7.68	0	9935.63	0	276956	34146.7	50613.5	15328.5	5822.98	5713.9	25214.3	0	28663.1	17471.6	14407.4	99084.6	7878.96	57694.9	5670.4	6780.18	63837.9	34568.5	64526.9	224161	0	204072	150581	130742	6795.05	0	2212.48	0	9741.15	6307.36	16529.5	2895.87	8113.61	26976.1	1645.32	39272.7	1264.38	150248	0	109774	0	1806.46	27532.3	64985.8	44834.9
256.243	14.59	213278	259919	253290	239158	296404	305890	271318	216997	171805	208732	193990	245574	199073	192875	232240	208295	181848	189913	219898	225177	253930	158528	161639	233114	209680	199559	256652	225458	186453	192481	270415	212656	206910	177614	269251	147531	199263	196347	254830	230551	254827	269232	288807	266507	202854	264766	266400	242186
328.242	13.58	64137.7	61861.4	164819	136409	75144.8	315825	185356	97639.4	34600.7	96851	61690.4	79135.1	59494.2	102640	91834	48598.7	49943.3	95593.2	47850	125406	146420	55980.2	19876.9	132011	52967.5	53561.5	138713	66990.3	59818.5	56880.1	180326	106771	60113.7	21210.3	109168	22699.1	124777	38575.5	43397.4	92788.8	50832.7	67753.9	130984	61805.7	82200.9	114164	135781	135012
530.35	11.32	207535	69112.3	132737	105965	140036	113590	126335	64357.2	117571	93248.4	48377.8	97208.5	51577.2	115071	162862	61303.7	86257	50896.2	90640.4	50694.5	51572.4	71028.8	106013	50499.5	39993.3	91683.4	77758.7	47395.1	39028.7	42435	24514.3	77542.3	56163.1	53812.2	135262	21544.5	55086.7	50585.8	66391.6	61148.3	112092	113652	183974	68748.3	24992	130988	86812.4	155594
129.043	1.02	115891	236118	227086	208879	212666	242137	242795	145156	77760.9	115360	118226	178918	164404	135392	158969	124495	92213.5	106175	107090	84812.7	116704	93548.2	116328	112266	76432.3	97130.9	125679	90926.2	104884	151068	108080	136365	96093.5	73630.6	123967	150605	156432	306241	389087	99211.1	124507	160753	223326	169940	135212	308768	192031	208259
828.855	1.03	0	0	0	0	0	0	0	0	0	0	0	0	0	0	0	0	0	0	0	0	0	0	0	0	0	0	39818	0	0	0	0	0	0	0	0	0	0	0	0	0	0	0	0	0	259817	0	0	0
249.968	0.32	2543.68	2654.23	0	0	0	170756	0	0	0	39561.9	0	0	0	0	0	57789.2	0	0	1767.38	0	0	0	0	0	0	0	0	33667.4	0	0	0	0	0	0	0	0	0	0	0	15887.2	0	0	0	0	0	0	0	0
383.078	6.72	4711.46	80532.7	10891.2	0	33437.3	116359	30591.8	151485	0	81080.3	0	24181.4	4049.68	0	44357.1	0	0	71420.9	0	0	135271	79136.6	4265.98	0	0	61665	22477.3	125335	24088.7	64543.6	24227.3	0	27328.9	66353	172334	15959.2	39192	126080	0	3831.99	1520.69	3592.75	156410	0	1606.82	0	7334.86	10536.5
352.113	5.3	0	0	0	0	0	0	0	0	0	0	0	0	0	0	0	0	0	0	0	0	0	0	0	0	0	0	0	0	0	0	0	0	0	0	0	0	0	0	0	0	0	0	0	2952.13	0	0	0	0
517.306	7.72	0	0	0	296186	27397.7	17992	16148.7	0	0	6854.45	0	22408.7	24472.6	0	101116	0	71165.3	0	0	87825.6	0	63742.2	261247	0	218201	132289	99439.8	0	0	0	0	0	0	14070.8	0	0	0	0	0	0	148556	0	104552	0	0	0	78252.8	48827.4
113.993	5.29	0	0	0	0	0	0	0	0	0	0	0	0	0	0	0	0	0	0	0	0	0	0	849002	0	0	0	0	0	0	0	0	0	0	0	0	0	0	0	0	0	0	240246	0	0	0	0	0	0
249.97	6.85	0	63605.8	0	47094.5	67893.8	42824.5	51113.8	141472	0	36743.6	381343	51236.7	0	189388	27914.6	48598.9	16779.4	8591.12	105587	80060.8	21287.7	125232	173641	33191.1	0	32617.2	0	0	57489.4	86820.7	30506.9	42250.9	438793	42419.8	26133.7	187754	0	0	9090.16	278964	112909	39054.4	0	79554.1	25449.9	271058	414723	22424.9
600.821	6.98	0	0	0	0	0	670.409	0	0	0	0	0	0	0	0	0	0	0	22570.3	771.379	0	0	0	0	0	340766	0	0	0	0	1478.04	0	0	21008.5	0	0	0	0	0	0	0	0	0	0	0	0	0	0	0
539.328	10	111450	134013	153532	19370.1	114629	44805.2	55882	76027.7	58484.9	57570.4	67109.7	89270.2	102802	52451.9	89993	33707.1	60817.3	43018.2	41444.8	80047	47095.1	82628.7	56905.1	52289.3	176567	37706.2	72401.1	54097	47837	87204.7	24614.3	105853	64025	129906	108598	49985.1	65696.3	50568.1	94664.8	54060.5	74308.2	59910.9	48902.5	50596.2	105276	83049.1	257833	174370
464.319	9.86	652.96	16331.4	65178.6	168023	22383.9	163374	46008.6	25788.3	17426.8	8538.4	476.448	23658.7	3232.11	9922.01	4463.83	11211.4	55750	6257.95	9288.49	25942.4	43408.7	9372.9	16133.6	2088.36	36625.5	85432.9	361264	26187.8	0	3899.67	4880.55	22486	2147.9	13338.9	11191.4	9152.31	92505.1	2294.41	371201	10170.6	22503	14509.4	84135.5	208384	7255.29	42045.4	85822.1	24281
249.97	9.22	0	194657	133875	0	55690.2	0	0	0	32999.9	55010.9	0	0	0	119870	247997	155655	0	0	0	0	0	0	0	0	0	29390.9	0	0	0	0	158226	0	0	0	0	0	144417	140496	0	0	0	189787	0	74390.2	0	0	0	0
567.292	8.27	3016.63	0	6208	74133.8	33654.9	268314	118565	9945.74	26114.1	22307.8	0	21864.3	0	53470.7	84919.8	35400.5	69871.8	11196.4	0	62775.5	29456.8	0	78042	0	69584.9	109405	270118	0	498.805	0	3546.22	11325.9	32039.1	18249	22199	9060.65	112911	0	353562	14137.9	7476.28	0	27500.5	32414.7	4044.71	49742	9312.74	9624.83
216.138	7.19	37741.1	76304.8	22083.5	13463	20739.1	11074.4	22919.8	19030.3	16932.5	31977.9	6629.27	13675.4	11785.5	17704.5	46456.2	40652.5	17358.7	8615.25	9868.29	8797.31	9675.31	4195.85	10528.8	4415.41	8747.85	5330.22	8625.59	6042.38	8897.4	5706.11	7524.68	29927.2	25094.9	9014.63	6126	17299.1	34874.4	19151.7	20566.3	24882	16565.5	45745.4	37361.4	10444.6	20119.4	27927.8	12267.3	21950.9
204.101	4	87057	111996	148863	59259.5	79995.5	62290.8	64423.4	42797.1	33106.3	54661.5	23761.7	56039.5	25714.4	52814.9	93518.4	53597.1	26342.4	13907.5	52345.9	12395.1	10069.1	23937.6	36783.7	11887.5	14775.9	22229.7	18329.3	18679.6	10360.8	8524.81	7708.27	44268.8	30641.2	21992.2	56294.6	30935.4	61260.2	64961.2	56492.8	53008.9	92189.7	82362.8	109150	53201.6	39147	107583	49145.7	76747.7
249.968	8.4	0	0	0	0	0	0	0	0	0	0	0	0	0	306146	0	0	0	0	252971	0	0	304764	0	0	0	0	0	207391	0	0	0	287984	0	0	265536	0	325433	0	0	0	0	0	0	242544	0	0	334109	0
97.968	0.68	153754	0	69798.9	146234	0	0	214642	0	155908	172384	283735	0	0	153110	137881	122621	0	0	0	106796	109662	0	0	128010	0	0	0	0	0	0	0	152907	0	0	0	0	0	161669	0	0	0	129403	0	11483.3	157308	188439	90745.7	224178
130.063	3.51	46667.4	0	304704	0	0	247333	0	63355	0	0	289688	0	66112.8	191436	0	0	0	63551.6	0	0	48850.7	0	58742.5	53810.9	0	0	0	0	0	0	0	0	73546.6	48724.6	66509.7	117669	0	113944	47099.5	0	0	89634.2	62382.9	0	158694	131643	218519	0
249.968	7.18	199674	0	0	0	18136.8	0	0	21029.9	16369.5	0	76223.2	161412	19516.6	87027.5	22577.3	31404.2	23673.2	31243.6	185663	31233.7	13224.5	44519.9	0	16635.5	0	0	0	0	0	104012	0	0	0	0	0	0	17195.6	0	134983	51792.8	0	152101	0	0	45118.9	0	0	29728.1
322.187	13.73	17045.9	98429.1	151673	129508	102377	37173.9	0	24738	33039.9	18989.1	48770.4	40907.8	58389	27671	0	0	27765.9	26701	0	15608.3	30500.1	56996.6	54653.4	15961.8	44023.8	12979.5	20024.4	30327.8	0	0	3854.45	0	0	927.715	0	81795	10447.7	53842.5	14681.8	21205.4	146785	183250	115936	138029	8382.81	107206	131510	119343
249.969	7.67	0	33018.7	16118.5	0	0	0	253178	0	39606.5	0	0	0	122316	0	119251	0	104495	0	0	16030	8228.52	0	26607.6	0	36074.3	162478	16403.7	0	0	0	114778	0	0	0	0	0	13716.8	0	9593.91	0	0	0	35212.9	0	0	0	48366.7	13517.7
400.197	7.67	0	0	0	0	0	0	0	0	0	0	0	0	0	0	0	0	0	0	863.516	0	0	0	0	0	0	0	0	0	0	0	0	0	0	0	0	0	0	0	0	0	0	0	0	0	0	0	0	0
327.098	1.03	0	0	0	9907.05	0	0	0	0	0	0	0	0	0	0	0	0	0	0	0	0	0	0	0	0	0	0	0	0	0	0	2373.65	0	0	0	0	0	728.036	0	0	0	0	0	0	0	0	0	0	0
420.102	5.3	0	0	0	0	0	0	0	0	0	0	0	0	0	0	0	0	0	0	0	0	0	0	0	0	0	0	0	0	0	0	0	0	0	0	0	0	0	0	0	0	0	0	0	0	0	0	0	0
398.163	5.55	0	0	0	0	0	0	0	0	0	0	0	0	0	0	0	0	0	0	0	0	0	0	0	0	0	0	0	0	0	0	0	0	0	0	0	0	0	0	0	0	0	0	0	0	0	0	0	0
637.363	12.2	203800	208698	235690	37743.5	202256	78265.2	69813.7	144768	127925	117496	69610	137002	128240	103897	105369	164376	143248	48082.3	74412.4	72609.2	63680.7	97217.4	72361	69218.1	235538	34308.2	79359.3	87980.3	96690.1	105121	43816.1	175483	109068	112243	91039.4	130697	163467	105099	188690	157823	60755.9	79564.5	82106.5	58320.8	134598	174138	138081	164785
130.063	3.78	119523	424017	0	185504	133866	0	237967	59792.4	128614	417724	0	183583	81031.7	58057.9	260687	116604	47337.5	69638.1	125875	172064	0	227120	80256.6	107323	83191.8	125945	91851.6	75341.5	285715	217722	39490.3	90384.3	126691	100992	178748	98725.7	125776	174143	74755.8	223578	67583.8	119341	183633	212071	22911.8	101633	123766	117042
249.97	13.94	60621.4	139431	125653	136665	66426	138538	334658	101149	69989.3	110181	79625.4	272052	33827.2	192040	128575	95007.6	89087.5	81871.2	108671	114825	136882	34957.8	13856.3	270239	41931.4	71006	171366	67976.1	44638.2	55875.3	97875.9	65655.4	132028	15193.9	82643.7	126746	109224	4646.97	58297.1	67062.1	52566.2	140811	170244	218074	87465.3	121767	155625	105703
249.969	10.06	0	206637	0	0	110761	0	0	44296	56349.5	0	0	0	0	0	184799	0	0	153834	172641	0	0	0	0	0	0	0	0	0	0	0	0	0	0	0	145178	25932.4	0	0	0	0	0	56110.4	0	0	0	194305	182297	42893.3
416.245	9.1	31230.9	28521.2	28682.8	15882.8	20521.5	15062.1	19263.3	14195.2	14693.1	18790.2	5173.34	9985.84	7956.47	14618	32471.7	17966.8	10232	4364.15	15108.7	9505.79	5517.79	6850.47	9408.22	5791.91	6499.93	8253.4	9877.27	6280.84	6124.35	5716.54	7912.75	18879	11479.6	5473.74	11373.3	7792.34	14952.5	16658	16052.4	17152.5	18848.4	32907.3	28210.3	14687.7	11096.9	24821	11823.6	20026.2
104.047	1.34	0	0	0	0	0	0	0	0	0	0	0	0	0	0	0	0	0	0	0	0	0	0	0	206063	0	0	0	55950.7	0	0	0	0	0	0	0	0	0	0	0	0	0	0	0	0	0	0	0	0
482.293	9.05	515.246	53261	3519	25406.8	839.307	8405.44	0	1112.28	18143.6	0	0	10223.9	1205.12	2642.58	19427.9	55860.4	45044.5	0	0	11006.3	0	12356.4	12013.7	5810.98	23746.7	1313.27	11446.1	31860.7	0	0	35391.9	2054.88	21212.8	963.377	457.794	601.54	767.357	1205.67	79813.7	1139.49	11130.8	0	293632	343762	0	76018	9325.12	4495.63
249.969	11.54	17476.4	0	0	86880.7	0	0	0	0	0	0	0	53985	0	0	0	0	0	0	0	0	0	0	103269	64712.8	0	0	83833.6	0	0	14145.2	0	0	0	0	33595.3	0	79511.8	0	54795.4	0	0	146332	0	0	0	0	0	93270.6
249.969	11.1	0	0	0	0	0	0	0	0	0	0	0	0	0	148970	0	50170.5	83676.7	0	117609	0	0	0	0	0	0	0	0	61357.8	0	0	0	0	216150	29515.4	0	0	0	0	0	0	17841.1	0	62624.2	0	0	0	0	0
633.332	10.41	177813	102379	228800	46940.3	158268	60970.2	133969	102493	97721.8	109243	49426	172662	82172.8	67520.9	117858	109000	106877	51873.6	69144.4	59206.6	77195	107411	106141	64476.3	136206	58515.8	84460.2	76070.3	66715.4	177577	33813.2	171209	105472	128004	99051.1	134510	67615.6	134727	266468	66440.4	197461	86193.2	93861.3	56409.2	60428.9	248470	130301	170733
278.228	13.26	81242.9	120302	166487	114123	55381.8	189718	205496	74917.7	39479.8	153008	38818.7	156325	49978.1	44190.8	107441	98420.5	73579.2	59874.9	49262.6	99592.4	167078	22973.7	46877.2	160375	50683.2	67858	145215	52469.6	32011.5	39729.3	124419	102557	112125	13678.2	45184	24321.7	67826.5	8925.35	67912.6	56218.3	55135.8	212539	144803	92300.3	72800	157630	97180.9	117815
175.963	0.27	208528	0	0	0	273613	219805	0	251507	0	0	0	217910	205021	0	203111	290681	0	0	0	0	0	314677	0	0	0	0	183530	0	226541	0	0	0	0	0	163382	0	157848	140283	138439	0	0	0	0	0	199417	0	0	0
869.877	1.05	0	53086.6	0	0	2640.32	0	0	0	0	0	0	0	0	0	0	0	538.593	0	0	0	0	0	0	0	0	0	0	0	0	0	0	0	0	0	0	0	0	0	0	0	0	0	0	0	0	0	0	0
249.969	8.22	330600	0	360597	0	0	0	0	0	0	0	0	30439.4	0	0	0	0	0	0	0	205513	12865.6	53580.5	0	0	413633	0	72599.1	0	0	0	9132.2	0	0	0	0	380616	56819	51562.7	216520	246444	324348	0	0	0	241322	53655.4	0	0
424.199	8.62	0	0	5348.1	1922.65	10770.7	9802.92	0	0	0	0	17322.1	38991.2	0	0	0	0	4475.51	0	115531	10423.2	30446.7	19451.7	0	0	47739.1	425.919	0	0	0	487.291	0	0	105153	0	8962.36	0	604.178	0	0	0	7150.68	0	55775.9	35419.7	0	0	0	470.479
583.287	7.28	15954.1	19169	0	132448	24700.7	154594	40004	6925.29	30063.7	17654	1341.68	36788.2	2889.81	64828	82333.9	21900.6	94629.2	8202.49	8628.95	60141.3	51003.5	5327.51	48240.6	5591.79	281337	138751	254297	5568.04	2485.33	2923.34	28603	13551.6	30627.7	9080.24	14611.3	13713.7	70603.2	9492.88	140021	6551.53	26027.8	4697.38	37645.9	16771.9	10473.3	36577.4	25758.3	33116.9
249.97	14.83	35527.9	33429.5	24326.9	16234.3	13344.3	31732.2	0	93391.8	0	0	27461.6	65758	13048.5	26703.6	100614	30564.7	19593.6	22205.6	245252	30848.4	37701.9	0	0	0	0	77696.2	16961.2	86584.9	58784.6	0	0	24678	29861.3	22806.6	35153.6	30428.8	24055.3	63072.2	29558.2	23362.3	0	27151.6	189193	0	33286.7	261804	0	10951.7
399.073	7.37	9584.52	31722.1	67878.8	0	11385.4	54543.7	5030.3	97318.3	0	13860.6	0	32740.4	32184.2	0	51978.8	0	0	134680	0	0	19872.2	53209.6	0	0	0	63070.2	16912.4	4146.35	8261.17	45907.8	5413.22	0	10723.7	15875.1	95004.1	34235.5	21609.6	73073.4	0	8546.87	5268.61	23496.4	58538.5	0	4507.53	0	44485.4	16309.1
249.969	10.3	36260.8	0	0	233443	0	0	116774	0	0	0	0	0	193294	0	0	152791	176318	0	0	0	125794	24225	124350	0	24596.4	0	0	0	0	0	0	0	0	23631.1	0	118073	0	131008	0	0	0	0	107693	0	0	0	0	0
428.123	8.04	29184	33070.8	7265.99	74003	11438.6	33449.3	18457.1	12471.7	5398.11	18434.9	18171.1	82168.4	14206.9	19171	58719.4	48684.4	18596.5	29584.5	11288.6	59580.1	88829.6	7298.72	28786.2	11268.4	32037.9	137102	66572.5	49268.1	8116.28	11561.9	104408	17506.1	7692.08	4655.21	33160.8	3815.85	30378.3	27535.9	13077.5	4617.67	62713.8	24315	37946.9	49001.7	6921.93	16345	42939.6	15298.3
582.334	10.41	146295	90322.6	181914	37437.7	144016	48814.1	103960	85014.7	91980.3	101147	42643.6	144119	64548.6	57710.5	102893	79824.4	79315.1	44544.4	56811.5	50704	66038.3	82204.9	81859.7	58884.4	117910	50935.4	73936.2	66182.8	58437.5	172029	28273.7	159168	93412.5	100294	83639	105096	56109	105204	261338	60125.6	183335	70487	77445.2	52401.3	52644.9	227556	114163	151319
398.197	5.84	18320.3	37844.4	3640.44	0	1962.01	0	2448.12	2748.58	2831.07	6325.64	0	703.225	0	1687.01	10398.6	8900.31	3006.67	0	0	0	0	0	546.955	0	607.767	0	0	0	0	0	0	5387.79	4747.53	1325.46	0	4222.35	11064.3	2949.76	3985.9	4016.99	1126.99	17822.1	9209.93	706.418	4895.33	4368.14	1307.19	3636.6
249.968	9	0	32997.7	0	0	0	0	212900	0	0	0	0	0	29961.7	41514.9	0	80208.2	0	0	0	0	0	0	0	0	0	0	0	0	0	0	0	0	0	89161.9	0	226005	0	0	0	0	0	0	0	0	0	0	0	0
329.173	9.55	0	0	0	69247	0	0	0	0	0	0	0	0	0	0	0	0	0	39306	0	169841	36645.2	0	0	0	386524	0	133282	112586	0	0	0	0	0	0	64452.6	0	24499.1	0	0	0	0	67429.7	27043.2	50187.5	0	0	175703	0
136.038	0.89	0	9807.41	10126	39087.8	14685.2	28125.4	19770.1	21377.2	10845	18653.8	0	16025.7	48447.1	16237.8	15528.1	15724.9	14101.5	49910.7	16120.2	13093.6	10665.5	13383.3	14724.9	13514.2	13166	16215.9	10941.2	18546.8	0	13761.8	8069.89	12183.5	20791	6279.16	18033.2	19963.1	15566.1	15846.8	19046.5	11840.5	12911.5	12316.9	21868.6	37595.3	12647.6	20359.7	17547.7	16985
249.97	7.14	0	0	12340.1	0	0	0	0	0	0	168147	0	0	20602.2	0	0	0	0	0	0	0	0	0	0	0	481355	0	166998	0	0	0	0	0	0	0	0	0	0	225800	135267	0	0	0	236795	0	0	0	0	0
202.122	6.53	42996.9	74587.7	21804.7	12649.6	21197.8	11877.1	23216.4	19242.1	19337.9	40838.8	6871.55	14235.4	13317.5	18291.3	51354.6	38544.8	20926.7	20974.5	10354.4	9622.91	10909.3	5468.19	10221.9	10325.3	11194.3	6170.06	9753.41	7971.69	8889.9	5967.97	7616.17	29154.7	26625.2	12339.3	7161.35	18368.1	35541.9	21604.9	23538.7	24613.5	14733.5	49735.2	41117	10733.2	19241.9	27981.6	14870.5	22182.8
218.117	5.43	92886.2	96612.2	51146	34230.8	47660.8	33597.9	45308.5	57863.4	48498.6	64261.4	16952.8	38419.6	25958.1	63621.9	84188.4	50746.9	45600.8	20299.1	43572.7	20709.9	25154.7	19121.6	30812	13715.3	19660.4	24520.2	24466.1	19520.3	18996.3	9932.9	14858.3	49585	41961.3	30669.3	38045.2	29157.5	50432.3	26497.2	35155	36429.4	26958.8	78333	66363.2	34518.4	32652.7	56658.3	31501.3	59892.4
213.92	14.42	0	451733	266266	120542	354024	231707	146011	30908.9	330969	307000	291993	231958	263408	136730	306000	0	0	320453	70574.1	426137	298471	0	0	544350	152712	141727	331957	132944	321567	0	153664	0	0	267325	0	343803	390138	108085	459284	0	161236	307107	0	0	207052	206618	252813	415404
531.314	10.85	187740	179983	192285	41640.7	188808	77274	101711	119266	105966	143300	90168	107245	154578	112677	138438	119578	116366	72533.2	98740.4	66589.3	96498.3	98009	71661.7	65533.5	165462	33543.8	64113.8	87475.4	108166	112293	37984.8	149289	116135	133486	120318	128907	136054	115239	105080	125824	62829	92883.6	86484.5	55186	141413	139739	163582	133337
260.165	7.08	136276	78863.2	84377.5	70755	91218	71406.9	110887	51129.5	98924.7	86796.5	36223.1	71517.8	47880.6	82340.9	146580	60791	72885	41353.2	56529.9	38322.2	47502.2	43204.1	68042.1	34404.9	26614.1	50666.3	49597.8	36673.9	32992.6	32323.2	26852.7	64588.4	46770.2	47552.1	81101	22751.4	55480.2	42572.8	47378.3	44107.4	55774.4	112441	109357	46290.1	22181.1	107788	61251.1	111800
113.993	0.44	0	0	325769	0	0	0	0	0	0	91257.6	0	0	0	0	0	0	0	0	0	0	0	0	0	0	0	0	0	0	0	0	0	368305	26620.1	0	0	0	0	111141	0	0	0	0	0	0	0	0	0	0
249.969	15.4	0	130435	87953.3	0	227247	0	0	0	124996	0	0	0	0	0	0	0	107301	0	0	0	0	0	0	0	0	0	0	0	0	0	0	0	0	62965.7	0	0	38458.8	0	0	0	0	0	0	99438.1	72508.5	0	0	0
264.113	4.37	14853.9	46475.2	3555.66	11441.2	25194.1	5904.04	13982.2	12042.9	13850.5	28879	499.059	27991	79154	16716.6	19889.6	0	8975.42	10506.8	2647.9	477.518	30128.1	7547.19	1865.17	10425.4	5155.92	7237.35	6483.39	79221.5	23651.8	86755.1	446.603	8567.35	9630.12	6744.32	20836.4	6741.69	8784.59	3791.32	3197.58	3989.13	8990.18	0	2679.53	15983.1	0	6263.49	89961.3	11854.8
502.317	10.48	143733	20801	90392.2	82328.6	118133	106734	95016.2	40971.9	87749.2	61430.3	38280.2	80501.6	39398.2	100842	99552.9	23553.2	58840.8	45289.8	85413.7	33782.9	42864.1	52437.9	87675.4	54894.6	29591	89942	67668.3	37869.8	24632.1	32326.6	15387.3	45172.3	29715.8	29318.2	124154	4680.58	21649.6	13630.3	31713.7	32466.9	66510.8	66415.5	152501	62804.7	6807.72	102908	77416.9	120028
93.935	1.09	0	0	0	0	86502.5	0	0	95569.8	0	0	0	0	0	0	0	0	91149.9	95956.3	0	0	0	0	0	0	0	0	0	0	0	0	0	0	0	0	0	0	0	0	0	0	0	0	0	0	77616.5	141970	115678	0
312.232	10.86	3373	8047.15	15704.1	144132	9847.13	94414.5	28605.4	11718.1	3561.13	19336.7	14243.8	13558.7	7337.58	24044.1	54230.9	53183	8152.74	30938.9	10137	34850.1	15510.5	3544.33	8650.21	37282.5	7608.21	21596.5	25225.1	16167.1	7937.57	3138.71	29394.3	6794.75	9327.38	900.686	8623.42	4657.42	9532.67	37403.2	31230	4840.26	13598.8	40871.1	33537.1	60977.4	7089.14	28403.7	30103.7	11644.3
472.255	7.83	0	0	0	153679	6135.62	0	616.527	0	0	488.196	0	9718.69	70111.3	0	200557	0	46939.7	0	0	55239.2	0	55439.8	66787.2	422.375	72261.5	54219.1	9213.51	0	0	0	0	0	0	12513.7	0	0	0	0	0	0	84082.1	0	5057.49	0	0	0	136088	6222.11
342.17	7.69	154407	100890	102335	49133.5	110091	82066.8	134085	73399.9	121300	105536	52737.3	94868.8	65319.7	112203	137116	82033	84907.4	59697.2	77085.6	45477.8	56231.5	49931.4	51350	48148.7	18415.3	43777.2	41390.2	44806.5	50248	51568.8	38995.3	87023.4	67903.9	63711	106474	32708.7	70344.4	64215.8	62115.6	65851.9	57729.3	137440	112995	63341.8	34489.2	123352	67021.3	129597
198.971	15.64	0	0	0	0	0	0	74975.6	0	0	0	0	0	163042	0	0	0	0	107328	186990	156549	252356	0	0	0	0	0	0	0	0	0	91828.1	0	171916	0	132373	0	0	0	0	219483	0	314996	0	0	0	0	0	227596
249.97	10.62	0	0	0	0	0	0	0	0	0	0	0	0	0	0	0	0	0	32811.5	0	0	0	141444	0	30931.4	0	175930	44568.4	31825.5	0	0	0	18906.3	0	0	0	0	49779.2	0	0	0	0	0	0	0	129458	0	0	0
269.016	5.05	7278.23	17381	10906.4	0	7711.48	3691.78	485.204	11975.4	6274.16	0	25177.2	24295.6	508.977	0	3353.95	6570.25	4894.77	1926.08	5878.4	8987.39	3273.94	1698.48	18808.1	6799.8	14561.3	1830.8	6170.87	6645.01	17241.4	6389.95	464.428	0	0	5479.75	2887.31	2603.43	713.14	2196.98	21068.5	2070.47	73136.3	1962.74	545.554	49402.4	23624.1	2417.1	128486	2956.51
418.239	9.43	0	1868.56	0	4735.01	0	0	4576.22	2172.68	0	0	6805.92	0	0	0	651.031	0	0	0	0	0	0	1130.16	4941.39	602.759	0	0	0	0	1744.12	1028.49	0	2507.17	735.677	2047.61	0	1415.29	958.447	0	0	0	0	0	0	0	0	0	0	0
142.931	14.75	1.1055e+06	410531	41258.4	453814	0	0	31160.2	411985	312980	283722	32010.4	39933.8	163369	36460.8	188992	47638.5	47721.6	168998	13555.3	162241	180644	139774	318382	354028	689157	53968.4	18570.3	22126.6	21377.6	16958.7	51652.3	34327.3	26400.8	756263	681144	238783	356866	737068	687521	37284.7	10659.6	147862	47158.7	154028	43782.1	547741	28117	20345.7
320.013	5.05	6924.41	14622.3	10408.4	0	8362.01	2588.16	0	12344.5	5224.01	0	21490.8	28683.8	0	0	3018.13	5831.72	4156.4	0	4146.29	6833.98	3198.52	2039.4	15688.2	5208.36	13254.5	1146.56	4366.53	5054.87	18508.3	4869.8	0	0	0	6648.77	2350.18	2456.52	1198.97	531.645	15492.2	2227.82	57976.5	2029.9	537.831	47080.3	24067.1	1338.52	128355	1507.89
314.138	6.51	142556	75725.5	100763	95902.8	114112	97441.6	126922	67009.6	104710	95898.3	46148.4	95513.8	62440.9	111110	159791	73519.8	85220.3	55868.8	73463.1	47081.6	61552.8	55091.4	83404.4	44013.2	35351.5	68166	71084.2	51818.5	39913	42847.5	30997.5	73051.8	54946.9	51378.8	103257	26877.8	54946.6	47341.3	60086.4	56114.2	74950	113565	136490	60749.9	26368.1	125858	78329.1	128391
356.17	14.6	30965.9	74970.4	133435	90740.6	94523.3	321770	68996.8	51473.7	20355.6	71210.9	36352.2	60372.9	32386	28840.1	65693	31712.2	35665.9	40194.6	36441.4	66544.1	91499.7	12911.1	11572.8	95396.3	26204.5	35650.1	69432.6	37155.3	21966.6	19461.2	111946	38937.4	38398.6	14349.1	41952.2	14298.6	43368.1	25813.7	54174.8	67524.7	40880.6	86569.1	111465	133357	35473.9	144528	98546.5	56896.8
477.29	10.35	97721.8	34443.4	133099	14730.4	149416	17974.2	57544.5	46229.3	53771.2	46014.9	18522.7	148356	40226.4	24393.7	76297.6	39547	44436.5	27407.8	50613.5	18785.3	20176.5	58920.5	48935.4	37022	37941.4	26908.4	36964.6	43938.2	28286.1	56451.7	17170.3	100181	61537.7	59488.5	36833.8	88341.2	19689.1	8527.84	212556	22711.1	113524	37413.1	36730.1	20986	21149.6	166436	46679.5	97011.8
454.296	8.25	0	0	208682	0	12065.6	0	0	0	0	0	0	3279.93	0	0	0	0	2913.4	0	0	0	0	3775.8	0	0	0	0	0	0	0	0	0	17500	0	1045.01	0	12900.2	0	0	0	0	0	0	1074.58	0	0	16283.2	0	0
198.971	15.35	0	218053	202816	0	358554	296099	0	144650	112993	0	197015	0	0	0	170282	0	194812	0	0	0	0	85507.5	128613	0	0	0	0	198225	167351	0	0	0	0	107405	78489.3	0	73270	0	119225	0	0	0	0	217436	231356	0	0	0
186.09	4.9	58631.8	49832.9	32683.8	19878.1	29725.5	23157.7	37857.8	24272.4	23128.1	39995.7	13043.2	26264.5	20026.6	23626.2	46926.9	26628.2	26454	17073.2	20726.6	19224.2	17358.1	15587.1	21627.4	12196.9	10384.6	19727.9	18408.5	14833.1	12577.1	12849.2	12369.8	26409	20994.3	19396.1	26495.7	17337.1	24060.9	20459.3	22908.3	24967.6	22819.3	35835	42524.5	19203.2	14922.8	37029.8	15317.5	34537.3
625.354	7.45	0	29643.6	49173	63007.3	11287.9	40766.6	14363.1	36991.4	31734.8	26865.9	0	21974.2	11330.6	2775.85	73969.9	0	16451.8	5920.52	2549.98	54536.4	47633.4	19166.8	15516.2	0	145676	16285.8	70960.9	49050.2	1421.08	4548.52	38661.2	0	0	5159.94	12578.5	22323.9	18488.9	0	6136.32	4258.41	45842.4	12566.8	18834.2	25942.3	0	44242.9	261363	8860.99
869.873	1.97	0	0	0	0	0	0	0	0	0	0	0	0	0	0	0	0	0	0	0	0	0	0	0	0	0	0	0	0	0	0	0	0	0	0	0	0	0	0	0	0	0	0	0	0	0	0	0	0
586.368	12.2	140548	134637	184072	25099.3	147116	57125.8	51138.5	108201	93774.9	78114	50961.5	101076	80197.8	75772.6	82661.5	116059	107528	32985.5	49797.5	53347.6	47892.9	73927.3	53450.9	47290.2	180783	24934	63452.6	67300	64790.5	69868.1	33861.3	133829	67946.2	85863.4	66559.1	98386.4	127682	81087.5	151140	117488	36411.6	56347.1	64880.8	39938.8	96868.1	132574	97496.9	125139
290.175	5.9	97183.3	79148.7	83226.7	94807.8	90766.5	71171.6	89569.7	52377	98586	77324	42034.3	93712.8	41976.1	91129.3	118842	57657	70806.1	40937.9	64691.3	38334.2	45546.8	57995	87969.7	35057.1	30031.8	54708.6	59547.3	42557.7	31937.9	36395.5	27324.2	56585.6	38764	45854.9	105182	21893.4	64153.4	39938.8	54195.1	43045.5	61915.7	96282.1	114028	58045.1	25604.5	114517	72418	106047
135.902	14.75	23656.4	156620	131353	73950.6	189544	298185	127690	75334.7	0	188472	67734.7	140835	85498.8	105729	174965	130849	65347.1	108650	54550.7	101658	119847	0	0	166331	0	50291.3	88579.4	79361.7	33107.2	0	73099	47520.7	32111.6	0	94277.9	0	94450.6	0	0	137360	0	158815	78195.3	128357	33904.7	96052.7	55220.4	73757.3
625.354	6.81	0	0	0	178861	9776.41	0	2095.94	0	0	1837.34	0	11606.8	65531.6	0	54670.1	0	21332.1	0	0	36045.9	0	144923	23667.6	2711.42	157075	0	0	0	0	0	0	0	0	0	0	0	0	0	0	0	55066.5	0	32896.4	4050.87	0	0	303550	33066.8
113.993	0.86	56466.2	73919.9	64361	119511	43196.4	88380.8	50320.9	23843.3	37137.3	15357.1	55721.8	47900	31732.3	68985.5	168803	61870.4	18858.9	8031.81	69183.9	33252.6	50352.1	38067.6	19336.9	76321.1	71973.6	68999.2	49974.9	59976.2	34270.3	69671.2	144807	30485.8	16998.2	16090.2	19338.4	20549	80279	152619	44723.8	23566.1	31944.9	85125.5	114791	19180.8	27515.3	103854	52469.9	28604.1
398.181	14.76	32530.6	49367	67878.5	76469.9	54521	204633	52352.6	18270.8	5541.71	66228.4	23558.5	76998.1	16440.1	27812.3	54541.7	37167.3	34218.6	44516.4	28646.5	64589.9	90748.4	2818.79	731.992	107212	7226.98	37898.6	140551	23898.6	5234	4874.25	130047	33568.7	24373.2	288.418	32571.7	553.288	58906.3	2433.92	12408.4	37383.2	8855.78	128050	81658.5	137737	19979.8	130099	35974	18343.6
568.329	7.47	8328.84	0	238594	118050	6392.23	5953.32	0	0	0	0	0	0	29488.6	0	73510.1	0	25387	0	0	43637.9	0	41188.8	30951.6	3061.17	39529.3	33022.9	11622.5	0	0	7014.27	0	69960.2	1323.75	4908.31	0	0	1700.51	0	0	894.711	68341	0	0	0	0	0	45676	2657.99
534.296	8.7	8100.48	20621.2	39182.5	101900	78025.5	250239	47371.3	17245.7	17284.7	54832.5	2892.21	57855.2	6743.88	48116.5	126607	66689.7	50284.3	14765.1	9235	38057	42078.5	8887.51	138590	0	79056.8	100975	199402	8337.94	0	0	8462.25	17905.9	22479.2	30961.1	6690.24	40412.1	77075.9	0	129989	7582.01	110746	624.18	89123.8	24808.1	0	130138	18260.4	17284.8
635.348	11.2	154972	149876	225141	44388.8	166458	74262.8	122610	85658.9	94441.1	87416.1	70159	140716	109298	108976	131235	110576	109843	66145.5	76280.2	73739.2	67247.8	92477.2	77151.4	67927.1	146310	41086.8	81683.3	68156.1	65435.1	132792	33714.1	157931	96016.1	116948	116866	96535.9	119435	92439.1	189572	97526.2	80276.7	85151.2	80062.3	72334.6	92691.8	191829	143951	131902
249.971	14.84	35518.5	33429.5	24326.9	16234.3	13344.3	29488.1	22253.5	102610	0	0	27461.6	79456.3	13056	26703.6	99751.9	30564.7	19593.6	13490.1	0	30848.4	47233.6	0	50191.4	0	0	77696.2	16961.2	86494.3	58964.9	0	55537.5	22062.6	29861.3	30527.4	22908.4	30428.8	24055.3	63072.2	0	23522.9	0	27151.6	191574	25154.5	33286.7	261804	0	11270.9
249.97	13.68	0	0	46889.7	57382.2	0	50498.5	124106	0	84592.9	0	0	56866.3	38331	0	129561	0	49121.2	43041.7	166067	62488.1	53590.8	0	0	36197.5	0	85911.8	69178	111135	0	0	123881	30344.1	0	0	0	0	56392.7	0	0	0	0	14321.1	140648	88969.8	66319.6	67073.3	270649	49122.8
146.069	0.86	93418.4	75905.6	84517.3	100448	107932	104780	142440	110243	66673.8	73012.3	79795.8	112048	135774	85793	64253.5	99776.6	89319.3	113692	91854.7	39553.8	80185.1	94982.2	138470	89243.1	83525.1	110134	111577	79844.7	86331.8	119690	73276.4	108020	95495.2	38856.9	101082	115217	110602	153997	193129	43888.8	46480.6	84951	110428	69780.5	100084	118544	109585	114966
179.059	4.35	14659.5	5002.37	0	4707.99	813.32	780.711	2706.61	814.545	11587.5	558.069	552.217	243.448	76019.2	0	27716.5	0	1093.98	0	1640.78	0	0	678.719	0	0	2863.52	0	5461.54	5171.07	1385.91	225017	0	8270.6	502.995	0	3646.2	4305.71	0	35422.4	0	0	51024.4	514.016	0	4091.37	0	287.162	24640.7	0
421.263	9.55	113985	127842	165844	174330	173920	190413	141759	114374	93682.8	121477	128083	128393	119323	148584	132153	110456	101728	94468.7	122824	106368	109742	95945.3	99728.5	87044.1	101043	93670.8	116677	103628	119029	101482	90165.3	104287	121339	175029	100985	145652	92335.2	112885	131097	130668	140884	124885	130772	177053	88955.2	162142	128700	142114
542.278	6.01	2224.13	0	0	0	0	0	0	0	0	0	4447.78	0	17524.5	0	0	0	0	3937.73	2460.9	0	1523.13	0	0	1287.12	0	0	0	0	4694.55	4016.87	0	0	949.925	0	2129.26	0	803.657	0	0	2799.43	0	624.951	0	0	761.19	0	0	0
430.211	7.36	0	0	0	0	0	0	0	0	0	0	0	0	0	0	0	0	0	0	0	0	0	0	0	0	0	0	0	0	0	0	0	0	0	0	0	0	0	0	0	0	0	0	0	0	0	0	0	0
528.311	7.64	7572.13	23182.9	6093.12	40451.9	30251.9	91802.9	15130.5	15624.5	13954.3	41737.1	1161.14	29144.7	4074.35	31771.9	67446.5	15116.8	23475.2	9314.85	15791.1	8795.66	81359.6	3385.93	30281.5	0	109424	129165	152323	14843.5	0	0	7596.18	19245.4	14416.8	17015.2	580.57	14063.7	59027.3	3569.94	76146.4	3480.96	90852.6	1679.29	62121.9	1030.19	3504.05	62757.8	10811.6	26178.3
327.099	1.97	0	0	0	0	0	0	0	0	0	0	0	0	0	0	0	0	0	0	0	0	0	0	0	0	0	0	0	0	0	0	0	0	0	0	0	0	0	0	0	0	0	0	0	0	0	0	0	0
370.184	8.33	0	0	0	5765.73	0	4485.6	0	1375.74	0	5441	1876.3	0	8218.34	0	5760.58	0	0	8166.99	0	2639.5	0	0	0	0	92198.1	0	11634.9	7751.43	0	2460.16	0	0	0	0	0	544.625	2892.84	12352.5	0	0	4168.67	0	0	0	4788.01	560.187	56828.2	20491.2
60.022	1.11	0	24104.8	0	0	0	15642.9	0	0	0	0	0	0	16487.4	0	16655.9	0	0	0	0	0	0	0	0	0	0	0	0	12863.4	0	0	13544.3	0	0	0	0	0	0	5465.11	0	0	11076.4	0	0	0	0	0	0	0
110.941	14.6	0	130418	30932.3	97940.4	0	0	12133.2	24426.5	15685.6	205221	0	125625	22301.3	445098	11135.2	54388.9	21153.1	56093.3	8198.19	71164.2	27562.6	10664.2	14698	74416.4	14462.8	26987.5	12931.6	25380.8	21623.6	17742.7	40047.2	18304.2	21972.5	241928	27915.2	306142	56871.8	56965.7	91167.1	21067.1	21286.1	0	94769.4	23382.6	48747	98461.5	67609.2	76850.7
481.321	12.12	59796.3	66119.3	75384.5	22439.4	59697.7	26696.8	33486.1	34635.3	41595.6	26571.7	23310	38644.8	38792	39251.7	50476.8	34227.2	34390.4	18794	26776.7	25281.2	14689.6	25046.9	20858.1	23978	57364.8	16134.4	28069.6	41446.4	24684.9	38981.1	29671.2	44521.2	18319.1	23760.7	31965.8	27546.4	51342.7	22014.3	98768.9	72137.6	19492.4	47341.2	28975.2	21889.6	49609.8	52059.7	50988.6	40049.6
249.969	0.77	78329.7	101413	84724.5	75317.8	77476.5	88918.1	69390	84106.8	66464.1	76467.1	78972.8	65659.5	72745.4	71424.7	74539.7	94650.1	93991.2	68000.8	82908.2	94283.3	82428.5	52464.4	70386.6	69040.2	85244.4	86431.5	54903.9	65859.6	72315.6	106555	67345.1	71423.4	85776.3	81887.5	73163.4	82380	85336.8	86278.9	68189.6	86726	66923.4	87422.5	91532.8	92393.8	75058	62286.9	71266.6	73274.5
361.113	7.02	605.63	0	0	0	0	0	0	0	0	0	189719	0	73704.2	0	0	0	0	51217.6	0	0	24660.5	0	0	136783	0	0	0	6188.37	56579.4	0	0	0	0	0	0	0	0	48959.3	0	0	0	101805	0	0	0	0	0	0
249.969	12.07	0	63818.9	0	0	0	0	0	0	0	80286.4	0	0	102836	0	0	0	0	186140	0	0	0	0	0	0	0	36754.9	0	0	0	0	0	0	0	0	0	0	0	0	0	0	167805	0	0	0	0	0	88921.4	0
351.886	14.46	295853	42758.8	0	0	187755	193996	0	0	0	0	0	84955.5	0	0	0	0	0	0	0	0	84595.2	0	0	0	168511	0	183521	167799	0	0	169334	0	23752.7	0	174210	0	0	232101	158112	214330	164151	185099	96558.5	85074.4	0	108843	33674.1	0
249.97	13.29	0	85547.6	94989.7	0	0	0	0	0	0	0	45139.6	0	0	0	53211	205141	0	0	0	0	0	0	59359.8	0	0	0	0	0	51584.1	70673.6	0	20940.6	0	76242.7	24551.3	0	0	29598.6	0	0	0	0	0	0	0	0	0	0
204.091	3.41	93315.1	103047	97031.1	67291	154314	55879.7	120859	69673.7	54144.7	69513.2	47681.2	74041	61944	89524.2	68265.9	44539.2	54335.2	0	92808.8	55789.4	35965.3	88449.2	61727.8	36282.2	95059.3	86778.1	87922.4	62743	82115.1	78528.6	42171.4	62790.7	52514.6	79129.1	98032.1	36913.1	56812.4	26660	117975	71128.8	99112.3	83047.8	70686.1	66357.9	25840.6	76473.8	129729	122954
384.204	4.55	0	0	0	0	0	0	0	0	0	0	0	957.194	0	0	0	0	0	190643	0	0	0	0	0	0	0	0	0	0	0	0	0	0	0	0	0	0	0	23502.2	0	0	0	0	0	0	0	0	0	0
120.043	15.35	0	0	48411.6	0	13527.9	0	0	0	0	0	48887.8	0	0	0	0	89925.8	15453.8	0	0	0	0	0	0	0	36458.7	0	0	0	0	0	0	0	0	27339.8	0	0	0	0	0	0	0	0	0	32466.4	75102.6	0	0	0
113.993	1.09	109185	59082.3	69804.9	114219	0	78912.8	60777.3	0	0	70062.1	0	20844.2	40205.2	22658.3	17987.6	0	0	66278.1	165707	0	53140.9	0	30013.9	60073.2	84912.4	81643.9	22829.4	115105	67031.1	75889.4	0	57398.9	65904.6	83813.3	17071.6	0	124435	155957	56476.7	47326.4	28121.8	99402	129450	106123	119089	0	92044.2	92863.9
288.063	0.9	0	0	0	703.086	0	0	0	0	0	0	0	0	0	0	0	0	0	0	0	0	0	0	0	0	0	0	0	0	0	0	0	0	0	0	0	0	0	0	0	0	0	0	0	0	0	0	0	0
249.969	11.72	112275	0	27699.9	0	197189	0	116636	0	0	0	0	0	0	49726	90646.8	51472.8	118141	0	0	53048.2	196839	145358	0	0	0	0	0	0	0	0	0	0	0	57937.5	66553.1	0	0	149088	0	6155.08	0	0	35242.8	36634	42392.6	0	0	0
174.09	5.12	33061.9	47841.6	14510.9	8278.66	11004.1	6905.86	14580.4	13625.4	10740.9	21844.9	5358.03	6156	7936.78	10826	26010.2	22161.4	11643.1	14256.1	6021.99	8254.97	9605.68	4424.55	5928.11	4478.18	6552.99	4831.82	6424.78	5576.22	6058.18	4022.29	5549.5	15995	14369	7288.63	5283.51	15674.7	25448.4	10577	15648.2	13759.9	6306.49	25907.8	19995	7935.46	15570.3	14494.9	7482.17	14252.2
249.969	12.37	60545.3	0	0	0	0	0	0	0	77532.2	0	0	0	0	39116.3	0	0	0	0	86390.8	0	0	0	48135.1	0	140146	0	0	0	120614	0	120711	0	0	0	0	0	0	0	0	200219	0	135034	0	24025	0	70296.2	0	0
342.084	5.31	0	0	0	0	0	0	0	0	0	0	0	0	0	0	0	0	0	0	0	0	0	0	0	0	0	0	0	0	0	0	0	0	0	0	0	0	0	0	0	0	0	0	0	0	0	0	0	0
398.187	8.05	0	0	187754	0	0	0	0	0	0	0	0	0	0	0	0	0	0	0	0	0	0	0	0	0	0	0	0	0	0	0	0	0	0	0	0	0	0	0	0	0	0	0	0	0	0	0	0	0
246.101	5.42	0	0	0	2882.14	0	0	0	0	0	0	0	1178.88	188147	0	14621.7	0	0	29739.3	0	0	0	0	0	0	0	1484.86	536.509	0	0	0	0	0	0	0	0	0	0	0	0	0	0	0	0	0	0	0	0	0
875.857	3.71	0	0	0	0	0	0	0	0	0	0	0	0	0	0	0	0	0	0	0	0	0	0	0	0	0	0	12692.9	0	0	0	0	0	0	0	0	0	0	0	0	0	0	0	0	0	80076.7	0	0	0
131.094	1.03	41146.4	90506.3	64540	58204.9	36248.1	40873	71168.6	29206	36448.4	95821.4	64783.2	42725	52038.6	63484.7	57372	58346	31740.9	30666	48278.5	52436.6	75518.6	52087.5	31887.4	122822	57553	42371.3	41688	113831	58054.3	46687.8	80428.5	58090.6	49957.8	43877.1	39987.3	30638.9	70426.9	220741	27469.7	83395.9	48879.6	111354	80160.7	57516	57920.6	65884.8	76430.9	75188.5
135.902	14.59	0	108765	107558	60268.5	123861	219882	135438	121413	195763	136192	83705.5	213868	151065	101654	188933	115908	133530	47333.4	138965	75636.4	71325.6	134541	94607.9	141761	4969.17	61583.1	259958	228955	38640.4	138253	270846	44992.2	107027	85178.1	40907.7	19444.2	110613	258182	384003	56647.4	14110.5	112800	193627	75379.1	105792	60545.2	189937	120789
138.032	5.68	0	0	2936.14	771.25	0	2406.46	835.391	0	0	0	0	0	0	0	416.618	11192.3	0	0	0	0	0	0	0	0	11436.4	0	0	0	0	0	1923.08	445.752	0	1359.23	0	0	0	0	3893.68	0	1191.83	0	1802.7	26720.5	0	599.399	1597.77	0
235.966	15.81	251342	0	0	0	0	264172	0	0	0	0	0	0	0	0	0	0	0	0	0	0	0	0	0	826.488	0	13898	0	0	0	0	0	0	0	0	72011.1	0	0	17366.9	289650	0	178791	0	0	0	0	0	0	0
584.349	11.2	134169	124653	185153	35777.4	144647	50802.4	102776	68789	80700.3	67749.9	53579.6	117409	85533.9	73364.1	103143	76324.4	85589.3	53930.7	52992.5	61472.7	56680.9	77361	63829.7	57203.6	127373	34614.4	69122.9	51734.9	51804.3	113202	26330.3	135385	77523.8	93835.9	103598	81586.1	102162	78470.5	160538	78436.8	56800.1	74851.5	61220.5	58200.1	76421.2	163502	121606	117791
567.288	7.25	0	0	0	189721	0	3955.08	0	0	0	0	0	0	0	0	22475.7	0	16168	0	0	45367.3	0	1304.11	55826.7	0	105199	27642.5	93077.6	0	0	0	0	0	0	576.927	0	0	0	0	2490.92	0	11148.1	0	14700.7	0	0	0	31544.1	9823.9
252.102	5.69	0	0	0	0	0	0	0	0	0	0	0	0	0	0	0	0	0	0	0	0	0	0	0	0	0	0	0	0	0	0	0	0	0	0	0	0	0	0	0	0	0	0	0	0	0	0	0	0
486.29	14.93	11972.7	0	0	0	778.067	3775.66	0	0	0	800.825	0	0	4251.96	707.532	0	567.98	671.366	0	0	47998.6	25042.8	0	278.953	0	1368.87	0	816.686	614.668	24746.2	0	27628.6	26984.4	47539.3	32075.8	34780.7	235.129	22128.2	0	635.098	0	0	0	55803.8	0	0	0	0	750.81
173.999	3.8	26694.6	260136	43536.1	31637.7	81900.9	168212	184073	0	3914.34	172271	19575.5	0	359301	56800.6	297559	1802.38	48100.8	138294	698.126	0	93323.6	341744	44248	0	129530	57135.7	74690.8	351841	2581.49	192038	11453.2	19506.5	12869	78798.6	3173.17	44150.5	27753.2	29077.3	22169.8	13093.5	6069.43	290.695	160366	84272.5	7206.89	71139.8	196889	28415.5
346.167	5.69	0	0	0	0	0	11475.1	0	0	0	0	0	0	0	29185	3013.91	0	0	0	0	0	0	0	0	0	0	0	0	0	0	0	0	0	0	0	0	0	2767.8	0	0	0	0	0	0	5765.93	0	0	0	0
534.3	7.69	0	0	0	276956	34146.7	0	15328.5	0	5713.9	0	0	28146.2	16642	0	99084.6	0	57694.9	5670.4	0	63847	34568.5	54624.5	224161	0	204072	150581	130742	6795.05	0	0	2745.93	9744.11	6307.36	16319.6	1279.11	0	0	1645.32	39272.7	0	149972	0	109774	912.637	1806.46	27407.3	64985.8	44834.9
468.056	6.72	3612.89	48016.9	7244.47	0	23245	76138	19078.6	79631.3	0	55731	0	17267.1	3153.55	0	27046.4	0	0	46157.4	0	0	74006.1	37615.6	3666.71	0	0	41217.6	15016.3	76788.6	13696.9	44916	17974.6	0	15188.8	33219.1	87983.6	9555.91	20056.9	75700.5	0	2057.7	861.002	1823.86	90764.3	0	498.136	0	3133.64	8403.94
662.276	5.47	32361.8	22281.4	53580.1	110845	45046.8	48181.6	72761.4	35431	34072.7	19035.7	22936.6	66698.3	43111	57599.6	69975.1	70931.6	46750.2	21508.9	14358.1	28233.4	2358.88	70123	48406.3	75411.9	54817.6	43498.4	107618	67064.4	26128.3	89583.5	66423.2	36067.4	31693.6	38459.2	44684.8	9372.95	23794.2	15520.4	36581.3	51349.9	30223.7	41755.8	86446.7	98883.1	10833.7	90231.7	45984.5	22414.9
60.022	0.83	21780.6	48617	37768.1	47953.4	24568.2	35593.5	27462.4	27338.7	8668.01	15914.6	14932.5	33513.3	19335.8	36126.5	34528	19889.8	12393.6	6822.93	31741.7	15711.4	28253.9	18733.6	15081.1	26545	25255.1	26238.9	26681.9	19046.2	33854.7	23087.4	41382.2	17302.3	4527.89	7872.55	24300.5	7720.78	17442.4	29330.2	24635.2	14668.2	14841.9	19378.2	28333.1	21910.1	17461.7	46868.8	29082.2	29264.2
116.015	5.41	0	0	0	0	0	0	0	0	0	0	0	0	0	0	0	0	0	204409	86339.3	23455.3	0	0	0	27531.4	0	0	0	79821.9	0	0	0	0	0	0	0	0	38122.9	88063.5	0	3178.02	113399	12632.6	0	0	43948.4	0	0	0
454.297	8.6	663.938	0	28717.9	13941.4	38185	733.493	27183.4	4058.46	1022.81	1548.28	0	11034	5311.14	0	31642.8	0	0	7862.71	0	0	2511.37	0	15129.3	0	0	5759.63	17441.7	1048.2	4664.36	608.451	0	60986.9	7085.78	0	0	105568	1357.34	9620.22	4658.32	0	74250.7	0	3373.87	0	0	70930.2	0	13518.5
402.232	8.71	27164.3	24201.8	14616.3	7406.04	11519.4	5284.36	12209.2	7937.81	10860.7	13036.9	2258.39	7060.52	5016.78	10171.7	21851.4	12577.1	7511.67	3389.22	6823.01	4264.07	4079.35	3645.81	3798.47	1865.67	4069.83	3248.74	4065.26	3126.57	3722.86	3249.86	2384.26	12155	8508.19	3499.89	5725.05	6565.52	9930.3	10083.3	8352.65	9955.39	9274.85	24711.2	18325.4	5439.87	5809.09	12032.8	6384.6	12057.2
202.031	6.02	0	4537.85	0	0	0	0	0	478.425	1241.71	0	0	0	0	0	858.213	0	0	0	0	0	0	0	0	0	0	0	0	0	0	0	0	0	0	517.907	0	0	0	0	0	0	0	0	0	7043.49	0	0	487.086	0
888.845	1.04	0	0	0	0	0	0	0	0	0	0	0	0	0	0	0	0	0	0	0	0	0	0	0	0	0	0	7427.03	0	0	0	0	0	0	0	0	0	0	0	0	0	0	0	0	0	32076.2	0	0	0
294.054	0.85	0	0	0	2134.18	1074.48	1978.56	1910.43	1126.03	0	0	572.727	2621.14	3885.83	1383.27	3054.09	1085.34	0	2676.36	2184.19	982.393	1019.4	1353.26	436.399	771.916	986.152	1257.64	1492.96	29446.7	3413.94	5482.82	2628.38	0	0	1345.06	2566.75	0	2043.89	31634.6	0	0	3933.64	1586.19	1557.69	1700.68	1712.35	0	1049.81	0
231.023	1.04	0	0	0	4423.34	0	0	0	0	0	0	0	0	0	497.072	0	0	0	0	0	0	0	0	0	0	0	0	0	0	0	0	2289.93	0	0	0	0	0	728.943	464.709	0	0	0	0	0	839.378	0	0	0	0
319.182	8.56	0	0	0	0	0	0	0	0	0	0	0	0	0	0	0	0	0	0	0	46917.2	0	0	0	0	0	0	0	0	0	0	147255	0	0	2030	0	0	0	0	0	0	0	0	0	0	0	17132.7	0	0
662.432	12.64	101848	29382.1	49024	25266.5	53896.5	57468.4	59406.7	20935.1	49047.4	37365.5	12684.9	42780	22719.1	55624.5	57057.7	17899.3	44201.1	22876.4	42405.4	20891.6	28513.5	20762.5	31471.1	23582.5	7720.45	34027.5	32270.7	18042	14492.1	16390.5	9942.55	23502.3	17869.6	15030.8	43001.5	1533.82	17779.6	5810.13	12285.8	17609.6	21219.2	56457.8	100453	33453	5622.81	78693	38301.6	81000.6
165.08	2.55	0	0	0	0	92760.9	0	0	75485.9	0	0	0	0	79441.8	0	0	0	0	58759.1	0	0	0	0	76179.9	0	0	0	0	0	0	0	0	0	0	0	0	54633.6	0	0	206566	0	0	0	0	0	0	0	0	0
97.968	1.31	0	0	547661	0	0	0	870675	0	0	0	0	0	0	1.546e+06	0	0	0	0	0	0	0	0	0	0	0	0	0	0	0	0	0	0	0	0	0	0	0	0	0	0	0	0	0	0	0	0	0	0
249.97	15.68	0	0	0	0	0	0	0	0	0	0	0	0	67309.9	0	0	0	0	72156.9	0	0	102934	0	0	0	0	0	0	29633.5	0	0	0	0	156034	0	32616.5	0	0	0	0	81990.6	0	75449	0	0	0	0	0	120256
532.311	8.67	0	0	0	0	0	35884.1	0	0	0	0	0	0	0	0	38296	0	0	0	0	0	0	0	0	0	41209.5	11718.9	200277	0	0	0	0	0	0	0	0	0	10636	0	20217.6	0	24077.5	0	0	0	0	16545.5	0	0
567.359	10.99	134641	103809	203363	32023.5	123398	46948.2	83958.1	51530.8	78768	63741.8	47583.5	105889	73163.7	65847.7	74367.7	74647.4	84714.2	57199.4	48289.1	52166.8	55046.4	77228.8	62765.6	55742.9	94438.8	31859.7	62069.5	61160.1	47959.3	106018	27336.5	136557	70567.9	89696.2	94574.5	81487.3	98009.6	73866.5	163430	67432.1	66723.4	70124.2	65823.1	53070.4	71350.9	174435	106684	109476
479.307	11.13	44142.3	48337.2	104948	14628.2	59228.5	20412	50200.6	21376	36782.7	19836.6	13842.2	84703.7	27576.2	27634.1	60144.5	25813	31180	18723.2	20284.1	22199.6	13410.9	30326.7	37100.6	27468.2	25265.3	16145.8	31734.4	23619.1	15271.2	22458.7	17876.6	62677.8	28892.7	29520.1	23285.5	30263.8	25638.9	9432.12	131272	25416.3	47019.7	40989.1	25493.2	17157.5	22207	114231	33937.4	51791.1
186.052	3.49	0	47058.2	20492.3	44635.5	0	20754.9	33856	12716.6	16398.6	25645.6	41262.4	57608	14940.7	7543.89	76155	18865.7	2374.07	24670.6	11743.1	48480.1	29058.6	15916.8	21286.8	29003.4	3937.05	15320.5	39264.2	33369.6	26195.4	27100.3	331610	2686.22	9694.02	23804.7	20522.6	10669.7	19266.7	61683.1	48875.7	8013.31	16156.7	33640.7	28145.5	69828.3	25382.1	93379.5	19934.7	8078.67
249.969	7.5	0	0	0	0	0	0	0	0	0	0	0	0	0	0	0	0	0	43674.5	0	0	0	0	0	0	0	0	0	0	0	0	0	91069	0	0	0	0	0	0	0	0	0	0	0	0	0	0	0	0
584.281	8.27	0	0	0	41006.7	19334.2	137806	59209.8	5561.28	12160.2	9170.02	0	10183.4	0	29777.3	46014.9	19603.4	37588.1	0	0	33674.6	15587.1	0	43689.9	0	30978.7	55656.2	130819	0	0	0	0	0	14071.6	8947.36	12069.3	0	62217.3	0	180921	5939.57	3006.1	0	15562.4	20965	0	10842.6	0	0
866.898	2.72	0	0	0	0	0	0	0	0	0	0	0	0	0	0	0	0	373480	0	0	6861.17	0	0	0	0	0	0	0	0	0	0	0	0	0	0	0	0	0	0	0	0	0	108078	0	0	0	0	0	0
326.085	7.09	0	0	0	0	0	0	0	0	0	0	0	0	0	0	0	0	0	0	0	0	0	0	0	0	0	0	0	0	0	0	0	0	0	0	0	0	0	0	0	0	0	0	0	0	0	0	0	0
312.211	12.3	0	0	0	691.114	0	0	0	0	0	0	862.489	0	0	0	0	0	0	0	0	0	0	0	2119.67	0	0	0	0	0	0	0	1245.1	752.189	0	898.149	2712.78	0	491.721	0	0	0	0	0	0	0	0	0	0	0
249.97	12.67	0	0	0	0	38848.2	33751.5	0	0	0	0	75601.8	0	0	0	0	0	0	0	0	0	122010	0	0	0	0	0	0	21456.4	0	0	0	30853.5	0	0	0	60775.1	139487	51377.7	0	0	0	0	0	0	0	0	0	0
428.229	4.76	0	0	0	0	0	0	0	0	0	0	0	987.292	0	0	0	0	0	154891	0	0	0	0	0	0	0	0	0	0	0	0	0	0	0	0	0	0	0	23233.8	0	0	0	0	0	0	0	0	0	0
667.077	15.4	0	0	0	0	271542	0	0	0	0	97171.8	380557	54836.4	53191.5	42338.7	51663.6	0	0	7158.74	0	0	0	0	0	0	44772.5	16950.5	0	50740	33942.4	0	35536.6	0	0	0	0	0	26590.4	0	0	0	0	0	0	0	0	0	0	0
351.886	14.88	286444	0	238675	69064.3	404261	353584	0	0	0	168057	320206	161126	0	168995	249415	157691	0	0	0	104543	54884.7	158779	0	61905.6	74682	133859	0	199120	0	0	0	0	0	0	0	0	119650	0	276622	255494	81548.7	217092	83530.9	52130.5	0	91804.3	62311.9	161523
609.331	10.62	111322	97808.1	120923	15982.7	93298	33165	44841.5	70898.7	47774.1	65345.3	47422.4	53466.6	74950.6	50030.4	67586.3	52375.6	59522	30171.5	32800.3	31356.3	40773.2	49090.6	31001.2	33714.8	113864	14162.7	30759.3	39030.1	56946	66202	14348.9	82412.8	51685.4	68692.1	56078.8	63383.1	72081	54116.1	70711.3	70855.3	24771.4	41568.9	37808.9	26136.3	80660.4	68425.2	110968	79651.7
474.315	14.18	460.839	0	0	0	483.126	0	0	0	0	0	794.588	0	0	0	0	0	0	0	0	0	0	0	975.138	0	1512.48	0	0	963.547	0	0	1849.93	851.685	552.262	1422.84	4588.35	0	0	0	0	0	0	0	0	0	0	0	0	0
384.164	6.34	103996	88219.8	54922.1	31993.3	22776	57878.5	17133	10316.3	18359.8	26857.8	48509	59905	29953.6	20967.4	38396.4	37790.8	1055.64	11203.9	46175.4	15925.6	24095.2	8247.37	51630.4	7915.34	21073.8	7321.87	8880.27	18977.9	19500.8	21663.2	10188	30860.8	17272.1	28141.1	30284.9	18996.7	27300.2	34592.1	6262.44	42365.7	3428.29	21189.6	37836.6	2321.76	9057.14	88469.9	3187.23	21343
525.056	5.41	0	0	0	0	0	0	0	860.111	0	0	0	0	0	0	0	0	0	171755	88906.8	24258.2	0	0	0	30064.4	0	0	0	80558.8	0	0	0	0	0	0	0	0	35777.5	93410.3	0	4986.01	102442	15969.5	0	0	43825.6	0	0	0
120.044	0.22	235050	0	0	21377.3	0	0	0	175411	234973	0	158911	15040.1	0	0	0	86252.8	90676.2	17808.5	0	0	0	0	0	0	0	0	139407	211492	19740.5	0	0	134909	156120	0	0	0	118036	0	0	0	0	143169	0	0	136270	20114	0	31204
74.037	6.74	0	0	0	0	0	0	0	0	0	0	0	0	0	0	0	0	0	0	0	0	0	0	0	0	0	0	0	0	0	0	0	0	0	0	0	0	0	0	0	0	0	0	0	0	0	0	0	0
314.128	8.03	17304.1	16171.4	4117.57	39290.8	5193.74	19256.8	12219.9	5646.77	3246.27	11022	9793.77	55487	6414.79	13834.2	28987.9	20585.7	8937.92	20919.7	5866.38	47644.3	51190.6	4914.43	14639.5	4542.53	21015.2	110788	38825.5	38600.8	5730.48	7473.73	69844.4	11737.5	4254.61	3785.21	28413	2911.21	24165.8	16478.7	8169.05	2681.93	42547.2	15218.4	28082.3	40239.5	3835.73	10830.7	25689.3	8301.5
818.944	6.99	0	0	0	0	0	0	0	0	0	0	0	0	0	0	0	0	0	0	0	0	0	0	0	0	175714	0	0	0	0	0	0	0	0	0	0	0	0	0	0	0	0	0	0	0	0	0	0	0
210.053	4.92	41435.6	128541	126522	127035	182726	134011	137837	168357	76822.8	132674	132531	138641	170328	140550	136083	132689	101782	155064	136650	61609.1	117591	118928	157385	126201	112057	117944	119910	122395	118740	123726	121706	126937	121117	122144	123479	164877	118251	114122	172754	117671	125015	128926	122198	122231	94040.8	132330	123760	129545
634.4	11.83	79226	2376.43	46759.1	31684.2	62948.1	104380	78673.7	14194.6	52205.5	23840.8	21971.6	74850.9	25562	70875.5	45255.1	3706.02	44938.2	41495.9	64674.7	29685.4	41058	35278.3	49544.9	55155.4	1317.26	67106.3	52209.4	27298.9	15490.9	21188.8	12111.7	11184.8	7707.09	6404.58	109230	0	7281.91	0	5890.97	10799.8	13468.5	44422	113255	65744.1	0	100583	44529.9	105057
354.224	12.47	43326.9	32170.5	57071.3	21630.6	41415.8	65412.7	54259.1	54720.3	53400.7	59890.4	37964.5	44388.5	27419.2	41752.1	27145.1	42655	36039.5	55381.7	11019.4	37601	35525.5	41828.5	24894.6	43545.8	57874.1	11463.2	67544.1	20883.1	29675.9	66023.3	64728.4	32405	8907.53	25774.7	23462.7	26148.1	32489	10142.4	64368.9	74743.7	9992.56	32229	44108.7	47610.1	18944.4	51541.1	75451.6	52070.1
555.315	10.41	60170.9	39630	78954.1	16715.4	62496.7	21977.4	45739	38579.4	42784.2	43259	21596.9	63797.9	28107.3	26386.5	44297.4	35374.2	35169.9	19864.3	26507.3	25107	26698.1	35975.8	32336.5	27531.4	49187.5	22291.5	34793.2	32724.9	26137.3	74610.9	12100.6	70372.3	42751.9	42695.3	36703.3	41467.6	26039.5	44651	115939	26820.7	81676.6	30748.5	33285.8	24696.7	22607.4	101651	50044.4	68648.8
465.313	7.28	0	0	173056	10415.8	5379.39	22481.5	0	2367.78	7468.78	0	0	0	0	6390.94	29470.2	1817.89	13000	550.211	1443.18	0	8133.13	5138.82	12670.1	0	26121.4	9404.57	6719.35	0	0	0	0	7349.2	0	0	480.27	6954.82	11539.8	0	11184.2	1256.57	0	0	18413.5	2313.19	0	42636.7	14522.4	0
358.042	1.02	47179	11581.2	58263.8	40092	38048.8	61109.8	30393.4	106307	42843.9	32379.6	82907	71964.4	44265.8	51132.8	91494.9	22472.4	25719.3	53123.5	23415.5	75932.1	33426.7	45235.5	23237.1	26743.2	64371.3	4616.68	14855	11287.5	31633.2	54902.9	36810.2	16647	19233.8	38122.5	26341.2	25886.6	40683	16184.6	10823.5	56574.9	9236.5	24547.6	28961.6	146524	7844.05	69980.6	123637	29590.8
213.92	14.45	273879	0	0	120542	0	0	146011	0	351866	0	253254	221533	0	0	231666	0	0	0	0	0	313392	0	0	377690	0	49625.5	310047	0	321483	456937	0	257677	269549	0	248213	27643.5	431688	108085	566370	0	136045	306456	70422.7	0	0	208870	253293	449543
412.138	5.66	0	0	0	0	0	0	0	0	0	0	0	0	0	0	0	0	0	0	0	0	0	0	0	0	0	0	0	0	0	0	0	0	0	0	0	0	0	0	0	0	0	0	0	0	0	0	0	0
104.047	1.86	0	0	0	0	120005	0	0	77194.3	0	0	0	0	102078	0	0	0	0	0	0	0	0	0	0	0	0	0	0	0	0	0	0	0	0	0	0	0	0	0	68106.6	0	0	0	0	0	0	0	0	0
213.919	14.88	196824	0	103886	0	63726.9	62095.4	21948	43694.4	0	0	98665.6	227332	138291	0	88915.9	129365	0	0	0	0	0	0	0	0	0	22224	42283.4	149638	0	0	81343	0	0	0	0	0	0	37032.3	0	83012	0	80563.1	15464.5	0	0	245795	70601.5	70215.6
380.171	13.95	32326.9	53673.5	38869.2	73640	20156.4	56335.2	26129.9	16047.8	3559.64	80189.9	11201.4	38756.5	4710.39	3350.75	21935.7	16416.5	16359.9	33430.2	10189.7	16169.9	49602	2900.89	2638.69	23794.4	13556.7	14156.1	60630	11354.7	4446.72	5572.32	58421.5	9318.63	11849	1580.1	14804.9	2064.79	25681.4	1713.83	20675.9	21223.7	12540.3	53404.6	34922.3	17692.2	10185.6	69182.5	15342.4	12435.2
820.569	14.24	0	30194.8	14556.6	12139.2	0	0	13628.4	69268.6	0	70183.6	0	0	1949.79	0	67414.1	33353.9	0	0	0	50379.8	0	38757.9	63934.1	38755.3	0	32520.1	611.418	0	70035.8	0	0	0	20219.6	0	765.084	47437.5	54088.3	0	0	0	12817.5	0	47644.7	0	0	44543.6	27502	26755.7
427.079	6.58	0	0	0	0	0	0	0	0	0	0	0	0	0	0	0	0	0	0	0	0	0	0	0	0	0	0	0	0	0	0	0	0	0	0	0	0	140246	0	0	0	0	0	0	0	0	0	0	0
118.063	3.33	0	0	0	0	0	0	0	0	0	0	0	0	0	0	0	0	0	0	0	0	0	0	0	0	0	0	0	0	0	0	0	0	0	0	0	0	0	0	0	0	0	0	0	0	0	0	0	0
550.29	7.65	8020.03	23891.8	5603.29	55280.3	30056.7	85386.1	14818.2	13421.5	14080.1	42512.5	1544.22	29300.7	5705.73	30750.7	71260.4	15302.5	29442.8	8916.74	15699	7830.31	71646.7	5226.73	37554	0	113400	122356	125893	15748.4	0	0	7114.81	20513.4	15713.2	18223.7	0	13449.2	58533.3	3442.26	72873.2	3714.37	86374.3	1473.62	65030.6	477.27	4986.21	58003.1	10912.8	30093.1
332.136	6.43	0	22307.7	0	26682.5	0	41013.8	13641.2	3220.21	0	0	5581.89	23374.3	0	0	18851.8	0	1610.89	1885.67	0	10226.2	12266.4	586.15	0	1977.02	0	24937.3	9845.96	8610.64	690.053	655.744	15928.4	0	0	0	11530.6	0	0	13768.5	10143.1	3069.99	22072.7	18049.2	34697.2	32384.3	1457.98	37864.9	26237.2	11837.4
281.043	6.36	0	0	0	0	0	0	0	0	0	0	0	0	0	0	0	0	0	0	0	0	0	0	0	0	0	0	0	0	0	0	0	0	0	0	0	0	0	0	0	0	0	0	0	0	0	0	0	0
460.285	8.83	0	0	0	5118.48	12634	0	16720.6	0	0	0	0	7152.6	12838.8	0	17714.9	0	27454.7	0	0	8422.62	0	34373.2	149236	0	0	25909.7	0	0	0	0	0	0	0	7654.95	0	5801.58	0	0	0	0	37059.1	0	11400.1	0	0	0	0	10931.5
203.042	3.49	842.972	50007.3	22581	50386.1	0	19779.6	35984	9547.23	18186.7	30083.2	41052.6	56876.4	0	18589.9	81696.1	20676.9	11156.8	0	13774	51587.7	32698.3	16398.9	0	31017.3	3376.01	14963.2	36197	35186.9	30661.7	24774.7	413966	6049.61	10299.6	26258.3	22230.6	0	20539.8	65810.9	0	6319.51	18624.2	37234.6	28248.2	74456.3	27166.1	103903	19777.5	13081.9
348.13	6.24	0	0	0	0	0	0	0	0	0	0	0	5783.52	0	0	0	0	0	0	0	0	0	0	0	0	0	0	0	0	0	0	0	0	0	0	0	0	0	0	0	0	0	0	0	0	0	0	0	0
654.282	5.18	3690.93	6732.92	13579.2	7702.45	20589.7	2700.72	4015.46	19701.1	3979.32	10087.6	19701.3	14142.9	16598.7	13181.8	18419.3	11443.9	7833.18	9178.9	17170.5	20010.3	4234.85	11748	3693.01	40043.7	8127.97	3423.79	11046.9	13124.6	19639.5	40618.7	4977.89	7337.95	3654.91	46983.2	33173.6	1355.84	1549.55	3914.88	0	22481.9	5331.47	6352.86	9076.91	3054.05	1199.91	3940.46	16082.8	13595.6
302.212	8.91	74274.9	27341.1	38082.5	32016.5	43355.2	37285.2	40535	19847	39713.8	32152.4	16168.3	33037.6	19976.2	38162.2	59010.2	18056.2	32171.9	19793.4	30109.6	17563.1	22637.6	19632.9	33975.1	17406.6	12930.5	26795.6	24849.1	16203.4	13786.6	14509	10254.4	23741.3	17583	14661.4	37369.2	7465.16	17599.7	16642.8	18794	18470.9	31518.7	43031.1	62862.5	19026.5	6758.49	49849.5	35345	54928.4
629.739	5.76	30120.1	13211.2	41993.6	28936.9	26296.3	15142	19490.2	35324.8	24919.4	3979.8	23855.3	12616	16541.5	28108.1	37763.2	32577.3	32498.4	12757.3	13681	47414.3	2729.16	24139.7	15381.9	24633.9	40385.3	12608.6	52104	41473.6	22631.2	30373.3	25594.9	20443.8	15184.1	27830.2	23680.6	379.265	14221.7	15249	4134.85	87280.9	11079.4	24232.1	27465.1	25030.6	5798.36	26374.6	33779.6	17905
155.982	8.71	0	0	0	0	0	25137.7	0	77667	20783.6	0	0	0	0	0	0	0	0	48320.1	0	0	0	0	0	26129.7	0	0	11820.2	57630.2	0	0	0	0	7621.08	0	0	0	0	0	0	0	0	0	0	0	23506	120702	0	158739
619.247	6.92	0	0	0	77949.7	0	0	0	0	0	0	0	0	32466.7	0	38778	0	0	0	0	40170.3	0	47539.2	0	0	146501	0	38943.8	0	0	0	0	0	0	0	2963.81	0	0	0	0	0	36722.9	0	13124.2	0	0	0	195055	0
150.053	0.84	0	6310.56	4828.23	13351.5	3494.52	7291.89	4541.17	6712.18	4020.01	0	3903.46	7897.29	11282.5	5353.19	11309.6	2390.31	4168.45	8120.75	5951.12	2022.57	157.255	2675.68	1713.19	3552.14	4611.95	1966.93	4229.95	1322.85	5202.48	2304.6	3056.98	1867.37	766.11	1408.2	3557.3	3655.4	6103.67	0	4071.18	3553.49	2441.53	0	4234.42	15340.2	2157.27	7193.84	1539.66	5563.65
466.317	15.68	0	143300	0	50653.8	0	0	42863.1	0	96102.3	0	0	0	0	0	0	0	72279.8	0	0	0	0	126179	0	88972.7	0	0	126229	113985	0	74121.5	0	0	0	0	10637.8	0	0	0	0	0	0	0	79542.8	26678.6	0	119318	62384.4	0
460.286	10.03	0	0	79833	0	30160.5	0	118713	0	836.131	0	0	15570.5	0	0	11659.7	2634.23	0	20636.9	0	0	591.14	8495.28	25765.3	0	0	0	10619.2	0	2302.48	0	0	78957.9	10817.2	0	0	151294	1540.01	0	2734.68	0	8384.11	0	11145.6	0	0	71407.3	0	0
249.969	9.42	25942.8	0	0	0	0	116960	0	0	141589	0	0	0	0	0	0	0	0	0	0	0	0	117994	0	70939.3	18777.9	108163	139851	0	14450.7	85720.3	0	0	0	0	34109	0	0	97964.9	67740.3	0	0	0	0	0	150029	0	0	0
663.164	4.34	0	0	0	0	0	0	0	0	0	0	0	0	0	0	0	0	0	170890	59413.5	19494.3	0	0	0	24715.2	0	0	0	0	0	0	0	0	0	0	0	0	58946.6	135932	0	13097.4	0	58909.5	0	0	27319.9	0	0	0
249.97	10.91	0	0	0	0	0	0	0	161683	0	0	0	66440.7	0	0	144533	0	0	0	0	45760.2	0	0	0	173693	61919.5	0	0	0	112903	67815.1	7421.76	0	0	0	0	0	0	0	0	152327	0	0	0	189123	0	0	123763	23831.6
240.094	15.87	0	0	0	0	0	0	0	0	0	0	0	0	0	0	0	0	0	0	0	0	0	0	0	0	0	0	0	0	0	0	0	0	0	0	0	0	0	569.483	0	0	0	0	0	0	0	0	0	0
180.065	3.7	0	0	0	189105	0	0	0	12110	0	0	0	0	0	0	2875.74	0	0	0	26515.1	0	0	0	0	0	0	0	0	0	0	0	4290.16	0	0	3454.21	0	0	0	0	0	0	0	0	0	0	0	2709.51	0	0
249.97	12.9	11186.8	0	0	0	0	74298.3	0	0	0	0	0	70679.1	62057	4439.19	0	0	0	0	0	0	0	0	0	0	0	0	58472.7	0	0	0	0	0	0	0	0	0	0	0	186848	0	0	0	0	0	0	0	0	0
567.237	6.94	0	0	0	38903.4	460.897	0	0	0	0	0	0	1163.26	16219	0	19084.8	0	0	0	0	22345.7	0	25487.1	7604.83	0	97597.4	4139.92	19866.5	0	0	0	0	0	0	0	0	0	0	0	0	0	20106.7	0	6819.32	0	0	0	107648	6104.8
175.964	0.62	0	0	0	0	0	0	0	0	0	0	0	0	0	0	0	0	0	69199.5	0	0	0	0	103034	0	89582.9	0	0	0	0	107803	0	0	0	0	0	42170.4	66434.9	0	0	144797	0	0	0	0	0	0	0	0
369.102	5.29	0	0	0	0	0	0	0	0	0	0	0	0	0	0	0	0	0	0	0	0	0	0	0	0	0	0	0	0	0	0	0	0	0	0	0	0	0	0	0	0	0	0	0	0	0	0	0	0
155.981	7.27	0	0	0	17201.2	0	0	0	0	0	0	0	41237.2	0	0	0	0	0	0	52293.6	0	0	0	0	0	0	0	0	47051.3	0	0	0	0	0	0	0	0	0	0	0	0	0	49261.3	0	0	0	0	0	0
249.969	1.15	43854.6	29574	93829.5	152946	0	15598.1	0	24362.6	0	75899.3	67913.2	20472.2	0	32689.2	0	69197.8	48942.9	0	168746	63472.5	86603.1	105578	7753.9	106766	59141.1	48565.2	63871.7	93151.8	0	58651.7	102180	55069.6	83229.4	6162.56	0	1039.17	19080.7	148324	21044.3	12845.1	0	29104.1	164866	63898.9	94645.3	8208.57	78381.3	98248.1
465.315	6.86	4919.19	11730.3	5930.63	34362.6	0	11683.1	0	0	0	16730.9	0	0	0	0	15675.7	0	0	0	0	8091.85	6974.01	23351.6	24165	0	23115.8	9695.66	0	2611.34	0	0	0	9415.77	4956.43	0	0	18048.8	0	0	0	0	0	0	17508.9	0	0	7542.66	38434.5	0
155.981	7.97	0	0	0	75061.3	127161	128722	0	131411	0	0	0	0	0	0	0	189404	26686.7	0	0	0	15763.4	0	0	171801	0	0	0	0	0	0	0	11987.7	22800.6	0	0	0	0	0	0	0	0	0	0	0	3453.58	0	0	157935
632.254	8.5	7649.58	11590.2	4520.83	24343.4	1856.92	27386.5	4864.18	1210.02	0	2432.67	6072.36	41814.8	1916.6	4169.15	13923.3	16728.9	2666.41	7759.34	1313.05	14811	26332.7	1117.81	3630.24	586.994	3977.47	43418.2	13585.3	11249	2256.64	3280.96	31513.6	3041.82	283.841	469.279	15062.5	0	7600.54	10209.4	7957.95	1385.89	15370.9	8604.64	28081.4	32003.2	494.274	20394.1	9238.18	5525.34
272.237	13.34	24185.1	32792.1	51638.6	45797	47453.4	62298.7	41182.5	27381.6	14337.8	18544.3	17473.8	34865.2	17871	44640.1	23954.6	22680	29921.7	24270.8	36581.7	34118.6	24195.7	19336.7	14181.5	30376.9	18606.6	25642.2	37977.4	33883.2	15710	25326.1	31381.6	21758.7	17577.7	11275.9	54402.3	12216.7	25941.1	26166.8	29578.1	40499.2	39235.2	54641.3	55166.8	60011.2	16341.4	72818.8	53349.3	35176.3
213.92	15.08	0	0	0	145108	0	118765	0	0	0	0	0	0	0	20303.2	0	0	0	0	0	0	0	0	0	15606.4	0	0	48480.5	0	0	0	0	0	0	0	0	15563.6	0	0	0	0	0	0	0	0	0	0	70601.5	0
175.964	1.5	0	0	0	0	0	0	0	0	0	0	0	0	0	0	0	0	0	0	0	0	0	0	0	0	0	0	0	0	0	0	0	0	0	0	0	0	0	0	0	0	113568	0	0	0	0	0	0	0
499.302	8.55	0	128451	0	0	0	0	0	0	0	0	0	0	0	0	0	0	0	0	0	0	0	0	0	0	0	0	0	25866.2	0	0	0	0	0	0	0	0	0	0	0	0	0	0	0	0	0	0	0	0
377.212	8.37	0	0	9873.62	12725.6	0	11485.3	0	0	2641.55	0	0	841.269	2690.76	0	6862.09	0	2951.81	990.886	0	76867.1	8399.24	0	0	0	83397.9	2838.81	69444.1	23698	0	0	72868.7	0	0	0	18605.6	0	3737.32	0	0	0	43882.5	10870	0	17833.8	990.417	1655.2	95122.6	987.122
398.217	8.03	19332.3	26344.8	0	3564	337.183	9607.7	4102.33	3552.85	1235.92	26857.9	19206.6	11037.1	8704.76	808.884	4470.06	2822.71	0	8232.06	8054.4	2511.76	8013.04	2955.13	4707.49	3947.91	8479.51	0	2111.2	10357.6	3618.82	13875.3	4349.49	4783.46	1046.87	2781.77	12508.6	4015.02	4576.75	15888.3	2424.54	6492.05	0	8058.27	9506.39	13796.9	2672.19	8787.81	5360.04	10452.5
400.231	8.8	0	0	0	0	0	0	0	0	0	0	0	0	662.859	0	0	0	0	0	0	0	0	0	0	0	0	0	0	0	0	0	0	0	0	0	0	0	0	0	0	0	0	0	0	0	0	0	0	0
314.129	7.7	12508.1	13698.6	0	23486.9	0	14867.7	0	0	1856.55	0	0	29478.5	0	7314.62	15988.2	14398.9	6090.49	13558.9	0	29772.7	33424.9	2953.9	7639.48	3498.06	8951.15	61334.2	23500.2	21738.5	3437.95	4044.15	46802.2	5603.98	2785.71	1830.51	12835.8	1772.81	13811	13651.2	8140.52	0	29081.2	9393.13	17006.2	30163.6	1813.43	6715.06	15464.4	0
866.897	1.04	0	0	0	0	0	0	0	0	0	0	0	0	0	0	12064.2	0	107501	0	0	2627.78	0	0	0	0	0	0	0	0	0	0	0	0	0	0	550.782	0	0	0	0	0	0	27230.3	0	0	0	0	0	0
294.188	14.8	47973.8	43586.2	86948.8	56402.8	103264	0	76448.1	74692.4	0	77312.9	80402.5	80322	90522	83218.2	0	51261.8	45221	50169.9	0	50739.7	45123	0	55076.8	50816.2	49905.8	40247.7	59348	0	43962	45936.6	39954.3	65011.7	53682.8	47111.7	56303.5	38793.7	49650.1	55179.7	89148.7	57084.4	75003.4	72179.4	71681.9	109673	36748.5	0	66890	65182.2
534.303	7.67	0	9920.58	0	276956	34146.7	50613.5	15328.5	5822.98	5713.9	24629.3	0	28146.2	16642	0	99084.6	7878.96	57694.9	5670.4	6780.18	63843.3	34568.5	54624.5	224161	0	204072	150581	130742	6795.05	0	0	2745.93	9743.57	6307.36	16319.6	1279.11	8113.61	26976.1	1645.32	39272.7	1264.38	150248	0	109774	912.637	1806.46	27532.3	64985.8	44834.9
361.013	7.8	90317.7	111823	135372	124009	112099	134018	116913	119336	86637.3	118208	125221	110851	103916	123419	93933.2	98215.8	82682.6	88297	125672	89596.5	88132.5	92290.6	90286	98355.2	85826.9	86218.7	83062.6	86817.4	100379	94405.2	76320.8	96820.2	105479	101550	101671	99506.6	96298.9	99920	114933	122588	103635	109279	106595	118324	97035.1	120571	102553	87094.1
708.782	5.6	3545.37	0	8359.21	4465.8	60877.4	3229.29	3261.2	26068.1	5590.5	0	20359.6	988.307	14828.9	4280.32	6700.05	7065.78	10640.1	13521	37241.6	29230.5	9018.77	28038.6	9641.39	27699.3	20494.6	6797.94	21108.3	13299.9	16960.2	24417	7210.87	4580.45	2189.4	5097.26	16070.5	0	448.513	15225.7	0	11887	16143.6	5261.1	4963.75	4266.06	0	7049.14	45377.5	30577.7
312.15	4.89	31259.6	12607	40886	10530.8	16374.4	6277.99	6623.56	15795.7	3548.19	26047	8534.32	9634.06	9430.43	12596	15655.6	10368.4	14246.6	4832.91	11885.5	23481.2	16200.9	8061.2	4365.54	6903.05	28718.9	3150.92	15721.8	25799.2	17092.2	15846.1	6590.02	25450.6	13090.9	44435.6	9898.11	3792.32	10086.5	5747.32	6372.52	42680.5	3974.32	12810	18861.7	7866.74	5556.57	14621.8	28560.2	40674.2
558.333	10.63	94519.4	81730.5	92983.6	13234.1	82920.9	26144.4	35838	60795.5	41662.3	55822.7	38920.5	46028.4	66056.1	43766.6	56062.4	43216.3	48150	21744.9	33703.8	29521.7	38825.2	38130.8	25735.5	28591.6	100288	11353.7	28084.3	30825.9	51063.5	58217.1	12207.6	64007.3	49103.5	56714	48807	54064.4	51001.9	46575.2	58972.9	61947.1	23431.4	34182.9	32677.5	24375.1	58633.2	58874.6	98119.1	68059.9
476.277	8.6	953.908	0	32587.7	15296.4	38245.6	850.385	27548.7	4071.89	960.534	824.295	0	12470.5	6492.37	0	30787.3	0	0	8923.88	0	0	2620.16	3993.62	14999.2	0	0	5282.38	19749.6	1361.17	4295.1	768.56	0	60491.4	8193.47	0	0	102556	770.981	11884.8	4185.78	0	74470.2	0	4649.87	0	0	75530.2	0	15046.9
314.085	6.73	0	0	0	0	0	0	0	0	0	0	0	0	0	0	0	0	0	0	0	0	0	0	0	0	0	0	0	0	0	0	0	0	0	0	0	0	0	0	0	0	0	0	0	0	0	0	0	0
466.261	9.94	11747	12878.9	13966.5	7682.14	7529.23	6038.29	8570.06	5160.97	6818.39	6696.99	2701.6	5034.83	2990.77	6467.03	15858.7	8237.84	4053.98	2049.91	6180.28	4453.8	2351.85	3600.9	4327.36	2114.88	3649.41	3874.33	6073.6	2835.48	2924.22	2150.41	4646.73	7268.41	5094.97	3181.05	5586.62	3612.47	8256.06	6509.88	7740.28	6525.81	9868.81	13767.2	11027.2	6455.82	5264.13	10286.3	4522.62	7962.14
430.262	9.5	11899.7	14168.4	12209.3	5195.45	6648.54	5183.59	0	4848.91	5748.14	8114.04	1727.85	4322.75	2489.62	6132.1	14263.9	8564.32	4212.62	1418.08	5353.4	4288.44	2694.63	2540.85	4508.03	2107.85	3089.24	3157.65	4216.65	1972.61	3009.65	1857.4	2945.62	7647.53	5112.75	2824.72	4384.95	3068.52	6189.39	5706.99	5580.61	6419.61	9237.81	12891.1	10641.2	6165.36	3515.75	10733.2	4370.28	8319.5
155.981	9.72	0	0	0	0	0	32195.4	28349.7	0	0	0	0	0	0	14872.8	0	0	0	0	0	44260.7	0	0	8679.66	0	0	0	0	33877.6	14377.4	25056.8	0	19696.3	0	0	0	0	0	0	0	78167.3	68084.2	0	0	11053.2	0	0	0	0
467.161	14.76	36136.8	49823.4	57686.2	60562.9	58243.9	139296	47034.3	22890.4	10954.4	63775.5	35392.7	62059.7	22806.4	35466.2	54793.7	43624.8	34621.2	33200.1	32650.6	48403.1	62442.3	6600.01	4048.71	74400.5	17299.8	29270.5	85209.7	31833.1	10072.3	9737.15	75364.9	25400	23733.1	2423.93	30167.4	2233.24	43641.1	8211.79	23590.7	43071.4	16088.1	80770.9	54703.2	78451.6	22499.9	72833.2	36637.9	25029.4
428.128	7.71	11890.3	15861.8	2135.02	34094.9	4579.21	12918.9	1853.64	2397.44	2931.81	5561.77	4636.04	27051.1	2999.52	7271.71	19178.9	13633.6	8707.87	11702.4	4190.92	28437.1	29791.1	3172.23	9411.17	3058.64	13840.2	91944.2	26728.6	19010.8	3608.67	5231.31	53262.9	6546.78	2543.34	0	12396.6	0	14705.1	12750.4	6374.58	2443.3	31712	10989.2	18140.6	22653.6	0	7664.62	14976.6	7254.14
517.306	8.92	10444.8	36381.7	0	0	0	0	0	0	0	23364.9	0	0	0	0	0	0	0	0	0	0	0	0	0	886.095	0	0	0	40602	0	0	0	4961.65	7105.81	0	0	4795.77	0	0	0	0	0	0	0	0	0	0	0	0
272.995	4.98	22426.7	37177.3	0	0	293.395	0	5415.4	0	20818.2	17932.6	0	895.802	17036.9	0	0	0	5722.57	0	4639.97	0	15352.4	0	620.081	0	5013.33	0	781.787	52071	10252	64377.1	0	5558.63	17150.2	0	41164.5	0	4954.19	2401.07	0	0	0	0	0	0	0	0	56545	0
318.123	5.64	8980.86	14798.6	7067.65	22268	6373.77	24909.3	0	3449.05	1306.29	0	0	37279.3	8070.12	0	15698.2	12106.2	7155.02	7464.43	0	24799.6	34613	0	8895.35	0	8626.12	40707.9	19736.7	14530.9	3587.41	4812.57	38060	7968.73	3159.79	2018.89	17046.9	0	11649.8	11118	7669.58	0	15378.6	12248	28320.3	26044.2	2795.8	17086.2	14853	8169
852.883	1.04	0	41449.8	0	0	0	0	0	0	0	0	0	0	0	0	0	0	0	0	0	0	0	0	0	0	0	0	0	0	0	0	0	0	0	0	0	0	0	0	0	0	0	0	0	0	0	0	0	0
472.256	4.91	0	0	0	0	0	0	0	0	0	0	0	263.012	0	0	0	0	0	116911	0	0	0	0	0	0	0	0	0	0	0	0	0	0	0	0	0	0	0	18890.1	0	0	0	0	0	0	0	0	0	0
570.343	7.69	59511.9	17489.8	21961.1	6115.18	22497.3	12903.9	24082.3	8883.25	32104.4	19099.6	3772.53	14267.6	5170.37	18215.7	34223.4	10496.4	13921.9	6394.2	9485.28	4802.87	6627.85	6094.85	8128.83	4063.29	0	4683.81	4701.12	4360.99	5079.18	5305.4	3174.91	14620.1	8998.72	8040.87	22799.5	1891.47	10067	8591.48	9580.95	8839.11	8266.76	40471.3	28251.6	7855.97	2192.55	31911.7	10618.4	30221.7
88.016	1.01	22736.7	0	0	0	0	48800.9	27902.2	0	24225.6	0	23493	35565.9	25770.8	35090.5	0	34642.7	24423.9	32368.6	24387.4	51945.1	36531.1	26698.3	21089.5	42911.4	29809.1	26892	34153.6	31285.3	50937.2	48002.6	66355.8	21566.3	34928.9	39277.5	33015.2	30555.3	20265.7	68043.1	0	26000.5	45457.9	35001.5	39196.1	0	38643.7	0	28191.9	0
548.311	5.05	0	0	0	0	0	0	0	0	0	0	0	0	0	0	0	0	0	111367	0	0	0	0	611.347	0	0	0	0	0	0	0	0	0	0	0	0	0	0	31054.2	840.6	0	0	0	0	0	0	0	0	459.081
519.054	6.72	1606.71	35844.3	5703.42	0	17506.9	51139.4	14156.1	76796.8	0	38057.6	0	13221.9	2036.78	0	21021.2	0	0	32308.8	0	0	59013.1	40921.2	1761.56	0	0	30780.2	10263.7	50272	13210.3	28403.2	13333.1	0	15046.6	31678.3	70997	8881.94	22649	49304.4	0	1680.38	815.101	1415.3	58122.2	0	693.601	0	3803.14	5626.14
501.292	10.37	45161.6	12359.2	54980.6	4711.93	58568.4	11802.2	17586.6	30234.3	13691.4	25484.2	18485.5	24653	25311.1	13207	26456	9582.71	14098.2	11158.4	27758.4	16122.4	14658.2	25205.2	7124.89	32421.6	18951.6	11205.4	15057.5	25432.9	20106.4	42202.7	11612.3	34082.6	21020.9	30755.4	23573.3	9094.48	6951.58	9579.51	18041.8	21913.9	40440.1	13752.8	6010.84	7081.67	12471.7	23509.3	40211.2	30518.6
563.306	7.71	0	0	0	68692.5	3955.87	0	2001.37	0	0	0	0	2428.27	2977.84	0	25428.4	0	12389.2	0	0	13168.7	0	11445.2	50298.7	0	48726.2	28066	20624.7	0	0	0	0	0	0	2003.81	0	0	0	0	0	0	25949.1	0	18852.8	0	0	0	14644.9	9692.97
883.892	1.05	0	0	0	0	0	0	0	0	0	1566.65	0	423.81	0	0	18803.1	0	105122	0	0	4667.37	0	0	0	0	0	0	0	0	0	0	0	0	0	0	710.212	0	0	0	0	0	0	48481.8	0	0	0	0	0	0
192.077	5.3	0	0	0	0	0	0	0	0	0	0	0	0	0	0	0	0	0	0	0	0	0	0	0	0	0	0	0	0	0	0	0	0	0	0	0	0	0	0	0	0	0	0	0	0	0	0	0	0
584.322	7.11	0	0	141579	10746.6	8212.36	0	0	10742.4	0	0	0	2773.3	0	0	14098.9	0	814.222	6061.6	0	0	0	0	0	560.1	716.754	0	0	0	0	561.06	0	10406	0	1244.02	636.487	4030.55	0	0	0	0	0	0	0	0	0	1148.33	0	0
474.295	15.48	90888.3	98426.7	0	166716	0	0	161774	0	0	0	65471.2	98192	0	0	51829.4	38584.9	112305	99270.3	47812.4	121669	143403	139235	115294	72345.9	96355.9	133362	84902.9	141137	36284.2	53891.1	92126	66116.8	41867.6	105847	66828.4	121377	120614	137314	73082.3	81706	137599	189964	148445	183363	0	184759	153921	86902.6
636.238	6.92	0	0	0	51623.3	848.492	0	0	0	0	0	0	0	26007.2	0	25185.7	0	2020.78	0	0	29074.7	0	38528.7	8797.48	0	91740.6	0	25724.6	0	0	0	0	0	0	0	484.369	0	0	0	0	0	31488.5	0	8466.67	0	0	0	173700	6663.07
178.137	6.67	0	0	0	0	0	0	0	0	0	0	0	0	0	1468.68	0	0	0	0	0	0	0	0	0	0	0	0	0	0	0	0	0	0	0	0	0	0	0	0	0	2243.34	0	0	0	0	0	0	0	0
155.981	8.23	128559	0	107217	0	0	0	0	0	0	5822.88	0	0	19421.1	107179	0	0	0	0	0	90685.2	0	77247.8	0	0	144908	20327.8	0	0	0	2788.19	0	0	0	0	0	113220	0	9999.66	78871	96117.9	76336	0	0	0	0	0	0	0
202.047	1.07	13774.3	22264.2	39980.3	34527.6	33908.2	27555.9	20478.6	36517.9	17533.5	26214.8	17852.4	17909	8644.18	17052.3	42036.6	21551.8	0	6644.73	18266.3	37207.6	15695.4	15814.2	24322.7	3268.66	20524.5	19838.3	4602.17	20078.9	18069.4	16482.4	38178.5	16356	25906.3	13971.9	12006.4	26642.7	19383.8	46346.7	61124.5	17458.6	19837.7	20980.7	41729.6	12827.4	19999.6	37066.2	12943.7	24431.1
359.157	7.69	69832	37847.8	44413.3	22709.7	44947.2	33927.9	49425.7	31860.4	50430.2	44359.3	21019	39636.3	22908.5	44279.9	54857.1	31558.3	31301	22768.6	31563.2	17841.8	22057.2	19479.4	24025.7	18770.6	9697.01	17445.8	18012.4	15922.8	20243.7	19023.6	14358.4	32250.1	27320.3	25969.2	45013.2	13164.7	30449.2	26962.7	26787.4	27581.1	22996.7	61091.8	50767.3	26234.6	13161.1	52878.7	27458.1	50135.9
808.438	8.7	0	0	89003	0	0	0	0	0	0	0	0	0	0	0	39644.6	0	0	0	14511.6	15055.3	15943	0	0	0	64393.1	0	10569.3	48164	0	0	0	0	0	0	0	0	0	0	0	0	10768.7	16307.4	0	0	0	0	90457.4	0
249.97	15.21	0	0	0	72414	0	44456.2	0	0	0	0	121153	0	0	146784	0	157531	0	0	0	0	0	0	0	42671.7	53158.1	0	0	0	134514	0	0	127638	0	0	0	83362.3	0	0	0	0	0	0	0	0	0	0	0	0
577.314	6.98	0	0	0	0	0	0	0	0	0	0	0	0	0	0	0	0	0	7552.86	0	0	0	0	0	0	114080	0	0	0	0	0	0	0	7033.24	0	0	0	0	0	0	0	0	0	0	0	0	0	0	0
594.493	15.65	30262.4	16747.9	60452.6	14845	3150.78	43396.5	7929.06	13588.7	4454.33	11981	4816.65	63025.5	14075.9	731.644	0	13536.9	31707.8	7927.05	2927.39	6480.04	3308.38	13018.4	27692.7	5682.01	26001.3	27117.7	20235.6	8263.75	3444.54	5093.45	1855.17	46754.9	52390.5	0	64843	0	14074.1	12565.2	7518.44	0	9382.33	10013.1	13833.3	9228.85	0	11033.8	2181.95	31347.5
453.289	10.78	52571.8	59214.1	63375.5	15556.2	52703.7	18347.8	30383.5	23384.1	28811.1	25232.5	25438.3	35485.7	40691.8	35706.2	36683	16972.6	19813.7	23860.3	30873.3	13897.4	15900.7	35832.7	20859.3	16634.5	33823.5	10485.3	17406.9	32085.7	25558.1	39219	13509.8	37384.1	20061.5	27579.1	36409.4	33212.5	29884	17880.3	49566.4	47247.7	19228	35534.8	20639.9	14514.9	41780.7	32380	68972.7	40592.6
165.079	2.16	48397.6	75707	58080.5	149866	0	59653	126900	0	71364.7	59903.8	56640.3	83486.4	0	85010.4	76960.8	89253.7	57609.7	0	69245.5	72367.1	31179.9	57148.8	0	45683.4	62672.1	67015	66678.6	76458.6	76485.2	101431	79453.4	64090.9	67821.8	63724.3	74122.9	0	73342.6	29152.2	0	101000	84120.2	101821	110460	0	17162.7	143222	96529.1	50543.1
828.853	3.71	0	0	0	0	0	0	0	0	0	0	0	0	0	0	0	0	0	0	0	0	0	0	0	0	0	0	7535.82	0	0	0	0	0	0	0	0	0	0	0	0	0	0	0	0	0	50901.5	0	0	0
186.09	4.63	63162	11634.5	17302.6	27257.3	19571.7	12552.9	27064.8	22127.2	27555.3	29765.1	15701.1	25618.9	17185.8	23089.6	38966.2	24791.4	25637.3	17531.3	28806	18180.4	15083.4	22232.4	33930.5	20848.9	9563.56	26501.4	23021	20094.1	13047	13332.2	11462.5	21878.2	17751.1	18254.6	46828.7	9435.03	19181.5	17282.1	16095.2	11678.8	41116.9	18722.8	18458.2	14158.9	8736.1	13093.7	11694.4	22657.2
249.968	0.55	2608.93	0	101002	0	0	0	0	0	0	0	0	0	0	0	0	0	0	0	0	0	0	0	0	0	0	0	0	0	0	0	0	35598.1	0	0	0	0	0	0	0	25797.5	0	0	0	0	0	0	0	0
282.112	6.72	0	0	0	0	0	0	0	0	0	0	0	0	0	0	0	0	0	0	0	0	0	0	0	0	0	0	0	0	0	0	0	0	0	0	0	0	0	0	0	0	0	0	0	0	0	0	0	0
155.981	9.21	0	56796.1	51538.7	0	0	0	0	0	17535.5	21640.1	0	0	0	40775	87820.6	58102.7	0	0	0	0	0	37136.5	0	0	0	27276	0	0	0	0	0	0	0	0	0	0	40479.3	17588.9	0	0	0	37735	0	35266.4	0	0	0	0
235.965	15.53	0	0	0	0	0	0	0	0	0	0	0	0	0	0	0	0	0	0	0	0	0	0	0	0	0	0	0	0	0	0	308639	0	0	0	0	0	0	0	0	0	0	269746	0	0	0	0	0	0
819.444	6.99	0	0	0	0	0	0	0	0	0	0	0	0	0	0	0	0	0	0	0	0	0	0	0	0	108472	0	0	0	0	0	0	0	0	0	0	0	0	0	0	0	0	0	0	0	0	0	0	0
438.066	8.01	0	0	0	3506.34	0	1055.55	0	1146.61	0	0	0	8875.67	0	0	0	0	0	0	0	0	0	0	0	0	0	0	0	0	0	0	0	0	0	0	0	20804.7	654.253	0	7401.66	0	0	0	0	1689.76	0	5759.64	120218	0
426.209	9.24	0	0	0	42166.5	0	44627.8	0	0	0	0	0	0	0	0	0	0	0	0	0	3260.6	0	0	1366.38	0	9245.32	23493.7	20375.3	0	0	0	3660.7	0	0	0	0	0	2475.55	0	8663.45	0	22338.4	0	10319.3	17942.2	0	31520.6	2112.04	0
189.997	1.04	0	0	0	0	0	0	0	0	0	0	0	0	0	0	0	0	0	0	0	0	0	0	0	0	0	0	0	0	0	0	0	0	0	0	0	0	0	0	0	0	0	0	0	0	0	0	0	0
155.982	6.86	0	0	0	18534.2	17337.3	17902.4	16020.4	32940.7	0	8470.19	99289.1	9010.98	12206.9	80067.5	0	17149	0	14130.1	29576.7	27935.5	0	62507.2	48602.7	0	0	0	0	0	49784.6	15943.4	13077.4	19961.9	102449	85848.1	4106.45	80910.6	0	0	0	130297	22384.1	13194.2	0	10778.6	37826.2	26493.2	74291	0
344.024	7.8	79535.6	112020	111278	93905	111575	112798	119068	104443	83844.8	99336	107821	101899	102111	104051	90270.3	102800	81668.9	86228.2	111623	74342.7	80525.9	79625.3	75402.6	83873.1	70515.3	81214.1	74165	74463.3	86478.1	85763.6	83303.9	91980.1	92703.7	92409.7	87592.4	84507.9	82041.3	91148.8	101409	103431	90269.8	96670.5	94512.6	104669	87049.8	102288	78762.8	98465.3
730.131	5.41	0	0	0	0	0	0	0	0	0	0	0	0	0	0	0	0	0	120320	66775.5	17333.3	0	0	0	21985.4	0	0	0	61562.4	0	0	0	0	0	0	0	0	26637.1	67108.7	0	4196.41	76555.3	12267.1	0	0	34200.8	0	0	0
155.981	7.69	0	21998.6	0	10587.4	0	0	107253	0	12663.5	0	0	0	47968.6	0	50897.8	0	40168.7	0	0	0	0	0	23526.8	0	0	60439.5	0	0	0	0	0	0	0	0	0	0	0	0	0	0	16172.2	0	5265.16	0	0	0	0	0
488.31	10.03	0	0	60381.9	0	22659	0	87088.7	0	0	0	0	9491.16	0	0	0	1795.33	0	15800.5	0	0	0	13322.4	27576	0	0	0	13069.8	0	2599.37	0	0	49491.5	8367.81	5815.04	0	114707	1288.16	0	3123.14	0	8977.25	0	0	0	0	48503.2	0	0
488.288	8.83	0	0	0	0	8660.51	0	11802.1	0	0	0	0	4152.58	7602.75	0	12653.3	0	16204.3	0	0	5401.14	0	22999	88995.6	0	0	19083.4	0	0	0	0	0	2096.7	0	0	0	2720.57	0	0	0	0	25542.6	0	5424.65	0	0	0	0	5218.33
732.327	4.71	533.822	4782.41	18556.5	13972.5	29249.5	8284.42	6257.88	26390.4	1941.65	7514.8	42594.5	17611	5911.28	23375.6	12409.1	11590.5	4459.41	13086.5	22710	4312.67	1378.46	13638.1	14714.2	42827	2708.64	10086.8	12312.1	34603.7	18133.2	45061.1	4170.14	7274.08	4846.12	22337.1	49099	0	0	11930.2	0	16635.1	19529.9	12980.8	24076.2	7452.59	0	5369.1	24302.3	10932.3
135.902	14.41	290160	107622	0	0	200201	240672	0	0	0	0	0	0	0	0	0	0	0	14252.8	0	0	0	0	0	0	0	0	0	0	0	0	0	0	0	0	0	0	0	0	163327	180285	0	145353	0	0	0	0	0	0
218.117	5.21	44916.6	31110	25610.6	20693.1	24227.5	18167.8	11692.9	0	27035.8	28613.5	10330.1	19418.7	0	0	39733.1	19576.5	21304.4	0	0	10892.6	14776.5	12259.3	19570.2	0	0	14965.6	15861.5	0	0	10330.2	0	18907.3	0	9308.86	16899.1	0	0	12639.2	16339.1	17657.4	15083.5	29525.6	34571.9	0	0	29515.6	19530	30984.7
647.335	6.67	0	0	127289	0	900.059	0	0	0	0	0	0	0	10313	0	0	0	0	0	0	0	0	13464.2	6362.39	0	31942.8	0	2531.85	0	0	0	0	7839.21	0	0	1840.36	0	0	0	0	0	3548.36	0	2497.68	0	0	0	59622	6121.89
489.25	9.56	60027.3	69772.3	81931.7	84826.7	83453.7	100146	73592	56529.2	51122.7	65008.3	66777.1	58685.4	62240.2	75659.5	75817	64795	53596.7	46973.1	66620.9	56409.3	52623.8	48925.6	50294.3	43611.7	58836.6	50721	59613.3	45103	60503	50655.7	47821.8	49482.5	56638.5	71712.1	48172.2	65619	46729.5	58799.8	60724.2	59933.4	66587.1	62960.4	61663.5	82378.5	47323.9	77351.6	67682.4	67882.5
662.779	5.47	25413.4	15917.1	39659.5	82912.7	36554	35948.8	59305.8	28570.7	25638.7	12667.9	16744.6	50974.7	34987.5	42312.4	53542	57402.2	36082	13635.1	9463.98	21707.7	1225.16	52585.4	34996	56185	46788.9	33238.9	85151	49684.5	20222.6	67486.5	49753.7	29969.4	26082.3	30795.1	31240.9	8505.71	16790.9	10641.2	29455.6	39131.6	22703.9	31424.2	63640	76596.1	9889.02	69195.4	35333.8	18445
322.194	13.69	29117.7	98341.1	156608	129411	102362	122226	0	49621.5	29027.1	22555.2	0	46983.2	62357.1	29333.3	0	0	48471.9	15740.9	0	11442.3	39523.4	74178.3	41807.4	17266.1	48874.8	64431	26184.9	72255.7	433.283	0	10032.1	0	482.161	0	0	26216.6	3679.01	46994.3	57141.5	38373.1	171031	183001	152310	128697	9495.58	102725	156714	111988
388.215	8.42	18867.1	21520.6	10372.3	6931.83	7613.39	4347.29	10820.3	6827.56	9757.48	10423.9	1524.34	4923.08	3810.1	7474.14	23821	9686.78	6475.11	2526.72	4361.19	3520.27	3931.81	1866.5	4660.51	1448.1	2982.51	3381.75	3814.05	2398.35	2629.17	1919.83	2783.89	8337.58	7990.1	3553.9	3107.55	5079.88	9117.51	7248.45	7468.84	6849.14	9097.01	24661.9	15184	4029.45	4726.14	11706.1	4712.71	9102.66
340.177	4.34	0	0	0	0	0	0	0	0	0	0	0	476.222	0	0	0	0	0	120984	0	0	0	0	0	0	0	0	0	0	0	0	0	0	0	0	0	0	0	18133	0	0	0	0	0	0	0	0	0	0
249.969	13.1	0	0	0	218016	0	0	118003	0	78559.3	209405	0	0	0	0	0	0	226063	153622	0	131135	0	0	27772.8	0	0	0	0	0	0	0	0	0	34182	0	0	0	0	0	0	0	0	0	0	0	109769	55375.3	0	86865.6
155.982	10.05	0	44376.4	0	0	58125.5	0	0	45870.8	11695.2	0	0	0	0	0	72048.3	0	0	57189.7	49067.7	0	0	0	0	0	0	0	0	0	0	0	0	53221.5	0	0	48140.2	12397.8	0	0	0	0	0	20231.8	0	0	0	93902.1	107961	0
181.074	1.03	0	4136.19	3247.85	6450.06	3287.07	3939.46	7430.09	2865.95	4067.64	3677.19	2199.61	0	0	7369.87	2501.1	6709.97	3752.21	0	5393.32	2576.95	1989.29	2294.6	4258.85	3282.27	0	8877.53	5371.06	0	5097.49	1813.38	5394.75	4765.4	3083.76	1286.39	3070	2309.91	3444.09	0	15864.7	2198.68	3256.45	6720.8	6459.26	5599.29	0	5783.95	4765.83	5550.84
460.272	8.41	63836.1	44814.9	30762	23879.1	34399.6	23775.2	26962.9	18345.2	40392.9	32507.6	11097.1	24147.6	16578.8	30893.1	60581.5	26251	22358	11012	24882.9	11597.9	13638.3	11414.3	21922.3	10369.1	12964.7	13728	17197.3	12735.6	7189.49	10313.9	9289.63	27368.6	14269.5	13740.5	24831.6	11751.7	14321.2	10173.4	17052.4	12969.2	21171.1	46848.8	53227.1	16581.4	11680.5	40972	22991	27078.1
326.195	14.85	37367.8	33623.6	0	54893	0	48644	36582.2	0	19464.3	39515.7	33906.1	27906.8	41807.4	23467.6	0	52935.3	23963.4	30360.5	79230	20653	23748.7	0	29574.1	30693.1	0	22742.3	32966.5	50701.2	33724.9	0	14050.9	68272.4	17394.1	60104.3	33874.2	18600.8	24425.4	26427.5	87892.1	16382.6	89682.5	162419	108008	24519.4	20578	0	42754.8	27735.9
244.071	1	10583.8	14054.1	10925.2	33688.9	12069.9	16723.2	13562	14283.9	9253.33	11307.6	15181.7	20997.3	20296.9	12330.3	29304.8	8696.47	9817.23	26963	16001.5	15238.3	10912.8	12102.2	11096.1	11463	13174.8	10513.6	13379.3	14999.8	12686.1	12447.6	13563.5	10611.7	8226.13	14249.3	12256.2	9848.11	19325.8	8766.39	12885.2	17978.6	12465.9	10029.6	13612.8	30346.5	8982.99	17653.3	14696.4	12811.3
176.03	5.53	0	0	0	0	0	0	0	0	0	0	0	0	0	0	0	0	0	0	0	0	0	0	0	0	0	0	0	0	0	0	0	0	0	0	0	0	0	0	0	0	0	0	0	0	0	0	0	0
329.174	9.79	0	0	0	0	0	0	0	0	0	0	0	11506.9	0	0	171393	0	0	0	0	0	0	0	0	0	0	108843	0	0	0	0	189941	0	0	0	0	0	0	0	1629.44	0	197295	0	0	0	0	0	0	0
372.163	14.6	14498.9	34806.9	47446.7	48497.9	53666.8	134676	26315.1	14127.3	7087.42	35370.1	17223.4	28159.5	14796.1	14450.8	34090.1	18360.9	15467.8	11666.6	13899.4	24693.1	36199.4	4029.91	2195.22	36942.4	11920.8	12670.1	37730.6	15473.8	6982.19	6369.18	56378	14344.8	14925.8	4673.03	21370.6	3208.82	15846.5	11785.2	27564.6	30432.2	19212.7	48230	47462.2	63169	13086.2	52971	38217.3	25285.5
321.081	6.74	0	0	0	0	0	0	0	0	0	0	0	0	0	0	0	0	0	0	0	0	0	0	0	0	0	0	0	0	0	0	0	0	0	0	0	0	0	0	0	0	0	0	0	0	0	0	0	0
288.196	8.3	54881.1	17240.7	31517.9	28894.4	35755.2	29478.9	34705.3	15007.1	35542.4	27424.2	12731.6	29921.7	15917.2	32120.3	46561	12592.5	24981.7	16542.3	24575	14881	18054.5	19634.3	32288.7	15602.1	11456	22432.2	20345.1	15319.5	11697.6	13784.9	7792.07	20392.5	13073.1	13783	33838.5	4780.88	12856.2	15585.4	12167.9	12946.7	21832.8	32846.7	52018.9	15080.9	3144.12	45272.5	28415	49442.9
559.347	12.2	55022.3	50299.2	70865	9080.68	53533.1	22019	18544	38022.2	35022	25442.2	20747.3	34310.5	28593.5	26805	30539.8	46504.3	40599.2	11297.3	17925.5	20159.8	17619.4	28200.9	20877.9	16974.7	65807.6	9453.11	22519.5	25505.2	21433.1	26895.2	13074	47876.4	22705	30305.2	24224.8	36406.7	47020.5	30270.8	55759.7	43316.7	13113.7	22057.7	24468.6	15886.1	37502	46049.6	38296.5	46234.2
438.301	8.6	3033.12	0	0	0	2008.93	0	0	0	0	497.73	0	0	15831.2	0	244.852	0	2282.55	0	0	0	809.83	18185.1	9421.47	0	0	435.565	0	0	0	6349.28	0	0	0	0	0	0	0	0	0	0	0	0	6937.06	0	0	0	1878.37	0
504.282	4.9	0	0	0	0	0	0	0	0	0	0	0	0	0	0	0	0	0	100035	0	0	0	0	0	0	0	0	0	0	0	0	0	0	0	0	0	0	0	27324.5	0	0	0	0	0	0	0	0	0	0
626.322	10.86	102045	92454.6	107478	28441.7	84911.6	49849.5	76140.5	91014.5	63599	91570.1	67659.1	84334.4	98696.6	70150.8	92471.5	74638	70262	48809.3	64967.1	44274.4	58330.4	61890.5	47076.1	48507.4	103635	24883.5	47848.6	54460.3	68951.7	76370.1	27474	83151.5	69707.2	75585.3	74257.5	77018.1	80341.2	64757.3	78937	80006.3	42342.4	57726	58353.7	42349.5	82380.5	80073.9	99341.1	95917.2
607.341	7.16	0	4829.28	9503.22	0	6440.15	9298.24	6570.43	2115.79	11608.3	3306.42	0	5105.12	9095.19	2440.05	6766.87	536.464	9480.65	3827.84	0	14374.9	17669.4	2035.78	0	932.545	85994.6	0	36479.6	24828.8	0	889.527	4912.14	0	0	0	4463.53	2208.73	8583.1	2079.35	474.899	0	8732.76	6171.11	2448.44	6331.44	2903.05	4977.86	131867	2031.18
848.836	3.73	0	0	0	0	0	0	0	0	0	0	0	0	0	0	0	0	0	0	0	0	0	0	0	0	0	0	9997.54	0	0	0	0	0	0	0	0	0	0	0	0	0	0	0	0	0	52695.6	0	0	0
155.981	13.95	19115.1	53111.1	41901.3	58290.8	29482.1	47501.3	102732	29772	29431.1	57341.7	26927.7	83968.1	23316.4	67518.4	49364.1	47152.8	33142.4	34647.5	44263.8	46544.6	42735.5	5838.55	7622.15	96611.6	15905	45589.8	68629.8	35091.4	25264.2	16190.5	42091.6	23058	52312	0	31428.9	35154.9	41742.8	0	27517.3	22828.7	21811.7	43306.7	48973.2	60551.8	27539.9	34407.7	44164.2	32413.8
635.279	8.27	0	0	0	26928.4	11548.1	97718.8	43285.3	1886.33	7508.52	6451.4	0	7599.99	0	20551.3	30184.1	13418.3	24379.6	2806.81	0	17392.4	12334.1	0	27564.9	0	24893.2	40619.5	75513.3	0	0	0	0	2789.04	9256.92	5865.59	8821.57	2349.28	43575.2	0	127092	3913.87	0	0	10648.3	12982	0	18451.3	0	0
474.284	9.63	0	0	0	0	0	0	0	0	0	0	0	0	0	0	0	0	0	0	0	0	0	0	0	0	0	0	0	0	0	0	0	0	0	0	0	0	0	0	0	0	0	0	1158.41	0	0	0	0	0
189.027	1.57	0	0	0	0	0	0	0	0	0	0	0	0	0	0	0	0	0	0	0	0	0	0	0	0	0	0	0	0	0	0	0	0	0	0	0	0	0	0	0	0	0	0	0	0	0	0	0	0
513.311	9.63	15939.3	38731.1	34258	0	17159.3	11479.2	9802.92	17656	19438.7	9601.85	8344.89	16483.9	18691.8	9831.83	20502.3	6593.68	12269.7	9926.86	8112.65	9984.59	8222.65	16133.9	11276.1	6611	47953.1	5302.39	11689.6	12630.3	14892.1	12618.6	4121.38	27395.1	9852.17	28304.2	19375.8	18315.9	12935.7	8784.29	15906.3	11646.2	12170.5	10353.1	10810.5	7759.69	20035.6	16226.7	60775.3	36451.5
142.931	14.76	1.20937e+06	410531	313242	453814	604630	0	543488	412419	15990.1	280447	24150.9	797661	141552	36029.3	143398	47892.2	47721.6	168998	13555.3	322737	176446	137540	113915	354028	689543	53968.4	37432.4	22356.4	19247.9	18515.5	190697	34327.3	33630.7	0	724964	0	356866	0	600480	43008.5	18539.5	53831.3	47862.3	154376	43119.4	0	28418.3	20345.7
525.293	10.34	38730.5	7573.37	54205.1	4475.85	25358.5	9885.26	10221.6	37823.8	12492.6	23787.1	15409	18073	32269.7	11119.1	23816.1	497.101	5263.24	9461.31	19486.9	13859	21721.9	25465.2	922.833	33688.7	19122.8	8211.84	15140.7	22121.7	21599.3	49006.4	11241.3	35764.1	13606.5	20909.9	17286.2	7014.98	9422.9	6241.01	7875.98	18463.4	28434.3	11557.9	3379.65	3678.42	20906.5	9167.29	47369.1	19157.9
564.288	11.12	2351.21	1797.92	5271.65	0	3058.95	802.568	1446.32	0	886.715	0	0	4770.43	1386.29	860.833	3061.34	789.779	1555.34	0	0	0	0	1449.58	2034.85	1191.21	854.787	0	1454.84	803.649	0	0	463.78	3813.82	1314.1	723.601	1128.93	1280.58	543.416	0	8211.17	836.433	3194.02	2248.65	1380.03	0	512.563	6759.64	1776.53	3262.72
112.027	0.92	0	0	0	0	0	0	0	0	0	0	0	0	0	0	0	0	0	0	0	0	0	0	0	0	0	0	0	0	0	0	0	0	0	0	0	0	0	441.194	0	0	0	0	0	1223.76	0	0	0	0
592.337	5.18	0	0	0	0	0	0	0	0	0	0	0	540.888	0	0	0	0	0	114798	0	0	0	0	1527.61	503.944	2330.94	0	0	0	0	0	0	0	0	0	0	0	0	32675.5	1818.64	0	0	0	0	228.42	0	0	0	1117.1
265.043	3.71	0	0	0	109324	0	0	0	3359.43	0	0	0	0	0	0	1277.66	0	0	0	16357.6	0	0	0	0	0	0	0	0	0	0	0	2297.83	0	0	525.699	0	0	0	0	0	0	0	0	0	0	0	2295.85	0	0
848.845	1.04	0	0	0	0	0	0	0	0	0	0	0	0	0	0	0	0	0	0	0	0	0	0	0	0	0	0	18692.1	0	0	0	0	0	0	0	0	0	0	0	0	0	0	0	0	0	99829.7	0	0	0
120.044	13.53	0	0	0	0	0	0	0	0	0	0	0	0	43296.8	64823.9	0	0	0	0	42396.7	0	0	0	0	0	0	141104	0	0	0	0	0	0	0	0	0	0	39047.7	0	0	0	0	0	0	0	0	0	224966	0
318.123	5.42	8217.19	13576.7	5754.09	25269.5	0	23942.8	9737.79	3629.98	0	6986.29	5591.89	35715.8	7485.56	7360.89	14903.8	12014.9	5761.96	6805.59	3758.35	24411.6	36441.7	4005.91	7584.22	3229.64	6853.27	47471	18496.5	12810.6	0	0	39298.9	6138.45	0	0	15980.9	408.237	11152.4	7770.35	6355.42	3319.18	12907.6	10979.3	22719.2	24501.4	0	13751.2	14096.8	7748.43
294.186	9.07	78998.7	91371.5	77280.5	85452.8	104303	91144.7	72500.9	93832.4	75459.7	77140.2	99479.5	85359.3	98327.4	85390.2	80129.4	88256.9	79534.2	97235.9	91711	80944.7	83611.5	84617.4	89494.8	81273	79255.2	79786.3	71903.8	84594.4	73582.7	78240	76576.6	79860.4	78912.2	74589.6	81252.4	93139.2	78682.8	82213.1	100290	87625.6	88215.1	82272.3	83534.4	82547.5	83359	84066.6	84513.3	86336.9
142.931	14.6	0	88667.1	62107.6	20800	932017	917940	13685.2	105265	135202	100354	0	22030.7	92249.8	20377.3	117716	11120.7	119176	70371.3	13266.8	78023.6	77083.4	26268.7	14207.7	93328.7	11061.5	60882	20666.1	53790.4	24088.3	23905.2	56156.8	94956.7	29988.1	749217	30848.8	237067	92226	739333	89937.2	27824.5	48437.9	22774	78878.7	94051.5	28177.6	547741	26803.4	89515
100.933	14.76	0	56592.3	53473.3	47130.5	30644.1	44450	70899.4	27959.2	402563	96545.5	1.14318e+06	57729.2	710645	66215.3	61507.2	1.04201e+06	56302.7	338940	1.00246e+06	293660	95361.2	95919.3	0	127811	0	38905.2	52614.1	1.16401e+06	241264	10107.7	1.21696e+06	28213.4	320957	0	1.3336e+06	0	76444	0	734992	23317.8	0	1.14524e+06	92852.2	82121.4	32289.3	20510.7	26791.9	57385
155.982	8.4	0	0	0	0	0	0	0	0	0	0	0	0	0	88945	0	0	0	0	72175.8	0	0	0	0	0	149867	0	0	125455	0	0	0	62508.9	0	0	97549.2	0	99795.8	0	0	0	0	0	0	88705.5	0	0	92790.8	0
120.044	0.58	0	0	0	0	0	0	0	0	0	0	0	0	0	0	0	0	0	0	0	0	0	0	119162	0	0	0	0	0	0	12738.8	0	0	0	0	0	166826	0	0	97893.3	149402	0	0	0	34401.4	0	0	78791.1	0
175.964	0.15	130026	0	0	290656	0	0	306083	0	289876	0	305377	229537	0	291316	0	0	0	0	134551	314033	281820	0	0	154738	188626	0	0	283094	254163	295372	278048	41236.8	310436	0	161835	0	206234	65308.3	0	144774	293276	281917	257906	246324	297078	279499	267226	246531
235.965	14.76	8588.18	106289	196020	17916.2	0	0	180565	114165	75507.7	98740.4	36420.8	54673.6	51955.4	20000.3	227437	149215	60812.8	60057.1	172678	56532.7	145171	7971.73	56077.4	65222.3	0	86801.9	48470.2	0	76084.3	34181	52338.3	57561.9	45144	0	9645.8	0	164674	0	11129.9	36547.7	0	61287.2	62974	0	100373	183078	192731	160149
714.371	9.28	0	0	3930.21	0	0	0	0	0	0	0	0	0	0	0	9877.31	0	0	0	0	18833.2	9129.65	0	0	0	36347.8	0	4791.51	17361.7	0	0	0	0	0	0	0	0	0	0	0	0	8980.07	1822.13	0	0	0	0	60419	0
213.918	14.2	0	0	0	0	0	0	0	0	0	0	0	0	0	0	0	533903	437572	0	0	0	0	0	0	0	0	0	0	0	0	0	0	0	0	0	0	0	0	0	0	297416	0	0	0	324807	0	0	0	0
896.91	1.06	0	19594.1	0	0	524.27	0	0	0	0	0	0	0	0	0	0	0	0	0	0	0	0	0	0	0	0	0	0	0	0	0	0	0	0	0	0	0	0	0	0	0	0	0	0	0	0	0	0	0
242.128	4.48	2888.94	653.785	0	4807.33	0	2371.09	0	1188.47	0	3553.44	10845	1757.59	821.4	0	817.358	0	0	33603.9	1661.57	0	0	0	0	5678.6	0	0	828.916	425.576	2121.06	0	0	0	3720.37	0	0	0	0	0	0	1268.24	0	0	0	9108.75	0	0	1136.04	0
155.981	8.9	0	0	0	48212.9	0	0	0	0	0	0	0	41611.1	0	0	0	0	78810.1	0	0	0	15431.7	0	107465	0	0	0	0	0	0	0	15421.2	0	0	0	11291.4	0	0	0	0	0	0	0	131429	0	0	0	0	0
557.329	11.2	82858.1	71664.6	102660	18242.4	86787.3	26923.3	60267.5	43717.4	47082.7	38404.4	33101.4	65197.2	47584.8	43269.3	59965.9	37190.7	47218.3	31940.2	29361.9	34741.1	34108.7	44050.3	37226.9	33617.9	81159.8	19510.7	38827.8	25592.6	30131.4	65326.8	15533.2	78504	42115.1	52182.4	59651.7	48970.3	61209.5	46058.6	95732.1	43532.2	27231.7	42187	34892.7	31936.1	50057.3	95438.2	69854.3	65664
182.059	3.66	1564.72	21223.2	17000.2	109069	13238	23516.6	38577.2	12369.3	10427.1	25430.4	11682.3	61279.5	14198.7	9943.01	20839.4	17083.6	6802.65	7428.69	12764.9	6042.58	3926.73	6397.89	12102.4	7880.35	2024.1	10303	8896.4	4355.13	14953.5	11182.2	13941.9	5938.82	6372.21	10407	10478.9	3312.46	13015.3	5347.23	83707.8	4960.59	15381	27034.7	12644.3	133579	2025.54	42241.9	21114.3	14112.5
155.982	10.38	16376.4	0	0	0	0	31253.8	42488.7	0	0	0	0	0	0	0	0	0	70048.5	0	0	0	0	13046.4	47726.5	0	9518.33	0	0	0	0	0	0	0	0	73185.1	0	42429.2	0	70667.6	0	0	0	0	0	0	0	0	0	0
217.862	14.59	182520	169321	171060	170965	245285	312365	196507	131272	160969	165730	233542	197480	151736	136219	122648	234351	157946	78698.1	130369	99252.8	158095	155208	78662.3	155103	221452	173163	0	160562	115355	130484	180186	104900	0	0	213509	110063	89112.3	203596	206604	247398	188921	0	125134	152237	90163.2	156225	191977	186499
533.315	10.85	65320.8	63808	70369.6	14643.6	64145.8	26584.2	37964.9	43582.8	36514.6	51136.7	33049.6	36962.3	54492.8	40232.1	48628.3	42161.5	42815.2	25578.9	33285.8	23572.7	32761.7	35721.1	24712	22550.4	61031.1	12230.4	23314.9	30952.6	38790.8	38839.8	12904	50312.6	38367.6	44922.5	41752.9	46330.7	45855.6	38213.4	43175.9	44555.1	22531.1	32338.3	30663.2	19947.7	48340.9	49942.1	56089	47395.9
510.164	6.74	0	0	0	0	0	0	0	0	0	0	0	0	0	0	0	0	0	0	0	0	0	0	0	0	0	0	0	0	0	0	0	0	0	0	0	0	0	0	0	0	0	0	0	0	0	0	0	0
748.582	12.69	0	0	0	0	0	0	0	0	0	0	0	0	0	0	1401.53	2752.77	0	0	0	0	0	296959	0	0	0	0	0	0	0	0	0	0	0	0	0	0	0	0	0	0	566.385	0	0	0	0	0	0	0
273.084	5.84	27725.8	45525	13098.1	6351.76	10736.3	4614.82	11287.8	12125.5	9824.94	20871.6	3208.51	6951.56	6587.87	9134.54	24429	22961.6	11817.1	4625.64	5669.39	6299.62	7092.33	3152.4	5594.37	1787.47	6044.91	3052.44	4338.38	3652.85	5859.05	3994.59	4772.23	15991.4	16228.7	8157.61	4812.77	13772.4	22386.9	12508.9	13508.2	14508.3	7406.98	28005.7	20911.9	7195.96	15608.8	15905.2	7197.79	12489.9
677.319	10.86	85629.5	91598.5	93924.4	26441.6	92450.2	49307.5	66197.5	88637.2	56390.3	78414	68585.9	64885.8	88712.4	65001.2	80891.1	73083.7	61139.9	42823.4	63375.5	44357.9	51018.2	59378.5	44606.5	48925.8	75085.5	23311	49095.8	51012.4	65854.1	73877.5	24426.1	76433.8	65322.8	73419.9	67437.7	69021.3	73422.5	64037.5	74136.6	76629.6	40086.4	51587.9	51530.3	41685.4	76307.7	73587.5	92908.1	84903.7
192.954	0.16	0	95399.8	96268.5	109770	0	100526	0	0	120982	0	112993	113604	0	0	0	0	123910	0	119540	112667	114146	0	0	62575.9	99950.9	123604	38356.1	104783	0	0	114322	0	111118	103478	0	0	117002	122315	0	114668	109955	0	107920	118782	0	0	0	9605.7
842.853	1.97	0	0	0	0	0	0	0	0	0	0	0	0	0	0	0	0	0	0	0	0	0	0	0	0	0	0	0	0	0	0	0	0	0	0	0	0	0	0	0	0	0	0	0	0	0	0	0	0
760.301	9.49	0	0	0	0	0	0	0	0	0	0	0	0	0	0	0	0	0	0	0	74093.2	0	0	0	0	14186.9	92730.5	20868.2	0	0	0	125360	0	0	0	0	0	0	0	0	0	853.325	0	0	0	0	0	0	0
346.166	4.96	0	0	0	0	0	0	0	0	0	0	0	0	0	0	0	0	0	0	0	0	0	0	0	0	0	0	0	0	0	0	0	0	0	0	0	0	0	0	0	0	0	0	0	0	0	0	0	0
613.346	10.39	32048.8	12923.3	75209	7061.16	29061.8	17453.7	19083.4	30389.2	15082.4	28747.4	18363.2	13562	33475.9	17654.1	23381.4	5483.38	7199.98	11959.7	17697.6	23103.8	28560.4	22749.4	2970.87	34539.1	28108.1	6963.51	21454.6	13099.4	23040.9	66217.8	9830.63	37059.9	15291.1	26024.6	22559.4	7594.79	19166.3	28618.8	10554.4	29459.2	32242.1	10748.5	9105.03	6565.33	33550	19968.6	76829.7	26123.7
515.297	6.83	0	0	30152.1	0	0	30473.3	0	0	8074.33	0	0	0	0	16393.2	23335.9	0	22154.9	0	0	8798.8	6673.51	0	0	0	66431.3	33773.5	21738.4	0	0	0	0	0	0	0	0	0	19434.4	0	101081	0	0	0	6839.37	0	0	19155	0	0
610.377	8.88	0	0	0	9487.18	0	0	0	0	0	0	0	0	459.509	0	0	0	0	520.901	0	6611.57	0	0	0	0	13868.7	1914.8	11423	6987.11	0	0	4750.11	0	0	0	1442.9	0	0	0	0	0	0	695.482	0	4205.64	0	0	22905.1	0
484.052	7.37	3858.47	12257.5	26852.2	0	4679.13	24382	1542.89	41261.8	0	5909.52	0	11349	13249.5	0	21979.5	0	0	49829.5	0	0	7691.79	22239.8	0	0	0	23845.4	7551.55	1103.15	4396.29	17107.8	2195.86	0	4022.34	6547.55	38096.8	14866.3	9026.68	26706.6	0	3819.79	1967.66	8455.93	21621.7	0	1255.97	0	17815.4	6679.63
172.035	1.61	2721.5	25661.2	5109.86	27694.5	0	0	21983.8	23258.5	524.567	0	0	17283.1	0	23083.8	0	0	0	61789.2	0	29744	0	2493.66	610.646	0	1950.87	2880.56	15650.1	0	28346.2	0	41688.2	3869.17	0	537.426	17130.5	285.83	0	0	0	0	0	44266.7	15615.5	29636.3	2068.7	0	11179	0
494.157	5.08	0	0	0	34675.2	0	0	0	0	0	0	0	0	0	0	23296.7	0	0	964.554	0	80551.9	21976.3	0	0	0	0	121477	57169.6	19093.3	0	0	115591	0	0	0	1075.45	0	6696.29	0	0	0	0	683.92	0	11361.7	0	454.008	0	0
804.582	14.08	0	14025.9	16147.2	0	0	0	16560.6	45152.1	0	32244	0	34863.2	0	46964.4	32522.7	7201.97	42694.2	84903.7	0	78916.8	26803.1	0	0	8691.89	0	47049.1	0	0	0	44081.8	0	59392.1	55866	0	0	0	85281.6	0	13776.4	0	0	0	43923.9	0	110889	71073	38035.2	23365.7
147.974	10.59	0	0	20159.9	0	18007.6	0	0	15981.6	0	0	0	10344.3	20771.6	0	15042.1	0	39891.4	8899.84	0	0	0	0	0	0	0	0	0	0	0	33662	5532.89	0	0	0	0	0	0	24640.1	83238.2	0	35332.8	0	18365.5	0	0	11094.4	0	0
200.179	12.1	2128.01	3684.37	3944.98	4604.58	4304.47	7201.12	5487.47	3245.6	2023.55	3039.81	4621.01	3808.28	3088.33	2021.2	99498.9	2866.91	2442.62	2693.13	1983.16	2817.6	2798.12	2234.31	2394.59	3273.96	2201.49	1885.33	3041.06	3111.37	2134.8	1232.48	3664.65	2133.38	2543.94	1138.8	2122.33	2138.99	2791.88	2427.65	5985.57	2171.43	768.714	4595.23	4073.77	5381.86	2399.74	4834.18	3202.54	3824.01
392.296	10.24	15630.9	47236.5	0	0	0	0	0	0	601.997	9149.95	0	0	0	0	0	0	0	0	0	0	2203.53	0	9552.05	0	1769.29	2408.69	0	86582.7	0	19688.8	0	38422.8	13423.8	0	0	53802.9	0	0	0	0	0	0	0	0	0	0	0	0
110.941	14.75	940265	315527	43948.4	306333	900332	265943	32083.6	19201.1	15616	232626	540342	303716	27003	444534	158061	30234.8	227277	107509	14556.6	165187	360198	24497.3	8463.63	231360	612219	33068.9	29367.8	25556.8	14778.3	18123.8	117409	25906.5	114914	0	599078	0	97199.4	101386	257202	16718.2	9567.45	22555.3	133231	33190.9	25532.2	270618	307237	105352
235.964	15.02	0	0	0	0	0	0	0	0	0	0	0	0	0	0	0	0	0	0	0	0	0	0	0	0	0	0	112479	0	0	0	0	0	0	0	0	0	0	33960.2	0	203042	0	0	0	0	0	0	0	0
481.136	6.91	0	0	0	96208.6	0	0	0	0	0	0	0	0	0	0	0	0	0	0	0	0	0	0	0	0	0	0	0	0	0	0	0	0	0	0	0	0	0	0	0	0	0	0	0	0	0	0	0	0
709.278	5.62	4233.5	443.159	5952.19	2919.37	38574.5	2670.8	3188.4	17923.4	4906.04	0	11334.5	2287.79	8987.66	2166.66	5503.01	5635.65	8427.65	7508.39	21770.6	20489.8	5315.67	18140.6	6699.38	19406	15900.5	5924.52	17375.3	9643.14	11341.1	14388.2	5427.89	4442.09	1953.62	4121.76	7848.93	0	0	8332.28	0	10645.8	9886.46	3337.11	4376.72	3793.52	0	4460.78	30156.4	20423.3
190.013	4.98	14118.1	23134.9	0	0	533.449	0	1707.82	0	12584.6	10421	0	0	11088.9	0	0	0	1648.86	0	963.56	0	8834.48	0	464.551	0	2526.05	0	0	33032.9	5205.86	42178.5	0	3567.51	10020.8	0	25698.8	0	1629.53	850.969	0	0	0	0	0	0	0	0	38108.7	0
249.969	6.51	0	0	108099	70721.6	0	0	0	0	10181.8	0	0	49395.5	0	0	91793.3	0	0	0	0	26875.4	0	0	0	0	0	0	0	0	0	0	0	0	0	0	107368	0	0	0	0	0	0	0	0	78582.6	0	0	0	0
385.945	15.32	0	32070.1	26110.8	0	95806.2	0	0	0	34534.1	0	0	0	0	0	0	0	28052.7	0	0	0	0	0	0	0	10238.6	0	0	0	27584.3	0	0	0	0	0	0	0	4073.5	0	0	0	0	0	0	28992.9	0	0	0	0
444.267	8.6	0	0	18380.8	8694.15	23372.1	515.965	16389.7	2471.96	0	0	0	6351.39	2710.38	0	18521	0	0	4733.48	0	0	1269.48	1770.27	8132.28	0	0	3955.8	11001.1	546.621	2102.62	0	0	33841.5	3936.5	0	0	64386.5	762.359	6145.06	2895.89	0	44206.3	0	1827.3	0	0	36773.8	0	6538.63
390.027	7.79	35550.9	76096	75777.7	81343.2	78114.1	48184.2	78502.5	43689.9	34352.5	43061	43381.9	42631	54366.7	40435.6	96241.8	69681.3	46511.2	37795.1	56017.9	42857.3	42221.4	38836.8	41394.2	33985.6	48163	50917	52514.2	43541.9	30809.1	32890.9	46841.7	38975.1	34355.1	30264.5	34834.1	27347.4	30944.7	38692.9	36529.6	49393.8	42304.7	43253.5	48502	41935.2	29181.7	48032.4	71739.3	78255.8
214.031	6.6	13144.4	5801.16	0	2205.1	3530.04	95910.8	30520.8	1923.33	1281.85	0	0	56663.6	0	33869.8	25326.1	13264.7	5868.31	558.443	36867.6	3719.48	7315.05	5028.46	32689.4	0	8681.32	4664.63	2226.18	0	1803.28	0	5184.46	3928.15	40150.8	1966.16	1599.91	0	2538.3	1628.27	29257.6	825.014	13754.3	0	109030	12823.9	0	34209.7	9530.69	5592.56
332.139	6.14	0	8927.24	0	18623.2	0	22989.5	0	0	0	0	0	9038.47	0	1220.94	4861.54	0	0	0	0	3124.6	0	0	0	0	0	12926.4	0	3171.79	0	0	6399.47	0	0	0	1935.02	0	0	7302.34	5030.19	2293.51	11584.7	8611.6	19682.1	19433.3	0	17336.1	13356.6	5348.23
258.11	3.49	0	997.164	0	1401.48	0	0	0	0	0	0	905.728	607.98	0	0	4708.01	0	0	0	0	0	0	0	0	0	0	0	655.124	0	0	0	55213.2	0	0	0	0	0	0	2887.6	3447.85	0	0	0	0	4482.46	0	13899.9	0	0
838.412	7.42	0	0	35309.8	0	0	0	0	0	0	0	0	0	0	0	78821.3	0	0	0	0	37952.1	28643.8	0	0	0	0	0	33013.3	62986.8	0	0	0	0	0	0	0	0	0	0	0	0	0	15973.5	0	0	0	0	111057	0
412.012	7.8	55068.7	81254.6	87791.6	89621.3	83073.7	82690.4	80859.9	71941	52292.5	75931.6	79818.7	70848.8	72462	72127.2	69311.8	71043.5	54670.7	58756	82523.1	56952.2	54534	59078.9	54788.1	58133.1	60154.9	56125.1	55740.4	53598.2	59239.6	56239.7	55254.7	61888.3	59959.5	57034.7	58206.8	55754.9	52679.3	62396.2	65458.9	78503.4	65176.2	64941.8	69610.7	70756.8	56067.5	75296.9	72490.6	67187.9
262.024	6.55	2987.53	10628.9	6117.68	763.075	6471.37	10467.5	2123.77	25898.8	0	2904.76	2318.32	17986.6	27275.2	688.017	7423.9	0	0	10077.2	0	0	2612.59	26007.4	1176.09	0	0	10319.7	22353.4	2072.27	2388.31	17067.1	0	415.138	4231.94	5677.69	29099.6	13700.3	2471.04	7562.91	0	3890.44	2717.12	2201.98	22028.7	0	5715.62	0	36711.4	6850.56
120.043	15.65	0	0	0	0	0	0	0	0	0	0	0	0	38045.5	0	0	0	0	0	0	0	54476.6	0	0	0	0	0	0	0	0	0	0	0	15343.9	71508.7	0	0	0	0	0	60844.9	0	0	0	0	0	0	0	100245
268.133	9.11	35250.1	9477.96	9136.43	9908.68	7585.82	6873.84	4847.37	12106.8	6613.97	9892.5	6446.67	12565.4	27362.7	4434.86	11297.3	1706.09	6923.11	16293.7	18469.9	4963.99	2637.98	21618.8	7081.1	1422.64	18717.4	2150.45	5145.48	5717.64	6082.98	15905.9	0	5846.54	5519.4	4577.5	16860.6	4105.81	8625.27	8799.8	4774.55	14418.8	5445.8	1536.44	7673.75	12591.1	3883.65	13572.4	10773.7	9109.48
155.981	9.4	5807.91	0	0	0	0	30372.6	0	0	53844.6	0	0	0	0	0	0	0	0	0	0	0	0	0	0	30507.5	7902.19	0	47448.8	0	6347.36	23580.5	0	0	0	0	15472.3	0	0	38726.1	27766.4	0	0	0	0	0	58093.5	0	0	0
416.224	7.05	0	500.46	0	1566.06	0	763.543	0	0	0	0	0	0	461.487	0	1605.09	0	0	0	0	0	0	0	0	0	0	0	0	0	0	0	0	0	0	0	524.495	0	0	0	0	0	0	0	0	444.668	0	0	0	0
120.043	14.07	0	0	0	25639.5	0	0	0	0	0	0	0	0	0	0	0	0	0	0	0	39515.8	23047.5	0	0	0	0	0	13098.2	0	0	0	0	24968.7	15425.2	0	0	0	0	0	0	38037.1	0	0	6014.66	44872.9	0	0	3278.06	0
131.095	1.43	0	0	0	0	40491.5	0	0	34856.7	0	0	0	0	57394.2	0	0	0	0	28951.9	0	0	0	0	37079.2	0	0	0	0	0	0	0	0	0	0	0	0	0	0	0	38887.6	0	0	0	0	0	0	0	0	0
532.28	6.92	0	0	0	40022.6	720.68	0	0	0	0	0	0	0	15084.5	0	16943.9	0	1160.32	0	0	20094.2	0	22090	4721.31	0	92065.9	3326.41	14539.5	0	0	0	0	0	0	0	483.69	0	0	0	0	0	17981	0	3931.15	0	0	0	104342	5177.99
436.146	5.84	7644.99	17529.5	2027.69	0	854.323	0	856.064	1368.08	1230.49	3232.36	0	0	0	0	5079.2	4006.7	1582.88	0	0	0	0	0	0	0	0	0	0	0	0	0	0	2872.65	2579.49	0	0	1925.5	4839.26	1703.59	1782.97	1827.58	536.604	8311.91	5107.8	0	1843.81	2324.58	0	1827.46
568.324	8.27	0	2629.54	24192.4	63348.3	0	0	0	7707.03	5226.44	10839.4	4660.23	11353	9322.67	0	53372.1	0	0	25698.9	7769.47	20391.9	7695.9	15945.7	0	2953.45	0	0	0	10351.2	1377.23	1475.82	1135.63	0	0	3760.8	7003.76	25006.6	0	1561.77	0	0	28077.4	4341.99	27376.5	13572.7	0	19318.7	10431.7	0
558.469	15.43	33451.7	0	8759.71	0	0	0	11629.9	0	22531.9	0	0	10364.4	0	0	0	0	11598.9	0	0	3617.89	6473.99	17882.2	0	3913.8	26090.9	27668.4	9268.55	13481.7	14223.6	4747.21	39813.3	0	29021.7	18385.1	60384.6	0	6557.82	33719.4	0	38138.8	0	15543.6	23670.7	20451	20985.1	15158.4	49041	0
119.947	1.24	4710.91	0	0	2698.36	0	0	0	0	0	7195.98	4573.74	0	2613.02	0	5187.32	0	9173.36	22279.5	1120.23	5645.18	0	8513.1	0	5652.73	0	0	0	0	0	0	0	0	5028.55	0	9618.23	4164.38	0	0	1268.51	24506	0	6592.53	0	13611.8	0	0	17176.8	12691.4
232.038	5.52	0	1007.57	0	0	0	0	0	3339.03	17853.9	1829.92	0	0	0	481.477	0	0	0	5795.68	0	0	0	0	52335.7	8116.22	6161.3	29805.1	2396.23	0	542.008	28747.9	1913.48	0	0	0	1065.36	1006.67	1595.08	0	0	0	32913.9	3816.76	16256.4	16988.8	685.253	637.381	0	810.778
225.99	1.01	63883.8	34675.7	78719.3	54332.8	58695.4	69922.1	57609.8	91156.9	68507.8	64882.9	94321.3	80053.4	66118.6	71122.6	68504.5	46916.2	43630.7	66274.4	47115.3	75827.4	60752.4	66216.3	45006	54427.8	74897.4	23361.1	44625.3	32413.5	58874	73551.8	54268.2	42127.7	38608.8	66135.8	57490.2	48277.7	59925.7	36594.3	31162.1	76403.3	27533.8	45445.3	48364.9	74909.4	20341.9	83406.9	97158.8	52541.6
450.282	13.08	0	0	0	0	0	0	0	0	0	0	0	0	0	0	0	0	0	0	0	0	0	0	0	0	0	0	0	0	0	98663.3	0	0	0	0	0	0	0	0	0	0	0	0	0	0	0	0	0	0
348.232	13.95	53875.1	65900.8	53759.3	61150.4	47898.8	67367.4	62608.4	42669.2	25945.1	59467.4	37450.7	69768.4	28109.4	28142.4	53810.6	45137.5	41025.3	46364.4	40751.4	41869.8	53338.1	16852.6	18329.8	50974	39668.2	37033	69565.1	38826.4	26526.7	27912.7	62655.8	33564	43834.9	10727.3	48332.6	16924.7	44400.1	12608	45154.2	50095.5	38680.5	65163.3	52168.7	49010.9	35513.3	59522.5	45005.5	39416.1
327.77	0.87	69231.5	83345.3	95323	63904.9	77937.5	77950.7	93168.4	85315.3	82856	89847.9	97735.1	75621.2	83067.1	77435.5	55492.7	74554	73630.1	76525	67847.7	73563.9	80071.9	74890.8	71523	72080.9	56627.9	68855.9	84216.6	82958.2	81244.4	76114.7	56805.5	79305.2	62786.9	87290.1	84808.1	69599.5	65756.1	56924	75196.7	85458.2	76370	74913.5	63928.3	66399.1	68829.7	92488.9	81980.2	77337.9
330.011	7.07	0	0	0	0	0	3439.61	0	0	0	0	0	0	0	0	5828.46	0	0	0	0	0	0	0	0	0	1878.32	0	0	0	0	0	0	0	0	0	0	0	5294.51	0	0	0	0	0	0	91593.2	0	0	0	0
60.022	1.04	0	0	0	34531	0	0	0	0	0	93661.9	34450.8	0	17931.5	0	28484	0	0	55312.2	0	0	19200.2	0	0	23286.7	0	0	0	13092.9	0	0	11310.9	0	0	0	0	15101.8	0	0	0	0	11652.2	0	0	16014.6	0	0	0	0
428.273	8.83	0	0	0	0	4830.92	0	6560.16	0	0	0	0	0	4483.89	0	7997.07	0	9912.13	0	0	3034.47	0	12890.6	57652.5	0	0	10363	0	0	0	0	0	0	0	2891.17	0	1716.86	0	0	0	0	14084.9	0	2416.6	0	0	0	0	3371.97
437.317	8.83	0	0	17030.9	26669.2	57613	4628.91	81650.9	0	0	0	0	29193.8	53885.7	0	86853.4	0	128984	2932.51	0	40364.5	0	166546	836428	0	14516.9	126337	14898.4	0	0	0	0	21661.9	0	32380.1	2816.61	28362.8	0	0	0	0	175603	0	46106.8	2137.67	0	9158.65	9186.25	46587
155.981	7.18	85929.2	8843.76	0	14294.9	0	0	8983.08	0	7501.65	76624.7	0	0	0	0	0	6397.32	0	0	52293.6	8478.76	0	0	69904.2	6894.82	0	0	66354.5	0	0	0	0	0	0	0	11414.1	0	0	79929.4	45346.6	0	0	49261.3	24463.4	0	7982.99	15622.2	25864.5	11388.9
507.276	7.71	0	0	0	68414.6	7962.27	3393.98	0	0	0	0	0	5186.88	5191.11	0	21739.3	0	15081.3	0	0	21805.4	0	18408.5	57205.1	0	42604.3	26833.7	22100.9	0	0	0	0	0	0	3525.28	0	0	0	0	0	0	34954.5	0	28027.5	0	0	0	21010.6	10301.1
634.112	4.89	0	0	61266.5	0	0	0	0	0	0	0	0	0	0	0	0	0	0	0	0	0	0	0	0	0	0	0	0	0	0	0	0	0	0	0	0	0	0	0	0	0	0	0	0	0	0	0	0	0
262.144	4.81	43606.3	29947.2	36182.2	43189.1	43795.5	35130.7	42782.8	25941.7	47462.7	36006.4	18538.8	40771.8	18105.8	40422.1	61463.9	24438.9	33045.7	22717.6	30335.5	15133.5	22693.8	27538.1	40246.8	19642.4	11832.1	29196.8	28031	20371.8	14629.6	15680.7	12900.6	27615.6	20917.6	19188.5	54058.3	9590.34	21831.3	17298.9	23376.3	21595	26642.6	42916.7	49033.6	25245.8	10123.2	49187.4	28607.3	47899.3
233.037	2.71	0	0	0	0	0	0	0	0	0	0	0	0	0	0	0	0	0	0	0	0	0	0	0	0	0	0	0	0	0	0	0	0	0	0	0	0	0	121289	0	0	0	0	0	0	0	0	0	0
188.053	1.03	4926.52	7323.19	12403.2	23566	15981.9	11216.7	10425.3	11646	2144.78	6769.38	2179.58	8842.41	3643.71	6907.6	13446	7219.78	4173.82	494.626	8203.22	13135	4659.97	2642.89	10909.3	4097.99	8705.32	8492.45	5370.28	5490.86	6739.82	6302.82	17609.1	6133.28	6821.9	3481.61	1445.21	8316.07	6779.25	18471.2	28193.3	5435.23	10461.1	9146.12	19265.1	10217.7	4234.44	14876.1	3945.92	9396.87
592.367	9.95	0	0	15548.7	31605.3	0	12449.9	0	0	8516.16	0	0	5694.59	8473.9	0	5892.34	0	8979.98	1626.08	0	32801.6	3721.93	0	0	0	77939.9	8943.85	44842.3	24951.3	0	0	23101.1	0	0	0	8739.16	0	9058.77	0	0	0	77004.7	9732.79	0	10163.8	2512.45	0	87984	0
476.206	6.76	15861.7	12771.8	16730.9	13071.1	11162.3	9755.66	6008.89	9036.75	5916.35	10131.9	9952.88	7197.83	15753.2	6802.44	17471.3	4493.4	3504.12	12055	8859.55	17616.5	10367.2	7765.42	2307.74	11202	19083.3	4161.29	10529.5	9599.27	8583.54	18090.1	11102.9	7359.8	6958.99	14822	9916.43	5357.39	9023.33	5328.87	7196.61	15656.7	0	13622.3	5792.69	11893.8	6966.63	9219.2	15334.4	7887.93
571.062	5.42	0	0	0	0	0	0	0	0	0	0	0	0	0	0	0	0	0	79675.5	45159.2	11229.4	0	0	0	14538.4	0	0	0	39803	0	0	0	0	0	0	0	0	16695.9	45192.2	0	2624.11	47634.7	6882.37	0	0	20409.9	0	0	0
654.789	5.18	3700.98	5318.72	8710.57	4340.52	13500.1	1714.44	2408.92	13982.8	3348.88	7207.56	14312.5	8993.32	11302.2	8786.69	12519.9	7913.53	6423.33	5988.83	12784.9	15000.8	2442.6	8593.94	2857.57	27250.1	7768.23	2263.17	7040.87	9578.76	14218.3	26531.8	4418.03	4819.14	3577.93	30908.8	22490.9	962.583	528.195	2094.35	0	15449.5	3967.24	4677.25	7362.88	2119.81	1217.92	3800.21	11215.1	9368.22
385.943	13.93	16679.2	33483.7	27417.8	6554.24	20953.6	35310.3	78472	17183	23454	9553.48	20785.3	71960.1	7764.75	64440.8	34044.8	23258.9	18970.8	10516.5	38986.9	34163.1	28949.9	5871.36	7688.58	66196.4	21210.8	34256.2	68329.4	39543.6	12193.5	12101.8	33365.4	16334.3	45713.9	0	34948.6	34840.2	15631.4	21081.9	19560.1	18699.4	19748.5	38685.4	34845.8	63632.9	16981.2	5941.03	48554.7	25963.5
585.292	8.7	4942.35	11584.9	22027.5	51950.9	41196.5	106610	26383.4	10519	10185.9	33803.9	0	30558.2	0	28825.9	61939.6	38198.6	26013.8	8978.64	5249.13	20643.7	21479.4	0	63909.1	0	37406.6	53003.3	79019.9	4733.12	0	0	3918	9649.92	12987.9	19445.5	3856.97	22262.6	41313.1	0	65674.7	4556.4	49355.6	0	48485.2	14692.5	0	71198.3	10597.9	11604.9
513.28	9.09	5769.46	0	0	136266	0	0	0	0	36006.3	61848.3	0	0	0	0	0	0	0	0	0	0	63860.3	0	0	0	0	0	0	0	0	0	0	0	14814.4	0	0	439.647	527.504	0	0	0	16758.9	0	0	0	0	0	0	0
162.922	14.57	0	152567	153505	163565	172022	207056	135541	106936	0	173073	171120	0	147082	0	143549	120793	122119	0	122874	0	118718	121090	104552	132078	88698.6	111179	0	150655	0	0	147582	0	0	94415.7	104135	0	0	89076.1	147232	160273	142219	152476	132678	0	0	141402	150592	131710
494.157	5.13	0	0	0	0	0	578.47	0	0	0	0	0	0	0	0	0	0	0	964.554	0	0	21976.3	0	0	0	0	0	0	19093.3	0	0	115591	0	0	0	1075.45	0	0	928.248	0	0	28766.5	683.92	0	0	0	0	16494.4	0
630.247	5.76	21405	10642.5	32084.1	20016.1	19294.8	9767.46	14089.4	24455.7	18659.8	3409.55	14790.3	9171.28	11656.3	20006.5	26300	24092	24204.7	9131.1	10188.7	31835.8	633.036	15561.3	10777.8	18252.8	30772.5	8361.89	39089.5	28147	15245	21182.2	18225.8	15661.3	11242.2	20690.1	16390.4	0	11487.6	9801.59	2696.61	63794.7	8684.59	15555.4	20744.7	18342.3	4012.37	19508.4	24445.1	11739.3
600.27	7.29	6493.44	7748.47	5918.51	41593	11257.8	56949.4	15464.4	2262.03	12969.1	9043.68	1740.38	12523	5259.2	23949.7	33646.8	10725.3	34402.4	3888.83	3962.97	21137.1	21426.5	4019.82	12123.4	2127.36	91736.2	46209.9	97481	0	1990.67	2461.53	10501.2	6103.81	11675.7	0	7091.48	7003.71	27501.6	4660.89	51664.7	1831.55	12084.2	2217.3	15892.5	7156.21	4197.46	15831.4	7912.14	12958.4
595.302	6.98	0	0	0	0	0	0	0	0	0	0	0	0	0	0	0	0	0	9253.98	0	0	0	0	0	0	96299.3	0	0	0	0	0	0	0	6313.2	0	0	0	0	0	0	0	0	0	0	0	0	0	0	0
883.89	2.73	0	0	0	0	0	0	0	0	0	0	0	0	0	0	23762.4	0	208081	0	0	4699.03	0	0	0	0	0	0	0	0	0	0	0	0	0	0	0	0	0	0	0	0	0	61204.7	0	0	0	0	0	0
155.981	11.65	41071.5	0	0	0	91186.7	0	37806.6	0	0	0	0	0	0	31034.3	0	14850.5	35788	0	0	10484.8	0	67671.4	38990.2	23140.5	0	0	0	0	0	9529.74	0	0	0	19858.1	41997.3	0	0	70537.1	0	0	0	0	10758	15056.1	0	0	0	0
418.24	9.5	0	0	0	0	0	0	0	0	0	0	0	0	0	0	0	0	0	0	0	0	0	0	0	0	0	0	0	0	0	0	0	0	0	0	0	0	0	0	0	0	0	0	0	0	0	0	0	0
132.079	4.73	0	34806.2	51799.5	32420.8	0	20923.8	50939.8	0	8023.71	24982.9	18721.8	70587.1	8155.07	17294	50496.5	11623.2	0	0	0	12256.8	20750.9	10794.9	0	17660.5	6295.83	16278.5	44465.8	0	9744.38	9817.53	92032.2	11320.9	0	14623.4	15903.2	14257.1	12949.2	27330	25451.3	8072.07	20107.3	21800.9	0	29313.8	10952.1	27893.3	10722	12186.5
591.364	10.87	24838.7	51284.2	63865.8	9358.14	73383.3	17167.5	29443.3	23891.3	34975.1	20072.5	10588.3	26104.8	29353.8	18366.6	24437.7	15523.6	18079	7762.41	24628.2	19258.9	17362.5	27611.7	22869.4	23404.7	28632.3	12605.9	21354.5	19442.7	19064.2	39064.9	11993.8	47806.1	26306.4	48663.1	25179.2	14010.3	10547.5	18561.9	32116.8	31833.7	49444.9	25722.4	25009.1	12626.3	21003.7	32373.5	63382.9	71202.5
331.127	6.5	61084.7	27578.4	33585	34966.6	47745.8	32860.3	53130.4	23430.6	41848.4	38119.1	16787.9	34330.8	22218.4	44174.2	62648.5	24381.4	32904.1	20328.9	26813.8	16237.7	22621.8	18274.8	35241.3	16591.8	14195	25127.4	30125.5	20295.4	13634	16350	13150.6	27525.1	22336.2	17736.3	36447.1	9064.49	19054.5	18606.1	22977.7	22319.9	25790	46244.1	54305.3	19430.6	6638.85	50149.7	29427	49998.7
803.582	10.74	0	0	27148.4	0	0	0	0	16328	0	0	16655.5	0	39458.6	0	30617.1	0	0	0	0	0	0	0	0	16360.4	0	0	0	0	34449.5	0	0	6333.76	0	0	0	21180.8	15926.8	0	0	0	0	0	0	0	0	0	24393.4	22838.2
445.685	0.87	56705.4	71016.6	74846.9	55912.1	68433	69152.8	72854.4	71802.6	69441.7	71700.7	85392.7	66661.3	68582.5	70677.7	47307.9	62621.5	64856.1	65939.8	57822.2	63110.9	67727	62000.7	63789	61781.5	48867.9	56441.4	66362.4	66796.9	70992.4	64499.1	44151.3	62115.5	54715.8	74150.5	69740.1	59316.3	54038.5	47693.1	61078.2	75612.6	63037.9	67100.7	53517.4	53584.9	58300.5	72064.2	68605.6	63602.1
354.171	7.38	0	0	0	0	0	0	0	0	0	0	0	0	0	0	0	0	0	0	0	0	0	0	0	0	0	0	0	0	0	0	0	0	0	0	0	0	0	79070.3	0	0	0	0	0	0	0	0	0	0
155.981	13.69	0	0	0	27634.7	0	16348.3	35507.7	0	30933	51739.8	0	16116.9	31563.8	0	43744.8	0	10070.1	0	60070.6	26755.6	13541.5	0	0	19535.5	0	70145.6	18347.1	0	0	0	46672.8	0	0	0	0	0	15752.1	0	0	0	0	0	24300.4	20633.8	17421	10168.1	99077.5	0
204.102	4.62	27997	23864.3	17738.3	13859.4	20809.2	14359.8	34124.7	12017.7	18829.9	19055.6	0	14693.6	19040.6	30770.7	29006	13850.8	16302.3	0	3627.77	7321.28	8692.58	8110.54	15072.7	10957.4	5961	8320.12	10492	8455.75	0	0	0	15439.3	11608.5	10363.7	33297.7	4505.51	13801.3	0	13417.8	11799.9	12087.2	17124.1	29216.8	10518.2	14975.6	32099.5	12165.8	21762.6
219.97	15.71	0	32421.9	0	41182.2	28580.2	54771.7	0	0	0	0	5862.28	0	5884.42	0	0	0	0	0	20033.8	0	0	28264.9	13039.5	0	0	35944.2	0	57101.3	0	0	0	0	0	0	0	0	0	0	71283.6	0	76699	68880	0	0	0	0	39642.7	0
235.965	14.38	0	0	9241.73	0	68954.8	0	19276.7	0	0	0	0	0	14728.8	0	0	13410.9	0	0	0	0	0	0	0	0	17720.8	0	0	92932.5	0	0	47016.7	0	0	9538.99	55560.1	0	0	0	19350.8	63780.6	35493.7	0	0	0	0	0	0	0
172.035	1.35	0	0	0	0	0	21387.1	0	0	0	75947.2	38624.7	0	0	0	28996.4	0	14019.5	0	23771.5	0	32974	0	0	42438	0	0	0	11719.1	0	19650.7	0	0	13357.8	0	0	0	1932.3	0	0	21466.7	0	0	0	0	0	20602.4	0	9460.16
88.016	1.02	22965	23362.1	44214.5	59179.3	35891.1	49382.9	27902.2	34037.7	24225.6	20020.5	23493	35565.9	25770.8	35090.5	43006.1	34642.7	24423.9	32368.6	25110.2	51945.1	36531.1	26698.3	21089.5	42911.4	30202.5	26892	34153.6	31285.3	50937.2	0	0	21566.3	36176.5	0	33015.2	30555.3	20265.7	0	50914.4	26000.5	45457.9	0	38457.9	63774.3	38643.7	51999.6	29984.5	25498.4
350.246	14.77	39506	38909.2	40991.6	40715.7	41256.1	57693.1	45972	29334.3	22481.5	37187.9	30934.9	42097.5	26798.6	31090.2	40327.4	33600.6	32082.6	33663.9	43428.3	42029.9	45434.6	20246.5	16285.3	48093.6	28133.6	39753.5	59206.1	40429.9	23786.4	26169.1	55564.6	39513.2	41587.2	10525	50353	12391.9	39501.1	16721.5	30546	38697.3	30380.3	50579.7	52359.8	57385.2	31367.2	58737.9	35678.1	33209.2
507.275	8.71	2940.25	8336.31	15226.3	33544.6	30049.9	78533.7	17280.2	7086.49	7162.35	18536.5	564.189	22517.6	2706.05	17077.8	45498	24439.1	17074.8	5178.75	2937.03	12648.7	15120.4	3921.27	46895.1	0	24803.9	34636.6	55781.2	2521.36	0	0	2637.67	5938.71	8068.34	12909.4	2705.71	15640.2	26273.5	0	43389.6	3175.57	37446.1	0	33269.4	8674.79	0	40397.4	7193.61	5933.18
287.98	1.02	18271.3	6975.75	14475.5	31989.3	22180.4	27570.4	15031.2	36169	15299.9	15841	21029.9	30281.9	33623.3	21316.1	35328.3	12708.5	13712.3	35141.4	14577.4	30987.3	12334.1	20867.2	13805.6	10654.6	24913	5038.71	10156	8874.12	12662.1	24251.2	16599.8	10032.5	13509.9	17851	15211.2	16470.5	25652.6	13885.2	7351.13	23581.6	4198.5	13431.4	14484.8	64971	5582.02	14432	37438.6	14127.6
155.981	11.05	0	0	0	36060.3	0	0	0	0	0	0	0	0	44985.8	55430.3	0	21021.1	29946.1	0	34771.6	53303.4	0	0	0	0	33780.5	0	0	0	43999.1	0	0	0	74678.2	21814.2	0	0	0	0	0	52002.1	0	0	28968.3	76509.6	0	0	0	0
441.146	14.6	26916.5	37686	42244.5	39408.1	48771.8	93348	33275.9	21280.5	11043.4	36448.2	27362.9	39490.9	18500.3	19018.6	37612.8	25867.1	19456.3	10656.5	22710.1	25049.6	33624.7	8042.18	5814.41	33900.6	19909.6	17656.5	38776.2	24466.6	10386.9	11071.6	45421	16934	17983.2	8493.81	21758.1	6402.05	19474.2	17269	31620.3	36924.8	24813.3	43039.4	40584.3	44644.6	14981.8	45628	37057.3	23363.5
601.287	7.65	4301.87	12199.5	3127.27	50393.6	18138.1	44240.8	9655.72	6668.71	7465.19	21556.8	478.434	17748.8	6966.45	16203.6	43761.7	8240.76	24270.6	5853.06	8615.02	12957.1	37317.3	9024.24	42821.6	0	62575.9	75573.7	63853.2	9266.32	0	0	4307.69	9565.38	7580.13	10987.4	0	7888.21	27653.6	2234.57	38455.1	1972.16	52344.4	0	38203.3	0	1544.24	26467	8057.63	19985.1
137.9	14.75	37969	143109	44991.5	53957.8	29843.1	99235.4	43552.8	24707.5	0	71114.8	93468.1	18790.2	51826.7	18843.4	54896.3	69208.6	92323.3	36351.1	27000	39354.9	41495.4	0	0	49809.5	0	14245.2	54797.4	0	0	0	42136.7	15996	69915.1	0	0	0	30612.6	0	0	38789.3	0	35880.7	30289.3	41930.7	70339.2	34148.1	23588.1	0
249.968	13.94	60621.4	139431	125653	136665	66426	138538	334658	101149	69989.3	110181	79625.4	272052	33827.2	192040	128575	95007.6	89087.5	81811.7	87578.6	114825	136882	34957.8	14572.8	270239	41931.4	71006	171717	67976.1	44638.2	55875.3	97875.9	65655.4	132028	15193.9	82643.7	126746	109224	4646.97	58297.1	67062.1	52831.3	140811	170244	218074	87465.3	121767	155625	105920
516.283	5.06	0	0	0	0	0	0	0	0	0	0	0	0	0	0	0	0	0	72436.3	0	0	0	0	0	0	0	0	0	0	0	0	0	0	0	0	0	0	0	11478.3	0	0	0	0	0	0	0	0	0	0
634.122	6.39	0	0	0	0	0	0	0	0	0	0	0	0	0	2112.98	0	0	0	0	0	0	0	0	0	0	0	0	0	0	0	0	0	0	0	0	13468.7	0	0	0	0	0	0	0	0	0	0	0	0	0
529.276	6.61	0	0	0	0	0	0	0	0	0	0	0	1349.07	6981.96	0	0	0	0	0	0	9969.52	0	8431.98	0	0	64379	0	0	0	0	0	0	0	0	0	7796.8	0	0	0	0	0	0	0	0	0	0	0	56498.8	0
256.097	5.43	3605.57	0	469.747	0	0	1025.15	4578.03	4425.44	628.068	5836.13	1801.38	2497.81	12149.5	541.549	0	0	0	1496.58	1070.33	821.349	5431.63	82652.3	0	0	0	0	0	539.639	3358.13	12410.8	0	0	1325.31	0	3627.1	2938.92	5852.03	4427.75	0	0	942.241	579.434	6855.32	566.407	12665.7	0	0	858.082
446.344	14.27	54678.7	63059.4	42392.2	174600	35720.2	41709.3	0	0	15605	11674.9	16182.7	127480	57884.6	21857.5	0	0	56428.4	3025.94	0	9482.09	36412.7	10168.4	39870.4	49794.2	57256.1	27870	89900.4	7090.21	11997.2	15654.5	35073	32388	19576.5	478.672	30361.7	9843.81	23540.3	0	0	0	37984.3	0	121638	63892	6177.33	0	50653.1	19988.1
198.092	5.55	2176.54	432.409	0	1284.23	0	2135.68	749.243	3640.99	0	4441.55	2952.69	0	1821.68	3986.8	479.489	0	1404.33	14648.1	6316.27	1938.17	580.06	0	0	5229.45	0	0	1750.76	1974.62	0	0	0	0	0	0	2488.59	0	0	0	0	0	0	418.858	0	6420.12	474.324	0	1384.66	0
175.01	1.14	20433.1	26737.8	35682.4	30794.1	50322.2	28257.5	25080.5	44570.8	16175.6	22080.2	17772.4	21862.3	22428.8	21634.9	34211	27413.6	12105.5	19268.2	19629.5	38438.7	19975.4	19635	44039.6	11827.6	22444.7	0	15195.4	14785.5	23916	21383.5	37505.1	17699.8	23763.7	20819.3	13292	41657.5	18376.6	35835.9	66697.7	17061.4	24391.4	21765	29903.4	19093.3	21601.9	29462.5	16188.7	24947.8
400.172	5.61	0	0	0	0	0	0	0	0	0	0	0	0	0	0	0	0	0	0	0	0	0	0	0	0	0	0	0	0	0	0	0	0	0	0	0	0	0	0	0	0	0	0	0	0	0	0	0	0
120.043	13.83	0	0	0	0	0	0	0	0	55283.8	0	0	0	0	34961	0	12640.1	7051.21	0	0	0	0	0	0	44214	0	0	0	32663.1	0	0	28242.2	0	0	0	0	0	9275.77	0	0	0	0	24346.2	0	0	22327.3	0	0	0
102.04	1.03	34101.9	26953.5	0	0	19424.6	0	0	21346.9	28068.8	58532.8	37197.7	58671.9	0	53679.8	20226.6	0	30082.6	33238.6	7811.98	56682	41807.5	35415.8	34734.6	56310.8	47841.4	34687	37567.7	35947.8	49179.6	36560.4	52179.7	26817.5	32096.8	37893.7	52319	19098.9	28204.1	24816.8	14658.6	18371.1	32639.1	33686.1	0	21382.6	0	0	11112.1	37669.8
351.889	14.46	295853	0	0	0	195623	197759	0	0	0	0	0	128056	0	0	0	0	0	0	0	0	0	0	0	0	166778	0	196896	168016	0	0	160889	0	22624.2	0	174801	0	0	342907	0	217235	199239	187348	96629	85074.4	0	217179	33673.9	0
555.359	11.52	44859.9	63085.9	43036.4	6685.25	34491.3	11712.5	19287.6	22669.1	17779.8	19652.9	12062.3	20321.8	24833.9	18789.5	17069.7	26411.2	24665.9	12821.6	12226.1	13473.6	14193.8	14966.2	18223.8	10817.6	63221.4	4206.7	11193.1	17387.1	19947.4	23570.6	4725.91	33757.6	20564.2	20484.3	13073.2	26600.9	29856.7	21025.8	24920.5	34339.8	8727.91	23263.3	16886.8	6688.29	21646.6	30473.1	49804	25241.1
110.941	14.6	0	130086	30932.3	97488.5	0	0	12515.4	21613.9	16204.9	232626	0	12351.7	23549.1	461595	12019.9	70167.7	25009.6	56093.3	8378.01	71148.4	31313.4	12431.9	12918.1	74568.3	13435.5	27263.5	12943.4	26845.2	22511.7	17742.7	41278	20907.5	98817.5	14233.3	37063.8	379500	55157.9	35183	18248.8	21479.1	19707.4	0	94716.1	22991.6	48914.3	98461.5	19577.6	76850.7
329.767	0.87	53501.2	65562	74061	51239.6	67149.1	65348.2	73572.8	64280.2	67984.5	69949.2	75676	63328.3	65975.6	64688.8	47773	62148.7	64177.6	62840.5	54428.9	61342.6	66324.4	59220.7	58966.3	60726.8	47808.4	52615.9	67473.5	66602.7	66319.6	60308.1	44828.3	64249.6	49872.8	66219.9	68596.9	53293.2	50605.6	42849.8	56464	68258.7	59084.9	58491.4	48543.2	53447	53802.5	70137.7	68487.9	62978.6
758.492	12.96	46996.8	22551.7	32483.1	19601.6	38010.8	30082.9	31232.1	14802.4	31189.4	21340.3	10317.7	23124.2	13194.6	30744.5	39414.1	14983.2	19674.2	10651	23724.7	8300.53	10784.7	14819.2	21593.2	11973.8	6420.66	24364.3	18745.2	11702.5	8265.37	10795.8	4344.34	20549.1	13309.5	12364.2	38528	6270.23	11170.4	9929.02	11620.8	18031.1	20510.1	30159.6	46663.6	17809.7	5881.05	27477.4	20463.8	36704.1
173.999	3.51	0	0	0	0	0	0	0	0	0	0	0	0	0	0	0	0	0	0	0	0	0	0	0	0	0	0	0	0	0	0	0	0	0	0	0	0	0	0	0	0	0	0	0	0	0	0	0	0
410.157	7.69	46558.9	30709.2	31660.3	16804.3	31932	25259.3	41478.6	23393.3	36770.6	32826.1	17106.2	29324.3	20106	33080.4	40354.9	23685.9	24954.2	18190.3	25434.2	14085.9	15776.6	14604.8	17219.3	14406.9	7139.84	12985.9	13119.8	13399.8	13836	15887	12060.9	26106.9	20263.6	19808.3	30758	10257.7	20624.1	21598.5	19051.5	19549.5	17835.2	39559.7	31430.2	20055.6	11893.5	38111.6	19789.9	37527
340.211	15.34	18859.9	0	37944.3	0	50580.2	0	33748	0	23478.2	0	0	30792.4	22537	0	30257.1	0	34106.6	0	55255.9	0	23083.5	6487.53	37428.1	34655.9	18464	0	29914	51275.4	0	0	27497.5	23661.6	0	27728.4	17515.3	0	0	33698.6	53931.1	23763.2	60096.2	88469.5	65737.2	0	3291.4	9485.2	0	0
378.094	0.9	2139.24	1310.56	5101.88	16982.4	3188.76	10471.8	10116.1	6956.74	601.052	0	4836.09	9159.38	6682.19	2023.7	79926.9	3674.76	1705.83	9524.71	2068.65	6851.44	589.512	1475.57	1192.17	3639.25	2081.68	2161.93	5557.61	3066.55	1729.41	7290.04	3853.26	0	1586.95	3853.61	7275.9	6754	6043.99	19252.4	3205.84	2337.45	9265.29	1108.27	3169.32	9310.03	11816.6	4586.39	1733.54	2848.46
446.093	7.01	0	0	0	0	0	0	0	0	0	0	68551.4	0	33779.2	0	0	0	0	22467.7	0	0	9544.11	0	0	56749.4	0	0	0	2027.47	23443.2	0	0	0	0	0	0	0	0	17969.8	0	0	0	42124.6	0	0	0	0	0	0
155.981	10.65	0	0	0	0	0	0	0	0	0	0	60428.8	0	0	0	0	0	0	19963.3	0	0	0	0	0	0	0	80069.7	54561.9	8034.01	0	0	0	61756	0	0	0	0	56945.2	0	0	0	0	0	0	0	65650.7	0	0	0
249.97	14.66	99560	0	55178.7	13586.1	12174.2	5936.58	51700	17353.9	73262.3	0	23323.1	42965.6	0	25800.1	0	0	0	0	170464	36817.2	22592.9	231257	93863.2	10099.3	45970.8	81869.3	52137.3	0	0	82362.8	0	0	53405	42731.4	35384.2	45317.9	18182	19187.9	44441.3	32415.7	199047	26914.6	90233	36038.6	65123.8	0	47214.4	0
531.315	10.62	39258.5	35284.7	40863.4	6386.66	36713.3	11550.1	16978.8	26723.5	17572.7	22471.6	16392.8	20436.1	29349.3	19200.9	26289.7	19598.3	21077.4	8713.43	11851.5	13079.3	13942.8	15775.2	11131.4	12119.2	44900	3773.49	12683	12428.5	21329.9	26314	0	25982.3	23243	25379.8	20477.9	21802.9	19965.3	20922.1	21856.1	29458.7	8304.52	15950.1	15105.1	9626.16	25391.1	26909.2	41997.2	28020.4
382.04	6.38	0	0	0	0	0	0	0	0	0	0	0	0	0	811.421	45339.9	0	0	0	0	0	0	0	0	0	0	0	0	0	0	0	0	0	0	0	0	0	0	0	18797.1	0	0	0	0	12281.4	0	5464.91	0	3615.11
216.043	1.08	0	0	0	0	0	0	0	0	0	0	0	0	0	0	0	0	0	0	0	0	0	0	0	0	0	0	0	0	0	0	0	0	0	0	0	0	0	0	0	0	0	0	0	0	0	0	0	0
538.429	14.36	44043.3	13078.7	39940.6	141199	15929.4	32676.9	39548	34334	10436.7	5283.89	15592.2	67903	10928.4	7571.84	3393.1	6441.86	55576.5	7189.28	16338.4	7318.11	18262.1	2754.93	14811.2	18488.9	30633.8	18618.9	45958	0	15769	6124.45	7382.51	42156	40430	1573.7	47742.5	4687.71	8081.43	14777.1	58082.6	0	25837.1	32061	69250.8	32598.7	1490.18	52517	47046.9	34916.6
317.955	0.77	65198.7	65116.4	63251.6	65298.3	69138.7	67345.8	66124.3	69552.8	66189	70184.9	70344.4	64573.3	67342.4	73104.6	72044.3	72083.6	62704.2	60786.3	72966.8	65046.5	64937	63581.5	64393.6	63810.8	67506.6	67530.7	60806.1	60936.6	63517.5	60872.3	64703	65136.6	70430	65696.7	58571.4	66155.1	63940.4	65965.2	62079.3	68716.4	63219.3	65409.5	67850.7	59691.3	70519.1	60928.6	64914.7	65234.3
657.336	10.43	24645.9	15074	55383.2	53230.8	30311.9	28869.1	19146.4	19033.9	15201.1	16310.4	14412.7	13689.2	15323.8	13537.1	28672.5	9370.98	11544	7400.43	15363.6	19714	14905.9	20342.5	10708.3	17587.7	30113	54593.1	15993.9	53058.7	16756	37614.4	7097.78	22702	12161.3	30351	27095.5	9785.97	8406.95	21618	13873	24599.4	74825	10063.4	8646.99	35172.1	13464.9	23917.2	53166.9	26072.6
385.947	14.68	0	0	0	4114.52	0	0	0	0	0	0	0	0	0	0	0	8056.63	1113.48	0	47563.2	7348.3	0	76872.5	52437.5	5532.24	4385.01	24013.4	0	0	0	0	0	10150.5	6865.5	8968.9	14156.9	3671.5	0	0	4456.79	723.381	33709.5	0	18677.5	6146.81	8032.14	0	780.632	0
120.043	15.11	0	0	0	0	0	0	0	0	0	0	0	0	0	21571.2	0	0	0	0	0	0	0	0	0	28224.7	0	0	0	0	0	0	0	46837.9	0	0	0	28895.8	0	0	0	0	0	0	0	0	0	0	15776.3	0
269.016	4.3	8930.51	4618.67	5489.34	0	0	0	0	8089.74	0	0	7142.35	14233.8	0	0	0	0	0	0	0	0	0	0	0	0	0	0	0	0	0	0	0	0	0	0	0	0	0	0	8075.2	0	0	0	0	7042.89	0	0	16417.4	0
523.274	7.65	3069.08	10495.4	3034.82	25310.4	14499.2	38054.1	6282.36	6374.02	6083.89	16957.5	479.843	12789.5	1717.16	14817.4	26575.9	7947.91	10433.7	3646.12	6335.29	3609.09	32179.3	2944.01	15257	0	44438.9	41075.4	51429.3	7010.28	0	0	3099.38	8079.93	7050.34	7783.39	437.131	6615.43	24735.2	2037.63	31419.9	2004.04	36077.7	0	25707.1	0	2173.49	26863.6	6652.36	12557.7
700.453	12.53	8933.76	5651.72	8227.77	6877.48	6193.03	4513.61	6272.97	3193.86	3792.09	5256.44	745.283	2711.6	1195.87	4507.8	9750.39	3518.06	1729.07	910.939	3057.41	2430.08	0	2345.75	2850.28	1264.84	1797.11	4069.68	3782.19	1564.97	0	552.799	0	3341.82	1964.68	1477.56	5283.31	1994.95	3029.5	3982.48	4329.32	2792.31	11640.1	6785.42	8612.06	4580.39	1695.63	5811.36	2978.26	5099.06
400.197	7.38	0	0	0	0	0	0	0	0	0	0	0	0	0	0	0	0	0	0	0	0	0	0	0	0	0	0	0	0	0	0	0	0	0	0	0	0	0	0	0	0	0	0	0	0	0	0	0	0
557.262	8.27	0	0	0	17090.3	7471.4	55401.7	27084.9	1523.27	5147.83	3947.68	0	4578.03	0	10365.4	18661.8	7671	14811.6	1399.5	0	12621.1	5866.03	0	16315.7	0	12923.8	26456.2	59680	0	0	0	0	1300.91	5101.91	2339.29	3653.04	1059.47	22344.2	0	69274.9	2449.07	0	0	6336.97	10039.1	0	10455.1	0	0
521.923	15.42	0	33957.5	30729.4	0	81882.5	0	0	0	40681.9	22582.2	0	0	0	0	0	0	29177.1	0	0	0	0	0	0	0	0	0	0	0	0	0	0	0	0	10635.2	0	0	2800.12	0	0	0	0	0	0	32679.8	27812.8	0	0	0
414.165	5.84	5549.46	10728.2	3413.93	0	500.563	0	0	0	903.498	2468.71	0	0	0	0	3207.71	2528.15	955.475	0	0	0	0	0	0	0	0	0	0	0	0	0	0	2028.78	1311.21	0	0	1405.85	3660.27	775.351	1154.61	1381.34	0	5543.65	3522.97	0	1284.68	1527.96	0	1171.63
189.995	3.39	0	0	0	0	0	0	0	0	0	0	0	0	0	493.189	26055.5	0	0	0	0	0	0	585.962	0	0	0	0	0	0	0	0	0	0	0	0	0	0	0	0	0	0	0	0	0	0	0	0	0	0
120.043	1.28	0	0	0	0	0	0	0	0	5733.05	0	84432.8	0	0	0	15229.5	165376	0	2398.24	0	0	0	21769.9	0	0	1421.18	0	0	0	0	0	0	0	0	0	0	89064.2	0	0	0	0	10953.3	0	0	0	0	0	0	0
310.157	7.69	40653.1	21918.2	29013.6	16875.8	26028.4	22324.3	28486.2	17949.2	26901.7	26261.6	11311.2	21390.8	12269.3	28879	34262.3	19026.4	15283.1	12535.2	18684.1	12183	13744.5	13812.3	14407.4	11138.5	5737.99	9370.77	12309.2	9847.71	11114.4	11720.9	7463.33	19506.5	15674.4	15528.5	26164.4	7774.53	18790	15036.9	16594.3	15863.5	16282	36439.6	32205.4	14979.7	8179.24	33447.3	17841.9	29237.9
346.083	5.49	0	0	0	0	0	0	0	0	0	0	0	0	0	0	0	0	0	0	0	0	0	0	0	0	0	0	0	0	0	0	0	0	0	0	0	0	0	0	0	0	0	0	0	0	0	0	0	0
198.971	14.09	2536.4	0	0	27609.6	0	0	48916.8	0	0	5085.6	0	0	0	0	0	8201.1	15640.6	0	0	0	0	0	3781.24	0	4073.7	0	33729.5	11604.3	0	0	6525.12	0	0	0	44994.7	21483.6	0	0	0	49803.9	14291.1	29258.4	0	61928.2	0	0	0	0
447.302	7.94	0	0	0	11133.9	0	0	0	0	0	0	0	0	0	0	0	0	0	0	0	0	0	626.779	7821.35	0	3659.5	0	0	0	0	0	0	0	0	0	0	0	0	0	0	0	4196.68	0	0	0	0	0	0	0
831.613	14.09	0	18113.8	0	2244.58	0	0	0	0	0	5012.61	0	0	0	0	0	0	16819.3	0	28491.4	18487.8	31231.9	16939.6	0	9779.31	0	27874.6	0	0	0	47201	0	0	42339.1	0	0	0	23092.1	0	12408.4	0	0	0	4120.29	0	0	0	0	47328.8
732.837	4.71	839.926	4052.9	10201.8	7770.36	19320	5441.57	4217.57	16628.1	2180.39	5248.74	24325.5	11229.1	3253.81	15200.5	7999.95	7065.68	3431.11	5779.05	12629	2715.86	1036.89	13671.8	8455.48	20088.2	3159.24	7910.37	13819	20240.5	12691.7	18665.7	3204.08	4447.37	2726.37	13504.5	27273.8	0	0	6884.55	0	9931.58	10826	8230.25	12781.2	5048.49	0	3959.14	14246.4	7734.74
613.229	6.93	0	0	0	28960.2	0	0	0	0	0	0	0	0	7110.08	0	11298.1	0	266.548	0	0	11567.4	0	14491.9	1367.01	0	73455.7	440.363	10530.9	0	0	0	0	0	0	0	0	0	0	0	0	0	10031.2	0	1201.02	0	0	0	88708.9	1085.89
553.38	11.55	30338.5	37637	32033.3	11297.4	29932.4	20524.9	34781.2	14553	20474.2	16054	23198.5	32897	13746.4	27348.5	16920.8	32396.3	20479	17871.3	22863	10351.9	13582	17339.8	11586.3	11080.9	16635.1	7115.22	9381.81	24298.7	12110.7	16431.8	4650.16	35774.4	17667.2	24761.2	22933.4	33669.2	38050	18319.1	33434.7	27826.5	9968.1	17519.7	21821	15532.8	21599.3	31165.8	20576.7	23863.1
697.799	5.6	15349.4	3832.74	28735.2	11995.1	208779	10395.3	10442.3	88384.9	21179.2	1714.79	64735.5	7105.38	47651.5	14166.7	25325.8	22405.7	38653.5	46175.6	129013	105721	32049	106553	32148.4	104857	73715.4	30414.8	73274.1	46785.6	61304.4	85237.8	27097.4	16531.8	8449.25	16187.7	52322	980.68	2077.75	47227.1	2059.48	42396.8	53125.2	19458.4	19083.7	15743.5	1212.41	20185.8	158424	117949
527.362	11.22	32638.4	31224.8	27323.7	8126.52	34540.8	20010.9	35663.8	15122.5	27660.3	16392.9	19049.2	33834.7	12093.9	23809.9	14053.8	28236.4	25790.2	18087.2	24423.7	11715.9	10370.7	21649.2	12585.4	11299.5	21770.8	10127.5	9619.67	23121.3	15812	15543.3	6089.56	28270	14174.3	21880.6	21818.9	40533.2	25876.8	18986.9	33502.8	26860.8	11946.1	12740.2	24874.7	16140.8	22513.8	20324.6	24981.6	34006.3
585.294	7.7	4237.44	0	1583.34	72517.8	9729.52	4148.79	0	0	0	3119.04	0	7001.54	8634.95	0	30740.7	0	19818.3	650.543	0	23769.2	0	15642.3	60310.9	0	48413.4	34945.6	23097.9	0	0	0	0	0	0	5448.36	0	0	0	0	0	0	35305	2703.6	27448.6	0	0	3514.62	19413.8	15002.1
203.042	3.17	0	0	0	0	0	0	0	0	0	0	0	0	0	0	0	0	1944.38	0	0	0	0	0	0	0	0	0	0	0	0	0	0	0	0	0	0	0	0	0	0	0	0	0	0	0	0	0	0	0
443.685	0.88	53314.1	62694.6	66210	49394	64200.7	60428.7	69406	62728	63974.3	65314.4	80308.8	60463.3	60637.5	63643.2	44572	62616.8	56950.8	58869.6	53705.3	55421.3	64274.2	52980.7	54554	58742.8	41127.2	51135.3	62331.9	61378.4	67752.8	61045.1	36775.2	56645.6	48821.1	65805.9	63022.2	51880.3	46536.6	40733.9	55270.4	66531.7	55764	58032.9	44282	47189.3	52634.8	62960.7	58834.5	57837.8
577.817	6.99	0	0	0	0	0	0	0	0	0	0	0	0	0	0	0	0	0	4993.52	0	0	0	0	0	0	74337.4	0	0	0	0	0	0	0	4550.98	0	0	0	0	0	0	0	0	0	0	0	0	0	0	0
329.079	5.82	0	0	0	0	0	0	0	0	0	0	0	0	0	0	0	0	2798.36	0	0	0	0	0	0	0	0	0	0	0	0	0	0	0	0	0	0	0	0	0	0	0	0	0	0	0	0	0	0	0
243.185	7.38	8444.63	10190.7	10241.3	7239.53	8554.61	10394	6095.76	6719.17	3838.93	7276.87	8496.24	6370.24	4747.28	7296.87	5227.46	8093.28	10166.2	20377.2	8698.57	11212.4	9306.34	13262.4	18504.4	12821.1	20292.5	14009.6	14059.9	15098.2	7885.19	10692.4	5116.3	22287.7	14626.9	15124.4	28463.3	7602.67	12034.6	11192.2	19827.2	6368.81	5011.31	7197.3	4523.83	11049.5	14858.3	5773.7	7231.37	12348.9
608.348	7.16	0	1942.74	1961.94	815.753	1690.7	3458.47	0	0	2876.77	1752.99	0	764.79	2130.17	0	2909.11	0	1531.55	492.831	0	4270.76	13586.1	0	0	0	28063.6	0	10629.7	7058	0	0	1186.62	0	0	0	1270.63	0	2085.11	0	0	0	1370.06	667.587	0	1956.18	0	1372.3	41701.1	0
589.347	10.26	25388.3	14123.2	41248.7	2432.68	23191.5	10583.8	14781.9	14006.9	13906.6	12114.2	11117.5	0	11607	11384.2	0	4250.96	10242.3	0	9694.05	13850.3	13816.6	19879.3	11025.9	14486.5	19294.6	4624.34	9355.74	9778.32	13417.1	36921.4	4890.75	24205.7	10378.1	27843.7	17479.5	9509.38	7032.92	18924.9	16767.9	20921.7	18632.9	7812.97	6303.97	0	11816.5	22463.9	31198.2	26711.1
650.323	10.41	46407.1	28829.1	56400.3	11769.4	44049.4	16892.2	36263.4	27688.1	26831.9	29922.3	13336	45249.6	22510.4	18136.6	33550.6	29705.8	25688.6	14142.8	19109.8	16320.7	22482	27935.9	27025.2	17337.5	34607.9	16292.3	22826.2	22852.1	17467.3	48210.1	9758.34	47415.2	28360.5	31870.2	26933.6	34237.6	19149.8	36768.8	69882.5	19396.4	52128.5	22112.4	24478.5	16511.6	17456.5	64419.4	34852.7	46602.7
120.045	5.52	0	0	0	0	0	0	0	0	0	0	0	0	0	0	0	0	0	0	0	0	0	0	92978.7	0	0	61208.6	0	0	0	75832.7	0	0	0	0	0	0	0	0	0	0	75043.3	0	52506	0	0	0	0	0
514.284	6.51	25363.7	5152.39	7473.62	7749.55	12225.4	7409.68	13857.2	3377.93	13754.7	9043.76	1307.51	6772.7	2894.03	11306.1	22605	3755.24	7363.22	2004.72	4398.75	1238	3692.85	2826.1	8184.43	1196.78	0	4804.4	5615.2	1880.2	831.52	1301.82	0	4785.7	2994.67	1668.55	9147.18	0	2082.4	2425.41	2922.75	1919.87	4559.53	14231.7	19880.6	2841.84	0	15671.6	5836.17	16910.2
521.924	13.52	0	75708.9	0	0	13205.9	0	0	0	0	0	0	0	3402.45	0	0	0	0	0	61750.3	0	0	0	0	0	54023.7	7671.13	0	0	0	0	0	0	0	0	0	0	4281.32	0	0	0	0	0	0	0	0	0	7266.3	0
116.047	1.04	21976.3	41853.4	22370.6	27576.8	23879.4	22664.6	23229.6	18204.9	17538.1	24116.6	34026.2	22211.5	24334.8	31929.4	42109.2	16093.1	20606.5	28983	43537.7	27120.9	36677.7	22904.9	24532.2	25365	23235.7	18700.2	23530.2	39426.9	29209.2	39292.1	62666.6	23756.1	24137.1	27853.5	38424.3	18872.9	22794.9	38752.5	21021.6	25585.4	25663.7	34259.8	36834.7	31179.2	22894.3	30066.6	23865.4	30529.6
210.089	7.06	0	0	0	0	0	0	0	0	0	0	0	0	0	0	0	0	0	0	0	0	0	0	0	0	0	0	5218.36	0	0	0	0	0	0	0	0	0	0	0	0	0	0	0	0	0	0	0	0	0
428.275	10.03	0	0	29211.2	0	7685.36	525.674	39873.5	0	0	0	0	4732.71	926.431	0	0	0	0	4468.02	0	0	0	2916.02	9275.71	0	0	0	2637.72	0	0	0	0	21434.7	2488.65	1117.2	0	63754.3	0	0	1014.34	0	2582.09	0	0	0	0	22525.4	0	1019.6
345.118	6.13	0	0	0	0	0	0	0	0	0	0	48094.3	0	21226.5	0	0	0	0	29011.4	0	0	0	0	0	67007.3	0	0	0	0	26077.9	0	0	0	0	0	0	0	0	7327.57	0	0	0	45662.9	0	0	0	0	0	0
608.361	8.7	0	0	5235.07	12509.9	0	0	0	614.688	1787.92	0	0	0	725.441	0	6139.38	0	1265.13	3312.76	0	21745.7	3491.55	0	0	0	18524	5368.25	12598.2	14451.1	0	0	23291.7	0	0	0	4703.13	0	850.336	0	0	0	16998	2692.14	0	6332.58	0	0	36837.6	0
327.805	0.87	58416.4	68073.5	80783.7	55329.6	66135.8	67079.8	79338.6	71856.7	70013.2	74031.2	80010.8	66014.8	69617	67863.3	50216.7	63386.2	59860.3	64557	57099.7	63426.6	66325.2	62988	60369.8	60953.8	49283.2	58378.3	72043.6	65989.8	67638.6	65440.5	51135.6	66785.7	53307	70921.8	71231.1	57324.4	57217.7	50217.3	64361.3	73110.2	65882.5	64100.3	54875.7	56445.6	57494.1	82621.3	69645.7	66542.9
675.335	6.54	0	0	0	33705.4	0	0	0	0	0	0	0	0	2899.44	0	1605.46	0	511.546	0	0	13614.9	0	0	0	0	40792.4	0	4572.04	0	0	0	0	0	0	0	0	0	0	0	0	0	0	0	0	0	0	0	133443	0
370.088	4.41	0	0	0	0	0	0	0	0	0	0	0	0	0	0	1044.22	0	0	0	0	0	0	0	0	0	0	0	0	0	0	0	0	0	0	0	0	0	0	0	0	0	0	0	0	0	0	0	0	0
588.302	6.15	0	0	0	0	1901.38	8597.89	0	0	0	0	0	9477.33	58173.9	6819.46	8241.19	0	0	0	0	4139.42	9138.16	0	0	0	0	0	15384.1	0	0	0	0	0	0	651.409	0	0	0	0	0	0	0	0	18027.7	17720.6	0	14381.4	0	0
853.875	1.05	0	4974.1	0	0	0	483.887	0	453.908	0	0	0	0	0	0	0	0	0	0	0	0	0	0	0	0	0	0	5511.74	0	0	0	0	0	0	0	0	0	0	0	0	0	0	0	0	0	45356.1	0	0	0
130.063	2.74	0	0	0	0	0	0	0	0	0	0	0	0	0	0	0	0	0	0	0	0	0	0	0	0	0	0	0	0	0	0	0	0	0	0	0	0	0	0	0	0	0	0	0	0	0	0	0	0
651.278	7.29	0	2651.18	2645.24	40764.5	7556.3	43783.4	12001.2	0	7242.77	0	0	4397	0	18359.2	22905.2	5197.87	24633.2	0	0	14857.1	7594.31	0	12957.6	0	75521.4	36606.4	53936	0	0	0	0	1567.72	7542.8	559.732	1410.88	1602.89	17327.2	0	37723	0	5423.43	0	8992.77	0	777.294	8868.35	4192.62	8180.52
222.127	6.67	0	0	0	0	0	0	0	0	0	0	0	0	0	551.642	0	0	0	0	0	0	0	0	0	0	0	0	0	0	0	0	0	0	0	0	0	0	0	0	0	1398.27	0	0	0	0	0	0	0	0
594.208	9.12	0	0	0	0	0	0	0	0	0	0	0	0	0	0	0	0	0	0	0	0	0	0	0	0	0	0	0	0	0	0	0	0	0	0	0	0	0	0	0	0	0	0	0	0	0	0	0	0
186.051	3.26	0	0	0	0	0	0	0	0	0	0	0	0	0	5010.91	0	0	298.147	0	0	0	0	0	0	0	0	0	0	0	0	0	0	911.677	0	0	0	0	0	0	0	0	0	0	0	0	0	0	0	0
550.302	10.85	0	0	0	0	0	0	0	0	0	0	0	0	0	580.917	73966.6	0	0	0	0	287285	0	0	0	0	457047	1552.39	0	92177.4	0	0	0	0	0	0	0	0	0	0	0	0	0	0	0	0	0	0	0	0
398.162	5.42	0	0	0	0	0	0	0	0	0	0	0	0	0	0	0	0	0	0	0	0	0	0	0	0	0	0	0	0	0	0	0	0	0	0	0	0	0	0	0	0	0	0	0	0	0	0	0	0
147.974	11	0	0	0	0	0	0	0	0	0	0	0	0	10440.1	0	0	15423.3	0	0	0	0	0	0	0	0	0	0	0	0	0	0	0	0	0	0	0	0	0	0	0	0	0	0	11596.7	0	0	0	0	0
705.352	12.2	51001	49501	57115.5	8366.38	48525.8	19697.6	20308.3	36425.7	29668.4	29653.5	17770.3	35123.4	32958.6	27541.1	26899.1	40922	35071.1	10268.5	18992.1	16127.7	15871.1	23408.2	15482.3	16630	55610.2	6859.15	21884.7	21774.5	24599.9	25323.2	10602.3	39947.1	28704.8	26944.9	24730.4	31485.3	38044	26715.4	46138.4	38095.5	15564.6	20685	21549	14612.6	31525.7	39943.4	35603	38062.2
295.067	5.84	25548.5	37632.2	13075.3	6278.85	10390.8	4395.05	10772.2	12048.7	9486.68	18975.3	3959.62	6225.69	6853.92	8486.55	22521.1	19354.5	9653.38	4857.27	4900.64	4806.47	6826.08	2510.14	5223.04	2358.93	5217.62	2703.17	4994.65	3899.04	6001.89	3851.36	4247.88	15542.4	13118.6	8250.44	3871.53	13888.7	21087.3	10319.3	11768	12690.9	7629.3	23748.3	19476.8	6616.8	13140.2	13830.7	7933.39	11982.5
189.043	5.41	0	0	0	0	0	0	0	0	0	0	0	0	0	0	0	0	0	71580.3	34626.9	8777.56	0	0	0	9811.81	0	0	0	27195.7	0	0	0	0	0	0	0	0	13817.2	32993	0	1996.45	40400.3	4121.24	0	0	15138.1	0	0	0
496.315	8.12	745.548	0	0	915.556	0	0	0	0	0	0	0	0	4852.28	0	531.929	0	0	0	0	0	0	0	0	0	0	0	0	0	0	0	0	0	0	0	1665.42	0	0	0	0	0	0	0	0	1597.31	0	0	0	0
443.734	0.88	50936.6	58036.3	61195.9	45879.2	57382.2	54274.8	63795.3	58295.6	58019.6	58424.2	71460.6	55154	55446	57639.3	41348.3	56065.6	52843.1	54031.5	49389.3	51184.8	59404.8	49541.8	48427.7	54561.4	39117.1	46807.2	55982.2	54617.2	60865.6	57526.1	35090.1	51536.6	46309.3	56853.8	55203.2	47517.9	43737	39170.9	52810.1	60127.4	51566.1	51910.5	41439.2	44557.5	49023.3	57202	54192.9	54846.5
428.136	4.93	0	0	0	0	0	0	0	0	0	0	0	0	0	0	0	0	0	0	0	0	0	0	0	0	0	0	0	0	0	0	0	0	0	0	0	0	0	0	0	0	0	0	0	0	0	0	0	0
504.282	8.6	437.477	0	17071.6	7937.39	20663.9	0	14650.6	1258.86	817.296	0	0	6074.29	1841.19	0	18205.9	0	0	3493.56	0	0	817.427	777.032	8143.86	0	0	2587.24	9461.45	0	1097.68	0	0	26464.6	2889.85	0	0	49717.4	0	5207.91	2463.19	0	36090.2	0	1824.87	0	0	30317.5	0	7530.16
166.049	0.89	2868.01	2075.43	1531.12	10722.8	5304.44	10033.4	8050.79	3276.81	2853.98	4751.76	466.88	5066.13	10252.9	5454.71	6734.48	2688	2837.59	9063.47	3602.25	2567.88	1553.3	4939.41	5574.7	3659.92	2897.92	4099.41	2767.67	4405.41	2500.4	2324.73	1086.47	4204.9	3637.33	1676.54	4423.22	3346.83	4775.25	4499.61	9393.83	2289.5	5345.24	3022.52	6817.58	11721.9	1989.64	2692.82	6550.7	5927.85
534.296	8.93	0	22327	0	0	0	0	0	0	0	0	0	0	0	0	0	0	0	0	0	0	0	0	0	0	0	0	0	22266.3	0	0	0	3285.75	4134.25	0	0	0	0	0	0	0	0	0	0	0	0	0	0	0
390.056	5.05	0	0	0	0	0	0	0	0	0	0	0	0	0	0	0	0	0	0	0	0	0	0	0	0	0	0	0	0	0	0	0	0	0	0	0	0	0	0	0	0	4176.54	0	0	2148.93	0	0	15380	0
807.578	10.86	1047.13	0	6958.98	20106.1	4441.16	18409.7	8877.16	2339.73	0	6500.06	2150.4	3244.77	0	6544.22	17631.3	15880.6	0	6494.51	0	8034.67	6185.81	0	0	6334.9	3623.24	4359.42	5125.94	3902.74	0	0	2988.24	2983.57	0	0	2763.07	0	9791.19	17078.4	12132.5	2442.6	1461.34	10909.3	8884.41	11542.7	0	11095.3	13802.3	0
708.148	5.41	0	0	0	0	0	0	0	0	0	0	0	0	0	0	0	0	0	74219.3	39436.9	10385	0	0	0	12474.4	0	0	0	36969.9	0	0	0	0	0	0	0	0	15304.4	43589.5	0	1632.8	44827.3	6153.88	0	0	18953.2	0	0	0
516.312	10.34	0	0	0	0	0	48187.8	0	0	0	0	0	0	0	0	84102.4	0	0	0	0	0	0	0	0	0	85332.7	0	169707	0	0	0	0	0	0	0	0	3729.64	24427.2	0	87866.3	0	0	0	0	0	0	0	0	0
795.435	0.87	43585.2	52707.3	57494	40287.1	53911.1	52321.3	59808.2	57023.6	54885.5	55296	68942.1	54700.4	51337.3	60258.3	33782.5	48286.1	47937	48149.9	42112.1	48702.9	56042.8	45258.3	47573.3	49206	34936.8	45138.7	51645.3	48407.5	54892.5	48985.5	31437	49114	39433.6	52837.3	50564.4	43649	36759.9	31331.2	46777.6	56007.6	49140.5	52599.5	36088.5	38388.5	47667.4	57012.5	51541.6	46119.2
316.042	3.7	0	0	0	73165.7	0	0	0	3740.71	0	0	0	0	0	0	554.524	0	0	0	9097.53	0	0	0	0	0	0	0	0	0	0	0	0	0	0	0	0	0	0	0	0	0	0	0	0	0	0	538.277	0	0
532.146	6.73	0	0	0	0	0	0	0	0	0	0	0	0	0	0	0	0	0	0	0	0	0	0	0	0	0	0	0	0	0	0	0	0	0	0	0	0	0	0	0	0	0	0	0	0	0	0	0	0
584.315	7.4	0	0	0	18612	12265.3	0	0	13899	0	0	0	0	29587.2	0	9690.27	0	0	0	0	0	0	26543.3	0	0	0	0	0	380.919	0	0	410.568	1066.57	0	620.701	2664.9	0	0	0	0	0	11805.3	0	0	0	0	540.683	0	0
477.274	8.83	0	0	947.757	0	0	0	5540.52	0	0	0	0	1865.73	3546.51	0	7004.87	0	9821.94	0	0	3166.68	0	14554.4	60266.3	0	0	11524.7	0	0	0	0	0	0	0	0	0	761.405	0	0	0	0	13369.8	0	3199.73	0	0	0	0	0
703.111	5.41	0	0	0	0	0	0	0	0	0	0	0	0	0	0	0	0	0	79054.3	44643.5	12850.2	0	0	0	16208.9	0	0	0	38751.9	0	0	0	0	0	0	0	0	20335.9	41539.2	0	2427.89	51381.3	6637.75	0	0	21813.9	0	0	0
60.022	0.83	21778.5	48351.8	37782.8	47917.2	24581.4	35576	27465.7	26823.1	8587.69	15763.3	14924.9	32714.3	19335.8	36216.2	35074.6	19906.8	12651.4	6927.89	807.455	15705.7	27991.2	18764.8	15097.7	26452.9	25530.3	26525.1	26706	18766.1	33938.1	23202	41397.9	17680.9	4286.22	7862.28	24250.3	7853.29	17278.4	30285.8	24865.4	14609.3	14804.9	19252.7	28286.8	22029.7	17410.6	46743.7	29278.2	29439.7
296.149	4.09	0	0	0	0	0	0	0	0	0	0	0	515.717	0	0	0	0	0	53837.3	0	0	0	0	0	0	0	0	0	0	0	0	0	0	0	0	0	0	0	6092.58	0	0	0	0	0	0	0	0	0	0
249.97	0.18	0	0	0	0	0	0	67645.3	0	0	0	0	0	0	85510.7	0	0	0	0	0	45445.5	0	63827	0	0	0	0	0	0	0	0	0	0	0	88297	0	0	0	0	0	0	0	0	0	0	20842.5	0	0	0
249.969	13.5	0	165952	0	0	0	0	0	0	0	0	0	0	0	0	0	0	0	0	0	0	0	0	0	0	115329	29241.1	0	0	0	0	0	0	0	0	0	0	34705.8	0	0	0	0	0	197135	0	0	0	0	0
208.111	5.69	0	0	0	0	0	0	0	0	0	0	0	0	0	0	0	0	0	0	0	0	0	0	0	0	0	0	0	0	0	0	0	0	0	0	0	0	0	0	0	0	0	0	0	0	0	0	0	0
279.839	0.82	52513	63118.4	90172.4	51274.1	64709.1	76385.3	78532.3	70308	56034.3	66756.6	66755.7	77980.4	53908.7	66310.7	60827	59403.3	52642.3	50881.5	59871.9	67897.9	65211.8	58325.8	54119.4	57455.5	58049.4	54416.7	69776.2	64091.1	49714	66621.9	56367.5	62566.1	36192.7	53446	63891.4	46415.6	52402.3	53434.3	59051.5	63068.4	54377.1	64342.4	60844.5	62684.8	47829	94121.9	69515.9	63404.5
875.506	14.39	0	7258.87	13133.7	0	0	0	0	35247	9329.71	7093.83	0	0	0	32112.1	46410.3	0	760.547	0	0	39536.1	6713.07	0	45288.6	0	0	442.747	0	0	0	0	0	48293.1	0	0	0	11251.8	21822.5	1439.13	0	0	0	0	25866.5	1331.26	0	16651.4	878.634	0
545.216	4.75	16268.4	13840.7	20420.8	24113.7	27174	7386.64	14904.1	16861.3	6228.77	22400.2	964.595	14538.2	36052.7	7111.7	33412.1	19820.2	3870.27	10375.3	3114.54	15090.7	2176.23	3679.38	1913.51	1946.08	47293.8	2073.36	16623.2	14431.1	4936.65	3613.3	5413.46	8723.22	10106.2	35829	6930.42	14281.9	13229.4	1300.85	17834.3	21670.9	2763.62	18138.3	15439.1	16826.6	20357.2	22685.2	29619.1	8828.42
614.129	4.89	0	0	34552.4	0	0	0	0	0	0	0	0	0	0	0	0	0	0	0	0	0	0	0	0	0	0	0	0	0	0	0	0	0	0	0	0	0	0	0	0	0	0	0	0	0	0	0	0	0
367.238	14.76	32110.1	35129.6	39398.4	36469.1	36679.3	58607	40285.3	24294.1	16166.9	35975.9	27635.6	40804.2	24304.9	30346.2	37062.3	32196.2	27836.2	38198.2	30042.4	42196.5	45013.8	13234.9	10741.4	52800.1	21616.2	30711.3	52188.9	27867	17293.4	20721.5	50528.7	33067.4	30922.8	7222.9	36997.9	9619.05	39611.9	11078.9	22467.2	30909.1	17881.3	45709.7	39577.9	52496.8	27785.1	43246.3	29156.8	26466.5
155.982	14.83	9935.77	11378.2	9090.11	12007.9	9046.28	7304.58	0	30753	19184.9	22542	14971.3	0	31984.8	7265.64	37856.6	10329.3	0	4547.26	60726.8	0	13155	0	29449.7	12886.9	18114.7	25935	7840.69	36155.2	42535.5	30232.1	0	20520.2	13255.8	0	37011.6	5682.78	8766.91	0	17529.4	4629	0	9036.77	48189.4	10325.8	0	133071	0	24004.3
304.108	6.51	40632.2	18075.3	21876.3	23681.1	29204.3	23976.6	32882.8	13922.2	27859.9	12358.7	11316.1	21191.2	14856.4	28107.4	36585.4	14565.4	20761.9	14144.4	17621.1	8788.47	15148.1	11471.2	22755	10926.6	9886.68	15674.8	18936.6	12925.8	9216.14	10888.4	7700.03	19197.4	14016	12569.5	21829.7	6338.76	11798.1	12886.8	16419.9	15180.6	16373.3	31959.3	36289.1	12581.1	6758.98	33663.1	21407.1	33625.9
400.287	13.33	26842	13776.2	7767.22	3146.56	4213.21	0	9324.43	20027	3630.99	6846.55	2257.65	3294.5	7569.47	1245.43	24474.8	2768.51	1946.34	3842.57	623.9	3303.78	2398.78	0	0	919.06	12558.2	0	3547.4	4567.08	2286.41	3465.46	5106.03	2009.87	3161.96	1873.56	6250.65	0	13342.3	4059.73	15556.8	5009.27	14184.3	8667.52	575.658	1065.01	3654.01	10819.7	11034.9	2245.54
764.861	3.99	0	0	0	0	0	0	0	0	0	0	0	0	0	0	0	0	0	0	0	0	0	0	0	0	0	0	3483.92	0	0	0	0	0	0	0	0	0	0	0	0	0	0	0	0	0	11169.5	0	0	0
249.022	5.52	0	0	0	0	0	0	0	0	0	0	0	0	0	0	0	0	0	0	0	1311.64	0	0	42421.9	0	0	24117.1	0	0	0	20393.9	0	0	0	0	0	0	0	1018.22	0	0	26663.5	0	12657.5	0	0	0	0	0
451.067	6.72	536.24	18339.7	1145.27	0	6892.94	25386.3	6626.95	30387.4	0	18064.8	0	4850.49	0	0	9065.95	0	0	14716.1	0	0	27706.2	15299.8	0	0	0	13704	4927.46	26231	4944.97	13273.7	5688.26	0	6241.14	14151.2	34909.9	3416.5	9092.67	24249.1	0	0	0	0	30929.1	0	0	0	1250.9	1888.28
332.139	7.69	41634.4	22445.7	27103.1	10536.9	27091.8	21193.7	27286.4	18423	28759	27335.5	12924.1	23258.1	10869.5	29180.5	26627.2	19775.1	15424.5	15030.5	20295.8	10476.3	13270.6	12509.9	12494.1	12387.2	3750.51	6378.46	8640.35	9721.95	14054.8	12097.7	7679.79	18756.7	17778.1	16074.1	27355.9	8541.27	16960.8	16434	14391.7	16012.8	13140.9	33597.9	24129.6	16278.5	8538.17	29167.9	15220	27387.8
194.043	0.89	0	3589.9	1199.25	31640.6	801.655	7009.93	534.637	534.541	0	886.603	0	0	8396.56	261.711	17641.4	818.24	503.832	4660.46	0	17954.7	0	0	0	0	9569.8	33867.1	15273	4670.16	0	0	13276.3	0	0	0	0	0	5208.09	6824.97	1081.18	2025.54	14132	5112.9	4656.03	17096.2	0	4021.04	14377.7	557.967
382.123	6.5	58579.3	0	38191.4	0	39446.8	0	50957.3	20828.1	32991	35649.7	0	0	45375.9	36331.1	80645.5	0	24155	26161.9	0	13569.2	21260	16451.7	34515	10252.7	0	21892.5	20748.7	17599.5	11801.8	14176.4	9357.82	27008.8	22769.6	0	33144.5	9464.19	22391.3	0	18556.5	0	23042.1	36522.1	70712.3	19197.9	8862.37	0	23772.5	41581.5
385.948	13.68	0	0	2520.26	0	6001.63	32663	0	0	24190.6	15324.1	0	10819.9	5131.91	0	40578.5	0	0	0	64943	11900.5	0	0	0	10127.3	0	22704.2	23459	0	0	0	72193.7	6258.57	10655.3	0	6126.1	0	0	6084.9	0	0	0	0	24584.3	11095.2	8207.46	10510.7	76397.9	16404.2
636.365	5.3	0	1150.05	432.27	0	0	0	556.981	0	0	0	0	1064.67	0	0	0	517.782	0	72400.8	506.739	0	0	1009.31	3359.16	799.035	3178.79	1247.39	0	0	0	0	0	0	0	0	0	0	0	20389.2	2986.43	0	0	462.56	0	483.72	728.184	0	0	926.463
729.785	5.24	5620.82	0	1080.04	1143.07	6418.54	0	568.403	2998.7	0	1425.58	2895.89	738.97	6979.17	2760.83	0	4069.25	4371.53	0	12791	3701.75	2648.37	5560.22	1203.94	5785.25	0	0	1663.87	2421.68	2040.65	12302.4	635.321	3444.11	1179.66	0	3785.22	0	0	1159.34	0	14870.2	1531.2	4951.94	2667.14	2616.64	0	0	2856.69	1168.04
325.769	0.87	39648.6	48679.8	51948.9	35560.9	48770.6	47670.2	54908.7	48385.2	47271.2	52266.5	59843.8	45899.4	45135	47647	33927	43937.3	44193.7	46466.4	40096.4	45066.6	44850.9	40707	42659.3	40046.6	32288.3	39739.4	46265.3	44799	46440.4	45109.3	29505.4	41840	37303.7	51404.3	48510.6	37594.4	36195.4	30860.2	42992	51744.1	41431.5	45417.8	36407.7	37554	41182.5	51413.8	46757.3	46383.7
190.05	1.03	1507.32	1201.52	2312.69	9190.81	2772.53	3783.46	3181.16	3409.41	1477.22	0	841.095	3123.64	6843.47	2039.88	5448.51	674.048	1281.9	5308.27	4118.03	3503.73	1730.45	646.413	2057.54	2523.9	2327.67	2832.36	3405.15	4777.65	1821.11	2704.66	2487.95	1673.89	0	1513.03	3784.49	1237.24	4055.85	3048.26	3016.14	5266.67	3572.86	804.469	1361.02	4841.39	1054.15	3831.86	2446.9	1312.94
90.032	1.36	0	0	0	0	0	0	0	0	0	0	0	0	0	0	0	0	0	0	0	0	0	0	0	0	0	0	0	0	0	0	0	0	0	0	0	0	0	0	0	0	0	0	0	0	0	0	0	0
562.395	15.69	0	3463.51	26679.1	24943.1	4247.54	19325.7	4246.8	775.226	13633.4	1133.6	0	14084.2	0	7274.84	5615.61	5622.97	21854.5	5464.12	227.126	25314.1	5007.31	5701.23	0	4985.44	45912.6	2370.55	35936.8	43473.5	0	0	35337.8	0	0	0	17692.5	0	25119.2	5572.78	15339.4	708.476	49702.9	26445.5	7497.18	18525.7	3325.1	8187.12	31554.2	9248.04
563.33	9.79	26255.9	0	56188.3	2965.36	6730.23	0	10868.8	10987.4	11717.3	14431	3406.27	21731.8	13601	2390.93	10276.4	12025.5	9623.27	790.347	6079.94	6685.87	15730	11306.1	9116.19	7258.5	34626	5572.7	10722.1	12760	7250.53	38907.8	3960.43	38188.8	13125.1	28425.5	4145.97	26796.2	5226	54720.7	45243.6	4271.93	43196	14593	11614.4	1914.83	4594.91	34851.2	25712.5	37359.2
219.97	15.45	0	0	0	0	0	0	0	0	0	19193.1	37601.7	0	0	0	0	0	0	289.207	0	0	21565.7	0	0	0	0	0	0	0	0	0	0	7750.62	22868.6	0	0	0	0	0	0	51205.4	0	0	0	0	0	0	0	0
578.39	10.28	0	0	1775.87	48328.8	437.972	7585.5	0	0	425.033	0	0	0	0	0	7436.33	0	477.302	689.91	0	15706.2	957.628	0	0	1238.82	17383	30124.5	20767.5	1555.07	0	0	19402.9	0	0	0	4062.2	0	0	0	1404.44	0	39953.5	835.38	1654.59	4598.41	0	3579.51	10344.2	0
257.855	14.6	0	89832.4	0	0	144124	118835	115126	0	0	63405.2	110022	64950.2	66698.3	98589.2	33092.5	0	83425.4	0	82043.1	27484.5	99005.4	0	46233.9	89305.1	109401	0	140169	0	61002.9	148878	121803	62556.2	104297	149598	0	40973.5	47573.5	96424.3	0	146501	121973	171142	74370.9	128985	0	70880.5	70197.2	156424
145.931	14.45	33561.9	0	0	0	18811.9	11055.9	0	0	0	6438.38	88219.1	17081.3	0	0	49044.8	0	4292.13	0	43288.2	0	0	31552.2	0	0	0	41374.9	31669.7	46184.3	0	0	9935.97	53047.3	14499	13045.1	34922.8	0	0	38367.6	0	0	41470.4	42308.1	44662.6	22119.2	19838.7	74918	0	0
460.255	4.74	0	0	0	0	0	0	0	0	0	0	0	0	0	0	0	0	0	60397.3	0	0	0	0	0	0	0	0	0	0	0	0	0	0	0	0	0	0	0	15679.4	0	0	0	0	0	0	0	0	0	0
654.353	12.2	44941.5	44585.4	50395.3	7229.95	44810.4	17811.2	15482.3	32416.8	27655.4	24914.3	16695.1	31913.1	26354.1	23794.1	23675.8	37304.6	32468.8	9617.01	15511.7	16554.9	14349	22271	14785	14760.8	49852	6450.29	18800.1	21646.1	21515.6	21833.2	9619.03	38673	21819.6	25722.5	21194	27575.9	36276.8	24777.7	43613.9	35218.2	12565.7	17718.1	20604.3	12979.6	29264.8	38183	30728.7	35965
258.976	3.78	0	22202.8	757.315	785.053	6442.86	13297	16376.9	0	0	13217.8	0	0	32914.3	1426	0	0	943.657	0	0	0	5009.43	30926.4	506.107	0	6190.06	517.899	3964.93	31353.7	0	12736	0	0	0	3407.91	0	1220.88	464.725	0	0	0	0	0	14728.6	2669.34	0	5405.3	16668.5	0
180.081	5.55	0	0	0	0	0	0	478.219	1198.7	9088.2	0	0	0	0	0	1020.08	0	0	0	0	0	0	1240.66	60504.6	8372.09	0	13549.6	0	1586.12	0	24337.5	3194.8	0	0	755.896	1453.13	0	0	0	0	0	19781.1	0	11684.1	6905.67	0	0	1532.64	0
446.345	14.12	0	0	0	0	0	41709.3	100470	45681.1	374.879	15877	15148.6	127480	0	0	2277.58	17429.8	0	2419.77	33238.6	4988.86	0	11113.3	0	0	0	0	0	4972.8	12427.5	0	0	33699.8	22316.2	280.718	0	8133.02	16433.4	28285.4	142681	0	0	76933	0	0	3524.83	108793	0	27097
213.919	15.44	0	13586.7	7306.93	0	84348	0	0	0	19904.6	23882.3	0	0	0	0	0	0	0	0	0	0	0	0	0	0	0	0	0	0	0	0	0	0	0	13058.3	0	0	0	0	0	0	0	0	0	0	17927.8	0	0	0
884.823	1.03	0	0	0	0	0	0	0	0	0	0	0	0	0	0	0	0	0	0	0	0	0	0	0	0	0	0	13047.4	0	0	0	0	0	0	0	0	0	0	0	0	0	0	0	0	0	61043.5	0	0	0
351.888	14.69	0	0	0	57335.6	0	0	160296	172286	0	0	0	0	168034	0	94210.2	45983	200375	57691.8	241215	0	0	0	131576	89468.4	0	0	0	59799.9	115807	139415	33741.7	136257	77085.9	194000	0	0	124396	0	0	59547.5	0	43854.1	0	24452.2	169709	0	0	0
174.126	6.42	30913	25223.5	21180.7	18182.4	22204.7	14604.5	20055.4	14417.3	24790.9	23617.4	10293.1	20332.8	9958.77	19019.4	28274.8	16173.6	18998.6	7517.38	16101.5	11446.9	8190.07	14621.5	19722.9	8184.72	8373	21383.3	22722.5	9772.56	10397.2	9205.51	5217.11	15955	12772.2	12716.3	21382.3	8094.97	19285.4	12623	15475.3	15513.9	18772.3	23639.5	29620.5	15172.7	8924.57	25997.2	17225.5	26596
150.067	5.46	0	0	0	0	0	0	0	0	0	0	0	0	0	0	0	0	0	0	0	0	0	0	0	0	0	0	0	0	0	0	0	0	0	0	0	0	0	0	0	0	0	0	0	0	0	0	0	0
620.308	12.28	5890.51	5558.04	56876.7	3887.31	14880.1	10221.7	9487.21	19086.3	8694.55	10297.7	1009.6	2936.76	9526.03	2831.87	28048	7720.24	5938.7	1253.03	0	23436	4296.22	1231.55	318.991	12055.4	95953.1	866.307	30310.4	18357.9	6205.32	15227.5	23252	4760.85	3336.38	6076.79	9997.36	0	4173.47	76511.7	8749.48	14530.3	13874.8	8904.32	6961.99	0	3168.01	21590.1	24666.2	14158
641.348	6.6	0	0	0	7608.8	26626.2	0	0	3097.63	0	0	0	0	30368.9	0	1373.8	0	0	0	0	888.41	0	73146.4	11631	0	3980.31	0	0	0	0	0	0	0	0	1710.76	22422.8	0	0	0	0	0	0	0	9849.31	0	0	0	13940	934.304
563.308	8.7	881.43	0	9693.73	24857.8	16040.8	70210.6	8512.63	0	0	17253.5	0	12515.5	0	10877.9	33846.5	16215.4	14586.1	2925.76	0	7536.74	8985.38	0	36004.6	0	24106.6	23336.4	55929.5	0	0	0	0	0	5939.07	6416.59	230.548	9488.46	22128.9	0	31146.9	1339.23	25612.2	0	22892.4	4236.12	0	53559.4	0	4776.84
347.061	7.73	0	0	0	0	0	0	0	0	0	0	0	0	0	0	0	0	0	0	0	0	0	12361.7	0	0	0	0	0	0	0	4173.49	0	0	0	0	1916.74	567.099	0	0	0	0	0	0	0	0	1049.68	0	0	0
312.177	14.27	27790.3	40366.6	0	0	71711.8	56242.7	0	41558.6	0	0	0	0	52588.4	28060.3	0	0	8165.26	0	84052.2	0	19809.8	0	32514.7	31450	0	21584.9	0	35906	31073.4	0	0	0	15918.6	0	43325.5	18167.3	16704.2	0	80476.2	16565.6	0	0	0	25831.1	0	30146.3	41430.7	32802.5
235.965	14.6	89110.7	15026.5	49207.2	39964.2	18367.7	170277	48491.7	59574.8	290804	0	15818.9	0	35643.4	30688.3	294424	0	32572.4	47541.5	45741.2	50014.3	41354.7	6784.02	42061.2	51889.6	0	39529	0	6322.24	40631.2	16666.3	73596.7	51715.3	24831.8	66590.8	0	21421.9	47499.1	39199.5	7727.62	44926.9	8412.41	21391.1	36270.8	17032.4	38609.1	40783.5	20970	15760.2
335.891	14.44	128237	0	47536	56234.6	68163.7	143920	33649.6	0	51240.5	0	85278.3	79265.9	50415.3	0	66902.8	70957	41744.5	0	53314.4	0	33680.1	37331.1	24330.9	40173	104230	0	85363.3	99501.5	24911	30055	92935.7	0	31347.9	33979.3	60854.1	27106.8	25897.8	71556.1	93991.9	128282	122904	103741	53078.9	44148.4	33283.2	48495.4	57394.5	38639.7
442.162	5.84	6625.79	13702.8	1633.45	0	1289.12	0	626.393	1576.01	983.732	2820.21	0	0	571.315	0	5752.6	3859.59	1426.42	0	0	0	0	0	0	0	0	0	0	0	0	0	0	2340.31	1923.2	0	0	2044.15	4747.71	1414.62	1850.76	1937.8	0	7043.81	3864.99	0	1954.01	1990.45	0	1457.17
344.081	5.29	0	0	0	0	0	0	0	0	0	0	0	0	0	0	0	0	0	0	0	0	0	0	0	0	0	0	0	0	0	0	0	0	0	0	0	0	0	0	0	0	0	0	0	0	0	0	0	0
310.181	9.31	50326.6	45187.1	39842.5	54727.3	61671.5	51392.9	45555.3	64992.7	39534.9	51911.9	52734.5	55260.8	58591.5	41181.3	48509.4	48775.8	50307	62021.7	51684.2	44579.9	47366.5	46049.9	59099.2	39189.2	49270.5	47593.6	48593.7	49602.4	49069.7	39548.7	39985.3	46954.3	50428.1	41658.4	48884.9	57911.9	48332.5	50694.4	53419.8	45767.7	52853.1	50781.8	46073.3	40094.4	44275	43070.7	48202.9	50826.2
566.255	7.65	0	0	0	0	0	0	0	0	0	0	0	0	0	0	0	0	0	470.698	0	0	2167.06	0	0	0	21773.1	0	0	0	0	0	0	0	0	0	0	0	85356.1	0	1351.62	0	0	0	0	0	0	0	0	0
229.915	14.88	0	46855.3	0	0	0	0	86697.1	0	60906.3	28410.5	48279.7	31034.7	46416.1	0	121260	0	0	51412.2	0	60703	76650.4	0	0	0	37454.5	0	0	76800.6	0	0	43374.7	0	0	0	0	0	91446.2	26095.4	0	23749.6	0	0	4390.25	0	0	77022.6	33485.9	70595.4
593.045	5.41	0	0	0	0	0	0	0	0	0	0	0	0	0	0	0	0	0	65557.9	38969.3	9688.68	0	0	0	13235.5	0	0	0	35541.3	0	0	0	0	0	0	0	0	15727.5	38958	0	2146.6	42202.4	6634.85	0	0	19253.8	0	0	0
824.431	8.38	0	0	23158.3	0	0	0	0	0	0	0	0	0	0	0	0	0	0	0	7987.35	0	0	0	0	0	30706	0	0	0	0	0	0	0	0	0	0	0	0	0	0	0	1334.58	9135.38	0	0	0	0	85410.7	0
495.128	1.03	0	0	0	1268.5	0	0	0	0	0	0	0	0	0	0	0	0	0	0	0	0	0	0	0	0	0	0	0	0	0	0	0	0	0	0	0	0	0	0	0	0	0	0	0	0	0	0	0	0
329.806	0.87	45559.1	56762	65364.2	45724.9	57996.2	57197.6	64218.1	57020.9	60988	60823.6	65081.4	59642.9	57948.6	58849.9	42693.3	54986.9	53218	53685.1	49237.2	54901.6	56288.4	53382.4	51782.8	54374.5	41443.5	47989	58390.4	56356.1	57319.6	52159.3	38686	55026.8	42728.6	56650.8	58463.3	47131.9	44476.7	38841.7	50162.4	60267.8	52220.7	53677.5	42855.7	46871	48818.2	65542.9	58771.4	54542.8
701.319	10.41	43704.3	26215.6	53111.5	13876.5	37940.3	15923.1	34444.8	27079.3	24333.6	27450.9	12118.7	42519.4	20808.9	18822	28786.6	27738.1	26801.1	13875.1	18010.3	14708.4	20050.7	25879.1	27235.1	16421.9	32978.4	16460.7	20085	19356.2	16180.8	40017.2	8071.75	42182.3	24761.8	32653.2	26442.2	31883.6	15783.7	33543.8	58104.8	18131.6	45295.4	21070.2	23767.7	15126.5	15161.5	57308.6	31597.5	42067.5
637.367	11.95	32407	36397.3	40146.3	0	30894.2	0	0	19129.1	19847.1	16133	0	21028.5	19004.7	15547.4	17158.3	25536.7	22862.2	5503.22	0	11571.6	7904.85	14567	10931.5	10262.5	42519	4159.14	12273.7	12882.6	12151.8	15552.7	6459.4	30393.1	16132.6	17081.2	12841.2	23119.1	27374.4	15051.7	32845.8	24097.3	6353.99	11581.1	12764.1	7330.7	21111.3	26727.7	19863.8	26975.7
827.585	14.09	0	0	0	0	0	0	4825.99	43704.7	0	26489.7	0	0	0	0	0	0	0	0	0	0	0	0	0	0	0	0	0	0	0	0	0	0	0	0	0	0	0	0	0	0	0	0	0	0	0	0	0	0
485.296	7.71	0	0	0	36358.3	2637.95	810.201	915.631	0	0	0	0	1611.12	844.888	0	8903.36	0	5098.38	0	0	8425.58	0	7028.49	28243.9	0	23392.7	11667.8	11082.8	0	0	0	0	0	0	1007.1	0	0	0	0	0	0	16577.6	0	12305.6	0	0	0	9300.66	3766.31
331.182	8.65	0	0	0	0	0	0	0	0	0	0	0	0	0	0	21591.1	0	0	0	0	31367.8	0	0	0	0	0	0	0	0	0	0	43860	0	0	0	0	0	0	0	0	0	0	0	0	0	0	8198.36	0	0
137.899	14.59	0	0	38830.4	23755	115804	76408.1	27577.3	43634.3	76333.3	34640.2	0	13115.6	0	42534.3	24336.3	0	0	9508.6	43352	31696.3	19159.2	62413.7	41905.2	28069.3	155428	8990.03	89594.3	139328	51797.2	50053	18905.3	16881.1	0	49742.6	86227.9	38826.9	14130.4	90011.4	66501.8	35494.9	61093.6	99865.7	22500.8	62309.5	0	24831.2	62586.6	87961.5
641.302	12.2	42337.5	30825.6	42808.7	6004.95	33656.4	13317.4	14839.7	22948	24351.3	17233.1	11504.7	23951.2	15793.3	16212.4	19282.2	31467.6	29020.8	7543.76	12448.8	12005.9	12560.7	20089.9	13790.5	12299.7	48794.6	7376.51	15406.3	17592.6	14256.8	17664.4	7612.11	38630.8	18716.6	23186.4	17332.2	24065.5	35133.2	22787.8	34275.6	28933.5	6933.42	15990.3	16910.8	11539.4	26253.9	33266.1	26088	36343.1
604.271	7.41	0	0	0	66394.1	0	0	0	0	0	0	0	0	0	0	0	0	0	0	0	0	0	0	0	0	0	0	0	0	0	0	0	0	0	0	0	0	0	0	0	0	0	0	0	0	0	0	0	0
709.378	9.28	0	0	2027.72	0	0	0	0	0	0	0	0	0	0	0	5488.56	0	0	0	0	10579.3	5303.05	0	0	0	22058.4	0	2196.83	10998	0	0	0	0	0	0	0	0	0	0	0	0	4916.78	591.785	0	0	0	0	37947.1	0
748.576	13.13	0	0	0	0	0	0	0	0	0	0	0	1687.32	0	0	0	0	0	0	0	0	0	0	0	0	543.314	336961	0	0	0	0	0	0	0	0	0	0	0	0	0	0	0	0	0	0	0	0	239036	0
428.208	5.01	0	0	0	0	0	0	0	0	0	0	0	0	0	0	0	0	0	0	0	0	0	0	0	0	0	0	0	0	0	0	0	0	0	0	0	0	0	0	0	0	0	0	0	0	0	0	0	1055.13
308.113	5.29	0	0	0	0	0	0	0	0	0	0	0	0	0	0	0	0	0	0	0	0	0	0	0	0	0	0	0	0	0	0	0	0	0	0	0	0	0	0	0	0	0	0	0	62363	0	0	0	0
535.051	7.37	1830.48	6494.2	13180.8	0	1660.59	11877.5	663.962	19493.7	0	3037.47	0	8116.92	6796.14	0	12197.7	0	0	26178.2	0	0	3814.43	10592.2	0	0	0	12416.5	4416.2	720.385	938.454	8374.83	494.635	0	2189.19	3074.33	19972.9	6740.56	4981.36	15551.2	0	1399	433.173	4991.14	12218.6	0	0	0	10504.6	2536.5
414.212	6.97	20475.9	21584.2	2024.69	3818.7	406.494	8308.49	2992.76	2873.11	1006.1	12382.9	12950	5331.55	6167.78	0	3870.91	3830.72	0	2696.34	6450.15	922.791	5714.53	2051.48	3809.98	3212.06	2619.9	0	1098.73	5546.24	4982.27	7701.24	545.302	3062.18	2840.9	2964.51	4378.51	1439.88	2912.03	16175.4	1232.09	4191.35	0	6884.29	5503.26	5930.33	0	12657.1	656.688	5982.34
192.955	6.16	0	0	0	0	0	0	0	0	0	0	0	0	0	0	0	0	0	2775.36	0	0	0	590.382	0	0	0	0	0	1328.62	0	0	0	0	0	0	1479.3	0	0	0	0	0	0	0	0	0	0	0	0	0
351.887	14.32	0	0	0	0	0	0	0	0	0	0	0	0	0	0	0	0	0	0	0	0	0	0	0	0	0	0	0	0	0	0	0	0	0	0	0	0	0	0	155049	0	0	0	0	0	0	0	0	0
748.587	13.54	0	0	0	93305.1	0	0	0	0	0	0	0	4890.7	0	0	0	0	0	0	0	0	0	0	0	0	0	0	0	654221	0	0	9103.14	0	0	0	0	0	0	0	0	0	0	0	0	0	0	0	0	0
429.076	6.58	0	0	0	0	0	0	0	0	0	0	0	0	0	0	0	0	0	0	0	0	0	0	0	0	0	0	0	0	0	0	0	0	0	0	0	0	57643.8	0	0	0	0	0	0	0	0	0	0	0
551.26	7.88	0	0	59891.1	38751.5	0	27256	0	16315.3	46026.8	0	0	18936.9	0	0	109179	1265.06	31969.3	0	0	63225.4	30254.7	0	0	0	87495.1	19092.2	57813.9	24638.1	0	0	17576.5	0	216.324	14808.1	0	6384.72	16803.3	0	0	0	37168.2	0	31878.6	21502.4	0	108725	13539.1	0
86.037	1.03	8092.1	4014.09	4690.23	7071.67	6512.48	8140.4	6793.66	8300.4	3871.82	5172.4	3066.12	7407.45	0	4037.06	9102.87	2771.27	7706.12	5489.32	3780.63	4461.34	4873.04	3650.75	2890.08	7192.38	2152.5	3799.04	6085.07	5239.57	5094.83	4062.63	6632	4869.83	5227.15	2989.58	8012.67	4635.77	4297.89	5652.67	5585.78	3565.12	14341	3373.77	4943.15	17896.4	3552.02	8892.07	4285.28	4650.72
322.185	15.04	0	0	53717	19956.8	39581.2	42631.9	0	4454.01	0	19432.9	11111.9	16181.9	0	0	0	0	0	0	0	0	0	0	0	0	0	0	0	0	0	0	0	0	0	0	0	0	0	0	0	0	0	0	0	40360.6	0	0	0	0
408.217	6.76	11374.8	9893.09	10849.4	8316.42	7607.44	7224.05	3425.46	7207.98	4838.65	7444.55	5727.06	6360.75	10653.9	3780.62	11554.3	3019.48	2940.66	11400.3	5003	11237.1	7590.69	5358.49	2355.03	8912.04	12454.8	2508.44	8003.13	8285.48	5845.61	14314.5	7982.57	5514.98	4361.27	8977.84	7244.99	3667.46	6510.02	3963.1	6777.01	8160.7	0	10386.7	5031.48	9843.58	4897.91	6417.01	9001.69	5927.62
453.934	0.77	52227.2	53383.1	51127.6	50459.2	53786.5	51762.6	50464.9	51781.9	50804.9	53774.9	52741.1	49727.8	53481.8	57064.9	54127.4	55553.1	52097.1	51041.8	55367.4	48948.4	53224.8	52291.3	55387.9	49842.1	52583	56518.9	50664.5	48368.2	53513.4	50180.9	44445.1	56353.8	58182	52740.8	49839.9	54822.3	50296.7	51188.8	49214.9	56799.1	49215.8	55697.6	52591.4	45025.1	55396.2	47206.8	50336.8	51426.6
230.078	1.61	0	0	0	0	0	0	0	0	0	0	0	0	0	0	0	0	0	5802.54	0	0	0	0	0	0	0	0	0	0	0	0	0	0	0	0	0	0	0	0	0	0	0	513.395	0	0	0	0	0	0
165.08	1.04	25575.1	35330	17064.1	47671.4	30554.8	23121.1	37947.2	23593.4	36972.2	26000	21505.4	39145.6	31894.9	37424.6	29150.7	45001	23930.6	19816	39143	23309.5	14078.5	23587.8	30760.7	21989.5	32613.6	35703.3	39352.1	32716.7	31203.8	41153.9	39476.1	30985.7	42122.5	31098.7	29246.1	22116.1	37181.7	12061.3	59789.5	36977.7	35386.5	39493.1	42160.7	35303.6	13648.3	24926	32696.9	28133
633.332	10.22	29674.5	12791	39314.3	5378.31	24879.3	7880.46	14558.5	13301.8	15136.5	15473.4	6925.61	26411.1	9420.23	7885.65	16766.7	12945.6	15188.4	5715.73	9542.54	8069.95	11874.9	15912.6	14349.8	8985.91	21324.9	8020.31	12252.7	10315.5	9793.11	32225.4	3732.62	29551.8	15698.5	18592.2	13402.2	21112.1	9067.23	20830.7	49391	10706.8	33413.2	11501.5	14309.8	7978.88	8399.16	47997.3	21956.9	28052.4
100.016	5.01	0	5830.86	2588.32	0	1794.63	0	0	1876.03	0	0	4107.44	6127.28	986.044	0	2967.93	1141.33	616.775	0	1350.01	2806.17	445.176	0	4129.75	1593.38	1949.9	0	329.534	479.469	3256.68	0	0	0	693.303	1684.19	1002.15	477.848	0	729.188	3678.57	704.64	12868.6	3414.15	1945.06	9475.3	4396.55	0	30804.4	0
330.258	13.92	18271.7	22825.2	27513.5	26113	16137.4	51300.5	27752.3	13399.6	5774.64	18240.4	10407.4	16416.2	9893.55	13285.6	23092.8	13402.9	13772.5	13787.4	14890.3	40461.4	28554.9	6939.23	7823.02	34338.7	10644.8	14575.5	20501	13907.3	11706	10104.5	42459.6	23551.2	16571	3153.65	17163.1	3908.53	14015.8	7396.64	9341.12	18029	11834.1	25824.1	26790.2	20397.9	12888.2	32519.8	16288.4	24199.2
528.274	10	8909.97	6642.88	37035.9	0	15866.7	0	38408.2	5329.94	0	0	3992.45	10819.1	9174.6	4141.42	10015.8	3615.69	0	9508.49	0	3934.08	0	7496.27	12407.3	3860.11	14096.2	0	17452.7	0	3664.5	5866.41	0	27125.6	7480.08	12129.6	7854.34	48017.7	5197.39	3967.11	7507.18	3371.68	10930.8	3261.45	0	0	6686.14	30846.8	26001.8	14926.3
254.017	0.88	0	0	0	13881.1	0	5626.92	0	0	0	0	0	0	5254.34	0	0	0	0	0	0	0	0	1525.16	0	267.931	0	0	0	0	0	0	0	0	0	0	0	0	8362.86	56687.8	0	958.2	48329.7	0	1348.37	0	23569.1	0	0	0
606.339	10.43	21544	12970	38014.8	2813.55	27103.7	10403.7	14331.1	14479.7	13577.1	13988.3	14688.7	10357.2	13118.9	12822.8	11171.6	7263.68	8931.99	7168.81	13578.3	14282.8	11969.8	16149.7	7288.32	14827.7	18612.2	4440.71	10183.5	11497.4	16463.2	35659.7	4521.14	19871.2	11949.3	24003.4	17821.5	7488.09	7370.21	16566	13243.1	21939.1	16400.7	5813.81	5513.82	4842.86	12620.4	20116	32968.3	21668.7
795.569	11.61	69623.3	38539.5	38930.1	37056.4	63000.9	51630.3	37560.9	48513.2	39986.8	39848.1	38789.9	48558.4	46010.5	48161.9	47186.3	44061.1	42747.1	47678.2	45265.8	46776.2	43364.1	43022.7	47039.2	36335.8	64876.8	44090.7	53307	50703.7	33942.1	45955.3	61497	41628.8	34899	35529.1	52140.5	55897.3	37849.2	49408.2	66644.8	54653.2	49990	48901.9	40399.1	44425.7	46830.4	46140	38305	63973
256.004	4.99	9259.4	18210.7	0	0	0	0	1198.93	0	9642.4	8794.41	0	0	8551.82	0	0	0	586.035	0	1652.74	0	7647.53	0	0	0	354.749	0	0	25441.5	4818.42	31107.4	0	2494.08	7695.37	0	18323.7	0	1273.16	0	0	0	0	0	0	0	0	0	27673	0
266.158	12.63	86178.8	36251.1	41706.5	27923.5	37458.5	48415.8	25062.2	51478.8	30764.7	43479.1	33564.2	43171.9	46879.5	0	47531.2	46392.7	34219.5	52416.7	60288.4	29673.4	44514	45689.6	62943.4	34484.8	37352.4	48626.5	34337.3	38164.4	0	33238.7	25497.5	47774.8	34198.8	43101.7	34313.8	0	0	24392.9	55107.3	28784.2	51461.2	35732.6	32401.6	65934.1	35329.9	0	60699.3	0
521.925	13.2	0	0	14554.9	0	0	0	0	0	0	48059.7	6444.62	0	0	0	0	18176.3	61642.6	17412.1	0	0	0	0	11864.2	0	0	0	0	0	8696.09	9103.89	0	0	0	22955.5	0	0	0	0	0	0	0	0	0	0	0	0	0	12514.2
521.917	0.77	44459.9	45166.8	45433.3	46596	50158.9	49316.1	43463.1	48856.1	48119.9	49234.6	51767.8	47325.3	49208.6	53114.9	50146.5	50852	47334.9	47058.4	52819.2	46286.1	47195.4	46051.4	49285.6	44854.3	46601.6	48722.6	44741.1	44773	46921.8	46410.6	45670.9	49578.8	50698.6	52792.7	44479.7	50168.6	47650.4	46888.6	44990.1	50212	43223	49896	46323.8	41020	49677.6	41321.6	43223.5	44213.4
786.525	13.55	34825.9	18690.1	21775.4	14693.1	22403.5	18934.1	20986.4	9372.52	21945.5	14057	5635.51	15519.6	9385.57	22717.7	29279.1	9525.79	12899.8	5105.92	13797.2	5443.53	7124.62	7948.32	12956.6	6515.68	3895.52	12278.6	12492.5	7202.58	5570.02	6082.57	2337.06	13801.3	9391.19	7039.1	16551.8	5144.2	10472.2	8620.83	8425.55	12640.5	17227	22972.4	31064.5	11290.8	5166.57	22189.9	12030.7	22496.4
460.275	8.38	0	0	0	23692.2	34399.6	23775.2	28056.5	5350.84	0	32507.6	11097.1	24147.6	16578.8	30893.1	60581.5	26251	0	0	24882.9	0	0	0	0	0	0	0	0	0	0	0	0	0	8205.84	0	0	0	8323.71	5806.64	0	6500.04	0	0	53227.1	0	4054.27	0	0	0
385.946	14.89	0	0	0	5143.64	0	0	25467.9	0	0	0	0	0	0	0	0	0	0	0	0	0	6440.16	0	0	11819.2	0	0	21382.6	0	0	8327.09	30996.2	4117.05	6212.93	0	4410.67	0	3748.08	14573.7	0	0	0	0	11321.1	13696.3	0	0	58030.2	0
601.242	6.74	0	0	0	0	0	0	0	0	0	0	0	0	0	0	0	0	0	0	0	0	0	0	0	0	0	0	0	0	0	0	0	0	0	0	0	0	0	0	0	0	0	0	0	0	0	0	0	0
477.281	10.03	0	0	38144.8	0	0	0	38328.6	0	0	0	0	4005.41	0	0	0	0	0	5680.89	0	0	0	0	0	0	0	0	0	0	759.616	0	0	24825	0	0	0	80976	0	0	0	0	0	0	0	0	0	26173.2	0	0
382.041	1.02	14945.2	2433.35	6817.57	12975.4	17127.6	17820.4	9105.26	21867.2	5669.76	6528.21	5341.18	19906.7	3198.6	7156.91	16851.7	4439.84	10911.8	10427.5	4053.7	6597.8	8653.46	6245.52	6140.09	11381.8	4688.34	1571.01	5881.72	4635.76	6245.99	6889.27	6447.97	5668.86	7303.37	2822.51	9292.29	8841.8	6935.31	4012.33	6238.38	3158.6	15382.3	3024.2	7251.63	56074.7	1971.06	14855	11678.3	4836.11
444.082	9.12	0	0	0	0	0	0	0	0	0	0	0	0	0	0	0	0	0	0	0	0	0	0	0	0	0	0	0	0	0	0	0	0	0	0	0	15145.9	0	0	0	0	0	0	0	0	0	0	0	0
338.321	15.43	10163.8	0	277.155	880.135	0	0	0	0	3777.12	0	0	0	0	0	0	0	0	0	0	11762.6	3348.17	54652.7	0	0	6267.84	5828.18	40019.3	3807.99	7948.24	0	0	7747.89	799.874	0	20226.2	0	0	3121.06	0	2752.6	7077.98	0	947.069	5919.63	2393.74	3949.03	25976.7	3925.82
396.199	9.07	5473.97	6029.02	360.436	6622.52	1203.7	5660.36	0	0	589.748	5421.26	7121.11	3625.46	450.11	0	7076.5	2019.23	0	3618.02	2112.87	1865.9	3141.21	0	3649.25	0	6036.04	0	828.332	6798.83	0	5094.09	439.548	0	0	3638.23	4236.88	0	655.183	20709.2	4870	480.767	0	5749.52	6305.52	10683.9	0	13390.3	0	1753.31
126.104	5.84	9144.65	17574.9	3930.23	1083.07	3033.72	1367.74	3387.1	3786.93	3023.46	7502.26	859.373	1299.74	1688.38	2756.06	8613.72	7059.32	3148.3	1241.63	1033.69	1556.72	1051.67	0	838.921	0	1099.05	0	917.081	0	1690.83	761.112	884.411	4572.89	4846.02	2565.22	783.336	4340.08	7085.25	4330.72	3757.19	4116.88	2883.65	9129.35	6461.09	1809.77	4933.05	4597.3	2187.49	3920.51
152.048	5.61	1934.81	0	0	0	0	1898.34	0	0	0	0	0	0	0	0	0	0	0	0	0	0	0	0	0	0	611.904	0	0	0	0	0	0	0	0	0	0	0	0	10663.7	0	0	0	0	0	0	0	0	0	0
357.109	3.09	0	0	0	0	0	0	0	0	0	0	0	0	0	0	0	0	0	0	0	0	0	0	0	0	0	0	0	0	0	0	0	0	0	0	0	0	0	0	0	0	0	0	0	0	0	0	0	0
320.013	4.3	0	5541.79	3311.11	0	1110.71	0	0	6507.78	0	0	6480.06	10854.4	0	0	0	0	0	0	619.512	0	438.668	0	0	0	0	0	0	593.265	1569.22	1487.49	0	0	0	0	0	0	0	0	6422.56	0	0	0	0	5017.38	2299.26	0	12091.4	0
155.982	11.33	0	65573.9	55256.4	0	0	41254.5	0	0	50293.4	52977.9	0	0	0	0	0	0	0	0	0	0	0	0	0	0	0	22677.1	0	0	0	0	51580.4	0	0	0	0	0	0	0	0	0	64536	16804.9	0	0	0	47100.2	0	0
211.101	7.59	0	0	0	57062.5	0	0	0	0	0	0	0	0	0	0	0	0	0	0	0	0	0	0	0	0	0	0	0	0	0	0	0	0	0	0	0	0	4723.65	0	0	0	0	0	0	0	0	0	0	0
444.04	5.22	0	0	0	0	0	0	0	0	0	0	0	0	0	0	0	0	0	0	0	0	0	0	0	0	0	0	0	0	0	0	0	0	0	0	6161.61	0	0	0	0	0	0	0	0	0	0	0	0	0
794.458	8.86	0	0	0	0	0	0	0	0	0	0	0	0	0	0	0	0	0	13195	0	0	0	0	0	0	0	0	0	0	0	0	0	0	0	0	0	0	0	0	0	0	0	0	0	0	0	0	0	0
241.919	0.4	0	0	31468.5	0	19310.5	0	0	0	0	42305.9	0	57244	20426.9	0	0	25913.3	0	0	63894.2	0	0	0	0	0	43438.2	0	0	0	0	0	0	0	45571.3	57143.3	0	21856.1	20956.1	0	0	18040.1	0	0	56766.8	0	0	0	0	0
831.609	12.08	0	0	0	0	8844.43	0	0	0	0	0	0	0	0	0	0	954.526	0	0	0	0	0	0	0	0	0	0	0	0	0	9109.64	0	0	0	0	0	0	0	0	12990.1	0	0	0	0	0	0	0	0	27658.9
628.39	7.75	7172.04	12628.3	16163.3	32321.7	5624.48	25039.7	15062.2	24685.4	4669.34	8781.14	6185.99	12604.2	21115.4	4047.68	29486.4	558.293	11220.9	37833	9910.85	20196.7	16779.8	4110.84	690.462	12940.4	5606.74	5638.95	32970.9	20498.3	5552.44	4935.32	9361.98	4417.39	1914.45	6667.53	79914.1	1067.89	19962.6	9816.34	2166.46	6045.4	16664.9	18778.8	4972.43	30041	5095.59	0	26738.8	5824.19
274.119	10.07	0	0	0	0	0	0	0	0	0	0	0	0	0	2789.88	0	0	0	0	0	0	0	0	0	0	0	0	0	0	0	0	0	0	0	0	0	0	0	0	0	0	0	0	0	0	0	0	0	0
805.592	14.13	0	0	0	0	0	0	0	0	0	0	0	17082.2	0	0	0	6327.59	24941.6	13689.8	0	29117.5	0	0	0	0	0	0	0	0	0	0	0	0	0	0	0	0	16070.8	0	12546.9	0	0	0	1017.34	0	0	22222.2	0	50115.5
600.221	5.23	0	0	0	44190.1	0	0	0	0	0	0	0	0	0	0	0	0	0	0	0	0	0	0	0	0	0	0	0	0	0	0	0	0	0	0	0	0	0	0	0	0	0	0	0	0	0	0	0	0
511.267	8.12	997.016	24250	7485.13	35041.7	15644.8	48257.6	25482.9	39401	21480.3	18878.5	30273.9	32044.5	25472.7	5622.63	61497.1	515.369	0	16679	4523.28	97435.9	62500.2	14000	0	17134.8	82168.5	44283.6	0	32968.3	530.592	27123.7	91420.7	2262.79	1253.06	26643.3	41547.6	7088.81	18739.7	0	3828.45	0	42684.6	30287.2	39759.2	51730	0	69952	69778.9	0
596.308	12.27	574.049	4701.66	30805.3	2048.39	0	0	729.248	0	3488.38	870.076	0	7195.81	522.743	0	0	8376.06	932.882	0	0	2897.32	0	0	480.357	753.968	74764.2	570.972	14285.3	6727.04	511.858	2375.35	8731.83	2665.08	1583.93	831.43	0	0	351.204	22781.3	0	0	7007.13	3911.69	11141.8	3467.04	882.26	19754	7729.92	7306.35
745.487	7.7	0	0	912.877	46581.7	8047.12	2826.88	4113.46	0	0	1359.48	0	4974.28	3117.86	0	37462.6	0	15535.7	0	0	11895.5	0	9649.58	46157.9	0	14448.5	16935.4	13899.7	0	0	0	0	0	0	1966.29	0	0	0	0	0	0	27264.6	0	38378.6	0	0	1459.94	17196.5	16395.6
72.021	0.83	14887.3	33643.5	27143.9	36374	17876.1	20980	18322.2	18177.3	13097	13420.1	14845.7	19242.7	13915.3	19936.8	26327.9	17320.1	13646.8	9671.92	22746	14912.7	18809.6	13379.9	12561.5	25841.5	12893.6	17982.9	21040.8	14127	23570	17940.6	31554.9	13228.5	5472.84	8649.88	16240.6	6186.58	12449.9	24149.3	17096.5	13215.3	12705.8	21602.3	16127.9	20436.1	16721.5	27853.3	17564.9	17359.7
482.255	6.58	0	0	0	1830.25	0	0	0	0	0	0	0	0	2617.5	0	515.661	0	0	1141.22	842.15	0	0	0	0	0	0	0	0	0	0	0	0	0	0	0	0	0	0	0	0	0	0	0	0	0	0	0	0	0
592.33	9.04	0	0	0	0	0	0	0	0	0	4998	0	0	4210.78	0	3417.05	0	0	0	0	1418.47	61345.3	0	0	0	1408.66	0	603.841	3578.31	0	0	0	0	0	0	0	0	0	0	0	0	0	0	0	0	0	0	0	0
635.273	7.25	0	0	1262.8	53508.9	0	0	0	0	0	0	0	0	0	0	0	0	0	0	0	14873	0	0	18691.7	0	23822	9286.64	29159	0	0	0	0	0	0	0	0	0	0	0	0	0	4962.93	0	0	0	0	0	3930.8	0
694.312	10.85	37998.9	44297.5	40059.1	13118.8	44465.5	23908.5	34627	40312.6	29654.3	38174	32325	34260.5	40850	33282.3	39902.9	37857.9	31997.8	22210.9	32167.8	21523.6	27006	30707.6	22453.4	24832.2	36852.2	12320.6	22708.5	25859.2	31842.4	33119.6	13508	35537.6	32189.8	32797.3	30240.6	31527.2	35070.9	31282.9	36381.6	37735	21382.8	27147.9	25428.6	20558.5	35373.7	36318.7	36512.5	39108.5
155.981	15.45	0	90392	45650.3	0	81278.9	0	0	0	35562.9	26183.3	0	0	0	0	0	0	0	0	0	0	0	0	0	0	0	0	0	0	0	0	0	0	0	24710.4	0	0	59469.4	0	0	0	0	0	0	0	32556.1	0	0	0
270.097	1.04	7798.74	25257.8	15949.6	35982.5	14826.1	15668.8	11191.6	12420	7730.32	9290.57	7335	10232	9411.67	13474.6	16425.9	11409	5536.2	7576.14	10346.1	11743.5	12474	9383.97	10656.4	12426.3	9717.1	13509.2	10014.1	8229.68	24260.2	11843.8	21710	8232.9	7800.84	8878.22	9548.7	12684.2	9556.27	24555.9	19712.8	8520.18	10166	12679.4	13155.7	6169.97	13083.1	13964.2	7044.16	10829.9
198.972	13.85	22643.2	0	0	0	25665.2	9290.72	0	0	0	0	0	9812.88	0	37533.7	0	0	5396.46	0	0	0	0	0	0	35213.1	14787.3	0	0	59190.9	0	0	35755.9	0	7199.49	0	0	0	0	0	12640.6	5729.63	0	21709.8	0	10592.6	0	0	0	0
599.298	10.85	41420.7	44911.8	44275.2	12210.6	40326.8	21582.3	28793.4	34551.6	27012.8	36649.5	27376.3	31768.8	39244.2	31008.8	37703.6	30238.4	29331.6	21141.5	27834.8	19131.6	25880.5	27794	19572.7	19194.6	37452.1	11031.8	19627.4	24262.5	31107.5	29302.3	12010.8	34525.9	30036.7	33593.7	31438	32009.6	33807.5	29975.3	33194.4	33658	18047.7	25671.5	24437.3	17032.1	35019.8	36776.4	38128.7	35610.4
365.219	13.95	33152.2	44518	36404.2	40265.8	28842.8	43647.9	34391.9	30306	13857.5	52796.1	21394.7	39579.2	16397.6	14640.8	33288.4	31205.6	25523	35870.6	23494.8	26400.1	36608.6	9574.17	9482.65	29508.5	23873.1	24449.7	40501.7	21708.5	15653.2	14598.7	40245.1	19764.7	24044.1	4489.52	22926	7895.86	32013.7	6383.36	27696.8	30197.4	21158.3	37488.7	33593.8	28600.7	21322.9	40645.6	26817.2	23487.8
471.286	8.6	0	0	13103.2	5276.04	15403.1	0	10396	918.999	0	0	0	3319.6	1539.37	0	12178.1	0	0	3772.44	0	0	0	0	6300.53	0	0	1487.2	8517.34	0	755.315	0	0	23849.1	2438.67	0	0	42947.4	0	4194.84	1454.79	0	32044	0	527.288	0	0	27294.1	0	4833.6
385.942	0.77	44076.8	46784.8	48028.6	47318.1	49468.6	47218.7	47975.4	48524.9	44819.1	48706.9	49501.6	45571.2	48533.7	52782.6	49393.4	52968	44708.9	46168.1	52309.9	48280	47465.4	46817.2	48291.6	47141.7	47604	49391.9	46436.2	45053.6	45734.7	44347.9	42736.6	49284.4	53737.4	51179.2	44400.4	47855	44077.1	47078.1	45942.6	53195.2	45143.5	49968.9	48742.3	44925.4	50123.2	44068.4	46895.6	46221.3
181.981	0.77	40607.7	40376.9	47185.8	44170.3	44441.8	49271.4	46781.9	41319.2	42581.4	46349.2	45876.3	49625.6	39375.3	44424.3	44265.9	42417.9	46789.8	36960.8	46454.2	42313.9	44491.4	44623.3	41308.4	44748.6	42248.6	41409.4	39683.9	41503.2	38198.7	44433.5	39102.2	44440	44346.1	44376.2	42585.6	41809.7	44562.9	43447.9	38877.3	43940.8	46480.4	45256.3	47200.2	45422.6	39477.6	42257.1	42014.4	45330.9
190.102	6.66	0	0	0	0	0	0	0	0	0	0	0	0	0	0	0	0	0	0	0	0	0	0	0	0	0	0	0	0	0	0	0	0	0	0	0	0	0	0	0	0	0	0	0	0	0	0	0	0
95.012	14.6	0	0	232484	0	0	298887	0	318796	0	319977	0	342925	210837	0	314884	257898	5739.07	0	227630	257269	0	51579	0	263145	2589.96	209732	0	230092	183908	26427.4	268911	0	0	154949	294059	0	107422	267950	248114	0	227690	302421	0	0	219241	228343	170237	199179
200.015	5.68	0	0	942.623	0	16510.7	0	0	8520.95	2678.4	0	0	4209.16	0	0	3707.59	0	1184.85	0	463.12	0	0	1588.58	1472.56	1315.33	2300.7	0	783.746	0	0	0	0	0	0	18312.2	4915.78	564.404	2693.06	0	0	1417.7	2079.01	0	0	7741.05	0	14601.1	1218.11	2165.1
356.172	14.74	0	14289.7	0	17904.1	0	0	30418.5	0	0	25674.8	0	23034.1	0	12097	28154.5	15115	7340.06	8950.65	10699.5	11517.1	15001.5	0	11572.8	18540.5	0	5554.7	17200.3	0	0	0	15531.9	6267.94	0	13880.4	41952.2	0	9216.51	0	0	0	0	18852.3	14875.3	24861.5	0	0	0	0
198.971	11.08	0	0	13543	7286.94	0	0	0	0	0	0	0	11924.3	12348.8	9614.15	8458.65	8408.45	0	0	13161.6	12071.7	17156	973.994	707.683	0	805.589	0	0	0	13979.2	9024.54	0	0	7726.26	25250.2	0	0	0	0	0	0	0	0	12126.4	5085.47	0	15380.5	0	0
385.947	8.73	0	0	0	7721.47	0	0	0	13962	0	0	0	0	0	0	0	5217.3	0	0	0	0	0	0	0	0	5421.19	0	8020.78	0	0	0	0	0	36320.2	0	0	0	17196.7	0	3668.99	0	0	0	0	0	0	53690.6	0	46991.8
349.063	3.76	0	0	0	0	0	0	0	0	0	0	0	0	0	0	0	0	0	0	0	0	0	0	0	0	0	0	0	0	0	0	0	0	0	0	0	0	0	0	0	0	0	0	0	0	0	0	0	0
387.726	0.87	34438	44902.9	48030	34616.2	43265.1	42155.1	48509.6	45687.9	45012.7	49118.1	52619.4	39635.3	43502.3	41335.3	29834.9	41405	40612	41373.5	37042.4	38337.1	41143.9	40323.7	38823.6	38113.3	30664.2	34482.1	40049	43373	45604.1	41091.3	29610.1	40464.6	33801	46520.3	40949.7	36736.4	33455.2	29516	39014.1	45964.5	37795.3	40560.8	31575	35724.9	36815.8	46338.4	44057.5	41835.3
262.016	3.78	0	0	0	0	0	0	0	0	0	0	0	0	0	0	0	0	0	24664.5	0	0	0	0	0	0	0	0	0	0	0	0	0	0	0	0	0	0	0	0	0	0	0	0	0	0	0	0	0	0
363.013	7.8	33955.8	44167	53603.1	45549.1	40572.4	49005.6	41977.4	46866.1	34019	42711.1	48209.6	42554	40837.9	43047.7	33826.1	34858.1	31040.9	33902.8	46789.4	34653.4	33497.4	35515.1	33574	35239.7	34490.1	30940.3	32452.2	33526.4	38122	35881.3	31186.2	35971.2	39600.4	38566.1	37755.8	35978.4	35337.8	39924.2	43745.6	46762	39514.9	39257.5	42357	46678.5	38126.6	44620.9	39068.8	34767.2
647.336	6.81	0	0	0	56466	1117.85	0	0	0	0	0	0	642.906	19158.1	0	13431.4	0	4151.32	0	0	9487.15	0	36733.9	5195.05	0	34082.8	0	2445.22	0	0	0	0	0	0	0	0	0	0	0	0	0	8718.1	0	5005.17	498.222	0	0	74394.5	7018.25
290.176	5.78	26118.6	12292.8	9651.5	15714.5	11280.3	8051.76	14373.6	10494	19810.4	16772.5	0	13148.7	8028.83	12230.6	22723.3	13878.7	15019.9	10214	8346.91	8530.47	8883.35	11725.4	17782.6	7123.52	7859.82	10474.5	10179.7	7346.24	5063.47	6531.6	5993.14	10805.6	11259.3	10279.6	19368.4	6251.32	15175.1	6126.43	9371.04	9510.56	8322.37	14616.4	15233.8	9308.06	8235.49	13870.7	10257.2	15284.9
192.954	0.51	0	0	0	24594.7	83368	0	0	0	0	0	0	0	39587.4	0	0	0	0	0	0	0	0	0	0	0	0	0	0	0	0	0	46564.7	0	0	0	0	0	0	0	0	0	0	0	0	0	0	23761.7	28183.8	2781.24
329.787	0.87	45559.1	56762	65364.2	45948.4	57996.2	57476.3	64660.9	57428.1	60988	60823.6	66416.2	59955.6	57948.6	59173.2	43110.5	54986.9	54075.6	53685.1	49237.2	54901.6	56288.4	53382.4	51782.8	54374.5	41443.5	47989	58390.4	56356.1	56678	52159.3	38913.3	55733.5	42728.6	56650.8	58463.3	47489.4	44476.7	38841.7	50162.4	60267.8	52471.3	53677.5	42855.7	46871	49328.5	65547.3	59556.5	54542.8
472.254	9.01	0	0	21884.4	0	0	503.845	0	0	716.155	0	0	0	0	0	38256.5	0	0	13102.4	0	0	0	0	0	0	0	0	0	0	0	0	0	10050.7	0	0	0	26109.3	0	0	0	0	17748.8	0	0	779.871	0	20596	0	0
206.131	10.05	0	0	0	0	0	0	0	0	0	0	0	0	0	994.74	0	0	0	0	0	0	0	0	0	0	0	0	0	0	0	0	0	0	0	0	0	0	0	0	0	0	0	0	0	0	0	0	0	0
300.122	5.92	29176.3	21295.4	18952.6	14735.3	18861.9	15102.2	29120	12717.6	21296.1	20497	6753.23	14380.1	17342.2	27560.2	30144.5	15658.2	17922.5	8436.75	12372.8	8545.72	11170.5	8128.36	13501.4	9155.5	7963.88	9626.77	10548.7	8036.73	7980.56	7265.41	6205.45	14444.7	11411.2	10643.8	25036.3	6306.39	15163.6	9433.79	12225.2	12316.4	12085.8	23206.3	25427.8	11069.4	12273.3	29133.4	12859.4	22330.2
249.97	8.63	0	0	0	0	0	48624.1	0	0	0	360459	0	0	0	0	0	0	0	166162	0	0	0	0	0	0	0	0	0	0	281097	262828	0	0	0	0	0	0	0	0	0	0	0	0	0	0	0	417873	0	282960
308.058	5.5	0	0	0	0	0	0	0	12613.8	0	0	0	0	0	0	0	0	0	0	674.351	0	0	0	0	0	0	0	0	0	0	0	0	0	0	0	0	0	0	0	0	0	0	0	0	0	0	0	15307.3	0
400.23	8.28	0	0	0	0	0	0	0	0	0	0	0	0	0	0	0	0	0	0	0	0	0	0	0	0	0	0	0	0	0	0	0	0	0	0	0	0	0	0	0	0	0	0	0	0	0	0	0	0
252.025	5.05	475.721	1988.9	1441.05	0	0	0	0	1258.12	0	0	2827.62	3997.5	0	0	0	737.511	0	0	0	1182.54	0	0	2211.9	0	2049.43	0	664.184	0	2401.57	0	0	0	0	0	0	0	0	0	2967.08	0	12344.4	0	0	7582.56	2790.68	0	23893.3	0
166.063	5.2	0	11649	16698.6	56938.1	0	21856.5	28294	0	9035.69	0	8188.21	28253	0	0	27803.4	0	0	4104.79	8236.26	0	0	6332.87	9539.79	8049.38	3783.73	8861.94	13298.4	6480.86	10339.5	14714	25344.1	0	9976.48	8224.83	20224.9	6868.21	6735.31	5036.8	21675.3	5370.87	23437.2	6882.51	9463.56	35727.9	0	14427	8154.48	0
652.338	11.2	39100.2	37880.4	60283.4	11234.2	44340.4	18235.8	32654.1	22801.5	23191.5	22059.1	19014.8	38420.6	27258.1	26915.9	33588.1	28092.3	27620.9	16237.3	18228.3	18558.1	16877.8	26434.9	20961.2	18186.7	39982.5	11141.8	21135.3	18445.7	16409.9	35448.4	8909.58	39326.1	25914.5	29550.6	30457.2	25965.1	30871.4	24969.8	48431.1	25207.1	20972.4	22541.8	20736.3	18188.2	25187.7	48767.6	35912.5	34045
99.964	1.11	14647	28596.3	0	74702.3	0	29265	38728.4	32944.1	19393.9	0	47546.2	52523.2	79431.2	41663.8	57576.9	0	38306.5	34543.1	0	62689	17261.8	0	21614.3	0	0	32924.1	43290.8	49066	41430.8	67435.9	30084.3	0	0	39697.3	0	37396.4	69163.9	57425.7	30078.1	38217.7	22780.7	52397.5	19218.9	67683.8	0	36340.9	44622.7	109570
175.964	0.63	0	0	0	0	0	0	0	85666.6	0	0	0	0	0	0	0	0	0	69199.5	0	0	70485.9	0	0	0	89582.9	0	0	0	0	107803	0	0	0	0	40064.4	42170.4	66434.9	0	0	0	0	0	0	0	0	0	0	0
747.342	7.77	0	0	0	55200.7	2459.49	1312.59	2039.07	0	0	0	0	2324.17	2850.63	0	12715.6	0	5190.2	0	0	8797.61	0	8340.59	28690.7	0	23148.9	14970.9	12347.6	0	0	0	0	0	0	1204.12	0	0	0	0	0	0	20992.1	0	17007.7	0	0	0	10627.7	5770.39
112.016	1.02	18826.4	5536.68	8413.78	23329	27993.1	20709.7	19098.6	19555.3	6928.67	13715.9	5822.86	23085	5187.31	7936.59	17712.4	7671.45	23669	14559.2	6819.93	6894.61	13445.8	8161.52	12117	22002.9	4682.88	7548.62	16497.3	12921.1	12083.9	11128.4	9777.98	14194	14915.2	4507	19208.1	13440.9	13282.4	13688.9	21349.3	4955.17	62037.7	5283.76	13684.8	55491.3	4773.37	20284.4	11955.6	10122.3
748.582	12.53	0	0	848.98	0	0	0	0	0	0	0	1762.52	0	8260.97	0	0	0	0	0	0	0	0	0	6686.79	0	0	0	0	0	0	0	0	0	0	0	967.549	0	0	0	0	0	0	0	0	0	0	0	0	0
793.439	0.87	33444.1	40344.5	43412.6	31339.2	41524.6	42521.1	45286.8	42414.8	42151.2	41419.9	52048.4	41534.4	39020.7	44617.4	27235.5	37899	37663.2	37596.7	31188.9	37148.8	40692.6	35245.5	36344.5	36858.9	25053	33609.5	39859.7	35713.6	43186.2	37240.2	23324.1	36975.6	29398.8	40553.1	40634.4	33556.9	29295.7	25836.1	36718.3	43743.7	35283.4	38414.6	28132.5	29034.1	35512.7	43930.5	40986.1	38349.1
331.066	7.79	0	0	0	0	0	0	0	0	0	0	0	0	0	0	0	0	0	0	0	0	0	1549.98	0	0	0	0	0	0	0	0	0	0	0	0	0	0	0	0	0	0	0	0	0	0	0	0	0	0
797.433	0.87	39230.5	45053.1	49866.3	34597.9	46614.7	47501.2	52366.5	47814.6	49203.1	48617.4	59057.5	46660.4	43906	53064.8	30459.1	42553.5	41877.1	42762.1	37320.9	42344.6	48658.9	39765.3	42085.6	42505.6	30127.2	38383	46584.2	40449.5	50192	43183	27242.2	41730.2	34434.7	44814.8	45067.5	36536.1	33350.2	28949.8	40778.6	49987.5	41231.9	45803.5	31127.1	32419.7	40177	50702.7	46117.4	42872.4
474.296	15.41	92114	98462.8	160222	166716	81144.2	198118	0	80943.3	102890	80800.6	0	98192	77664.4	57063.7	51829.4	38797.3	0	0	47825.6	0	0	0	115294	0	96355.9	133362	119927	141137	0	0	92126	0	0	0	0	0	0	0	73082.3	81613.9	0	0	0	0	111570	0	0	0
232.133	5.26	14891.7	16038.5	6460.02	7011.95	7194.88	4874.85	5336.72	6217.62	10045	10500.6	0	6526.57	0	6355.63	14841.9	9350.99	7704.21	3100.2	5359.79	2970.62	3472.29	3418.14	4266.57	1362.86	3627.44	1610.66	3923.71	2773.37	2972.37	2317.98	2333.95	8904.08	6418.54	4411.67	4079.28	4385.89	9351.53	5483.13	6796.41	4912.14	4835.17	10640.3	11738.4	3608.48	4170.9	9692.32	5932.61	11606.6
226.062	5.84	12008.7	19972.3	5528.9	3171.29	4080.43	2060.65	4712.17	4342.44	4546.4	8778.53	1153.38	2917.6	2881.62	3798.34	9329.35	7524.54	4984.3	2251.02	2412.65	2744.24	3092.61	0	1951.17	0	2422.46	694.707	2057.63	1180.85	2373.56	1011.26	1719.06	7240.35	5872.51	3466.23	1643.96	5178.98	9850.54	4279.23	5525.83	5593.19	2861.16	11492.2	8331.37	2604.54	4628.74	5323.25	2939.88	4475.51
663.164	3.87	0	0	0	0	0	0	0	0	0	0	0	0	0	0	0	0	0	51021.9	14946.8	0	0	0	0	0	0	0	0	27902.5	0	0	0	0	0	0	0	0	0	28629.5	0	0	5784.15	0	0	0	0	0	0	0
343.067	6.73	0	0	0	0	0	0	0	0	0	0	0	0	0	0	0	0	0	0	0	0	0	0	0	0	0	0	0	0	0	0	0	0	0	0	0	0	0	0	0	0	0	0	0	0	0	0	0	0
125.999	0.89	0	0	0	11778.7	0	573.284	0	0	0	0	0	701.839	3865.97	0	5158.29	0	0	898.605	0	6402.58	1159.53	0	0	0	875.215	11552.3	3188.29	2222.38	0	0	8972.24	2986.18	0	0	308.493	0	2724.94	1098.43	0	0	5871.04	833.05	0	9312.92	0	939.07	4874.64	0
607.316	10	20609.5	23141.6	24708.1	1435.47	20082	6758.33	8709.35	10614.5	9423.22	7908.53	10499.1	13594	16251.1	7515.16	15262.2	4476.63	9308.6	6905.63	6800.17	12417.6	6349.15	14269	7875	7089.03	25117.3	5255.21	10485.6	9464.1	7220.17	15610.7	2417.09	19055.3	10053.9	19809.1	18809.5	7109.5	10400.8	7028.43	15632.9	8846.12	12493.4	8866.55	7324.04	7126.8	16225.4	13689.8	45635.1	29874.6
557.343	8.85	0	0	0	0	0	29539.2	13397.3	0	0	3613.95	0	9337.07	0	12761.2	18075.5	0	0	0	0	0	1042.31	0	3787.75	0	9555.64	15783.7	69171	0	0	0	0	0	0	0	0	0	11511	0	32520.1	0	0	0	0	0	0	17002.5	0	522.59
373.087	3.67	0	0	0	0	0	0	0	0	0	0	0	0	0	0	0	0	0	0	0	0	0	0	0	0	0	0	0	0	0	0	0	0	0	0	0	0	0	0	0	0	0	0	0	0	0	0	0	0
557.314	10.41	27391.1	17493.6	30128	7049.68	30080.1	8663.07	20334.7	16884.9	18370.8	21218.3	9141.32	28443.9	12142.8	13017.7	20461.1	16611.4	13919.1	8927.92	11899.5	9962.02	12657.1	15958.8	13937.5	10570.6	21146	9224.99	14607.1	14561.9	0	33810.8	5116.22	32257.4	18518.2	17644	17298.8	19816.1	12011.1	20214.7	48837.5	7562.2	34793.9	13550.1	14169.3	10655.4	9082.96	46105.3	21614.6	31918.1
120.043	11.37	0	0	0	0	0	0	0	0	26840.6	0	0	14566.4	1457.25	0	0	0	0	0	0	0	0	0	0	0	0	13304.5	0	0	0	0	0	0	0	0	0	0	5392.68	0	0	0	0	13799.4	0	0	0	0	0	0
582.333	10.22	26692.9	11577.1	33507.8	0	18517.8	5660.56	16674.9	10720.1	12028.3	12647.8	5108.46	18523.9	0	7509.13	0	14254.8	12631.3	5918	5128.64	6989.57	8711.88	12757.8	11824.9	7180	18652.7	6873.38	11113.5	10069.5	7708.33	25824.3	0	24376.5	13009.9	15983.5	12000.1	18907.9	8078.85	17530.8	43147.2	8320.42	27393.1	10179	9176.44	6406.33	7277.01	36116.3	17196	22715.4
446.257	8.9	23411.2	0	5395.51	0	20075.8	12781	16230.9	0	11431.9	0	3916.31	10007.5	8291.16	0	0	0	0	4409.65	12627.8	0	0	0	9146.5	0	0	13447.8	6605.05	0	0	0	0	0	0	0	0	0	0	0	0	3630.4	0	0	20678.4	0	0	0	0	19200.1
369.059	5.12	0	0	0	0	0	0	0	0	0	0	0	0	0	0	0	0	0	0	0	0	0	0	0	0	0	0	0	0	0	0	0	0	0	0	0	0	0	0	0	0	0	0	0	0	0	0	0	0
629.261	8.26	0	0	4689.24	10894	4295.31	42323.6	18961.5	0	1664.57	1272.79	0	2204.64	0	7742.36	11898.8	4444.82	8324.28	0	0	9065.61	2736.84	0	11591.9	0	8589.51	19154.8	45493.5	0	0	0	0	0	2620.23	1593.62	2364.92	0	19336	0	59328	0	0	0	2762.63	5772.63	0	6675.95	0	0
613.275	10.86	48964.2	39642.3	39191.2	7648.94	38530.4	15181.8	23081.2	21018.6	24131.8	28450.7	15678.3	19746.1	27236.7	20724.8	30796.1	27790.4	28710	15634.7	25976.3	14108.9	22445.4	24463.6	15427.4	16192.8	40344.9	8443.61	13861.9	21404.4	22699.6	23792.3	8497.54	35764.6	34873.3	39490.2	27447.3	27157.5	30282	26831.7	20147.6	25007.5	12511.5	19941.6	21066.8	11809.3	31613.7	30933.7	36612.1	33099.9
249.969	9.45	25942.8	0	0	0	0	0	0	0	0	0	0	0	0	0	0	0	0	0	0	0	0	0	0	0	18777.9	0	0	0	14450.7	83329.2	0	0	0	0	0	0	0	0	67740.3	0	0	0	0	0	150029	0	0	0
725.359	7.77	0	0	0	46503.6	1332.79	997.98	620.758	0	0	0	0	545.831	900.497	0	8675.55	0	3049.73	0	0	6595.56	0	5252.74	21848.8	0	18390.8	9630.53	8840.99	0	0	0	0	0	0	874.933	0	0	0	0	0	0	15043.4	0	12586.4	0	0	0	8831.72	3553.09
102.03	1.02	0	0	0	0	0	0	0	0	0	0	0	0	0	0	0	0	0	37726.7	0	38359.3	36175.8	0	0	50255.5	0	0	0	0	0	0	45901.7	0	0	0	0	0	0	0	0	0	0	42148.5	0	0	0	0	0	0
626.321	10.62	29422.8	22751.7	25462.4	4900.67	27008.3	10214.8	0	20052.7	14254.9	16698.6	12970.8	15011.6	20239.7	14639.5	18862	14222.2	16407.2	8068.16	0	9390.77	11880.8	12143.5	8256.38	9596.55	32461.4	3230.1	9238.49	11145.7	15099.1	18577.6	3047.98	19490.9	16814.9	17722	16544.6	17707.3	18600.9	12421.1	18370.7	20769.8	0	11006.1	10910.3	7025.57	19912.4	19849.5	30327.1	21055.5
189.08	6.77	9351.3	258.299	0	0	0	594.876	1638.16	0	1029.45	0	0	0	3736.02	823.984	26098.9	0	0	0	0	0	0	2497.92	0	0	0	0	801.278	2323.3	0	4159.66	0	3912.87	1810.62	0	967.644	14367	0	571.74	0	0	0	0	0	0	0	0	581.114	0
396.164	13.95	13509.9	17380	11303.5	22804.7	5944.62	21348.8	7219.48	3995.84	904.529	19343.1	1457.72	11788.8	0	0	7126.47	4594.21	4638.32	6287.74	2298.08	4558.69	15003.1	0	0	6877.08	5237.87	4560.7	23909.1	0	748.406	496.228	24360	2188.19	3707.35	0	5262.31	0	6415.93	0	7476.69	7341.88	0	24353.9	12471.3	5426.4	3685.34	20696.3	4517.12	0
482.313	13.99	0	719.75	2346.19	3242.14	0	57082.1	0	6506.18	223.791	0	0	0	0	0	1525.79	0	0	0	0	3483.84	0	0	462.723	0	82933.9	39241.9	74617.3	10856.5	0	0	5040.26	0	0	0	0	0	0	0	18798.7	0	31534.5	0	0	764.694	0	38395	0	732.917
528.274	8.83	0	0	0	0	0	0	6429.53	0	0	0	0	0	0	0	40946.6	0	5895.52	0	0	0	0	12282.3	45872.2	0	0	8360.41	0	0	0	0	0	0	0	0	0	0	0	0	0	0	8919.26	0	0	0	0	0	0	0
807.838	4.79	532.761	0	3069.33	3751.13	16657.1	2154.56	0	6328.6	0	0	10229.4	2992.4	3349.27	4867.63	0	4184.49	3017.78	484.999	18385.3	0	1398.57	30735.8	10827.7	14281.6	0	4498.78	2912.66	5888.4	6708.05	19808	2941.91	1611.89	935.945	0	9733.52	0	0	13512.6	0	10753.2	4153.13	12534.2	6716.49	5970.24	0	0	3886.48	2185.52
120.044	12.17	0	0	0	0	0	0	0	0	0	18266.1	0	0	4903.36	0	16673.5	0	0	0	14748.6	0	0	0	0	19095.3	0	0	3964.06	0	0	48.4416	0	0	31574.3	0	1614.78	0	5289.92	0	0	0	21194	0	0	0	0	0	13400.7	0
647.336	7.44	0	3907.04	10436.9	13003.8	0	8480.74	1807.17	6562.33	7582.54	4034.25	0	4435.06	0	0	13353.9	0	0	0	0	11110	9442.94	0	0	0	32108.3	3648.02	14656.9	9578.65	0	0	8664.57	0	0	452.184	0	3705.09	2876.81	0	790.584	0	9380	1118.07	0	4879.28	0	9727.15	57096.4	0
249.969	15.8	26050	0	0	0	0	0	0	0	0	0	0	0	67381.5	0	0	0	0	74050.8	0	0	0	57442.5	0	0	0	27723.3	0	29896.1	0	0	0	0	0	0	30974.1	0	0	0	18654.5	78301	0	76123.1	0	0	0	0	0	98381.9
574.059	7.79	27300.9	34628.4	46357.7	39091	35369.1	45832	32013.8	33451.5	26917.4	32677.4	35617.4	30367.6	27236.2	33667.4	23172.2	27352.7	22498.5	26037.3	32290.3	24577	24347.2	26516.3	24073.1	29408.4	23936.2	24846	21328	22627.5	29502.1	28560.9	23394.8	28459.8	33217.8	29695.5	29281.7	29051.2	27439.9	32137.8	39931.7	41856.7	31427.7	32594	36351.3	40900.9	28019.5	42976.7	27937.7	26721.3
863.421	5.19	0	0	3985.69	908.421	8693.84	0	0	7270.17	497.811	1527.57	10502.8	3453.19	6783.48	2118.11	6878.17	3754.12	1969.53	4386.93	7618.58	5158.6	581.135	5926.4	2586.8	6703.41	0	945.892	3182.24	6590.16	6720.14	9524.95	770.545	1294.4	521.971	10364	6563.86	0	0	280.546	0	7057.43	2252.71	1446.62	3047.42	0	0	0	5875.97	4891.43
424.184	5.45	0	0	0	4268.77	0	0	0	0	0	0	0	0	0	0	0	0	0	0	0	0	0	0	0	0	0	0	0	0	0	0	0	0	0	0	0	0	0	0	0	0	0	0	0	0	0	0	0	0
338.322	15.24	0	2957.89	277.155	0	0	37596	0	0	0	973.392	0	1120.46	0	21600.4	0	8142.53	0	0	12850.8	0	0	0	0	0	0	0	0	0	0	0	0	0	0	0	0	0	0	0	0	0	0	0	0	0	0	0	0	0
493.271	8.6	0	0	10802.5	4464.57	12674.7	0	8642.39	528.691	0	0	0	2843.78	1021.36	0	10317.7	0	0	2535.49	0	0	641.875	305.797	4590.76	0	0	1593.54	5542.74	0	1274.34	0	0	17734.1	2034.05	0	0	33037.5	0	3195.78	1056.92	0	22403.2	0	531.47	0	0	20659.7	0	4560.17
805.59	12.07	0	63531.5	0	0	0	0	0	0	0	87647.8	0	23516.1	0	0	0	0	20778.5	0	0	0	0	0	0	0	0	0	0	0	0	0	0	20179.4	0	0	0	10486.1	12104.1	0	766.83	8938.21	0	0	0	9787.46	0	5933.36	0	0
451.937	11.24	1822.8	0	0	0	0	0	0	450.811	0	0	1849.51	0	0	0	0	0	0	5367.66	0	0	0	0	0	0	0	0	0	0	732.351	0	0	0	0	0	5826.28	0	0	0	0	0	0	0	0	0	0	0	0	0
265.998	1.02	4646.02	1631.18	2992.07	10806	5307.9	8152.2	4362.94	10537.4	3207.06	3658.84	6845.13	9803.28	8971.94	6575.09	12425	2780.58	1727.2	9808.48	4206.47	8206.62	2715.96	6279.68	1653.86	2682.71	6005.03	570.237	2710.86	2547.38	3499.14	6757.37	4021.23	2968.46	2894.62	4743.79	4208.63	3192.89	8162.14	4261.08	912.868	5652.92	2122.38	3779.04	3315.14	28735.5	1070.41	4674.69	11271	4037.45
120.044	11.75	0	0	9495.09	0	0	0	0	0	0	0	24417.6	0	0	11915.6	0	16560.2	0	0	0	15166.6	0	0	0	0	0	0	0	0	0	0	0	0	0	0	0	0	0	0	0	7203.22	0	0	15629.3	15478.8	0	0	0	0
566.114	4.9	0	0	0	0	0	0	0	0	0	0	0	0	0	0	0	0	0	0	0	0	0	0	0	0	0	0	0	0	0	0	0	0	0	0	0	0	0	0	0	0	0	0	0	0	0	0	0	0
470.19	5.45	0	0	0	3869.66	0	0	0	0	0	0	0	0	0	0	0	0	0	0	0	0	0	0	0	0	0	0	0	0	0	0	0	0	0	0	0	0	0	0	0	0	0	0	0	0	0	0	0	0
120.044	10.86	10292.5	4405.91	0	0	9667.34	0	0	13371.5	0	4643.94	9891.59	13372	0	0	7380.58	0	4407.52	0	0	5110	0	0	0	0	24474.1	0	7716.95	0	12885.6	0	0	0	15341.3	0	0	0	3776.38	0	0	9466.38	0	0	0	0	0	0	9340.49	22624.9
703.337	11.2	38913.4	37343.3	54922.4	10723.3	41017.8	20162.1	29193.4	19413.9	23509.9	21179.5	17760.8	35573.4	26528	27403	31738.6	26019.2	27391.3	15466.7	17864.9	19170.7	16210.2	23272.5	17521.6	18032.2	36497.5	9658.95	21538.2	16869.1	16749.9	33975	8828.03	37427.1	24705.3	28566.9	29112.3	23616.6	28723.9	23434.8	45290.5	25450.7	21440.9	22066.4	19840.8	18310.5	22287.6	46104.1	35526.1	33011.7
630.24	9.04	0	0	0	6312.28	0	0	0	0	0	0	0	0	0	0	2497.79	0	0	0	0	8079.61	0	0	0	0	0	24877.4	5468.03	0	0	0	13020.8	0	0	0	0	0	0	0	0	0	5330.43	0	0	4764.4	0	0	3999.89	0
278.155	10.79	0	1956.39	0	1781.23	0	1932.25	0	0	0	12820.6	0	1753.6	0	0	500.773	0	0	7310.44	0	0	0	0	0	1725.36	0	541.52	0	23925.7	0	1139.03	0	0	0	0	0	9600.83	478.178	50054.6	0	508.418	8351.27	1239.91	1947.61	0	2987.78	0	0	0
386.18	5.54	26518.6	15863	10106.6	26393.2	7482.35	21576.7	3468	2079.66	2057.71	8011.03	17884.6	32095.6	20199	4765.23	42092.2	10916.1	0	16574.9	22579.7	3396.2	4016.95	3756.16	5600.87	5090.23	11770.1	0	778.414	2964.28	3696.67	7495.77	3926.28	7764.68	7100.01	10797.1	8797.93	6786.2	18218.8	6071.38	0	16042.5	0	3364.76	12877.7	6169.13	1860.27	27652.9	848.194	4762.69
257.201	10.3	1538.85	1424.74	7127.76	936.342	2927.45	7799.41	882.54	624.547	1315.8	2915	0	5048.14	6284.77	11871.1	2485.13	713.156	509.184	1716.89	51562.8	0	0	2184.93	2110.15	3428.06	564.764	579.899	4539.87	1152.11	1337.09	2251.19	1278.29	2200.22	4442.68	683.16	3198.03	433.31	0	3468.44	1451.33	488.599	11204.2	6690.98	5916.07	10954.6	1207.17	5048.58	3999.01	307.258
456.258	10.61	0	0	0	1762.88	0	0	0	0	0	0	0	0	0	0	0	0	0	0	0	0	0	0	0	0	0	0	0	0	0	1929.68	0	8535.93	0	0	0	0	0	0	0	0	0	0	0	0	0	0	0	0
377.124	8.04	6094.93	4903.33	1374.51	11302.5	703.694	0	2583.9	831.723	0	3008.29	2454.21	18926.7	2534.79	5349.08	9125.59	5561.24	2133.22	7239.72	556.583	18356.8	16176.3	884.412	5097.36	0	7526.59	32973.2	12871.6	12290.3	1401.93	3317.59	21111.3	3400.56	558.853	0	9267.87	786.4	8251.93	5129.17	1884.75	0	12924.9	5045.56	8694.98	12268.9	652.376	3532.39	8468.01	1931.56
447.681	0.87	36264.9	43928.2	44696.5	33802.6	43579.7	43191	47060.5	43733.9	43185.3	44331.1	52949.6	41054.9	42545.8	41646.6	29277.5	40281.7	40700.4	40649	36390.9	39860.5	40611.8	38503.5	36377.2	41144.3	29112	37159.4	42607	40379	43753.3	38624.3	26198.5	38018.4	32981.3	42419	42737.7	36005.6	32075.7	28659.4	34035.7	45220.7	39062.2	41046.4	31016.8	32151.7	35373.8	45302.1	42390	39724.9
416.042	7.8	0	0	0	0	0	0	0	0	0	0	0	0	0	0	0	0	0	0	0	0	0	0	0	0	0	0	0	0	0	0	0	0	0	0	0	0	0	0	0	0	0	0	0	0	0	0	0	0
210.054	4.9	3832.24	0	0	0	0	134011	137837	0	21895.1	0	0	138641	0	140550	0	0	17304.2	0	136650	20864.7	0	0	0	126201	0	0	0	0	0	0	0	0	0	0	0	0	0	0	0	0	0	0	0	0	0	132330	0	0
229.916	14.36	0	86584.2	77814	0	0	56347.1	0	0	0	0	0	0	0	0	0	100963	0	0	0	0	0	0	0	0	60236.2	0	0	0	0	0	0	0	0	94301.5	0	0	0	0	0	0	0	0	0	0	0	0	0	0
175.963	1.49	0	0	0	0	0	0	0	0	0	0	0	0	0	0	0	0	0	0	0	0	0	0	0	0	0	0	0	0	0	0	0	0	0	0	0	0	0	0	0	0	0	0	0	0	0	0	0	0
331.005	5.89	0	0	0	0	0	3774.16	0	0	0	0	0	0	0	0	0	0	0	0	770.566	0	0	0	0	0	0	0	12047.9	0	0	0	0	0	0	0	0	0	0	0	0	0	0	0	0	0	0	0	0	0
310.214	10.3	2488.83	3451.95	7409.93	35931.6	2758.37	11805.1	12196	4975.04	1094.37	5562.38	1818.94	5118.74	1929.81	3114.05	19820.8	7074.18	5362.74	10010.1	2866.37	7174.03	2042.35	2110.66	8021.13	6915.07	17302.9	13273.4	10786.3	8652.22	1876.95	1054.8	3766.87	11345.5	3133.06	4129.07	1785.5	10613.6	3873.11	3566.98	14034	451.26	9166.07	6242.56	12936.6	8224.9	1277.29	20861.5	12095	2733.7
646.185	14.03	5271.59	13863.6	21183.3	6649.28	5979.7	9306.2	17240.7	14326.2	12312.5	26336.1	10273.6	16083.7	6204.01	7982.27	14105.7	9333.82	13549.1	9929.76	3241.75	14480.5	10444	10917	5467.29	9383.7	11080.2	2504.45	14690.8	4440.2	10226.2	15267.7	6972.15	9092.51	2367.1	4738.34	3125.85	4330.6	14309	868.85	16454.8	13395.3	1604.71	7978.01	14194.3	12023.3	5172.34	26794.6	16867.2	14095.2
681.219	6.93	0	0	0	22967.8	0	0	0	0	0	0	0	0	5830.17	0	7333.86	0	0	0	0	9524.15	0	10931.6	0	0	50749.2	0	6489.07	0	0	0	0	0	0	0	0	0	0	0	0	0	8472.87	0	0	0	0	0	64551.3	0
404.211	7.5	18237.1	16807.2	8219.16	8266.65	10925.8	7063.64	8641.08	6097.86	13004.1	11282.3	3082.08	6492.2	5493.05	8471.51	20195.5	9496.2	8039.95	3270.95	7989.83	3526.47	4665.39	4541.6	8220.6	2388.08	4654.88	4509.51	6626.21	3414.35	3109.85	2759.05	2098.93	7641.7	6710.79	4330.37	7905.19	4670.66	8891.07	5815.72	5739.52	6502.33	5779.06	16162.4	16429.2	5574.68	4762.57	12339.5	8266.67	11968
120.043	13.33	0	201533	218415	0	0	16438.8	0	0	0	269521	331821	0	0	0	0	0	8874.53	0	0	0	15617.2	0	0	0	55956.9	0	0	0	46172.2	44922.2	0	0	0	315250	34461.5	0	0	131689	0	0	0	0	217075	0	0	0	0	0
443.711	0.88	49687.1	58545.4	61773.7	47247.5	58464.8	55689.7	63457.5	59075.6	56959.1	59631.1	70719.5	55221	58304.9	58496.9	42636.4	57036	51005.1	54491.8	49715.7	50487.7	58198.1	48799.5	49857.7	54438.4	39628.1	47407.3	56071.5	55966.1	62484.4	57110.3	35762.1	51358.6	45837.2	58475.6	56055.6	46966.2	43388	40153	54150.4	60794.2	51932.3	53623.4	41894.5	46314	49749.9	59914.8	54152.1	54422.3
320.239	11.64	0	734.831	3457.04	0	0	576.237	886.131	608.717	638.59	0	0	0	0	0	0	0	0	0	0	11986.3	0	0	504.676	0	1261.17	421.753	2141.08	2114.86	2185.81	0	5541.68	0	0	830.284	721.569	0	4441.24	1582.37	0	4310.54	681.227	3048.06	3441.14	5599.92	3182.45	2001.86	2820.45	0
377.21	8.02	0	0	0	0	0	0	0	0	0	0	0	0	0	0	0	0	0	0	0	7116.19	0	0	0	0	22443.9	0	8785.74	2106.6	0	0	0	0	0	0	0	0	0	0	0	0	0	0	0	0	0	0	30611.5	0
130.063	2.95	0	0	0	0	0	0	0	0	0	0	0	0	0	0	0	0	0	0	0	0	0	0	0	0	0	0	0	0	0	0	0	0	0	0	0	0	0	0	0	0	0	0	0	0	0	0	0	0
326.193	14.79	0	0	0	54893	62930.6	0	0	34508.9	0	39515.7	33906.1	27906.8	0	23467.6	57298.7	0	23963.4	0	0	0	0	0	29574.1	0	0	22742.3	32966.5	0	0	35825.9	14050.9	0	17394.1	60104.3	0	18600.8	14312.7	26427.5	87892.1	0	0	162419	0	0	0	0	42754.8	27735.9
204.01	4.15	0	0	0	0	0	0	0	0	0	0	0	0	0	0	10604.8	0	0	0	0	0	0	0	0	0	0	0	0	0	0	0	0	0	0	0	0	0	0	0	0	0	0	0	0	0	0	0	0	0
640.737	5.76	9925.95	5099.86	15308.9	9670.48	8856.92	4863.17	6103.22	11881.6	9088.74	0	8414.54	4934.6	5114.36	9171.09	12706.6	11298.6	11355.4	4197.08	5525.17	15138.7	735.536	8604.77	4810.11	8356.33	13568	4382.34	17014.3	15197.7	7427.97	9360.86	8734.97	6592.29	4540.68	8692.06	8932.18	0	4593.66	4830.14	1035.17	31234.1	3794.61	7626.63	9465.8	8696.63	694.548	9483.03	11306.1	4742.95
829.586	14.09	0	0	30666	0	0	0	3031.31	0	0	0	0	0	0	0	0	0	0	46750.9	0	0	9914.11	0	0	0	0	0	1866.32	1540.37	11046.3	9886.63	0	43859.9	45005.1	0	0	0	24839.8	0	0	1245.29	0	0	39169.1	18114.3	60357.8	33277.9	26209.1	45268.2
147.057	0.89	13121.1	43519.1	25150.2	9489.42	0	894.758	0	14858.3	10924.9	20154.9	4201.89	5595.79	9061.09	5896.82	24616.8	2179.99	1819.17	3858.21	5450.8	35474	6027.13	2267.4	0	28575.3	42375.6	1214.02	12023.1	9322.41	2570.28	0	24150	1330.27	5602.53	20543.2	2398.16	0	40307.3	8924	0	15727.8	0	2718.92	7659.95	14829.7	20446.9	20799.8	20851.4	21048.3
238.12	7.18	5198.97	11226.6	3368.61	1554.13	3104	593.911	3428.67	2356.01	2768.4	4957.16	0	1713.52	1219.55	2488	7057.26	5928.91	2795.02	748.792	0	975.105	1369.25	0	891.502	0	231.287	725.88	1265.21	601.269	842.83	0	655.943	5015.22	4205.31	1117.81	0	2815.93	5730.99	2782.89	3301.01	3110.22	2261.78	7368.84	5491.66	1512.79	2438.51	3533.5	1444.66	2923.38
92.036	1.02	11198	14718.4	21497.2	22448.7	14155	18110.9	14081	13952.2	9290.42	13559.4	10818.2	14005	6697.44	11294.8	19521.2	11986	9562.76	7352.35	10427.7	23955.5	12742.7	11496.4	13325.6	8889.57	13130.6	11060.7	11467.2	11013.7	14208.2	14500.6	19612.7	11706	11009.3	12767.1	11857.5	11384.5	11770.4	21086.4	22450.9	11959	14495.4	11646.9	17895.4	14267.1	11298.3	22721.6	11260	15363.5
586.368	11.95	24450.5	26438.3	29412.5	0	21682.9	0	0	0	15588.2	12443.4	4621.54	14268.2	13035.6	0	0	18687.2	17435	0	0	7518.19	0	10645.5	7498.53	6729.28	31519	0	8562.09	9822.22	0	9866.05	0	19434.2	10158.9	13615.1	9120.34	13635.8	21185.8	11965.1	24349.4	17467	5072.13	8065.72	9655.14	5658.77	14205.3	21259.1	15064.5	20763.9
372.11	4.64	0	0	0	0	0	0	0	0	0	0	0	0	0	0	0	0	0	0	0	0	0	0	0	0	0	0	0	0	0	0	0	0	0	0	0	0	0	0	0	0	0	0	0	0	0	0	0	0
228.086	0.84	0	0	0	0	0	0	0	0	0	0	0	0	821.676	0	0	0	0	0	0	0	0	0	0	0	0	0	0	7105.87	553.099	753.897	0	0	0	0	0	0	0	4826.98	0	0	0	0	0	0	0	0	0	0
233.067	2.54	0	0	0	0	25944.2	0	0	20293	0	0	0	0	20984.9	0	0	0	0	15270.7	0	0	0	0	21255.2	0	0	0	0	0	0	0	0	0	0	0	0	14547.9	0	0	55371.9	0	0	0	0	0	0	0	0	0
433.324	10.33	0	2090.58	0	0	0	469.239	0	0	0	3782.23	0	0	0	0	0	0	0	0	0	0	999.901	0	0	0	959.763	5044.38	0	2338.78	0	0	0	0	0	0	0	0	0	0	0	0	0	0	0	0	0	0	835.083	0
342.281	12.63	0	0	0	0	0	0	0	0	0	0	0	0	0	0	0	0	0	0	0	0	0	0	0	0	0	0	0	0	0	0	0	0	0	0	0	0	0	0	0	0	0	0	0	0	0	0	0	0
308.275	14.95	14669.3	21851.2	20309	29770.2	19845.9	41087.4	19976.5	12395.7	7127.64	28864.8	16334.1	21635.1	8225.76	14728.6	27818	18159.6	18035.1	22212.7	16900.8	21936.9	28207.5	6042.23	3149.61	33227.3	10306.7	17319.8	26120.7	14782.9	12386.3	9295.09	34875.5	17788.5	12757.3	2915.63	15494.1	5308.31	16888	3297.75	8570.76	13445.2	11851	21038.6	25733.4	22949	9768.4	31505.2	12334.4	11438.5
290.116	6.66	0	0	0	0	0	0	0	0	0	0	0	0	0	462.075	0	0	0	0	0	0	0	0	0	0	0	0	0	0	0	0	0	0	0	0	0	0	0	0	0	574.444	0	0	0	0	0	0	0	0
265.05	5.27	0	0	23484.1	0	0	0	0	0	0	0	0	0	0	0	0	0	0	0	0	0	0	0	0	0	0	0	0	0	0	0	0	0	0	0	0	0	0	0	0	0	0	29627.3	0	0	0	0	0	0
385.726	0.87	38381.9	46898.5	48111.7	36243.3	45439	43379.8	51734.2	47493.7	46037	47858.8	54187.9	41700.4	46082.7	43913.1	31348.8	40103.9	40739.6	42156.7	37251	42085.2	45154.9	39972.7	39265.8	40505	33519.7	37376.7	40156.8	41474.9	44729.3	40887.8	30246.9	42461.8	35451.3	47420.9	44962.7	39185.8	34541.8	30695.7	40233.4	49833.1	39724.8	43711.3	34814.1	34238.9	38020.9	48348	45631.4	42626
542.346	11.01	0	0	0	0	0	0	0	0	0	0	0	0	0	0	0	0	0	0	0	0	0	0	0	0	0	0	0	0	0	0	0	0	0	0	0	0	0	0	0	0	0	0	0	0	0	0	0	0
485.297	8.7	981.425	4467.78	6901.03	16923.2	13874.5	43340	8721.91	3224.87	2760.69	9508.15	0	10821	0	8040.7	23485.3	12422.8	8043.02	2548.98	654.953	6887.87	7834.14	1281.45	24217.6	0	11871.5	17949.7	35219.8	673.08	0	0	1153.83	3145.51	2761.69	5535	1022.52	7970.22	13931.4	0	24753.3	727.128	21211.7	0	15754.4	3908.1	0	20850.9	3146.67	2511.37
685.146	4.32	0	0	0	0	0	0	0	0	0	0	0	0	0	0	0	0	0	59487.5	46931.3	3206.71	0	0	0	949.723	0	0	0	16617.8	0	0	0	0	0	0	0	0	11631.6	61666.6	0	483.586	56711.9	7360.44	0	0	13375.4	0	0	0
687.239	6.93	0	0	0	35997.4	0	0	0	0	0	0	0	0	7904.12	0	10724.1	0	0	0	0	14896.8	0	17109	1473.52	0	65344.4	0	10492.5	0	0	0	0	0	0	0	0	0	0	0	0	0	12381.6	0	0	0	0	0	81740	365.468
353.067	6.34	12062.5	11895.7	506.908	0	6391.51	36436.7	6041.46	24151.3	0	11522.1	0	6147.7	30941.2	0	17812.3	0	0	34656.6	0	0	6814.83	18883.8	5126.84	0	0	1288.31	9936.05	6156.37	1516.59	16349	0	0	11033.5	14930.7	37627.7	3738.8	10275.9	7432.52	0	875.774	0	0	16196.4	0	12135.5	0	14499.2	0
438.229	9.1	4989.89	4955.06	4644.95	2625.81	3219.61	2049.02	2784.3	2052.84	2442.75	3082.78	0	1312.25	1175.73	2183.08	5853.03	2409.97	793.361	0	2020.07	883.937	0	0	1267.43	0	502.098	1327.93	590.205	0	495.68	525.462	1326.04	3039.69	1925.45	0	1997.78	1302.89	2383.47	2203.85	2265.31	3381.09	3425.75	5976.52	4827.62	2027.84	1392.61	3368.98	1768.3	2844.41
460.272	9.21	17777.8	0	0	8512.31	15670.4	14959.5	10875.5	0	9270.51	0	0	9677.21	0	13424.6	0	0	0	0	10325.2	0	0	0	13434.8	0	0	10913.2	8411.72	0	0	0	0	0	0	0	14449.4	0	0	0	0	2621.64	0	0	24342.2	0	0	12301	10299.8	14239.5
675.337	6.31	0	0	66442.2	0	0	0	0	0	0	0	0	0	0	0	0	0	0	0	0	0	0	0	0	0	13521.9	0	0	0	0	0	0	3132.2	0	0	5418.13	0	0	0	0	0	0	0	0	1886.55	0	0	0	0
573.26	7.3	0	1609.57	0	13514.8	4643.22	30200.3	7613.41	502.257	5259.66	1465.39	0	2486.81	0	11688.7	14636.2	4077.03	15168.7	512.423	0	7408.46	4101.29	0	3360.72	0	43711.8	24702	42432.4	0	0	0	0	1452.49	4991.54	0	1327.81	914.652	12423.7	0	25459.5	0	2899.01	0	4080.14	0	0	6752.1	1261.06	5393.16
579.279	7.65	689.605	3544.76	0	16774.3	5664.05	17194.8	2383.3	1187.9	1708.48	7821.15	0	5847.7	2988.16	5367.35	25810.4	1381	5595.43	0	994.634	0	14235	1218.66	6404.65	0	28948.4	43872.5	33407.3	1959.44	0	0	718.848	2988.73	2499.7	3407.51	0	2021.51	10123.4	0	12574.7	0	15785.6	0	13066.1	0	0	10943.9	0	7472.76
595.8	7	0	0	0	0	0	0	0	0	0	0	0	0	0	0	0	0	0	5594.11	0	0	0	0	0	0	55338.8	0	0	0	0	0	0	0	4681.28	0	0	0	0	0	0	0	0	0	0	0	0	0	0	0
130.063	3.45	0	0	0	0	0	0	0	0	0	0	0	0	0	0	0	0	0	0	0	0	0	0	0	0	0	0	0	0	0	0	0	0	0	0	0	0	0	0	0	0	0	0	0	0	0	0	0	0
254.039	3.49	0	8972.42	2728.85	11866.9	0	696.628	7903.39	0	463.335	2496.67	9474.35	13136.4	854.72	980.588	19380.3	564.238	0	2340.11	0	7995.98	475.141	494.673	0	457.968	0	466.145	3928.2	3096.2	1195.49	1366.79	101574	516.632	0	0	2300.02	0	1031.52	15307.9	11485.5	0	929.427	6978.49	3156.54	17069.4	2895.19	23880.8	1069.55	545.667
302.227	13.14	3838.41	9781.87	14554	8447.55	4332.55	18595.5	13541.9	4186.29	1633.34	7000.15	2730.89	6756.11	4770.94	5479.81	6314.04	4304.25	3677.97	2522.59	4092.6	19408.6	9671.16	5317.28	3254.75	10910.7	3279.94	4567.78	9385.24	5972.56	3218.57	3127.95	21687.8	12537.5	7082.91	1630.85	6018.77	1353.6	9054.12	1879.36	3917.27	7718.23	3178.66	9559.97	9347.48	6842.05	7642.79	10064.4	8743.97	18652.5
471.268	6.91	0	0	0	9058.84	0	0	0	0	0	0	0	0	0	0	0	0	0	0	0	1666.79	0	0	0	0	28709.7	0	3033.56	0	0	0	0	0	0	0	0	0	0	0	0	0	0	0	0	0	0	0	56651.5	0
300.056	1.04	0	0	0	4627.82	0	0	0	0	0	0	0	0	0	0	0	0	0	11559.9	1700.04	0	0	0	0	0	0	0	0	2404.14	0	0	0	0	0	0	0	0	2699.72	0	0	0	47676	0	0	0	1290.56	0	0	0
402.101	7.54	27426.1	30119.9	31128.2	30488.7	39861.6	30225.7	30244.7	41383.4	28541.1	29540.6	29418.1	29932.3	40943.1	29501.3	27639.3	30749.7	29118	37938.7	30740.5	31749.7	32295.4	34355.4	41554.6	30095.6	27877.9	26538.6	28937.3	29387.3	29767.1	30731.3	29869	29402.1	29311.5	30885.3	30509.4	40329.3	28429.8	29333.1	37094.3	28768.1	29923.8	28541.7	29982	31607	30770.7	32318.2	30960.3	29849.3
175.964	11.05	0	0	12649.6	0	0	0	0	3599.07	0	0	17353.1	0	0	9820.2	26035	9161.91	0	0	9859.08	13755	8286.03	6897.09	0	0	0	7601.3	0	0	15901.4	18701	0	0	26477.1	28380	0	0	13455.2	0	20108.2	20603.8	11597.2	6771.52	0	15170.8	0	1019.39	8134.65	13553
253.02	6.61	4907.36	3439.54	1761.93	0	799.782	18220.7	0	712.054	993.925	0	5353.81	6799.07	0	0	0	1517.78	0	0	0	0	0	0	20637.6	636.626	2024.79	0	3021.2	0	8627.37	2959.74	0	0	0	643.325	0	2820.72	0	299.191	16232.1	0	19117.5	0	1976.71	6646.14	522.155	0	7319.02	0
249.97	13.94	60621.4	139431	125653	136437	66426	138538	334658	101149	69989.3	110181	79625.4	272052	33827.2	192040	128676	95007.6	89087.5	81871.2	108671	114825	136882	40500.8	13856.3	270239	41931.4	71006	171366	67976.1	44638.2	55875.3	97875.9	65655.4	132028	15193.9	82643.7	126746	109224	4646.97	58297.1	67062.1	52566.2	140811	170244	218074	78324.8	121767	155625	105703
195.914	0.42	0	0	0	0	0	23862.6	0	0	0	0	0	0	12424.1	0	34262.1	0	24302.2	0	0	37929.4	26226.4	0	0	0	0	0	0	0	0	0	0	0	0	0	0	15342.7	0	0	0	0	0	0	0	0	0	0	30740.8	0
176.019	3.49	0	19913.3	4818.48	10063.4	0	1341.49	10755.8	0	1998.51	4097.71	9942.06	7034.06	0	1263.65	31584.9	3269.69	0	604.385	0	9603.76	3577.56	0	0	6156.96	0	1311.17	938.73	2854.21	4847.1	2302.62	139730	0	0	2490.31	2058.62	0	554.389	28715.6	0	0	0	4392.77	1361.01	28341.7	4826.26	40427.3	2169.51	0
506.195	7.41	0	0	0	0	0	0	0	0	0	0	0	0	0	0	0	0	0	0	0	0	0	0	0	0	0	0	0	0	0	0	0	0	0	0	0	0	0	0	0	0	41653	0	0	0	0	0	0	0
630.221	6.91	0	0	0	14187	0	0	0	0	0	0	0	0	2545.2	0	5933.94	0	0	0	0	6841.53	0	6860.4	0	0	37540	0	0	0	0	0	0	0	0	0	0	0	0	0	0	0	0	0	0	0	0	0	56983.3	0
516.333	10.9	22459.2	5178.31	16350.9	19168.4	17861.8	17891.8	19907.1	6825.74	16412.8	13080.7	5317.68	14181.5	6647.96	17236.3	18600.4	5857.69	11563.8	8005.2	13969.8	5789.51	6739.12	8263.69	16896.9	6350.18	6253.19	17285.9	17403.1	7003.55	4218.01	3331.59	3003.44	8645.65	5789.37	4670.07	19069.3	0	5110.46	3383.86	0	5251.05	17022.2	13188.1	26963.8	9866.67	0	22194	10595.9	20500.2
441.688	0.87	24694.3	30888	34150.6	23345.8	32314	29782.3	35014	32488.8	33018.2	32863.7	40217.3	31067.4	31343	34929.9	20656.1	30914.1	30217.3	29589.7	24913.1	29002.8	32277.2	27138.5	27796.5	27975.8	18661.2	25881.5	27694	28508.5	32487.3	27397.1	18022.2	29642.1	24181.7	31841.9	30764.2	26223.4	22281.9	18835.4	27297.4	34106.7	26253.4	31560.6	23315.7	23463.9	26518.1	31408.8	31804.7	30028.3
525.352	11.24	25556.3	25863.5	36625.8	3613.99	20360.4	10360.3	17129.7	9906.23	11039.2	15045.6	9339.34	16888.8	5895.27	15184	12724.9	13343.8	16409.8	10138	12818.6	6559.41	8484.19	16067.2	8297.17	8289.71	12853	4145.13	6561.56	7393.17	9456.03	15626.6	2672.48	19105.5	12407.5	14929.8	12620.8	18135.1	20150.5	12589.4	22322.5	12837.8	6256.29	8818.57	11230.6	9501.06	15085	21590.5	13118.8	18622.6
256.831	1.04	25147.3	23669.1	29697.1	20159.3	18850.3	28857	25546.7	19570.6	28523	25600.2	30983.8	29243.5	18262.5	27888.6	26121.4	25276.4	23562.3	19468.9	31359.1	26879.3	24480.7	26399.8	18339.3	24124.7	26597.1	24449.9	28232.7	25033.7	23223.1	30345	20263.7	27292.9	24905.2	28159.1	27764.4	18671.9	26307.7	20196.3	14790.5	27054.3	22727.2	27095.8	26579.4	22454.4	25089.6	27321.7	27047.6	24461.4
180.063	1.09	0	0	0	0	0	0	0	0	0	0	0	0	0	0	0	0	0	0	0	0	0	0	0	0	0	0	0	0	0	0	0	0	0	0	0	0	0	0	0	0	0	0	0	0	0	0	0	0
272.079	3.41	20105.9	29324.8	20190	21619.5	35507.4	10462.9	22630.1	18968.9	10439.3	14397.5	8132.17	16343.8	18066.1	19357.6	14332.2	8029.05	10314.7	0	25119.5	12651	7617.15	18425.2	0	5959.34	20795.6	18398	20642.6	11297.7	18783.4	15771.9	6387.1	14937.3	10569.6	17099.5	19580.6	6598.12	11497.5	4527.4	25813.6	15250.8	20458	17521.7	15061.4	11552	4012.98	13454.3	32685.3	27124.1
226.084	4.01	9727.55	19571.9	26016.6	10733.3	13800.5	10082	10437.3	6820.74	3566.57	7268.8	2837.32	5435.74	3448.7	5615.75	15720.8	7471.45	1108.08	505.802	6256.92	768.812	1231.19	2140.46	3279.79	959.235	966.325	1825.54	1982.43	2617.49	0	744.104	652.82	4558.88	3399.89	1684.19	5677.04	2726.93	6178.89	7572.91	10362	7716.69	8209.02	14588	19309.3	5790.98	4060.19	18479.7	8208.62	10416
808.289	7.74	874.009	0	0	8024.85	0	0	0	0	0	0	0	507.418	0	0	2245.14	0	0	0	0	10878	0	0	1336.49	0	3477.24	22089.5	6909.43	423.479	0	0	19267.4	0	0	0	0	0	0	0	0	0	4803	488.092	1147.48	1439.19	0	500.426	957.308	0
330.257	14.17	11229.3	14306	19876.1	20398	12862.2	42537.3	24299.4	13434.9	5648.8	13007.5	13947.4	9852.33	7532.62	18902.3	16327.4	7114.57	10526.7	25991.5	11027.6	21642	24366.9	7319.66	2843.38	27146.1	10756.7	9666.3	21593.6	11317.2	13224.4	8264.98	18795.2	10798.3	8516.12	4291.14	19590.3	3236.75	12826.3	6341.68	6575.41	9387.07	22971.3	8596.03	19398.1	5744.55	11618.8	17596.7	26833	13894.5
300.269	12.4	0	0	14592.5	0	0	30941.2	44129.9	0	0	0	0	12742.4	0	0	23733.6	0	0	0	0	0	0	0	0	7225.8	16795.3	0	43532.9	0	5618.25	7681.95	0	0	0	0	0	0	0	0	0	0	7747.42	14479.8	12623.1	6815.33	5045.62	23851.4	45134.1	0
587.333	9.83	4152.21	4202.74	14901.1	0	5062.74	2718.35	0	1424.85	1341.41	0	0	0	3656.49	0	0	0	1074.43	0	388.275	4505.29	2253.08	6672.86	1904.39	4288.36	1723.62	0	751.448	574.05	2273.99	7287.38	1422.1	7382.71	3634.83	6776.96	4552.43	843.694	0	3172.07	2086.38	4128.3	3183.02	983.544	851.929	526.05	1368.76	4292	5289.42	11902.2
322.184	13.77	0	105104	0	129800	0	0	43240.8	0	0	0	56051.4	43883.5	0	0	0	0	0	0	0	15118.5	30859.4	57284.7	0	15870.8	0	47028.5	32878.5	0	0	993.72	3706.66	0	0	1382.31	0	0	14191	54680.4	14650.6	0	0	0	0	138982	19217.5	0	157937	108498
286.106	5.44	13193.8	19400.6	8852.44	5936.31	9644	6057.43	9567.17	8136.24	9405.89	11177	3534.74	7940.13	5138.49	8215.1	8446.15	9948.67	8699.02	2288.12	4816.01	4240.31	4594.65	3994.54	6807.41	1747.82	3899.42	3014.49	4354.02	2762.9	3174.4	3408.59	2735.6	9219.19	8475.15	5783.33	7867.35	5871.17	9039.37	3928.44	7455.9	7272.81	4199.08	14026.8	12034.2	3571.51	5342.54	11116.8	6263.4	10747
619.56	0.87	27606.7	32196.5	34159.1	24966.2	31893.7	31241.1	34750.1	35147.6	32879.2	33594.3	41111.8	32592	30631	35451.1	22822.3	29942.5	28313.8	30392.9	25388.5	30743.6	31973.5	28131	28207.4	30049.2	20835.3	26298.2	31539.5	29705.7	33382.9	29628.4	19259.3	28928.1	25532.6	32747.1	31536.1	27031.8	22925.7	19503.8	27764.2	35313.9	27553.6	31365.9	21888.1	23191.3	25094.2	32839.4	32865.9	30512.2
343.099	3.96	0	0	0	0	3610.08	10256.7	6222.31	0	0	0	0	1834.78	0	489.808	13060.5	0	0	0	0	0	0	0	0	0	0	0	683.674	7837.34	0	16591.2	0	0	0	0	0	0	3054.67	59498	0	0	0	0	0	0	0	8356.27	643.734	0
467.039	7.79	0	0	0	0	0	0	0	0	0	0	0	0	0	0	0	0	0	0	0	0	0	0	0	0	0	0	0	0	0	0	0	0	0	0	0	0	0	0	0	0	0	0	0	0	0	0	0	0
326.076	6.73	0	0	0	0	0	0	0	0	0	0	0	0	0	0	0	0	0	0	0	0	0	0	0	0	0	0	0	0	0	0	0	0	0	0	0	0	0	0	0	0	0	0	0	0	0	0	0	0
673.267	5.47	9784.05	6112.78	15511.3	30981.6	12437.3	13111.7	20927.1	10387.5	9236.48	5431.35	5929.3	18766.9	10724.6	15596	20011.5	20571.7	12729.6	5415.02	0	7727.88	0	19173.3	13572.4	20294.9	15769	11968.5	31145.4	16735.1	6853.93	26058.4	17463.2	10905.9	8542.43	9682.71	11961.1	2694.14	6339.4	3447.37	10624.4	14411	8313.88	12025.1	23904.3	28014.2	2955.13	24767.9	12635.4	6435.08
671.296	10.85	35758.1	37680.3	39697.4	10579.6	37329.6	18174.7	25161.3	36509.4	23951.3	31805.5	25962.9	28512.3	33869	24388.4	33262.7	27611.2	25694.1	16700.3	21656	19512.3	20769.7	23535.6	18450.4	19357.7	36636	8062.09	19494.5	21189.7	27715.5	32160.3	9377.81	35345.7	26141.5	28284.8	27402.8	27662.2	31430	25369.2	34062.8	31549.1	13758.8	20537.9	21192.8	15030.5	33503.4	30955.6	42613.8	36894
602.8	4.57	0	0	2806.59	1752.91	8948.11	1792.9	1113.08	6393.92	0	511.174	6268.66	2704.77	1181.21	1683.48	3131.85	1142.04	936.085	2387.9	3873.8	0	0	6619.09	4825.62	11008.1	791.008	3241.04	2583.96	6000.64	5320.81	6821.11	1371.48	0	0	1167.45	6553.43	0	0	3760.05	0	2613.24	6244.38	1921.77	3581.5	961.792	0	0	3698.86	3778.68
322.212	13.68	0	0	0	0	0	37811.2	18783.2	10456.2	0	20129	10987.5	30952.2	0	8544.03	27015.4	11678.3	17109	12415.4	10167	35623.5	22275.2	0	0	26081.2	0	15875	40390.2	0	3930.08	8367.15	32574.2	16500.5	13975	3450.93	19267.3	0	13588.2	0	4080	0	0	0	0	0	17894.6	0	0	0
277.011	4.04	0	0	0	0	0	0	0	0	0	0	0	0	0	0	0	0	0	0	0	0	0	0	0	0	0	0	0	0	0	0	0	0	0	0	0	0	0	0	0	0	0	0	0	0	0	0	0	0
466.145	5.56	0	0	0	0	0	0	0	0	0	0	0	0	0	0	0	0	0	0	0	0	0	0	0	0	0	0	0	0	0	0	0	0	0	0	0	0	0	0	0	0	0	0	0	0	0	0	0	0
553.137	5.33	0	0	0	0	0	0	0	0	0	0	3674.86	0	49258.1	0	0	0	0	30945.8	0	0	0	0	0	8689.7	0	0	0	0	0	0	0	0	0	0	0	0	0	4357.63	0	0	0	644.874	0	0	0	0	0	0
560.309	5.21	0	0	0	0	0	0	0	0	0	0	0	0	0	0	0	0	0	50745.7	0	0	0	0	0	0	0	0	0	0	0	0	0	0	0	0	0	0	0	8082.95	0	0	0	0	0	0	0	0	0	0
333.064	7.79	0	0	0	0	0	0	0	0	0	0	0	0	0	0	0	0	0	0	0	0	0	0	0	0	0	0	0	0	0	0	0	0	0	0	0	0	0	0	0	0	0	0	0	0	0	0	0	0
402.301	14.17	21115.9	11644	5184.15	0	4842.17	0	2965.1	9016.36	1987.61	4088.03	312.913	1856.48	7366.64	419.701	22660.9	1687.43	1420.48	2545.22	0	4500.39	1127.51	0	0	444.773	6921.92	0	1968.59	3319.88	1136.68	2233.68	5085.15	1824.12	2771.44	1230.95	4957.15	0	11731.2	5159.85	4823.45	4103.57	11016.6	8227.41	0	1042.7	5017.96	3905.22	7596.85	1557.56
459.084	5.41	0	0	0	0	0	0	0	0	0	0	0	0	0	0	0	0	0	44631.5	19907.6	4046.54	0	0	0	6284.17	0	0	0	16788.1	0	0	0	0	0	0	0	0	7263.28	20747.5	0	734.307	23698.3	2717.66	0	0	9686.21	0	0	0
274.133	5.67	0	6247.93	2915.41	9757.5	2054.93	8989.35	2790.72	0	0	2023.06	1850.83	13380.3	0	2561.16	4958.65	4226.6	2190.25	2881.56	0	10863.5	12347.8	0	2776.37	933.14	2324.43	15066.5	0	0	609.794	756.745	15084	2331.74	0	435.692	5708.37	0	4243.42	3313.41	2087.91	842.605	6712.97	4663.34	10237.5	9438.68	0	7033.24	5225.95	3713.4
422.181	14.76	28565.1	28749.3	30232.9	31168.6	35201.8	49250.8	31879.3	16992	13115.7	28045.8	22035.9	31905.6	19792.9	21420.9	26506.2	26894.9	23994.8	23621	21236	29766	29969.8	8920.38	7442.85	33930.9	19254.3	21150.7	41711.9	23229.6	13044.2	15697.3	41040.5	23710.8	24783.4	4361.1	31004.6	6314.37	26646.4	9189.15	20443	29753	15139.4	39342.1	28183.1	38629.1	21475.9	29913.6	25547.5	21111.6
120.043	14.42	0	17712.4	13910	0	0	0	0	0	0	0	0	0	0	0	0	0	0	0	0	0	0	0	0	0	0	0	0	0	0	0	0	0	0	18322.7	0	0	0	0	25679.1	0	0	0	0	0	26757	0	0	0
434.121	5.64	0	0	0	0	0	0	0	0	0	0	0	0	0	0	0	0	0	0	0	0	0	0	0	0	0	0	0	0	0	0	0	0	0	0	0	0	0	0	0	0	0	0	0	0	0	0	0	0
632.399	10.77	0	0	8905.77	0	0	0	0	0	0	0	0	0	0	0	0	0	0	0	2205.39	0	0	0	0	0	16990	0	0	0	0	0	0	0	0	0	0	0	0	0	0	0	6111.24	0	470.485	0	0	0	2848.31	0
162.922	14.44	123146	0	0	0	0	0	0	0	0	0	0	0	0	0	0	0	0	0	0	0	0	121090	0	0	0	0	0	114989	0	0	0	0	0	0	0	0	0	0	0	0	142219	0	0	0	70936.8	0	0	0
609.218	6.93	0	0	0	18872.2	0	0	0	0	0	0	0	0	7658.63	0	7603.93	0	0	0	0	9501.77	0	10928.6	0	0	18745.8	0	5886.05	0	0	0	0	0	0	0	0	0	0	0	0	0	8502.85	0	536.573	0	0	0	51543.8	497.463
175.965	10.73	0	0	0	0	0	0	4635.67	0	0	0	0	0	0	0	0	0	0	0	4658.4	0	0	0	0	12349.9	0	12739.9	11612	0	0	0	0	0	0	0	0	0	0	0	10213.9	0	0	0	0	0	0	0	0	0
249.969	11.39	17476.4	161641	124747	0	0	0	0	0	145472	185669	0	53985	0	0	0	0	0	0	0	0	0	0	0	0	0	53318.8	0	0	0	0	128072	0	0	0	0	0	15098.3	0	0	0	0	37306.3	0	0	0	142745	0	0
346.021	7.8	29448.4	45301.5	43191.1	36681.3	43022.5	44717.1	43377.3	40475.5	31987.8	37754.4	42458.8	38927.2	37700.5	39483.4	32469.5	40562.1	32468.5	32083.8	40330	27415.8	29304.5	31585.5	28355.8	30610.5	24755.7	31706.5	27797.4	27462.7	33919.3	32114.5	31319	34255.1	35493.5	34637.9	33643.2	33495.6	32188.2	34446.5	38259.9	37907.9	34028.2	36655	34785.2	40360.6	30415.8	40580.5	30930.6	34563.9
719.775	5.61	1449.31	0	3959.9	0	22437.9	0	445.478	8746.32	0	0	7477.85	698.905	4536.25	797.154	921.459	1930.62	3519.12	4294.63	12622.8	11361.5	2648.3	10061.3	2414.32	10513.9	7724.58	2381.98	7701.01	4389.4	6081.74	8068.12	923.386	587.59	0	717.985	5259.38	0	0	6233.73	0	3999.7	6468.67	1041.88	751.339	494.609	0	1504.22	14360.4	11373.7
603.316	6.47	0	0	0	0	0	0	0	0	0	0	0	0	0	0	0	0	0	0	0	0	0	0	0	0	0	0	0	0	0	0	0	0	0	0	0	0	0	0	0	0	0	0	0	0	0	0	0	0
198.972	13.55	15476.1	17262.4	0	833.695	0	0	0	0	0	0	0	0	0	0	0	0	0	0	28035.9	0	0	0	0	0	53997	13346.5	6030	3474.66	0	0	0	0	0	0	0	0	0	0	10765.1	0	10160.8	0	0	3987.18	0	3815.77	36883.6	0
760.309	9.1	0	0	0	0	0	0	0	0	0	0	0	0	0	0	0	0	0	0	0	70685.8	3093.13	0	0	0	10855.5	60196.9	21922	0	0	0	77626.2	0	0	0	0	0	0	0	0	0	0	0	0	0	0	0	0	0
886.82	1.04	0	0	0	0	0	0	0	0	0	0	0	0	0	0	0	0	0	0	0	0	0	0	0	0	0	0	9503.62	0	0	0	0	0	0	0	0	0	0	0	0	0	0	0	0	0	43142	0	0	0
198.971	10.72	7262.84	0	0	0	0	0	2453.31	0	0	0	5538.56	0	6935.13	0	962.241	0	0	0	0	0	0	17926.8	0	10982.5	0	0	0	0	0	0	0	41103.7	0	0	11952.2	0	10105.6	4374.73	17611.9	0	29858.4	0	0	0	0	0	3032.49	0
848.603	14.27	0	4607.05	0	2229.32	0	0	11565.9	0	0	0	487.608	1494.32	0	0	13759.8	0	0	0	0	2820.9	11913.8	14558.7	0	3511.2	0	16364.2	7760.93	8133.01	0	0	0	1025.79	9070.53	0	0	0	14535.8	0	0	0	0	0	0	14495.5	13556.3	4250.36	0	0
665.273	5.18	974.286	2020.51	3458.86	1660.28	6487.93	0	0	6942.71	0	2777.74	6135.67	4692	3577.64	3886.37	5744.08	3091.04	1249.66	2254.39	4531.48	6233.71	0	3542.71	925.783	11292.7	1936.05	0	2844	3023.35	5621.05	12596.7	1735.89	1939.94	578.623	15110.3	9554.02	0	0	0	0	6145.46	1347.7	2062.88	2984.65	0	0	956.397	4815.39	3189.39
574.467	15.68	0	11131.6	9288.6	1996.16	0	564.663	0	0	0	0	0	14500.4	0	0	442.186	0	0	0	0	0	0	0	8826.71	0	3954.52	559.65	0	714.613	0	0	0	0	0	0	0	0	0	0	0	0	0	0	0	0	0	0	0	0
262.084	7.73	0	0	0	0	0	0	0	1460.68	0	0	0	0	4117.66	0	0	0	0	0	0	0	0	38155.5	0	0	0	0	0	0	0	9646.05	0	0	0	0	2702.91	1388.36	495.607	0	0	0	0	0	0	0	1733.87	0	0	0
521.925	8.72	0	0	0	13984.4	0	0	0	0	0	0	0	0	0	0	0	0	0	5242.31	0	0	0	0	0	0	0	0	0	0	0	0	0	0	15151.5	0	0	0	0	0	0	0	0	0	0	0	0	46232.2	0	30289.1
306.258	14.24	15818.2	37635.6	28450.4	20495.2	22448.4	30122	22322.3	13102	9428.14	20139.2	9377.13	19226	10899.7	10088.8	22543.9	12848.7	11533.3	13223.8	15283.6	28127.1	24162.3	5308.09	4814.01	25337.9	12518.3	16154	24852.5	15944.1	11536.7	8008.16	32074	19682	14632.1	4595.63	17806	5263.02	11987.4	5849.42	12447.8	16016.5	12979.7	21391.7	22720.6	14622.3	12119.6	27125.6	24696.7	27590.4
731.36	9.29	0	0	1173.44	0	0	0	0	0	0	0	0	0	0	0	3212.22	0	0	0	0	7070.38	2781.75	0	0	0	16572.5	0	1241.1	8205.64	0	0	0	0	0	0	0	0	0	0	0	0	3642.95	0	0	0	0	0	27855.5	0
226.086	8.24	0	0	0	0	0	0	0	0	0	0	0	0	0	0	0	0	0	0	0	0	0	1968.23	0	0	0	0	0	0	0	0	0	0	0	0	0	0	0	0	0	0	0	0	0	0	0	0	0	0
232.004	3.65	0	0	0	0	0	0	0	0	0	0	0	0	0	0	0	0	0	271.79	0	0	0	0	0	0	0	0	0	0	0	0	0	0	0	0	0	0	0	0	0	0	0	0	0	0	0	0	0	0
515.292	6.47	10964.6	10236	0	29731.8	0	17404.5	0	0	0	9118.28	0	0	0	0	0	0	0	0	0	9930.19	0	0	14065.2	0	17961.9	3038.29	0	0	0	0	0	7937.8	10654.8	0	0	15575.8	0	0	10761	0	646.225	4201.27	11499	0	0	0	0	0
332.276	14.53	12250	12367.7	11225.7	17902.3	11724.3	28424.6	19240.9	9979.22	5398.91	11389.7	10553.1	12513	5230.65	10784.7	17990.7	8630.58	12840.2	16383.7	13028.2	31908.2	22038.4	4727.92	2921.75	24004.6	10463.4	11240.7	20319.4	11370.6	10845.9	7766.5	33657.9	12764.2	9015.93	3769.11	13376	3407.53	10820.8	5582.74	5721.86	9499.17	11601.2	11205.8	16640.8	9013.23	7507.24	31083.2	12358.9	10050.5
298.253	11.63	0	0	26290	0	0	0	30419	0	0	1366.89	0	17924.6	0	0	19680.9	0	0	0	0	0	0	0	0	0	11123.3	0	43053	0	8172.53	4236.32	0	0	8259.78	4432.22	0	4318.04	0	0	0	0	7999.72	0	0	0	0	36923.1	21472	7404.4
93.935	1.3	0	0	0	0	0	0	0	0	0	0	0	0	0	0	0	0	0	0	0	0	0	0	0	0	0	0	0	0	0	0	0	0	0	0	0	0	0	0	0	0	0	0	0	0	0	0	0	0
556.317	10	37341.3	15687.8	21680.4	0	25084.4	10334	0	10842.3	8857.98	7385.36	0	22355.7	17989.8	10789.4	0	0	0	0	0	10543.6	7735.43	16713.4	14161.2	9278.25	36188.1	0	15573.1	0	8130.75	29716.6	0	28078.2	9736.09	25611.5	30286.4	14182.7	8978.68	6145.34	13620.3	0	11220.1	0	14451.6	10377.3	17392.3	0	50303.7	34927.7
367.084	6.91	0	897.143	0	0	0	2188.27	0	2749.6	0	448.166	0	0	0	0	1065.85	0	0	0	0	0	1230.39	3476.44	1131.49	0	0	0	0	1788.8	0	0	0	0	0	8960.82	3446.17	0	0	1034.03	0	0	0	0	2064.82	0	0	0	0	0
385.769	0.88	29489.6	34949.9	36688.5	30113.3	34721.6	33086.4	39886.3	35983.8	33968.4	35907.1	39789	32826.6	35575.2	34797.5	26217.6	32422.8	30897.5	33040.2	28399.2	34000.2	33954.6	30309.3	28556.6	30139.6	26947	28042.2	30690.4	31241.5	35117.5	30001.3	24328	32324.5	27543.8	35058.1	32872.4	29519.8	27417.2	26703.3	32292.2	37265.4	31699.8	33254.3	27234.5	27616.5	28522.9	38549.1	35063.6	31895.2
204.029	0.85	17297	15078.1	16880.7	17309.7	21805.4	19315.6	27438.2	19218.4	11492.1	14218.1	16233	22783.9	25354.1	16062.8	13760.2	20304	18478.6	21500.3	16752.9	7749.05	15056.1	19185.8	27493.7	17624	14736.8	19488.5	20939.9	15351.6	16390.1	21823.3	12440.4	20640.1	17501.5	7362.08	19976.8	21611.2	19545.4	29337.9	37254.1	9193.81	10398.2	14839	22163.3	15995.8	18664.7	21852.4	21209.4	21670.1
540.263	6.17	2338.99	1467.73	1142.98	1313.97	0	0	0	933.802	0	0	0	0	13578.4	0	731.325	0	0	495.558	0	447.744	0	0	0	2608.97	0	0	0	893.055	3218.87	2336.51	0	0	0	0	1435.12	0	867.743	0	0	4918.71	0	1016.83	0	2122.74	1350.83	0	748.987	503.962
274.084	5.75	0	0	0	0	0	0	775.773	0	0	0	0	0	0	0	0	0	0	0	0	0	0	0	0	0	0	0	0	0	0	0	0	0	0	0	0	0	0	0	0	0	0	0	0	0	0	0	0	0
612.299	6.12	0	3582.83	0	0	0	7310.44	756.338	0	0	4328.03	0	0	1934.21	307.95	3681	0	1009.23	0	0	0	17862.2	0	0	0	0	0	0	0	0	0	0	0	0	0	0	0	0	0	0	0	0	0	0	0	0	2368.98	0	0
181.074	1.33	0	0	0	0	0	0	0	0	0	0	0	0	0	0	0	0	0	0	0	0	0	0	0	0	0	0	0	0	0	0	0	916.058	0	870.545	0	0	0	0	0	0	0	0	0	0	0	0	0	0
192.955	7.51	0	0	8687.7	0	0	0	0	0	0	0	0	0	0	422.084	0	0	0	0	0	0	0	0	0	0	7834.04	0	0	0	0	0	0	0	0	0	0	0	0	1515.58	2331	0	0	0	0	0	0	11278	0	0
228.209	13.45	6418.35	14553.8	14232.6	10506.1	13438.8	33233.5	16153.5	11280.6	5791.77	11233.4	7350.59	17462.8	6677.88	8464.14	43449.8	6194.8	7998.77	10831.9	6487.82	14739	13936	6004.29	4030.8	11607.8	5007.06	8093.96	16377.3	8150.93	4558.56	5493.17	17630.7	10825.8	8355.47	4660.63	10872.2	3015.59	8799.98	4385.42	7747.65	8025.53	7770.13	16529	14853.3	19236.9	10771.6	14740.8	14856.3	10027.6
104.047	1.63	0	0	0	200544	0	0	0	0	0	0	0	90147.5	0	16523.8	0	0	0	185986	0	192115	0	39834.3	0	0	10342.2	0	73878.5	0	181794	90580.7	272743	34632.7	0	0	0	0	0	0	0	0	0	262485	0	76338.2	43493.2	0	91210.1	87372.4
240.144	9.58	33204.8	31624.9	28270	30958.2	29745.9	21557.9	21563.2	4779.32	29541.8	31569.7	25091.5	18239.7	36407	10610.4	10121.5	4822.51	31964.7	39975	9504.48	31183.3	33348.9	31243.6	40633.6	32973.5	33325.8	34639.4	33403.3	32081	25171.4	32989.1	37671.3	29327	29282.6	30679.6	30229.5	35680.7	32391.5	29705.9	36831.6	34163.2	30968.8	36831.5	31043.9	30496.7	27795.9	26722.3	34324.6	32387.1
595.395	12.46	23990.2	27218.6	32462.1	7605.1	23299.2	10740	17412.5	8992.58	12606.1	11668.1	9601.27	19904.1	15065.6	23870.1	15728.1	28046.8	16691.5	7858.15	7137.86	5767.95	13009.2	10279.6	10662.1	6019.74	17270.6	2514.81	10155.7	10457.1	6453.06	13017.4	4081.17	21444.9	14145.8	11353.4	12510.4	14354.2	22595.5	10710.7	26924.1	14328.6	5091.79	10463.7	12865.4	11941.3	14054.3	41178.2	14319.6	14492.1
256.135	8.09	0	0	0	0	0	0	0	0	0	0	0	0	0	0	0	0	0	0	0	38687.2	19972.6	754.279	0	0	32833.5	0	0	0	0	0	35341.1	0	0	4069.23	9530.81	0	2280.92	0	0	0	0	8449.53	0	0	0	0	0	0
598.339	11.32	26892.9	9115.76	17811.5	12486.3	18832	15724	16982.3	8555.58	14675.8	12547.7	6109.87	12358.4	6185.98	15415.8	19570.3	6861.31	10551	6491.89	12049.8	6316.42	6553.62	9165.39	12878.7	6231.5	5020.86	12199.2	9834.25	5930.63	4978.04	4195.44	3011.54	9343.05	6104.84	6218.2	18026.7	2385.6	7426.1	6697.05	8418.58	7796.26	14810	14799.9	22391.6	8850.35	2393.67	16248.4	11248.2	19320.8
761.481	7.67	3718.52	8150.32	1471.37	11208.8	9715.61	21487.2	4676.84	2677.91	5058.68	13529.2	0	7178.4	814.93	8904.31	28865.7	3243.14	8157.7	1024.8	3306	1951.07	14017.5	1124.13	10458.7	0	9666.7	18780.3	21691.5	1605.99	0	0	0	6334.32	3856.08	3382.28	0	879.059	13817.3	0	15864.6	0	18162.1	0	24863.8	0	0	27043.6	3996.02	13786
594.349	6.13	0	2224.32	0	0	0	0	0	0	9497.25	0	0	0	0	0	0	0	0	0	0	0	0	0	0	0	0	0	0	23008.2	0	0	0	2198.79	0	0	0	0	0	0	0	0	0	0	0	0	0	0	21445.8	0
324.231	14.59	32061.4	25753.2	27371.3	24224.6	30822.6	29701.2	26109.8	15685.6	19500.1	18997.6	19155.7	21274.2	17210.4	15596.2	17079.7	17815.1	18543.9	16276.1	20105	22068	25285.4	20436	19603	22382.1	22160.7	20939.5	29789.8	24835.1	16453	18912	33773	24181.6	24398.6	31476.9	35806.9	15916.3	20609.5	28362.1	31009.7	27189.5	25024.2	28595.9	29688.9	27062.4	21407.2	27420.5	25835.4	25666.7
304.016	6.61	4681.51	2836.62	2435.07	0	2899.96	15312.2	0	1907.77	2173.94	0	4586.19	8706.49	0	0	569.516	1472.87	783.748	0	686.106	0	569.454	0	18077	0	2671.18	0	2862.12	0	11633.2	3299.7	0	0	0	1962.39	0	2367.66	0	1495.28	14945	0	22967.9	0	1742.19	8468.07	1699.67	900.875	6290.53	0
666.259	7.55	3792.36	9393.5	1056.76	15442.4	0	13441.4	0	721.84	0	829.5	0	10830.2	0	0	8034.23	6517.23	1085.65	3178.11	0	5132.48	14314.9	0	2023.9	0	1840.37	17533.7	6059.43	6717.22	0	0	8897.44	1199.39	0	0	4888.65	0	3525.23	4064.81	1731.39	0	8978.39	3094.42	14537.8	15587.8	0	4723.34	4246.03	1474.33
470.345	14.17	0	0	41113.9	474.651	0	0	0	0	0	0	0	0	0	0	0	0	0	0	0	0	0	0	0	0	0	0	0	0	0	0	0	0	0	0	0	0	0	0	0	0	0	0	0	0	0	0	0	0
602.281	8.7	1977.23	5949.27	10864.5	27563.4	22679.8	53274.3	15147.3	5442.38	4490.29	17577.5	0	18209.9	1719.28	15212.7	31362	19277	15170.4	3754.09	1550.77	12571.8	12571.7	2227.99	29737.2	0	18005	25134.8	38116.9	2225.63	0	0	2158.04	4812.06	6724.16	10052.2	1783.37	11891.8	22837.9	0	33950.5	1817.61	27857.5	0	23833.1	7968.29	0	33900.7	5279.82	5607.07
440.172	5.86	0	0	0	0	0	0	0	1231.7	0	0	0	0	0	0	751.479	0	0	0	0	0	0	0	0	0	0	0	0	0	0	0	0	0	0	0	0	0	0	0	0	0	0	0	0	0	0	0	0	0
652.268	8.27	0	0	0	15295.2	0	42578.6	18171.2	0	2719.69	0	0	0	0	0	14833.2	0	11265.5	0	0	9873.18	0	0	12085.2	0	10187.9	18348	44570.4	0	0	0	0	0	2819.74	0	2556.17	0	20144.7	0	55699.4	582.609	0	0	0	5604.75	0	0	0	0
478.112	5.84	0	0	0	0	0	0	0	0	0	0	0	0	0	0	47020.8	0	0	0	0	0	0	0	0	0	0	0	0	0	0	0	1132.99	0	0	0	0	0	0	0	23169.3	0	0	0	0	37874.5	0	5046.32	0	2916.8
387.058	5.41	0	0	0	0	0	0	0	0	0	0	0	0	0	0	0	0	0	41621.3	19919.5	4132.72	0	0	0	5645.79	0	0	0	16123.8	0	0	0	0	0	0	0	0	8131.71	19114	0	0	23879.2	2866.95	0	0	8392.88	0	0	0
677.32	10.63	27036.8	20937.3	29111.7	4093.84	24382.3	8119.99	11323.3	18847.7	13038.2	17536.3	13237.7	14179.3	19278.3	12757.6	16531.8	14070.6	14271.4	7473.22	10511.2	9148.44	10557	12908.9	8444.1	9119.51	26631.7	3448.75	8786.09	10768.1	15492.8	16408.4	2351.99	20991.1	14293.8	17324.8	13418.5	16652.9	19492.2	14258.5	16518.9	18997.2	7273.4	9992.53	9763.98	6029.93	21380.9	17594.9	27352.8	21217.9
289.058	5.85	17905	23315.9	8273.39	5917.89	7033.48	3071.44	6653.41	6896.18	8642.67	12671.5	1419.77	3807.86	5366.52	9629.94	15652.7	11898.5	7983.44	2568.08	4164.23	2258.61	3224.05	1043.06	1793.69	445.264	2902.73	973.887	2324.34	2544.04	2804.95	1121.6	1005.78	8351.52	8748.91	3993.52	3478.17	7681.27	14128.2	6421.85	6071.12	6994	6275.6	17164.6	14494.4	3013.78	8633.36	11512.3	4866.34	9000.94
806.59	10.02	0	0	9144.53	0	0	0	14001.6	0	0	0	0	0	0	0	0	0	0	0	0	0	0	0	0	0	0	0	0	0	0	0	0	10678.5	0	0	0	44325.2	0	0	0	0	0	0	0	0	0	8648.5	0	0
287.871	0.8	32840.6	39367	48542.1	35079.8	41125	44938.6	45493.5	42741.4	34448	41011.5	40917.1	46313.7	36453.3	42472.5	45226.5	40030.9	32918.8	30577.7	44236.2	39533.4	38373.2	35596.5	34548.1	35753	36755.1	35235.6	37217	37313.4	30381.1	36616.1	38258.1	37403.4	25257.4	34282.5	35132.5	30252.8	34602.8	34844.4	35739.5	39083.1	33757.8	38289.1	41108.1	39758.3	31807.3	46647.4	38132.7	39614.2
385.784	0.88	29282.7	34949.9	35936.9	30351.5	34721.6	33086.4	39886.3	35983.8	33968.4	35907.1	40018.5	32826.6	35575.2	34697	26594.6	32422.8	30897.5	33040.2	28399.2	34000.2	33954.6	30525.8	28556.6	30139.6	26735.9	28042.2	30690.4	31241.5	35117.5	30001.3	24328	32324.5	27543.8	35058.1	32872.4	29519.8	27417.2	26703.3	32292.2	37265.4	31699.8	33254.3	27234.5	27616.5	28522.9	38549.1	35063.6	31895.2
521.922	15.23	0	0	0	15467.4	0	0	0	0	0	0	32954.4	1761.23	0	47449.7	0	70761.9	0	0	0	0	0	0	0	0	8629.94	3605.86	0	0	23362.6	0	0	27302.6	0	0	0	29643.3	0	0	0	0	0	0	0	0	0	673.992	0	0
148.036	1.03	3651.85	6150.84	7510.29	5891.61	5881.25	5327.25	3484.74	2283.28	2221.17	3632.8	1465.59	7374.56	618.942	3194.54	7016.92	2154.85	3184.27	2091.43	3627.66	4260.19	1734.05	2186.27	3043.18	2362.82	0	0	4039.21	16104.6	2588.23	2228.2	4706.01	0	0	0	3322.57	3679.1	0	8628.48	6591.35	3497.52	9208.31	3999.67	6926.08	8653.99	2317.62	7758.21	3569.31	6520.06
871.572	12.06	0	0	35005.1	0	0	0	614.913	0	0	1473.32	0	0	0	0	0	0	0	0	0	0	0	0	0	0	0	0	0	0	0	0	0	0	0	0	0	29792.5	3182.35	0	0	0	0	0	0	0	0	0	0	0
529.268	9.93	3000.23	1368.65	2247.33	0	771.583	925.243	0	517.023	2058.14	1269.22	0	0	0	1128.08	0	1600.64	0	0	555.95	1678.55	0	0	1313.78	452.533	0	1906.23	0	0	0	0	0	1046.37	799.523	0	0	0	2397.1	1011.68	760.055	1629.55	2849.12	4287.53	4114.45	1310.89	533.486	2662.76	0	0
298.252	11.36	3788.06	6427.11	0	12699.8	4615.69	41898.5	0	6042.03	0	9296.85	5171.46	0	4117.12	9854.61	0	14335.7	6211.44	14358	4967.37	32248.8	16671.8	0	2873.88	8782.51	0	6616.35	0	6767.04	0	0	26036.3	14821.8	0	0	0	0	8458.09	0	5261.17	4234.2	0	28460.6	27960.3	10876.6	5641.55	12305.2	1810.4	5523.66
105.961	0.8	40682.4	48058.5	53838.1	41105.1	44557.5	51982.3	50783.5	49927.2	39902.3	47970.5	46320	51994.4	39507	48365.5	47312.8	43299.2	38854.2	40550.8	49483.2	44565.3	43154.2	41716.3	43221.6	41287.3	46424.3	41627.8	42991.8	45658.4	38962.2	43767.7	44484.3	44837.7	33876.8	41897.9	44901.1	35993.4	42558.7	43211.2	43347.9	44655.7	39372	48093	47521.4	48934.8	40001	57489.5	46980.4	47518.8
672.421	11.88	5649.09	2919.18	5925.54	4456.59	3887.12	3273.61	3471.84	1688.31	1982.84	1878.87	0	2328.9	1233.23	906.081	5514.49	976.519	650.034	0	2693.67	658.422	0	0	1985.06	0	763.183	2512.95	1849.32	1023.73	0	0	471.204	2430.77	818.295	504.885	3487.86	0	1948.35	1646.41	2432.82	2497.58	5230.77	4591.64	5470.12	3435.79	531.611	3400.23	1520.93	3574.71
306.189	14.79	0	41711.4	88344.1	28647.9	12455	21298.2	0	3024.7	0	975.603	0	5505.67	0	10768.9	0	0	0	0	0	0	329.173	0	0	750.555	0	0	484.479	0	0	0	0	0	0	0	0	0	0	20779.4	1375.13	6974.83	1775.74	56639.6	39692.5	48820.2	0	59850.5	36450.6	48229.6
774.276	6.7	0	0	202.601	0	0	0	0	0	0	0	0	0	0	0	0	0	0	0	0	0	0	0	0	0	0	0	0	0	0	0	0	0	0	0	0	0	0	0	0	0	0	0	0	0	0	0	0	0
383.735	0.87	23257.1	25392.4	28136.4	17814.5	26117.4	25888.1	29645.3	28619.6	25339.6	26086.9	33218.6	25924.3	24384.8	28701	17253	23628.1	24058.9	24479.3	20712.6	23874.1	27096.2	23460.4	24677.9	24123	17114.2	21503.7	24761.6	26299.4	26325.5	25054.3	14758	22842.4	19434.4	25886.9	24999.9	22558.8	18283	16053.2	21749.8	30629.2	22754.7	25795.9	18524.8	18255.8	23146.4	25487	24887.9	24203.7
155.981	5.83	13664.8	0	0	0	8512.34	48971.1	0	0	0	37673.4	0	0	0	0	1508.53	0	7566.76	0	0	0	0	0	0	0	0	0	79409.1	19850.9	0	0	0	23826.9	0	0	0	0	13769.1	0	0	13200.6	0	11187.8	11549.6	0	841.383	2459.55	0	0
392.294	8.59	0	0	0	0	0	0	0	0	0	0	0	0	4547.27	0	0	0	0	0	0	0	0	7039.29	3169.42	0	0	0	0	0	0	1458.85	0	0	0	0	0	0	0	0	0	0	0	0	2661.94	0	0	0	0	0
155.981	6.52	0	0	86059.5	42387.4	0	0	0	21480.8	4607.07	0	0	15448.9	0	0	0	0	0	0	0	11391.5	0	32713.8	0	0	0	0	0	0	0	0	0	0	0	0	30119.3	0	0	0	0	0	0	0	0	13060.8	0	0	0	5822.36
476.281	8.26	0	0	38563.1	0	0	0	0	0	0	0	0	0	0	0	0	0	508.299	0	0	0	0	0	0	0	0	0	0	0	0	0	0	3190.75	0	0	0	2099.64	0	0	0	0	0	0	0	0	0	0	0	0
280.032	7.8	27665.5	34892.8	42605.8	36885.2	36158.5	37755	38380.3	32049.7	26177.3	33102.8	33540	31332.7	30039.8	33075.2	31884.1	30160.7	25721	25563.5	33993.3	25692.2	25504	26257.5	26307.5	26721.8	25161.4	25270.6	25853	26297.5	27569.1	26839.8	24478.6	26846.3	30443.4	30179.4	29230.2	27431.9	25718.7	29996.4	32983.3	34271.9	30648	32689.1	32942	34811.5	27765.1	35244.4	33127.5	29727.3
289.867	0.8	32421.7	37719.8	45318.9	35305.7	40496.7	41235.2	40415.1	39794.1	32699.6	40055.7	38021.2	45778.5	34008.7	40541	42437.1	38392.7	33698.4	32522.4	40062.6	38886.8	36520.3	35029.7	32484.2	33922.5	37065.5	35541.5	37694.3	37726.8	30274	36469.9	34978.5	36051	26506	32525.1	37849.7	29385.7	33797.9	36101.7	35344.1	38893.8	33542.7	39049.1	38938.6	37361	31686.1	44898.9	39088	38181
140.048	5.06	0	1184.6	0	0	0	0	0	1187.73	0	0	1791.7	2668.46	0	0	0	0	0	0	0	0	0	0	1413.72	0	472.598	0	0	0	488.399	0	0	0	0	0	0	0	0	0	1967.65	0	7448.16	0	0	4758.28	1655.57	0	17396.2	0
166.028	4.29	57648.1	37686.5	73001.6	74643.4	52302.3	59470.4	55793.7	44924.5	47756.3	34864.6	73314.9	42608.1	52050.6	54198.4	43479.8	68164	53578	31903.5	73969.2	18025.6	34763.8	40032	49693.6	41958.3	58585.4	63450.6	59232	32359.7	48884.5	64404.9	39034	32320.9	29433	30500.8	48383.2	58058.8	44380.2	72853.5	38884	75908.7	53184.1	39025.8	80024.1	78660.2	37780	41765.5	65452.6	33434.3
436.156	7.79	6328.48	5710.66	0	0	0	1063.72	0	0	0	411.379	0	886.898	695.533	0	737.096	0	0	906.707	0	0	0	0	0	0	5421.9	0	1514.13	2781.5	0	0	0	976.322	0	0	0	0	850.403	3560.73	0	0	0	738.47	0	0	317.689	947.672	501.873	3507.8
203.975	15.77	28532.5	0	0	4534.91	0	0	0	0	0	0	0	0	0	0	0	0	0	0	0	0	0	184.391	0	0	63450.4	0	0	0	0	0	56538.6	0	0	0	0	0	0	0	0	0	0	0	0	0	0	0	0	0
317.11	5.88	0	9396.43	0	13724.2	0	20025.4	0	0	0	0	0	17279.9	0	0	0	6088.35	0	0	0	11663.6	14828.1	0	0	0	0	17123.5	0	6490.28	0	0	15379.4	0	0	592.266	7470.76	0	0	5724.67	0	0	9752.66	8913.22	16496.9	17309.1	654.356	12162.4	9451.74	0
150.068	6.89	1472.26	0	0	0	0	0	0	0	889.739	0	0	0	3309.94	0	0	0	0	0	0	0	0	0	0	0	0	0	1805.55	0	0	42965.5	0	990.428	0	0	580.647	506.467	0	3543.93	0	0	0	0	0	0	0	0	503.932	0
557.262	7.25	0	0	0	34036.7	0	0	0	0	0	0	0	0	0	0	0	0	0	0	0	7426.91	0	0	10029.7	0	16733.6	0	14851.9	0	0	0	0	0	0	0	0	0	0	0	0	0	1765.78	0	1975.57	0	0	0	4580.2	603.307
608.361	8.05	0	0	0	26532.9	0	0	0	0	0	0	0	1204.99	0	0	0	495.743	0	0	0	0	0	0	0	0	0	0	0	0	0	0	0	0	0	0	0	0	0	0	478.611	0	0	0	302.617	0	0	7656.24	0	0
294.057	1.11	8659.93	21368.5	12185.6	24280.8	0	11855.3	8267.86	9276.76	7590.79	11178.7	9855.34	9417.83	0	15761.7	9807.28	11423	5711.95	9710.88	13887.7	0	6421.39	8183.01	7496.58	14174.7	10831.2	13844.8	11873.8	9860.71	17872.4	11331.6	15125.2	7426.19	5482.65	0	8064.41	10326.3	7682.58	18828.3	10432.7	8268.84	9561.02	9506.91	11210.6	0	11301.9	9937.82	8636.94	8856.42
472.255	8.42	4205.66	26032.7	0	0	0	0	0	0	0	0	0	0	0	0	0	0	0	0	0	0	0	0	0	0	0	0	0	60106.9	0	0	0	0	0	0	0	0	0	0	0	0	0	0	0	0	0	0	0	0
788.14	6.72	0	3133.22	0	0	470.332	8796.91	0	11004.9	0	4198.48	0	0	0	0	0	0	0	4035.61	0	0	10326.7	3483.63	0	0	0	3594.34	0	10934.4	0	2730.93	0	0	0	2062.46	14824.6	0	557.767	10413.3	0	0	0	0	15487.3	0	0	0	0	0
590.314	7.4	0	0	43948.4	0	0	0	0	0	0	0	0	0	3729.89	0	0	0	0	0	0	0	0	0	0	0	0	0	0	0	0	0	0	9763.77	0	0	0	0	0	0	0	0	0	0	0	0	0	0	0	0
593.374	11.55	17458.3	20172.8	30571.7	6945.83	18042	7929.85	17207.4	10537.4	13793.2	14086.8	7908.68	18252.3	7487.63	10924	15463.3	16389.6	10194	4991.78	7459.12	3579.63	5946.78	12837.4	5227.93	4594.68	20171.6	4340.17	8551.8	8903.81	8323.18	14082.6	4330.75	21496.5	11800.6	13778.8	12217.8	21691.8	18635.6	9084.55	23508.9	13133	12376.7	8662.17	14185.6	7031.97	10673.5	26794.1	17621.1	21145.7
888.849	3.7	0	0	0	0	0	0	0	0	0	0	0	0	0	0	0	0	0	0	0	0	0	0	0	0	0	0	2860.1	0	0	0	0	0	0	0	0	0	0	0	0	0	0	0	0	0	22041.5	0	0	0
370.185	6.93	0	5108.57	0	0	0	0	0	0	0	0	0	310.546	0	0	0	0	0	0	784.824	0	0	0	442.953	0	0	0	0	0	0	0	1221.14	468.57	0	0	0	0	0	0	0	0	0	753.169	0	0	0	0	0	0
411.205	7.75	0	0	11745.9	0	0	0	0	0	0	0	0	0	0	0	18413.7	0	0	0	0	12594.5	11329	0	0	0	0	0	15231.7	24113.7	0	0	0	0	0	0	0	0	0	0	0	0	0	4657.03	0	0	0	0	46177.7	0
576.056	7.8	20327.4	28484.5	37171.2	30194.4	27773	34177.6	25825.3	25200.8	20609.4	23476.5	27443.6	22186	20250.4	25334.7	18002.4	19279	17409.6	20391.2	25491.3	19719.3	18536.9	20988.4	17993.4	22421.1	18752	20023.6	17124.6	17799.8	22032.3	22239	16517.5	21034.3	22974.9	23577.9	22199.5	21779.7	20896.2	24522.7	29962.6	31671.9	26049.2	26792.8	27639	31589.5	21985.8	32018.9	23337.2	21540.4
653.313	6.12	0	1626.82	0	0	0	6534.09	0	0	0	3781.97	0	0	457.405	0	3016.99	0	0	0	0	0	14471	0	0	0	0	0	0	557.243	0	0	0	0	0	0	0	0	0	0	0	0	0	0	0	0	0	1814.93	0	0
204.1	3.81	0	0	0	0	0	0	0	0	0	0	0	0	0	0	0	0	0	0	0	0	0	0	0	0	0	0	0	0	0	0	0	0	0	0	0	0	0	0	0	0	0	0	0	0	0	0	0	0
370.183	8	0	0	0	0	0	0	0	0	0	0	0	0	0	0	0	0	0	0	0	0	0	0	0	0	7519.24	0	0	0	0	0	0	0	0	0	0	0	0	0	0	0	0	0	0	0	0	0	6588.49	0
477.266	8.59	0	0	1207.96	22164.9	0	48091.1	0	0	0	0	0	0	0	0	0	0	0	658.979	0	3133.56	0	0	0	0	9747.1	7213.91	24490	0	0	0	0	0	0	0	0	0	2584.55	0	25120.1	0	0	0	3294.97	22905.4	0	24006.7	1220.07	0
527.327	10.23	18196	32664.1	16872.1	2326.97	11980.6	5407.18	8212.68	11909.8	8638.48	6338.77	7900.31	7192.72	14615.3	8151.87	7723.3	4915.41	8514.11	7499.3	6430.91	6323.3	5445.05	9985.07	9047.58	5638.76	22823.2	1986.33	4763.14	8731.85	14738	13808.7	0	13914.5	8466.83	12817.4	11194.2	10729.1	10080.9	7143.45	7651.33	13329.3	6179.71	12855.3	5718.88	2682.17	14472.9	7352.42	33758	15686.8
621.557	0.87	27690	31267.7	34081.5	24962.9	31016.5	30341.6	33685.7	32272.6	31014.9	32761	38195	31395.3	29900.8	35317.6	21185.2	28808.1	29542.7	28585	25772.6	28808.3	31430.9	25772.2	27804.4	29270.9	21335.3	25166.9	31280	28277.3	32675.6	28682.4	18527.2	28136.2	23607.1	32766.2	30573.3	24683.3	22311.7	18828.4	26878.4	34854	26035	30979	22359.5	23455.1	27177	32647.8	30263.5	29362.3
200.047	0.91	18361.4	0	17908.8	739.397	23599.9	8419.16	24329	25426.1	12264.8	23592	21527.5	28131	5746.53	4798.18	20030.5	6380.46	21414.8	3313.66	18334.4	18604.1	4383.7	25424.4	28725.8	4744.39	0	8241.51	4635.89	11156.7	1905.78	18300.2	12672.5	20628.8	13277.3	22782.6	17570.9	5659.4	24711.9	12417.4	13996.6	6380.06	3648.92	15533.8	21829.6	25514.1	17973	18247.2	4091.38	26857.3
120.044	12.39	0	0	0	0	0	0	0	0	0	0	0	0	0	47922.1	0	0	0	0	4065.15	0	0	0	0	0	0	0	0	0	0	0	23766.2	0	0	0	0	0	0	0	0	12562.4	0	0	0	22263.8	0	19056.6	0	0
135.902	14.2	0	0	0	0	0	0	0	0	0	0	0	0	0	0	0	0	0	0	0	0	0	0	0	0	0	0	0	0	0	0	0	0	0	0	0	0	0	0	0	0	0	0	0	0	0	0	0	0
268.167	12.1	1036.12	1439.47	1272.07	2260.79	1578.75	3789.06	1966.5	715.351	497.251	0	1828.47	1346.17	0	0	40011.2	665.457	607.705	1081.47	0	803.356	0	1119.36	473.044	896.228	891.576	0	1588.85	768.217	0	0	2595.77	0	973.388	612.887	1475.44	909.471	1043.84	526.525	2208.77	377.951	422.308	2409.63	2302.13	2629.41	1398.79	1531	910.342	640.955
579.172	6.74	0	0	0	0	0	0	0	0	0	0	0	0	0	0	0	0	0	0	0	0	0	0	0	0	0	0	0	0	0	0	0	0	0	0	0	0	0	0	0	0	0	0	0	0	0	0	0	0
532.193	14.04	8272.89	6596.22	10785.7	3185.21	6556.37	8173.93	7055.62	7026.39	9758.54	10327.9	7650.26	8263.96	2946.17	4851.06	6837.56	5600.19	9544.04	3836.84	1539.05	6021	4844.86	8983.42	3912.9	5710.6	15389.5	1646.37	9889.73	3737.24	6427.27	11451.9	8310.26	5200.45	615.738	4520.55	3795.13	2276.27	8646.58	768.234	16208.5	16614.1	1866.5	7188.58	7519.48	6007.23	3117.99	15499	10291.5	7953.23
668.259	7.28	968.686	836.53	4195.24	22514.9	2652.21	20297.1	0	0	4334.05	0	0	5397.23	0	7671.66	12814.8	0	12102.2	0	0	9524.41	7155.16	0	6825.91	0	37829.5	18302.3	44459.5	0	0	0	718.852	321.329	2942.17	0	2167.56	992.385	8907.79	0	18924.9	0	3158.29	0	5030.35	1161.28	437.748	4055.92	5104.11	3695.64
544.266	8.6	0	0	9975.19	4470.81	12386.5	0	8997.59	0	0	0	0	3168.92	1919.46	0	11043.1	0	0	3162.39	0	0	0	1415.4	4726.04	0	0	1015.92	6686.96	0	783.987	0	0	18730.9	1495.48	0	0	30786.3	0	3541.14	1632.36	0	22161.5	0	820.935	0	0	22356.4	0	4496.53
209.981	1.09	9107.58	1378.35	10385.1	28745.8	14962.1	2068.29	13148.3	21205	11004.7	12070	10888.3	17381.8	13452.7	13861.9	22662.4	10635.5	9614.99	12866.4	0	28875.6	6339.38	14235.7	11017.4	0	14670.7	7102.93	9578.98	10152.9	11902.3	15465.2	12816.9	0	8889.35	14222.1	15550.1	2568.08	17007.5	14617.4	16412.9	10650.7	14267.7	10282.1	12223.5	21077.6	3280.25	10853.4	12972	14103.7
442.208	4.78	0	0	0	0	0	0	0	0	0	0	0	0	0	0	0	0	0	39260.1	0	0	0	0	0	0	0	0	0	0	0	0	0	0	0	0	0	0	0	7384.69	0	0	0	0	0	0	0	0	0	0
197.925	14.98	20758.2	0	0	87879	0	0	46677.2	0	0	0	0	0	0	0	0	0	0	0	0	0	0	0	0	25692.3	0	0	20489.1	0	0	0	0	0	0	0	0	0	0	0	0	0	0	0	0	0	0	0	68383	0
561.348	12.2	20513.4	18521.5	25071.8	3116.48	20288.2	7122.97	6764.64	14594.8	13798.6	9949.13	6940.04	14049.8	11764.6	10177.9	10813.8	17380.2	16114.2	4332.49	6551.6	8099.72	6051.67	9517.39	7374.7	5761.86	24178.3	2043	8303.13	9989.82	8390.12	9859.24	3860.88	17377.8	8599.74	12616.6	8462.69	12253.3	17980.5	9865.42	19352.8	16409.1	4465.64	7832.92	8778.64	5223.4	12532.8	16933	12299	17397.5
730.291	5.24	2680.82	0	0	0	3085.78	0	0	599.644	0	429.533	856.29	0	4291.97	1458.9	0	1857.09	553.234	0	7257.68	1402.57	0	2873.76	0	2075.34	0	0	0	293.862	0	6727.49	0	0	0	0	709.571	0	0	0	0	8919.17	0	1514.71	0	593.546	0	0	1290.51	0
615.368	10.7	20924.2	11721.9	14165.7	0	12552.7	4698.78	9426.88	4415.88	0	7881.38	2911.56	7044.19	11164.1	0	6641.28	4779.01	3758.17	1298.86	5778.38	5532.67	5858.28	7253.81	4535.74	10162.2	0	0	0	4349.46	4286.27	20798.9	1755.47	14246.3	6683.97	10999.5	6601.46	3073.25	3426.11	9483.57	5948.54	13512	11135.9	7457.95	6469.26	3457.64	8297.6	12466.7	0	26457.5
402.266	12.73	0	0	0	0	40502.3	2122.86	0	0	0	0	0	0	0	0	0	0	0	0	6370.6	0	0	0	3685.34	0	0	0	465.484	0	0	0	0	0	0	0	0	0	0	0	0	0	0	0	0	0	0	2505.88	0	0
524.744	5.1	470.71	0	2371.98	0	6917.29	0	0	5631.79	0	970.846	4397.99	4365.45	4185.97	2150.51	4090.5	3040.13	2304.61	2939.95	4113.93	4600.48	0	4498.3	1670.11	8907.34	0	870.977	2861.71	3069.17	7140.99	7244.22	679.935	849.349	825.629	7166.28	5716.09	0	0	0	0	7282.99	1316.51	1366.84	2265.18	0	0	0	2788.92	5028.89
346.216	13.26	13410.5	17335.4	22011.8	15289	8137.39	27278.8	22872.1	9634.86	5314.68	19891.5	5041.45	20999.8	6167.74	5439.8	14434.4	14152.5	9970.65	7829.71	5767.54	12468.4	22299.5	2135.39	5613.54	20056	8912.58	9801.1	22371.5	8053.82	3409.74	4252.4	19862.8	13353.5	13466.9	525.045	6597.53	2681.35	8556.08	886.767	9752.48	8943.85	8127.07	30977.9	18716.3	13291.2	9823.32	21139.8	12212.7	11079.4
120.044	11.15	0	0	0	0	0	17058.3	0	0	0	19652.9	0	0	0	0	0	14746.9	0	0	11324.2	0	0	0	0	0	0	0	0	20806.8	0	0	0	0	0	8979.98	0	0	0	0	0	0	2288.38	0	8039.3	0	0	0	0	0
117.079	0.98	10380.2	17472	6280.38	13103	11974.1	5460.75	12185.5	12372.9	7525.22	12998.9	13422.1	8033.27	29518.9	14497	14290.8	11978.6	9762.91	16412.1	24102.4	8929.15	17070.1	13227	14449.4	17485.1	14983.5	10059.6	9811.76	30858.3	12712.6	20518.6	29449.1	10953.2	10469	9683.91	10430.4	11599.9	19173.1	47890.2	13278.2	15277	13534.1	22034.1	21075.9	11062.2	20839.3	8376.22	13554.1	15361.1
329.164	6.64	0	0	0	0	0	0	0	0	0	0	0	0	0	0	0	0	852.923	0	0	20123.6	695.477	0	0	0	38954.7	0	8516.04	795.547	0	0	0	0	0	0	12230.9	0	0	501.249	0	0	0	0	0	0	892.179	0	31210.2	0
606.421	12.99	1141.52	0	0	0	0	0	0	0	0	0	0	0	0	0	0	0	0	0	0	0	426.803	0	0	0	239.24	0	0	732.904	0	564.522	48689	0	0	0	0	0	0	26382.5	0	1673.95	0	38791.5	0	800.375	356.156	580.414	519.579	0
545.276	7.07	0	0	0	0	0	0	0	1620.64	0	0	0	0	0	0	12134	0	0	0	0	1058.02	6298.36	0	0	0	44587.4	3432.25	8813.23	0	0	0	0	0	0	0	0	0	445.221	329.931	0	0	2626.75	0	0	0	0	546.269	0	0
806.579	8.83	0	0	0	0	0	0	0	0	0	0	0	0	0	0	0	0	0	0	0	0	0	0	31852.2	0	0	0	0	0	0	0	0	0	0	0	0	0	0	0	0	0	746.43	0	0	0	0	0	0	0
182.058	3.37	0	0	0	0	0	0	0	0	0	0	0	0	0	0	0	0	0	0	0	0	0	0	0	0	0	0	0	0	0	0	0	0	0	0	0	0	0	0	0	0	0	0	0	0	0	0	0	0
579.273	8.7	1096.21	3975.12	9837.17	24878.4	15891.5	44832.8	9181.29	3831.36	3368.66	12844.8	0	11513.2	964.787	10691.6	23882.5	12913.6	12195.9	2641.19	1172.12	10713.4	10010.3	943.441	25128.6	0	16862.4	20112	34966.3	1383.36	0	0	1383.36	2822.99	4347.05	8123.64	2337.23	7755.28	17889.4	0	26590.4	1127.02	21410.5	0	21010.1	5917.45	0	31177.3	9186.73	4882.65
276.16	5.44	24190.9	11682.8	8569.82	16768.3	13965.2	9231.37	15613.9	9956.64	21256.2	18018.5	6917.96	14119.5	8872.83	15312.4	27563.1	12828.1	16004.4	7475.64	10055.4	8017.38	10603.2	9820.87	16567.9	6815.39	6327.86	10597.5	11295.7	8351.03	5507.66	6147.54	5509.04	12667.7	10225.3	7676.71	23567.7	4407	12267.3	5674.82	8508.13	7123.06	7561.51	13085.3	12388.1	8727.67	6135.95	12293.3	8985.87	16367.2
793.552	14.14	0	0	0	0	0	0	0	21787.2	0	22660	0	0	16024.2	6685.96	15067.9	0	0	23038.1	0	0	0	0	0	1445.05	0	0	0	0	0	0	0	0	0	0	0	0	0	0	0	0	0	0	0	0	0	0	0	0
416.222	13.95	22320.8	27144.4	25062	24646.5	21223.4	27238	28593.6	18982.7	11863.3	29894.9	18214.3	29079.1	12948.8	13674.5	21635.8	21134.6	18984.6	23990.9	19743.2	20137	26408.5	8595.32	9142.49	23294.6	15954.3	18537.3	29614.1	18684.9	12319.5	11862.3	26917.9	17649.4	20391.2	5099.88	20725.8	8560.12	21875.3	6295.87	19962.5	22434.2	16659.3	26146	24626.6	23205.6	16433	28841.6	19050.8	17601.9
392.024	7.79	13925.8	28866.7	28560.9	30762.7	31610.3	19453.9	30818.5	16572.7	13669.4	17518.6	17774.3	16938.4	19497	15631.5	38378.5	25586.2	18762	14622.3	21624	15867.3	17062.6	15827.2	16167.9	12771.4	18967.7	19151.9	20831.5	16794.9	12162.6	12503.5	17920.7	14529.8	13844	11915.9	13815.5	10410.4	12267.2	14840	14607.7	18449	16048.3	18074.9	19128.7	17093	11421.7	20038.7	27651.4	30944.6
471.685	3.55	4396.7	14844.3	12851.5	3433.28	2306.19	1180.1	2843.43	5943.02	4801.25	7504.73	0	951.42	1232.52	3680.49	6621.91	6095.39	2711.17	0	2145.94	11216.4	4473.67	0	454.257	0	7951.84	0	4204.93	6821.23	4181.91	2822.53	3402.79	3682.54	2219.52	8182.71	2106.99	1934.86	8028.38	833.587	2774.47	11262.6	928.048	5279.69	5265.98	2422.99	2452.75	4874.92	7399.01	9507.34
799.433	0.87	25809.1	28879.6	31931.5	24201.8	29136.7	31019.6	33194.4	31505.9	29036.4	29782.5	38914.9	30379.8	30686.1	33520.4	19813.2	28398.4	26860.9	28179.6	21421.2	28137.4	29903.9	26147.3	26123.9	28340.4	20325.6	25171.6	28548.5	28993.7	31658	26988.6	16833.7	25949.1	21668.5	30176	29633.8	24430.9	20369.4	16715.1	26042	32654.2	25876	29833.3	19444.6	21709.2	26116.8	33089.6	29301.1	27164.8
224.105	6.53	6638.78	12749.4	3397.96	1942.26	3178.94	1196.15	2360.08	3539.2	2763.3	6320.41	0	2075.85	1204.27	2247.19	7948.84	5586.69	3251.94	3737.47	879.003	848.718	1054.79	491.175	1660.19	1893.31	1620.13	0	1016.94	858.235	1385.12	952.673	1049.14	4167.9	3500.34	1565.89	1168.73	3291.71	6173.01	2955.72	3440.16	3500.29	1974.71	8449.48	5735.68	1626.48	2700.59	4368.14	1952.67	4268.01
568.139	4.9	0	0	20965.2	0	0	0	0	0	0	0	0	0	0	0	0	0	0	0	0	0	0	0	0	0	0	0	0	0	0	0	0	0	0	0	0	0	0	0	0	0	0	0	0	0	0	0	0	0
550.281	9.06	0	0	0	0	0	0	0	0	0	0	0	0	0	0	0	7819.89	5947.32	0	0	0	0	2039.13	0	0	0	0	0	3203.01	0	0	4312.86	0	2200.24	0	0	0	0	0	10741.2	0	2461.56	0	39675.4	43611.9	0	11112.6	0	0
798.449	10.44	0	0	0	0	0	0	0	0	0	0	0	0	0	0	0	0	0	0	0	1693.63	0	0	0	0	20777.5	0	441.357	1854.45	0	0	825.889	0	0	0	562.557	0	0	0	0	0	29881.5	0	0	0	0	0	0	0
249.97	14.64	99560	9536.21	55178.7	13586.1	12174.2	5936.58	51700	17353.9	18482.9	0	23323.1	42965.6	0	25800.1	0	0	0	0	0	36817.2	22013	0	134973	0	34952.5	0	0	0	0	82362.8	0	0	52957.4	42937.2	0	45317.9	0	19187.9	65787.5	32415.7	199047	26914.6	79331.8	36038.6	65123.8	6527.23	0	14593.4
601.156	6.73	0	0	0	0	0	0	0	0	0	0	0	0	0	0	0	0	0	0	0	0	0	0	0	0	0	0	0	0	0	0	0	0	0	0	0	0	0	0	0	0	0	0	0	0	0	0	0	0
110.941	14.29	0	0	0	0	0	0	0	0	0	0	0	0	0	0	0	0	0	0	0	0	0	0	0	0	0	0	0	0	0	0	0	0	0	0	0	0	0	0	0	0	0	0	0	0	0	0	0	0
844.85	1.93	0	0	0	0	0	0	0	0	0	0	0	0	0	0	0	0	0	0	0	0	0	0	0	0	0	0	0	0	0	0	0	0	0	0	0	0	0	0	0	0	0	0	0	0	0	0	0	0
578.388	10.63	0	0	0	0	0	427.565	0	0	0	0	0	0	0	0	0	0	0	0	0	7387.7	557.128	0	0	0	4243.94	19990.9	6987.49	0	0	0	32442.4	0	0	0	0	0	0	0	0	0	21714.2	0	0	0	0	0	0	0
758.295	8.12	0	0	0	2267.01	0	0	0	0	0	0	0	0	0	0	0	0	0	0	0	20758.3	517.642	0	0	0	0	34618.9	0	0	0	0	25219	0	0	0	0	0	0	0	0	0	0	0	0	0	0	0	0	0
585.294	8.92	1935.91	12099.9	0	0	0	0	0	0	0	0	0	0	0	0	0	0	0	0	0	0	0	0	0	0	0	0	0	12981.9	0	0	0	876.608	0	0	0	839.949	0	0	0	0	0	0	0	0	0	0	0	0
198.052	3.78	37328.1	45944.9	0	18518.9	39581.9	0	26914.9	5433.8	7741.4	17016.9	33308.1	17829.6	0	23750.1	28741.8	13198.6	16906.2	23438.9	33583.2	26728.7	40239.1	27110.4	26683.6	39129.4	30009.3	13807.7	6136.13	41507.5	32844.6	28930.2	28463.8	29407.9	40129.2	0	58665.5	28841.2	7598.2	57657.5	20840.2	25646.1	23308.6	40826.1	43966.7	23266.6	0	26922.9	43109.7	35304.6
494.259	8.18	0	0	0	0	0	0	0	0	0	0	0	0	458.883	0	0	0	0	0	0	0	0	0	0	0	0	0	0	0	0	0	0	0	0	0	0	0	0	0	0	0	0	0	0	42152.8	0	0	0	0
329.011	9.82	0	0	0	0	0	0	0	0	0	0	0	0	0	0	171963	0	0	0	0	0	0	0	0	0	0	109145	0	0	0	0	0	0	0	0	0	0	0	0	0	0	315571	0	0	0	0	0	0	0
521.924	15.66	0	0	0	0	0	0	0	0	0	0	0	0	19335.8	0	0	0	0	9452.92	0	0	22732.5	0	0	0	0	0	0	4413.37	0	0	0	0	66519.3	0	7079.81	0	0	0	0	11913.6	833.862	10011.6	0	0	0	0	0	27608.6
414.009	7.79	21845.1	30873.1	33083	33498.6	33121.6	32119.1	29154.3	29304	21799.6	27604.7	29873.3	26714.1	27724.2	26424.6	25476.9	26689.6	22406.2	23226.2	29875.9	21089.2	21858	22804.7	21185.1	23076.3	21957.5	21657.9	22325.5	20498	21860.6	21333.1	20649.8	22026.7	22419.6	21470.1	21450.3	21394.4	19616.2	23695.3	25910.4	28757.7	24120.5	25168.4	27398.2	26283.6	21357.3	30178.2	26386.2	26221.6
274.133	5.88	3426.29	6106.17	2663.76	8973.12	1357.72	10801.9	0	0	0	0	1796.14	14043.1	3051.18	2131.09	0	4172.56	1726.31	1512.46	548.376	8321.34	9850.02	872.483	0	0	2440.99	11918.9	6778.8	4597.18	0	1401.73	10050.8	1584.11	666.388	0	5960.04	0	3889.5	4098.51	2859.48	0	6947.1	4149.45	11211.8	9881.52	506.049	6819.53	6309.97	3380.97
376.121	6.46	1830.98	6319.84	1719.01	10550.6	1322.21	11015.6	2604.57	904.729	0	2233.57	4158.65	14962.3	0	1493.04	6284.36	7477.86	1321.13	4076.46	994.302	4715.7	7882.53	718.244	1774.65	693.16	1883.31	14617	4460.52	5015.58	0	688.259	9236.53	1113.48	0	0	3629.96	0	0	3236.8	1681.62	0	4577.71	3823.98	12288.3	11608.1	0	4178.1	4844.5	3153.81
850.834	3.69	0	0	0	0	0	0	0	0	0	0	0	0	0	0	0	0	0	0	0	0	0	0	0	0	0	0	2612.22	0	0	0	0	0	0	0	0	0	0	0	0	0	0	0	0	0	18559.9	0	0	0
258.109	3.18	0	0	0	0	0	0	0	0	0	0	0	0	0	0	0	0	0	0	0	0	0	0	0	0	0	0	0	0	0	0	1404.59	0	0	0	0	0	0	0	0	0	0	0	0	0	0	0	0	0
261.883	1.19	4308.44	5555.28	0	23524.7	3248.36	12545.8	1747.19	2068.33	2221.59	0	0	15217.9	16111.7	10623.6	3154.85	0	5037.85	15969.2	0	13488.5	1322.26	8672.13	807.579	0	3263.72	1937.99	5123.13	2239.49	7069.71	12535.5	664.409	4312.8	0	0	9835.08	1529.85	9753.09	2114.81	1041.87	0	989.304	4718	2357.19	23716.4	0	0	11880.2	6845.81
559.329	11.2	21535.3	20720.5	27966.7	0	24422.1	0	16676.9	0	13415.4	0	0	19406.4	0	0	17099.9	10782	13296.9	8864.19	0	8137.43	0	12018.6	0	9209.88	19803.3	0	10818.4	0	7957.29	17076.4	0	22970.9	11101.3	15149.9	16431.1	13162.8	16112.7	0	25999.8	0	8126.65	10483.1	8827.35	8308.77	0	25929.6	18661.7	20412.5
219.974	14.04	7551.8	0	0	0	0	0	0	0	0	0	0	0	0	0	0	0	0	0	0	0	0	0	0	0	0	0	0	0	0	0	0	0	0	0	0	0	0	0	0	0	0	0	0	0	0	0	0	5934.86
596.774	5.08	0	0	1221.08	1476.97	5867.31	0	0	3851.03	0	484.616	1490.28	4198.97	2205.8	500.484	1802.13	3108.25	1020.88	538.737	497.24	3058.81	0	2643.42	562.942	10433	496.39	550.32	1420.13	1269.49	5606.08	5397.43	241.242	789.205	0	1835.2	3459.69	0	0	0	0	5471.32	1166.61	0	912.705	0	0	0	1674.85	3620.91
231.005	6.72	0	10333.1	973.134	0	3801.47	16303	3452.66	20080.8	0	9466.16	0	2653.22	0	0	5192.5	0	0	9845.38	0	0	18741.3	10407.3	0	0	0	7731.03	1785.77	15582.2	2062.29	7233.33	2464.95	0	2142.09	8834.2	23747.4	1691.03	5387.84	17224.8	0	0	0	0	21913.7	0	0	0	597.087	473.606
195.054	5.88	0	0	0	0	0	0	0	0	0	0	0	0	230.362	0	0	0	0	0	0	0	0	0	0	0	0	0	0	0	0	0	0	0	0	0	0	0	0	0	0	0	0	0	0	0	0	0	0	0
388.215	8.25	4862.56	3060.33	3139.69	1316.64	2149.66	0	2538.81	946.979	1257.37	2624.67	0	1383.31	594.09	2085.24	4876.75	2690.79	0	0	0	0	0	0	590.844	0	482.778	961.072	915.739	0	529.472	0	0	2286.35	2056.41	0	877.504	888.825	1915.07	1620.1	0	0	1331.21	3743.17	4386.7	1776.07	535.411	3623.1	1295.48	2391.79
529.278	7.87	0	0	277113	124323	34057	114147	21966.6	77871.9	238181	78057.8	0	78247.1	0	32844.4	541632	25435.5	147453	23363.6	54825.4	110403	132074	48136.6	31005.9	0	321352	60109.2	351562	147275	0	0	66754.6	16309.1	16019.8	89105.4	28066.2	63758.2	111708	3543.11	77994.7	1884.56	254550	13331.9	122262	110289	0	469228	401646	0
328.153	7.08	20844.9	11767	14661.7	9695.13	12058.4	10804.7	17044.4	8244.38	15049.9	14449.3	5124.1	11714.8	7137	13602.4	20717.3	9260.11	11735.9	5815.43	8927.62	5901.73	7308.05	6707.17	10223.1	3663.18	2780.02	8071.73	8119.69	6267.08	5355.71	4022.92	3603.21	9090.73	6416.31	6249.67	12158.2	2936.7	8266.41	6369.94	6465.02	5972.24	7808.36	16378.9	17530.3	7600.15	2874.24	17144.9	8503.58	17097.7
184.038	4.28	4024.61	2468.13	2525.84	0	0	0	0	3259.77	0	0	4025.64	7326.37	0	0	0	0	0	0	0	0	0	0	0	0	0	0	0	1729.73	0	600.491	0	0	0	0	0	0	0	0	2396.22	0	0	0	0	3428.43	315.52	0	0	0
219.969	14.36	0	1860.67	0	0	0	4246.41	0	0	0	2671.68	0	0	0	0	0	0	0	0	0	0	0	0	0	0	7416.32	3558.81	0	0	8022.49	0	5873.85	0	0	3759.19	0	0	0	693.027	0	11939.8	0	0	0	0	0	0	0	0
579.298	7.65	689.605	3544.76	0	12422.2	4505.88	15111.6	2383.3	1187.9	1708.48	7821.15	0	5847.7	679.434	5367.35	22313.6	0	5235.01	597.721	994.634	0	14235	519.367	5531.35	0	27235.6	37189.2	31171.2	1959.44	0	0	0	2988.73	2499.7	2503.23	0	2021.51	10123.4	0	12574.7	0	15785.6	0	12611	0	0	10943.9	0	5351.62
760.303	5.42	0	0	0	4545.35	0	0	0	0	0	0	0	0	0	0	0	0	0	0	0	9278.74	0	0	0	0	896.116	13116.1	0	0	0	0	23143.8	0	0	0	0	0	0	0	0	0	6016.4	0	0	0	0	0	0	0
230.034	5.42	0	0	0	0	0	0	0	0	0	0	0	0	0	0	0	0	0	38974.5	17110.9	4107.88	0	0	0	5379.78	0	0	0	16170.6	0	0	0	0	0	0	0	0	7113.35	16950.1	0	551.572	21249.3	2853.62	0	0	8245.99	0	0	0
120.044	0.71	0	0	0	0	13040.5	0	0	0	0	0	0	0	0	0	0	0	0	48557.3	0	0	0	0	0	0	0	0	0	15981.1	0	0	0	0	0	0	6764.55	166826	0	0	0	0	0	33221.8	0	34401.4	0	0	0	0
623.305	10.41	18095.9	12044.6	22470.5	5182.63	19463	6670.3	15426.4	12629.4	13034.8	14348.2	6194.57	20461.5	8963.45	9218.84	13768.1	12793.8	11817.3	6395.88	9234.78	7455.42	9041.22	11352.6	10972.5	8589.6	13969.8	7295.32	10370.8	9926.86	8301.62	20336.7	3831.37	21326.2	13639.7	13482.7	11110.5	13905.8	7138.39	14581.3	29857.2	8608.89	22283.7	10615.8	10339.5	7826.46	7415.07	28532.7	14053	19378.5
398.182	4.58	0	0	0	0	0	0	0	0	0	0	0	0	0	0	0	0	0	54919.1	0	0	0	0	0	0	0	0	0	0	0	0	0	0	0	0	0	0	0	8510.97	0	0	0	0	0	0	0	0	0	0
850.844	1.04	0	0	0	0	0	0	0	0	0	0	0	0	0	0	0	0	0	0	0	0	0	0	0	0	0	0	6520.73	0	0	0	0	0	0	0	0	0	0	0	0	0	0	0	0	0	34871.6	0	0	0
172.074	4.11	10561.3	7184.25	7144.11	4401.92	4866.7	3531.84	5474.03	4579.14	0	8025.08	1623.61	3124.72	3460.63	5390.03	11996.9	2349.95	5000.45	0	0	1153.04	0	2029.67	6352.85	0	0	4524.27	1762.54	1890.74	1090.53	0	0	0	3043.72	3771.95	5778.56	2044.61	2695.42	0	3426.12	3586.24	5239.66	7202.64	9575.51	0	765.989	5050.25	3011.66	7067.04
539.327	9.8	13622.4	0	18800.4	0	0	0	1133.85	0	4850.04	0	0	0	10841.5	0	0	0	6795.16	3838.93	0	0	4420.11	8032.43	4987.62	4951.96	19155.7	4011.67	0	5449.67	0	8450.15	0	13177.8	5883.61	14994.2	12021	3939.69	0	5253.03	10244.8	0	0	6678.47	0	4778.3	11802.5	0	32567.3	20400.9
467.062	7.37	701.729	3535.91	8744.66	0	1380.29	7480.92	0	13535	0	1548.78	0	4653.2	4042.8	0	5958.13	0	0	16977.7	0	0	2179.27	7178.18	0	0	0	7558.78	1689.58	0	1080.63	5283.3	0	0	0	1894.25	11862.8	4278.6	2045.09	8666.43	0	454.995	0	2731.92	7276.44	0	0	0	5923.56	1543.99
743.33	4.71	0	886.111	5103.61	4266.05	7779.81	2445.76	1318.46	6110.79	0	1116.77	9454.58	3287.11	0	5663.42	2749.6	2886.57	522.969	1889.78	5099.64	678.99	0	3802.74	2791.95	9685.65	0	2085.16	3317.24	5688.2	3268.78	16948.1	1247.6	724.696	496.764	5423.53	13097.6	0	0	1618.85	0	3440.02	4597.34	2864.31	6520.05	1868.13	0	1272.7	6524.36	2434.88
229.914	15.04	17134.6	41130.9	0	15521.1	0	45765.9	0	0	0	0	0	0	0	89396.7	0	0	0	0	0	63861.9	0	0	0	54007.4	0	0	45441	0	0	64229	0	70756.9	0	0	0	77500.7	0	0	0	0	0	0	0	0	0	0	65592.1	0
806.42	8.52	0	0	46757.4	0	0	0	0	0	0	0	0	0	0	0	13112.7	0	0	0	4515.68	1292.53	4264.48	0	0	0	15754.8	0	1913.91	11701.4	0	0	0	0	0	0	0	0	0	0	0	0	0	3659.51	0	0	0	0	28581.9	0
466.207	9.56	0	0	0	0	0	0	0	0	0	0	0	0	0	0	0	0	0	0	0	0	0	0	0	0	0	0	0	0	0	0	0	0	0	0	0	0	0	0	0	0	0	0	0	0	0	0	0	0
429.103	7.01	0	0	0	0	0	0	0	0	0	0	33037.8	0	12799.3	0	0	0	0	9479.95	0	0	4479.89	0	0	25206.3	0	0	0	1000.61	9778.81	0	0	0	0	0	0	0	0	9248	0	0	0	17900	0	0	0	0	0	0
270.159	5.8	2988.02	2148.02	2311.28	7948.66	0	0	2342.5	6011.95	0	837.032	3180.56	4424.06	1942.62	0	2700.06	468.953	1715.56	596.129	0	0	0	0	0	1821.04	2070.34	0	2432.63	246.419	2132.17	0	1043.45	947.271	2464.38	0	528.982	0	930.657	0	0	2273.42	0	1095.39	0	5582.46	0	3610.11	2482.17	1288.18
165.079	2.21	0	0	58066.2	0	0	0	126752	0	69613.5	0	0	0	0	0	0	89253.7	57609.7	0	0	72367.1	0	0	0	45683.4	0	67015	66678.6	76458.6	0	0	0	0	0	0	0	0	0	0	0	100975	84120.2	101821	110460	98081.8	0	143079	96529.1	0
407.152	4.34	0	0	0	33877	0	0	0	0	0	0	0	0	0	0	0	0	0	0	0	0	0	0	0	0	0	0	0	0	0	0	0	0	0	0	0	0	0	0	0	0	0	0	0	0	0	0	0	0
477.291	10.16	17810	6849.39	29814.2	1995.29	33135.5	2494.15	0	6665.19	8705.54	8292.99	2748.39	23635.9	0	3472.87	0	6691.03	7423.54	5088.82	6875.61	3287.47	3356.96	11574	16949.9	6116.09	8255.67	0	0	0	3868.07	9082.76	2764.49	0	12912.8	10696.8	5933.43	0	2979.84	851.425	39575.8	3378.87	21768.3	3506.81	4037.31	2667.71	2610.64	29244	7667.14	16798.9
247.047	4.34	862.96	0	0	0	0	0	0	0	0	0	0	0	13089.2	0	4237.43	0	0	0	0	0	0	0	0	0	0	0	0	0	0	40199.2	0	0	0	0	0	557.168	0	6490.3	0	0	10818	0	0	0	0	0	3762.15	0
545.218	4.6	6321.88	0	0	0	0	0	0	0	0	0	0	0	0	0	0	0	1698.54	0	0	7750.36	561.154	0	754.044	485.254	31859.1	813.343	6925.78	0	0	279.081	3122.77	5083.81	0	0	0	0	0	483.346	0	0	0	0	0	0	0	0	0	0
196.072	5.12	6076.66	9257.74	5017.37	786.916	1464.19	3577.67	3780.01	1925.9	2669.09	3693.95	0	1840.25	1132.7	1117.59	11517.9	5470.31	2480.43	2993.15	437.147	1523.26	1511.54	0	2942.04	1393.35	1432.02	0	596.45	0	0	1130.89	325.257	3671.86	2585.33	846.685	504.987	2438.93	5677.98	2052.7	2388.53	1988.22	1345.5	3800.75	4579.72	4862.62	2750.88	4284.37	2078.5	2124.87
513.276	9.02	0	51596.4	0	89885	0	2004.63	0	0	31187.6	51625.2	0	0	0	0	2518.55	0	0	0	0	0	48811	0	0	3021.56	22171.7	29456.5	4208.12	49965.5	0	14486.3	0	22800.9	13740.8	0	0	0	527.504	0	0	0	0	0	0	0	0	0	0	0
318.16	6.25	0	525.407	0	0	0	383.415	0	0	0	0	0	496.146	1888.47	0	601.76	0	0	0	0	0	5791.22	0	0	0	0	0	579.85	0	0	0	0	0	0	0	0	0	0	0	0	0	0	0	547.816	0	0	698.481	0	0
781.852	3.99	0	0	0	0	0	0	0	0	0	0	0	0	0	0	0	0	0	0	0	0	0	0	0	0	0	0	857.619	0	0	0	0	0	0	0	0	0	0	0	0	0	0	0	0	0	7499.78	0	0	0
555.357	11.31	0	34181.4	11714.1	0	10936.2	3706.98	6850.65	7180.9	0	0	1946.87	6351.12	6019.14	1354.8	0	2302.65	5125	8488.04	879.549	5843.56	4601.89	5655.01	11534.5	4077.31	0	437.385	0	3457.33	6802.96	10878.5	0	8804.44	6215.32	1653.59	4909.2	5100.44	9119.28	8071.55	5354.58	9916.74	1714.34	15619.5	4409.16	0	8249.38	12124.8	0	10355.9
730.459	12.33	19398.6	4828.99	14350.1	7399.31	14919.5	15221.5	13825.8	5068.49	12156.7	7692.14	3770.65	11733.3	5233.46	12007.1	11576.7	2045.22	8118.6	3346.73	9308.76	2992.17	4664.28	7199.77	8280.85	6426.35	1142.12	12299.3	8671.24	4378.63	1384.95	3124.19	244.998	6336.36	4587.51	4048.12	19113.9	0	1882.45	1600.13	2391.46	5973.92	5420.12	10734.7	19399.4	6542.93	0	10282	7545.43	15278.6
372.231	13.78	12424.1	10209.9	18015.9	9803.62	14489.7	22025.6	15367	7533.33	3916.41	10640.9	7860.17	7599.2	4608.52	8297.03	9205.46	5871.15	7727.9	5596.19	6763.56	17544.3	11351	3739.81	2888.82	10956.6	10888.5	7984.75	15770.2	15921.5	7469.29	7688.14	19352.5	8961.02	6448.46	3270.94	13055.7	3413	9241.46	6476.06	10359.4	17380.5	8934.65	10111.1	12980.9	7726.81	8543.83	14528.4	14037.4	11980.2
814.48	7.3	0	0	0	0	0	0	0	0	0	0	0	0	0	0	0	0	0	4877.67	0	0	0	0	0	0	911.07	0	0	0	0	0	0	0	0	0	0	0	0	0	0	0	0	0	0	0	0	0	0	0
470.925	15.41	0	15485	17510.2	0	29212.3	0	0	0	18798.1	14359	0	0	0	0	0	0	9880.82	0	0	0	0	0	0	0	0	0	0	0	0	0	0	0	0	0	0	0	0	0	0	0	0	0	0	12264.4	10604.8	0	0	0
821.567	14.35	0	0	19301.1	0	0	0	22379.8	25424.2	0	0	0	0	0	0	0	0	0	21539.4	38156.5	0	0	40373.8	42339	37941.8	0	32480.9	0	0	5035.17	20487.5	0	0	0	0	0	38121	44003.5	0	11713.9	0	0	0	0	0	0	35014.4	29029.7	0
718.309	10.42	23300.9	15936.3	28261.5	7424.68	23506.5	9672.84	20698.2	14441.6	13124.1	15840.4	8805.13	22930.9	12597.7	10353.8	16796.7	14559.4	13340.6	7653.04	7142.02	10077.5	11531.1	14205.6	15180	10035.6	18897.6	8915.33	11931	11534.7	10213.5	24112.5	5851.59	22987	14578	18769.7	15000	17618.4	9367.45	18517.7	31115.9	11495.5	25418.4	11080	13474.8	8167.25	8841.1	29911.3	20029.7	22300.8
304.929	0.88	11584.5	28109.6	15251.1	25097	9898.81	14505.6	7403.03	8831.89	12774.7	10593.7	13653.2	11134.8	6013.98	19325	14003.5	14140.4	11063.6	8823.68	15101.3	10109.9	17895.5	11028.8	8506.18	16044.2	11968.7	15404	13611.6	12004.6	25146.5	14318.7	15369.3	8811.02	9203.92	12977.1	13824.4	10932.7	7958.91	15827.7	7417.59	12843.6	10432	15844	13698.8	6581.07	13456.7	6901.16	11929.7	11544.7
385.946	7.69	3747.94	25006.4	3856.23	2565.93	0	1975.66	25775.7	0	5902.98	0	0	782.621	13824.1	0	41026.6	0	25606.5	0	0	0	0	1709.3	6696.19	0	0	0	0	3044.74	0	0	21054.1	0	0	0	0	0	2933.48	0	0	0	3087.92	2414.35	0	365.474	0	0	0	33060.1
450.256	8.83	0	0	0	0	0	0	0	0	0	0	0	0	1565.53	0	0	0	3906.2	0	0	952.939	0	5895.19	22103.7	0	0	2154.01	0	0	0	0	0	0	0	0	0	0	0	0	0	0	3988.03	0	0	0	0	0	0	1304.29
155.981	13.34	0	81520	29951.2	0	0	0	12016.5	0	0	0	19352	0	0	0	0	67593.2	0	0	0	0	0	0	0	0	0	0	0	0	61829.4	30847.1	0	0	0	26799.3	0	0	0	23753.4	0	0	0	0	63186.6	0	0	0	0	0
379.255	9.54	13780.9	13813.6	33065.7	11833.3	17691.8	11752.3	13247.3	18783.2	14673.6	21828.4	10661.2	10684.6	9148.88	12251.3	19668.9	13944.9	14003.7	4702.67	6667.91	10589.9	11715	17938.5	12792.2	11364.6	33211.7	9027.36	15798.1	16525.9	12586	15620.9	9279.67	14160.3	7647.14	11370.3	16028.5	8306.36	13630.8	10437.1	7664.46	17936.7	9699.15	15224	17521.1	11293.1	9589.83	16057.7	23433.9	21888.1
545.717	4.76	5874.39	9354.3	12897.3	14279.2	13750.1	4470.52	8794.8	10495.9	2950.28	14253.9	0	7147.03	20849.3	5264.65	19223.8	9845.47	2497.52	4795.9	1491.64	14654.5	534.923	0	1006.75	0	26959.4	0	9831.53	5986.46	2229.25	3116.81	2926.67	9920.86	6398.07	21511.5	3368.28	5493.69	8611.12	0	10284.7	11803.1	1592.3	10774.4	8352	8617.31	12063.9	13444.4	18095.5	3610.06
435.168	5.14	0	0	0	0	0	0	0	0	0	0	0	0	0	0	0	0	0	0	36651	0	0	0	0	0	0	0	0	0	0	0	0	0	0	0	0	0	0	0	0	0	0	0	0	0	0	0	0	0
538.428	14.19	0	0	0	0	0	0	0	0	0	0	0	0	0	0	0	0	0	0	0	3855.4	0	0	0	0	0	0	0	7086.53	0	0	0	0	0	0	0	875.684	0	0	0	0	0	0	0	0	0	0	0	0
354.155	4.38	0	0	0	0	0	0	0	0	0	0	0	0	0	0	0	0	0	36525.7	0	0	0	0	0	0	0	0	0	0	0	0	0	0	0	0	0	0	0	3912.64	0	0	0	0	0	0	0	0	0	0
232.006	4.96	1067.02	0	0	0	0	5610.16	0	0	0	0	14899	12917.1	4447.49	0	2388.08	0	12002.2	3191.14	0	0	0	0	0	0	24064.3	0	0	0	0	0	0	0	0	0	0	0	0	0	0	6875.31	0	0	0	0	0	0	12110.8	0
278.076	5.84	22596.1	32750.6	12249	5740.11	10538.6	5529.41	12459.4	12527.9	10725.7	19466.4	3758.53	7217.78	7430.59	9106.14	20764.2	20592.6	11712	5047.11	4727.29	6322.01	6762.34	3188.03	4903.27	1480.86	5606.28	4014.88	5450.67	4253.02	5063.95	4209.18	4380.35	15199.6	14647.8	7252.7	3835.32	13996.4	17212.3	11767.6	11425.1	13257.1	7171.37	20533.2	17754.6	7080.79	12995.2	13676.3	7852.43	12375.6
595.271	7.64	776.77	5518.83	0	20263.5	6162.65	16928.5	1252.04	2002.26	2543.96	7965.26	0	6564.53	0	5412.65	16117.5	2095.1	8056.98	1510.36	1701.26	5992.9	14808.3	2476.43	13999.1	0	29954.3	32997.1	27913.4	1885.68	0	0	393.074	4078.14	2386.78	3358.68	0	2203.92	11233.6	570.863	14498.3	0	20156.7	0	14819.3	0	563.808	9885.54	5367.94	7014.81
307.927	0.78	27431.1	30239.9	28527.9	30225.9	31792.5	30041	27402.6	30294.4	28059.3	30491.7	28959.2	30887.5	31050.3	31779.4	33973.5	32304.2	28516.9	28598.1	35029.9	27716.3	27398.6	28766.1	28861.7	29148.6	29420.4	28451.5	25365.2	25758.2	28622.6	26580.9	28598.9	27180.2	29513.3	29732.8	26937.1	29570.1	26504.7	28674.9	28023.1	28608.6	27617	30329.1	30719.4	27825	28375.2	24889.7	28664.2	29578.1
458.291	10.4	2654.32	3272.86	3418.24	2257.48	989.621	2269.99	2175.96	0	2171.41	2489.69	0	0	0	890.667	4522.87	1595.05	0	491.563	0	1031.7	484.046	0	1128.74	0	1021.56	1103.2	937.297	713.042	0	0	0	395.095	1136.47	0	1397.26	0	1307.5	1439.3	1545.5	1439.63	3087.65	3003.51	2444.21	2218.08	628.928	3235.86	949.756	2220.47
385.946	9.15	0	0	6257.73	0	2461.15	0	20462.3	0	3844.51	0	0	0	12985.9	7316.79	35229.9	8368.13	0	0	2491.39	0	0	0	0	0	0	15328.5	0	0	0	0	21651.2	0	0	9605.84	0	14474.6	0	6052.19	0	0	0	5374.41	0	0	0	0	0	0
333.995	7.8	23659.4	29692.1	32340.1	27404.9	29884.5	35320.4	28846.9	34416	24356.7	33435.7	35437	29578.4	28792.6	34189.2	22531.7	27213.8	20262.1	22957.8	32867	23245.2	22436.6	23938.4	23702.1	26237.5	19934.1	22484.7	20568.5	22435.5	26935	26155.8	21157.2	27464.4	28737.2	27921.2	29436.5	26674.6	24350.8	26359.9	30900.3	30978	26892.3	26983.3	27362.5	32376.3	25917.5	32870	23979.9	24468.1
772.311	4.84	11504	2257.41	4269.44	5698.08	13030.4	2922.08	729.294	6991.59	0	4855.4	2182.08	1461.78	2473.63	6962.56	0	9918.22	6610.33	0	14561.7	2934.47	2857.33	5754.83	2557.35	1770.35	998.446	693.409	1679.29	8551.04	1166.44	13802.7	4381.87	2968.91	3806.11	5636.75	4281.38	0	0	3373.97	0	20892.8	0	11286.1	10856	14658.5	0	0	8128.5	975.001
306.108	6.51	14586.8	6448.08	7316.01	6704.31	11202.4	8570.23	10324.4	3143.02	10359.3	8356.48	3705.08	6386.15	4044.47	9613.71	13170.2	5184.57	6969.89	4409.02	6127.99	2439.3	4972.43	3974.93	7633.88	3209.54	2754.19	5275.41	7162.41	4284.88	2713.54	2938.77	1088.2	4985.6	5301.3	3652.67	7508.06	1943.87	3857.1	2465	5007.67	5230.94	4940.94	10592.6	12289.3	3142.79	1185.62	10852.3	7125.43	11828.6
131.095	1.38	0	0	0	0	0	0	0	0	0	0	0	0	57468.7	0	0	0	0	0	0	0	0	0	0	0	0	0	0	0	0	0	0	0	0	0	0	0	0	0	0	0	0	0	0	0	0	0	0	0
272.164	7.43	6684.29	2914.65	3357.1	10348.5	4249.72	9415.56	8980.18	1548.5	3992.6	2276.9	0	2845.77	1626.71	4824.73	18114.3	2270.14	2977.9	1981.85	1500.78	1969.73	649.843	940.836	2924.21	674.23	5975.85	730.349	4489.27	521.675	518.844	425.67	708.227	2615.17	1070.36	440.019	3037.33	0	2605.53	1361.87	0	1557.16	1879.02	4848.93	6399.92	7507.65	593.214	0	36818.4	5480.81
516.3	7.14	0	0	0	0	0	0	0	0	0	0	0	0	345.842	0	0	0	0	0	0	0	0	0	0	796.507	0	0	0	3297.18	0	0	0	0	0	0	0	0	0	0	0	0	0	0	13506.1	30875.6	0	0	0	0
682.356	9.27	0	0	768.927	0	0	0	0	0	0	0	0	0	0	0	2038.05	0	0	0	0	6858.21	3982.95	0	0	0	14352.3	0	0	7368.62	0	0	0	0	0	0	0	0	0	0	0	0	3004.64	0	0	0	0	0	25482.5	0
871.575	12.46	0	0	91958.6	0	0	0	0	0	90188.8	25077	0	0	0	0	0	0	0	4713.82	0	1727.45	3858.65	0	0	7205.18	0	0	0	0	0	7565.62	0	19746.8	0	0	0	0	9765.19	0	0	0	0	0	0	0	0	0	0	0
119.907	14.75	13287.8	15998.6	18959.2	0	39911	0	14007	3643.76	2262	19197	8858.15	35027	8865.6	10111.5	19110.5	10115.1	8823.79	10208.8	8753.92	11344.6	15008	0	0	17739.9	6966.71	5586.62	18680.4	9263.26	0	1392.75	14440.9	3696.2	4184.37	0	0	0	9746.68	0	7072.58	13717.9	0	21255.2	9710.27	17290.2	6291.29	11491.7	0	5708.96
618.296	10.86	4265.21	4919.79	3660.75	522.202	4834.17	2276.61	0	3948.31	9516.41	4147.94	0	3387.02	0	3816.25	9264.79	0	2934.92	1889.58	4194.21	37117.9	26330.7	2742.02	2566.68	1702.55	0	1370.88	2892.2	12660.2	4597.54	3514.81	721.837	4026.83	2849.52	3170.13	3546.34	3227.71	3523.06	3137.61	3424.78	4105.88	6973.95	3369.72	2302.13	2679.69	4003.64	3648.48	30886.1	3818.12
608.81	6.98	0	0	0	0	0	0	0	0	0	0	0	0	0	0	0	0	0	3996.82	0	0	0	0	0	0	32553.9	0	0	0	0	0	0	0	2482.42	0	0	0	0	0	0	0	0	0	0	0	0	0	0	0
677.525	0.88	18665.8	24737.4	26075.3	18321.9	24242.7	22815.1	23855	24791.5	23823.8	22614.9	31052	22405.5	23584.6	26910.8	15521.7	22373.8	21043.5	20115.3	18583.8	20570.1	23790.7	19476.6	20095.8	22911.2	15179.2	19322.6	21821.2	20599.6	25421.2	21768.1	13217.5	20833.3	18675.5	25572.3	21747.8	19498.3	15933.5	14344	19424	26095.5	19803.5	22354.7	15793.4	16539.2	20582.1	22263.6	21841.4	21519.5
227.986	1.01	24231.2	14116.7	30762.7	22090.8	20780.3	24518.7	21745.8	33074.9	24845	22536	32002.7	30196.8	23487.2	26547.3	27413.4	17452.5	16841.5	24770.8	18068.8	30465.7	21132.3	23716.7	17613.8	21278.5	25132.4	10612.9	13968.5	15328.1	21778.4	26498.6	19049.5	17489.5	14919.6	24465.1	20446.8	17889.5	24433.2	15758.5	13657.6	27392.2	10109.3	16340.9	19668.7	30583.3	11341.4	30112.4	35097.2	21308.3
254.08	4.9	9133.79	7367.99	5012.42	3726.76	0	3409.3	6284.59	3620.95	3357.64	5200.72	1594.46	3565.38	2924.66	3312.27	7360.12	4130.73	4096.53	3011.25	0	2579.7	2538.04	1489.63	0	0	1489.31	3730.15	0	2252.54	1301.91	1904.28	1645.28	3276.81	3596.85	2481.35	4747.99	2332.75	3428.25	3626.21	4429.59	3918.92	3322.03	5797.42	8455.92	2707.45	1601.36	5824.12	2057.79	5679.87
385.943	7.97	0	0	0	17558.8	0	0	0	32942.8	0	0	22760.1	0	0	0	0	0	0	0	0	0	1602.22	0	0	39074.6	0	0	12188.8	0	0	0	0	0	0	0	0	0	0	0	0	0	0	0	0	0	0	0	0	0
425.895	9.09	6358.43	0	0	0	0	0	0	0	0	0	338.12	0	0	0	0	0	0	0	0	0	0	0	0	0	0	0	0	0	0	0	0	0	0	0	0	0	0	0	0	0	0	0	0	0	0	0	0	0
661.145	4.83	0	0	0	0	0	0	0	0	0	0	0	0	0	0	0	0	0	2911.05	18055.7	2853.79	0	0	0	7982.14	0	0	0	3625.41	0	0	0	0	0	0	0	0	4018.58	18671.4	0	0	36816.8	1502.88	0	0	4346.17	0	0	0
705.109	5.41	0	0	0	0	0	0	0	0	0	0	0	0	0	0	0	0	0	39274.9	20889.9	3779.84	0	0	0	6799.11	0	0	0	16283.7	0	0	0	0	0	0	0	0	8850.7	18654.8	0	0	23078.7	2592.51	0	0	9422.66	0	0	0
608.325	7	0	462.47	0	0	0	0	0	0	0	445.1	0	0	0	0	0	0	0	0	0	0	8619.93	0	0	0	0	0	0	0	0	0	0	0	0	0	0	0	0	0	0	0	0	0	0	0	0	0	0	0
651.112	6.39	0	0	0	0	0	0	0	0	0	0	0	0	0	477.572	0	0	0	0	0	0	0	0	0	0	0	0	0	0	0	0	0	0	0	0	5251.99	0	0	0	0	0	0	0	0	0	0	0	0	0
334.215	10.85	0	0	0	21102.6	0	13624.7	2176.5	446.123	0	1269.65	1479.95	285.837	0	3115.57	5824.67	7052.16	0	3841.62	0	4320.52	835.667	0	0	4881.68	0	3052.7	2971.1	1672.59	0	0	3409.44	0	0	0	0	0	248.209	3583.05	3362.9	0	729.041	4956.43	4125.98	8878.02	0	3486.07	1528.32	0
188.142	8.81	808.813	4461.21	7637.93	0	0	8308.56	15572.7	0	0	0	0	12017.2	0	0	32089.9	0	0	0	0	1052.22	1529.07	790.715	3008.02	0	12035.9	4370.2	22589.8	0	7923.06	10043	463.252	0	2182.98	3863.69	0	2631.15	0	0	0	0	7622.85	0	0	0	0	17610.4	37626.8	3674.91
329.15	9.62	0	0	0	62697.3	0	0	0	0	0	0	0	0	0	0	0	0	4480.8	38154.6	0	0	35750.5	0	0	0	395328	0	0	0	0	0	131022	0	0	0	59746.3	0	0	0	0	0	0	65567.3	0	77689.8	0	0	157906	0
808.342	4.79	800.55	0	1354.22	2004.24	9190.49	556.853	0	2950.36	0	0	5032.12	940.123	2201.78	4019.62	0	1994.49	1811.49	0	10824.7	0	967.507	12710.3	4548.76	9465.36	0	3405.55	1649.05	4262.1	3305.04	16108.7	999.879	0	686.489	0	5399.42	0	0	6816.62	0	5330.94	3103.26	7262.47	2382.49	3428.83	0	0	1476.04	0
376.142	3.92	0	0	0	0	0	0	0	0	0	0	0	0	0	2836.14	0	0	0	0	0	0	0	0	0	0	0	0	0	0	0	0	0	0	0	0	0	0	0	0	0	0	0	0	0	0	0	0	0	0
385.947	13.09	0	0	0	16105.8	0	0	15947.9	0	10479.6	13932.4	0	0	0	0	0	0	41605	22258.8	0	33425.2	0	0	0	0	0	0	0	0	0	0	0	0	0	0	0	0	0	0	0	0	0	0	0	0	12444.6	4977	0	34268.3
404.136	7.69	18924.9	12147.1	11251.2	3496.49	12052.2	10177.6	18339.2	8791.37	15505	12248.6	6444.16	12038	8181.91	13348.8	18919.6	9223.29	10420	7589.44	10286.3	12743.6	7253.37	5343.64	5733.07	5984.54	3875.34	23217.3	9338.73	5346.46	6662.6	6592.74	20488.4	11507	8366.26	7861.75	12407.1	4095.14	8342.01	8225.78	7199.4	7361.31	10081.6	15583.7	12968.3	9109.7	4192.58	14363.7	8510.59	15773.6
427.277	9.24	0	0	936.328	33092.7	0	35545.5	724.672	0	0	0	0	1530.61	0	0	2380.22	0	0	445.92	0	2953.42	0	454.818	1366.38	0	7812.11	18723.2	14777.1	604.416	0	0	2928.39	0	0	0	0	542.567	2475.55	0	6882.59	0	17192	0	8255.53	13926.4	0	25353.6	1895.56	0
243.952	0.23	0	0	0	68405.7	58816.5	0	60489.8	0	0	0	0	55238.4	0	73848.2	63172.9	65481.2	63458.2	0	63047.7	62647.1	22783.2	73177.5	0	61565.8	0	0	0	68141	0	24975	51239.8	0	0	6067.13	64980.3	0	42939.6	0	43684.3	0	64587.9	52915.6	65470.1	38646.2	65514.6	0	43729.6	46219.8
760.301	9.23	0	0	0	0	0	0	0	0	0	0	0	0	0	0	0	0	0	0	0	0	0	0	0	0	0	0	0	0	0	0	0	0	0	0	0	0	0	0	0	0	2036.07	0	0	0	0	0	0	0
131.074	6.04	4321.66	730.77	1144.88	5504	17578.3	3939.76	341.821	2656.42	2872.1	5716.7	0	3503.3	12809	2011.57	3414.06	0	1600.03	3183.95	4025.69	1642.88	2859.53	4960.9	1237.09	1434.06	9064.05	1636.4	5558.68	5437.51	5686	18873.1	605.681	1940.47	1461.69	14630	5321.11	0	4824.19	1908.62	4513.34	954.666	7703.39	1196.3	1307.9	6475.23	752.105	3140.58	13377.4	2273.22
137.899	14.39	84176	0	0	0	75233.4	85578.1	0	0	0	0	0	0	0	0	0	0	0	0	0	0	0	0	0	0	57882.3	0	0	0	0	0	0	0	0	0	0	0	0	0	55269.1	52109.9	0	0	0	0	0	0	0	0
425.208	6.76	7314.89	4683.95	6107.41	4183.82	4735.56	3750.98	1358.87	3485.48	2756.73	4543.22	2486.67	2405.67	5905.88	1906.28	6775.08	1540.45	1827.37	6068.93	3141.58	6435.9	4224.9	2301.02	812.343	4104.62	8599.21	921.852	4960.82	4278.82	2728.55	8026.29	4560.05	2764.36	1545.89	3490.06	3831.67	1178.09	2958.2	1705.58	4021.39	2860.23	0	5908.41	1909.44	4473.58	1399.22	3278.06	3897.87	2742.27
453.934	11.26	0	0	0	0	0	0	0	0	0	0	0	0	0	0	0	0	0	2943.9	0	0	0	0	0	0	0	0	0	0	0	0	0	0	0	0	3026.79	0	0	0	0	0	0	0	0	0	0	0	0	0
446.252	8.1	19214	12089.2	5846.5	8133.52	9346.49	0	6895.33	4206.46	9626.12	9406.73	0	0	0	9016.42	17098.5	7238.14	7071.23	0	0	3082.84	3659.62	3559.09	5252.36	1920.68	2848.68	0	0	2934.83	2170.45	2108.66	1496.63	7976.81	4681.85	3256.11	7367.9	3064.98	5757.07	4167.38	3543.76	4285.03	0	13169.4	11234.6	5308.99	2201.51	9570.72	6398.72	9759.5
274.061	6.76	0	0	0	0	0	0	0	0	0	0	0	0	0	0	411.432	0	0	0	0	0	0	0	0	0	0	0	0	0	0	0	0	0	0	0	0	0	0	0	0	0	0	0	0	0	0	0	0	0
332.008	7.07	0	0	0	0	0	910.807	0	0	0	0	0	0	0	0	2047.54	0	0	0	0	0	0	0	0	0	0	0	0	0	0	0	0	0	0	0	0	0	1363.8	0	0	0	0	0	0	34469.7	0	0	0	0
229.914	14.16	0	0	0	0	0	0	0	0	0	0	0	0	0	0	0	0	0	0	0	0	0	0	0	0	0	0	0	0	0	0	0	0	0	0	0	0	0	0	0	53608.3	0	0	0	0	0	0	0	0
197.924	14.83	0	0	0	0	0	0	0	78098.4	41018.4	0	0	88209.1	46833.4	0	29548.9	0	0	0	95795.9	0	0	0	0	0	0	0	0	14158.2	0	42911.3	17732.6	0	0	0	0	0	0	0	0	0	36276.7	40311.9	3899.63	0	7330.36	41296.2	0	0
675.292	6.13	0	3160.18	0	0	0	5072.89	0	0	0	3024.44	0	0	920.235	0	2313.78	0	0	0	0	0	10939.1	0	0	0	0	0	0	0	0	0	0	0	0	0	0	0	0	0	0	0	0	0	0	0	0	1511.77	0	0
486.228	9.41	0	0	0	0	0	0	0	0	0	0	0	0	0	0	0	0	0	0	0	0	0	0	0	0	0	0	0	0	0	0	0	0	0	0	0	0	0	0	0	0	0	0	0	0	0	0	0	0
350.012	6.19	0	0	0	0	0	0	0	0	0	0	0	0	0	35931.7	0	0	0	0	0	0	0	0	1087.22	0	0	757.947	0	0	0	0	0	0	0	0	0	0	0	0	1682.31	0	0	0	0	0	0	3768.78	0	0
341.222	14.59	23415.8	23374.9	24878.5	20940	29924.9	37612.6	23676.3	17653.1	17288.8	17973.4	19119	23212.3	16356.5	15873.2	19307.2	18224.6	17617.2	15464.2	18792.8	20246.6	24426.7	12735.6	12076.3	22345.7	27173.4	19188.2	28980.2	23449.8	17720.1	17425.3	32191.6	19732.9	18807.1	18001.2	30523.9	13054	21145.5	21593.2	23383.2	26707.5	28658.9	28234.4	19804.1	29356.3	18621.6	25342.9	24931.2	21789.8
249.969	1.51	0	0	0	0	0	0	0	0	33130.7	0	0	0	0	0	0	0	0	0	0	0	0	0	0	0	0	0	56941.4	0	0	0	0	0	0	0	0	0	0	0	0	0	17183	0	0	0	0	0	0	0
398.012	4.97	0	1666.14	0	0	0	0	0	0	0	0	0	0	0	0	0	0	0	0	0	0	0	0	0	0	0	0	0	2693.89	0	4896.68	0	0	0	0	1535.21	0	0	0	0	0	0	0	0	0	0	0	5923.97	0
503.073	5.42	0	0	0	0	0	0	0	0	0	0	0	0	0	0	0	0	0	30387.8	12604.8	3131.1	0	0	0	3219.35	0	0	0	10642.6	0	0	0	0	0	0	0	0	5331.27	14123.2	0	0	16815.8	1331.04	0	0	6174.21	0	0	0
465.314	6.33	0	0	0	10871.8	2067.51	0	0	0	0	0	0	0	4353.88	0	6878.07	0	0	0	0	0	0	24859.8	5856.14	0	0	0	0	0	0	0	0	0	0	0	0	0	0	0	0	0	0	0	4859.6	0	0	0	19204.4	0
229.915	15.33	0	12330.3	0	0	27145.6	0	0	0	5218.61	0	0	0	0	0	0	0	0	0	0	0	0	0	0	0	0	0	0	0	2541.21	0	0	0	0	2513.92	0	0	0	0	0	0	0	0	0	0	2888.38	0	0	0
390.202	13.68	6770.33	14448.3	18122.6	13501.8	14250.1	27313.2	15640.7	10689.5	4083.93	15649.8	9948.08	20431.3	6227.55	9799.51	18760.9	7392.87	12117.4	10179.8	6353.78	23311.3	16831.6	3925.74	2566.09	17715.4	7869.34	13101.3	25048.9	9313.1	2880.68	4348.21	21980.8	10991.6	9608.75	1604.8	10887.3	0	12441	409.649	7626.44	6068.43	2484.37	15165.8	17957.1	25278	14149.7	19676.5	15024.1	9569.02
570.308	10.48	15498.6	517.215	9972.5	8385.27	11595.3	11982.1	11627	4654.62	10160.2	6416.67	3506.81	9075.96	4970.66	11548	10588.8	2867.15	7220.89	4668.72	8359.34	3776.1	5104.32	6207.07	9935.25	5438.01	3984.85	9994.8	7260.62	3960.35	2944.46	3706.39	2234.02	4632.54	3070.13	3221.99	12718	0	2169.32	0	3752.55	3713.46	7468.6	8325.53	14512.1	6203.96	0	10016.2	7288.19	12334.9
450.259	10.03	0	0	13144.4	0	3354.58	0	19585.2	0	0	0	0	1851.06	0	0	787.483	0	0	2626.71	0	0	0	843.504	4504.78	0	0	0	628.745	0	0	0	0	10268.8	834.918	0	0	27892.4	0	0	0	0	1035.1	0	889.986	0	0	10832.4	0	0
272.111	1.05	0	0	0	0	0	0	0	0	0	0	0	0	0	0	0	0	0	0	0	0	0	0	0	0	0	0	0	3801.84	0	0	0	0	0	0	0	0	0	5730.7	0	0	0	0	0	0	0	0	0	0
297.899	0.79	27065.3	30971	31441.9	30713.3	32666	32541.8	30462.4	32648.8	25266.3	32385.6	31140.1	31554.7	29551.5	33820.4	36024.9	31279.1	26284.6	25978.8	34737.2	30305.1	28249.9	28133.5	27630.6	28490.3	28393.8	29622.8	27108.2	27618.2	25689.4	29214.9	28793.2	28905.1	26428.9	29072.7	28159.6	26972.4	26884.2	29685.8	27679.7	30784.1	28118.1	31661.3	30130.4	30694.4	28650.8	28880.3	30692.3	30884.4
471.689	1.04	6783.86	14522.8	12287.7	3885.21	1854.08	1845.44	2572.34	5310.26	8635.66	9761.04	0	755.124	1257.82	4345.53	6816.54	7388.54	2516.08	818.031	3461.81	11524.3	6116.03	1527.04	0	1254.21	9685.04	0	5881.52	8278.08	4304.91	3923.4	4412.12	5335.39	3203.59	8722.57	2233.24	2633.92	10621.3	1272.07	1919.55	13155.3	1464.48	6138.36	6285.85	2058.47	2850.73	5368.04	7377.25	11688.7
694.266	5.27	508.652	0	0	0	0	0	0	0	0	0	0	0	443.486	0	0	0	0	0	0	565.245	0	0	0	0	0	0	0	0	0	0	0	0	0	0	0	0	0	0	0	3283.13	0	0	0	0	0	0	0	0
618.277	7.64	1473.76	4897.02	0	28418.1	10258.9	22179	3436.86	4270.63	2345.26	10956	0	10272.8	2403.57	7811.81	20010.4	4051.2	12323.8	1731.88	4390.91	8522.7	17930.7	6083.37	21591.7	0	31080.7	34854.4	32812.7	3795.3	0	0	1620.77	5145.16	3659.21	5275.62	0	4517.05	15369.1	0	19377.8	825.897	29437.5	0	21998.8	0	662.933	13459	10172	10131.4
337.05	6.74	0	0	0	0	0	0	0	0	0	0	0	0	0	0	0	0	0	0	0	0	0	0	0	0	0	0	0	0	0	0	0	0	0	0	0	0	0	0	0	0	0	0	0	0	0	0	0	0
354.208	14.7	3852.73	13248.3	14338.3	12929.5	0	16784.7	13731.9	16457.7	7374.65	11901.9	18179.1	12151.7	0	0	11852.7	15755.8	7271.31	7097.46	0	5465.63	5990.36	4849.78	8561.08	8558.16	6640.35	5111.92	7901.67	6392.59	7527.21	7874.8	6312.26	12744.5	11311.2	9661.15	10594.4	7755.07	6728.07	10581.3	15484.8	12636.3	11451.4	15454.2	11621.7	14089.4	4339.86	8677.71	12684.5	11609
385.946	13.44	0	48856.7	0	0	0	0	0	0	0	0	0	0	0	0	0	0	0	0	0	0	0	0	0	0	37244.6	2904.96	0	0	0	0	0	0	0	0	0	0	17537.1	14121.5	0	0	0	0	9062.67	0	0	0	0	0
162.922	14.68	0	0	0	0	0	0	0	0	0	0	0	171456	0	119242	0	0	0	99889.6	0	0	0	0	0	0	0	0	0	0	61229.6	0	0	0	80523.9	0	0	0	0	0	0	0	0	0	0	0	0	0	0	0
590.321	9.04	0	1176.16	0	0	0	2818.42	0	0	0	7183.14	0	0	18839.8	889.819	5212.99	0	1814.07	0	0	1168.29	21219.5	783.323	542.37	0	1130.48	0	8138.08	1559.78	0	0	0	0	0	0	0	0	0	0	0	0	0	0	0	848.664	0	2890.9	0	0
446.266	8.6	0	0	9465.04	0	0	0	0	0	0	0	0	0	0	0	0	0	0	0	0	0	0	0	0	0	0	0	0	0	0	0	0	11807.8	0	0	0	21619	0	1620.81	0	0	16885.7	0	0	0	0	27019.7	0	0
472.25	7.56	0	0	0	0	0	0	0	0	0	0	0	0	29926	0	4603.49	0	0	0	0	0	0	0	0	0	0	0	0	0	0	7256.44	0	0	0	0	0	0	0	0	0	0	0	0	0	0	0	0	0	0
214.032	6.44	0	0	0	0	0	34767.7	0	0	0	0	0	0	0	0	0	0	0	0	0	0	0	0	0	0	0	0	0	0	0	0	0	0	0	0	0	0	0	0	0	4011.82	0	0	0	0	0	0	0	0
194.057	5.46	0	0	0	0	0	0	0	0	0	0	0	0	0	0	0	0	0	0	0	0	0	0	0	0	0	0	0	0	0	0	0	0	0	0	0	0	0	0	0	0	0	0	0	0	0	0	0	0
239.941	0.78	27671.1	30359.4	27554.9	30022.2	30574.2	31442.9	27598.7	30365.5	27205.5	33440.1	29170.9	29348.1	28720.9	32156	35486.4	31384.6	26787.1	28772.3	32468.8	28639.6	27526.9	27811.2	27742.3	27454.8	28482.1	27823	27911.2	27344.9	28411.9	25705.6	30459.7	29564.3	29689.3	28056.8	26325.2	29503.7	26929.3	32169.7	28171.3	27766.7	28653.9	31582.1	30093.4	32471.6	29550.5	29377.2	28701.1	32669.4
546.345	9.74	7304.56	0	0	0	7277.75	13771.6	9041.59	3502.71	8450.15	0	5589.79	11442.5	4337.6	9338.87	10629.7	0	5370.88	5700.86	13336.7	2015.6	6613	6744.7	7179.08	4945.09	705.093	6715.65	8747.38	1547.73	1744.47	1961.42	0	3164.4	1545.83	0	17482.8	0	0	0	0	0	0	3475.53	19043	9236.69	0	9519.66	10536.3	10146
516.319	9.93	0	0	0	6757.03	0	0	0	0	0	0	0	0	0	0	0	0	0	0	0	0	0	0	0	0	0	0	155246	0	0	0	0	0	0	0	0	0	0	0	0	0	0	0	0	0	0	0	0	0
496.111	4.9	0	0	17584.2	0	0	0	0	0	0	0	0	0	0	0	0	0	0	0	0	0	0	0	0	0	0	0	0	0	0	0	0	0	0	0	0	0	0	0	0	0	0	0	0	0	0	0	0	0
142.931	13.97	0	17690.2	0	29003.3	0	0	0	11346.4	0	16069.3	0	0	0	0	20748.3	10135.3	8467.64	11931.7	0	8907.29	9561.4	0	0	9037.61	0	6441.15	13177.9	0	0	0	0	0	0	0	0	0	0	0	0	0	0	6584.58	3536.97	0	0	17516.5	0	3502.08
720.271	5.62	571.149	0	1514.98	519.118	12251.8	0	502.574	6073.64	1482.51	0	4375.98	0	3155.3	609.182	2112.98	2475.03	2179.47	2854.8	7759.87	6911.78	766.192	5720.1	1914.49	6517.9	5879.95	1739.15	7242.34	3420.91	3644.85	4712.17	1332.75	1298.87	0	0	2779.52	0	0	2672.62	0	2637.88	2584.49	611.694	575.556	1158.42	0	1133.01	10470.7	7365.84
358.216	7.6	0	0	30225.9	3027.06	2315.11	15584	0	0	0	0	0	13135.6	0	0	0	0	0	0	19931.2	5754.44	0	4372.83	0	0	3199.86	403.664	0	0	0	0	0	0	1619.72	0	0	0	4902.59	0	0	0	5020.48	0	11965.5	19294.9	0	0	0	0
184.942	14.39	0	0	0	0	114858	0	0	0	0	0	0	89120.9	0	0	0	85148.2	0	0	32821.8	0	0	59197	44618	0	0	0	0	42581.9	0	0	0	0	0	45175.4	62671.2	0	0	75563.1	0	80317.1	72216.6	89138.5	66795.4	0	0	0	0	0
844.579	14.22	0	0	0	0	0	0	0	59045.4	8499.55	15659.6	0	6203.03	0	0	0	0	3220.25	0	0	0	0	765.349	0	1412.18	0	0	0	0	15045	0	0	0	0	761.045	0	18129.7	0	0	0	0	0	0	0	0	6712.6	0	0	23305.6
182.059	4.64	0	0	0	0	0	0	0	0	0	0	0	0	0	0	0	0	0	34962	0	0	0	0	0	0	0	0	0	0	0	0	0	0	0	0	0	0	0	0	0	0	0	0	0	0	0	0	0	0
760.303	6.8	0	0	0	4136.03	0	0	0	0	0	0	0	0	0	0	383.414	0	0	0	0	0	0	0	0	0	0	13166.2	0	0	0	0	14600.6	0	0	0	0	0	0	0	0	0	3133.47	0	0	0	0	0	0	0
584.348	10.99	0	0	45507.3	0	0	0	0	0	0	0	0	0	0	0	0	0	19360.6	0	0	0	0	0	0	0	0	0	0	0	0	0	0	0	0	21977.8	0	0	0	11009.3	31084	0	0	0	0	0	0	36575.4	0	0
506.047	5.96	0	0	0	0	0	252.155	0	0	0	0	0	0	0	0	638.88	0	0	0	0	0	0	0	0	0	0	0	0	0	0	0	0	0	0	0	0	0	0	0	0	0	0	0	0	28831.3	0	0	0	0
542.28	5.9	0	0	0	0	0	0	0	0	0	0	0	0	0	0	0	0	0	0	0	0	0	0	0	1789.19	0	0	0	0	0	0	0	0	0	0	0	0	0	0	0	789.243	0	0	0	646.536	0	0	0	0
546.217	9.42	17994.5	31810.7	2888.02	0	2893.98	31074.7	9118.78	3984.38	0	8551.73	9846.3	54771.4	2071.41	10133.4	18718.5	32246.5	5725.09	18609.2	1175.7	2790.29	21146.4	2057.6	12005.2	1360.88	1861.99	17090.5	4381.72	10740.1	5188.87	4901.22	9117.51	9793.55	1123.76	0	22051.7	0	12311.3	12253.2	7754.24	2839.7	19490.1	12726.9	39839.7	51782.9	447.712	8875.56	10175.7	9066.52
637.734	5.76	6270.3	2771.73	9130.76	7033.45	6270.95	3969.09	3080.15	7078.13	5626.42	0	5409.67	1698.85	3724.96	5481.01	8726.77	6963.68	6873.49	2106.65	2461.3	9666.55	0	5208.25	2877.09	6621.06	9278.97	2721.15	12671.2	9853.13	5002.08	7130.2	5609.93	6083.45	2882.42	5230.15	5403.72	0	3340.21	2810.86	539.644	20191	2223.18	5300.45	5721.8	5312.03	1036.8	6331.76	7486.51	3398.73
536.266	7.71	505.789	0	0	0	0	0	0	0	0	0	0	516.92	520.145	0	0	0	0	0	0	0	0	12335.1	0	0	0	0	0	0	0	2483.38	0	0	0	0	1958.18	0	0	0	0	0	0	0	0	520.502	0	0	0	0
545.27	6.31	0	0	0	0	0	0	0	0	0	0	0	0	0	0	0	0	0	0	0	0	0	0	0	0	0	0	0	0	0	0	0	0	0	0	0	0	0	0	0	0	0	0	0	0	0	0	0	0
579.318	10.43	8297.64	5157.64	13588.7	1529.15	11479	4326.13	5756.76	6561.4	6067.74	6051.84	5947.73	3871.32	4678.08	5031.08	4923.76	1504.96	4205.95	2636.35	5604.39	5820.26	4394.55	6321.5	2715.06	6011.28	7497.66	1463.57	4015.45	4455.56	6614.96	16143.8	1984.72	8588.77	4957.97	9901.38	7989.12	2712.81	2924.69	7239.88	6202.68	10883.1	6799.33	2285.29	3186.49	1805.04	5100.41	8667.72	13320.7	10146
312.178	14.09	0	0	41403.3	0	0	0	0	0	12761.1	35243.9	43204.1	0	52588.4	0	0	49865.3	8165.26	0	0	0	0	0	0	31450	23282.5	0	0	0	0	0	0	0	0	56453.3	0	0	0	0	0	0	92385.2	158647	55909.4	0	13865.1	0	0	0
438.303	9.27	0	0	0	0	12369.7	1288.31	0	0	0	0	0	520.978	3387.45	2589.58	0	0	0	0	0	0	0	0	0	0	0	0	0	1431.8	0	0	0	0	0	0	0	0	0	0	0	0	0	0	4063.61	0	0	0	0	0
378.212	10.64	0	0	0	799.294	0	444.285	0	0	0	0	0	0	0	0	0	0	0	0	0	0	0	0	0	0	0	0	0	0	0	0	0	0	0	0	0	0	0	0	0	0	0	0	0	2388.85	0	0	37818	4420.38
175.064	6.04	4524.93	1730.97	1013.69	3525.43	16590.3	3000.99	546.897	1674.53	2503.53	4531.53	825.699	2581.42	11878.7	2963.3	3090.54	0	1326.17	2144.81	3519.25	1236.7	1755.3	3218.29	1159.01	852.048	8289.55	1333.37	4870.05	3519.9	4830.02	16781.8	1333.2	1151.16	519.902	12258.2	4903.33	724.647	4452.91	1751.38	4256.77	874.715	6130.7	818.381	1690.88	4710.59	997.029	2545.12	11842.7	985.347
265.139	7.29	0	0	0	0	0	0	0	0	0	0	0	0	0	0	0	0	0	0	0	0	0	0	0	0	0	0	0	0	0	0	0	0	0	0	0	0	0	0	0	0	0	0	0	0	0	0	0	0
454.24	9.52	0	0	530.067	1591.65	0	6228.11	764.106	0	0	0	0	582.809	3667.02	0	6551.18	0	0	1370.11	0	1831.23	367.864	708.008	0	0	0	6263.95	1004.61	676.328	0	758.002	18120	527.71	0	0	0	0	0	0	0	0	2385.86	470.574	3994.88	2232.5	0	9696.25	0	0
532.309	9.86	0	0	0	12967.8	0	12658.8	0	0	0	0	0	0	0	0	0	0	0	0	0	0	0	0	0	0	0	5966.19	22150.7	1523.62	0	0	0	0	0	0	0	0	7180.1	0	27973.7	0	0	0	0	15407.9	0	0	8908.62	0
166.062	7.14	0	0	0	0	0	0	0	0	0	0	0	0	0	0	0	0	0	0	0	0	0	0	650.731	0	911.246	0	0	0	0	0	0	0	0	0	0	0	0	0	811.071	0	0	0	0	0	0	0	0	0
155.981	14.65	46286.5	12202.2	9755.78	0	0	0	7710.61	0	0	0	0	0	0	0	0	13217.7	0	0	0	5375.27	6245.47	92925.2	44515.3	12873.6	0	30781.3	13100.2	0	0	0	4284.43	23783.5	18657.7	12351	29737	0	23373.3	0	14298.9	5695.45	72380.8	9956.77	41156.2	6235.21	28037.4	0	8515.27	0
448.102	5.58	0	0	0	0	0	0	0	0	0	0	0	0	0	0	3060.38	0	0	0	0	0	0	0	0	1074.33	0	0	0	0	0	0	0	0	0	0	0	0	0	0	2806.53	0	0	0	0	10342.5	0	1518.32	0	7016.86
521.923	7.69	0	14956.7	0	0	10886.3	0	17824.1	0	6411.19	0	0	0	14327.9	0	21100.4	0	20728.2	0	0	0	0	0	0	0	0	22554	0	0	0	0	14462.3	0	0	0	0	0	0	0	0	0	0	0	0	0	0	0	0	24453
497.32	7.64	0	0	0	0	0	0	0	0	0	0	0	0	0	0	0	0	0	0	0	0	0	0	0	0	0	0	0	0	0	0	0	0	0	0	0	0	0	0	0	0	0	0	0	0	0	0	0	0
481.32	11.87	9260.88	0	11576.2	3202.21	7228.1	0	0	0	0	0	0	5732.1	0	0	0	0	4465.33	2429.9	0	2217.58	0	0	2908.61	2507.93	7718.45	1768.49	0	0	0	5637.29	4079.41	0	0	0	0	0	7299.87	0	12698.1	11258	0	0	3385.06	0	6547.77	8738.15	8026.94	0
282.126	6.51	16268.2	8628.34	8906.53	9383.96	12406.1	10364.6	14300.4	4465.24	11995.7	11573.6	3398.74	7652.09	6378.83	13124	17087.6	6317.15	7871.74	5668.61	7141.8	4177.12	6285.26	4437.52	8906.3	4104.92	3555.65	6942.65	8546.85	5086.28	3673.04	5042.5	2171.58	7455.33	6349.95	5282.06	9307.47	2794.57	4919.48	5112.08	6550.9	5650.79	6978.93	13352.2	15432.3	3732.48	1567.02	13026.1	8121.73	15022.9
380.191	14.76	2248.79	4309.2	7445.58	7701.86	4373.58	27271.4	5525.96	2383.75	0	8414.33	1577.87	7850.65	1924.29	3183.81	6107.8	3315.23	3862.34	7567.21	2048.98	8879.75	12397	0	0	15942.7	0	2364.55	14051.3	1005.13	0	0	12932.6	2774.83	1631.77	0	1768.69	0	7721.11	0	457.878	2401.08	0	13518.9	8011.1	16803.3	1799.67	13234.7	2852.09	1296.97
875.518	14.2	0	5461.13	13131.4	1802.69	0	0	0	0	1546.21	15201.1	0	18872.1	114595	0	0	0	0	15439.3	0	0	0	531.738	0	0	0	0	0	0	14599.8	0	0	0	5421.48	0	0	0	0	0	0	0	0	0	0	1331.26	7857.53	0	0	0
271.969	1.03	14254.4	5694.54	9572.72	12672.9	20499.6	15328.3	14369.2	14126.5	6610.89	10704.1	4139.49	11941.2	4780.41	6915.8	9924.91	7763.9	11434.5	7172.05	4476.17	4701.94	11476.5	6791.57	10109.9	18416.2	4185.98	5722.22	11884.5	11091.8	8782.08	6416.5	5909.8	13121.8	10603	2714.03	13506.4	10759.6	7109.69	7858.19	16137.8	3739.63	35547.2	4367.81	10237.1	17620.5	1298.87	19641.3	6461.45	7779.57
602.287	7.68	1191.04	3335.39	566.605	30184.8	6823.77	0	3911.89	0	1857.61	6404.28	0	6504.09	3173.87	4441.41	15206.6	2208.7	11008.1	1143.77	1706.08	10476.8	9300.95	6393.58	25666	0	29432.1	28364.7	23051.6	2520.44	0	0	334.579	2037.26	940.658	4516.04	0	1807.7	7092.76	511.32	9707.2	0	20875.6	0	16582.2	0	0	7618.42	8856.68	8442.67
450.267	10.36	0	568.493	0	4469.31	0	857.466	0	0	0	841.755	485.702	0	4064.57	0	1940	0	0	6134.69	0	1508.26	0	0	0	433.144	7827.83	0	0	4728.68	0	0	0	211.064	0	435.693	0	2503.51	3749.89	2305.88	0	0	989.57	0	0	2454.8	1079.65	0	2288.81	0
580.359	10.86	21719.5	21443.6	25062.2	4451.27	23581.9	9311.72	13285.5	13774.2	12920.4	16111	11381.8	11391.2	18912.5	13571	16164	13895.8	12855.3	6897.93	12586.9	8433.44	10579.9	12902.4	8802.56	7809.54	20769.3	4376	8827	10861.2	13154.3	13609.6	4126.35	17665.9	14635	16341.4	16404.8	14094.6	15211.1	14101.9	14081.6	14791.6	8450.63	11739.7	11207.1	6436.95	16467.2	17295.1	20958.9	18013.2
194.131	5.39	0	0	0	0	0	0	0	0	0	0	0	0	0	0	0	0	0	0	0	0	0	0	0	0	0	0	0	0	0	0	0	0	0	0	0	0	0	0	0	0	0	0	0	0	0	0	0	0
860.375	7.74	0	0	22726.2	0	0	0	0	0	0	0	0	0	0	0	19996.7	0	0	0	0	12002.4	11261.8	0	0	0	0	0	12119.5	39082.8	0	0	0	0	0	0	0	0	0	0	0	0	0	5425.72	0	0	0	0	40820.6	0
703.267	8.27	0	0	0	7276.33	1910.6	30529.9	11937.8	0	767.154	1049.61	0	824.404	0	4656.55	9485.8	1819.66	5683.37	470.365	0	4791.1	1858.51	0	7064.42	0	6621.82	12095.6	29466	0	0	0	0	0	791.807	0	696.987	0	11772.6	0	37639.8	0	0	0	0	0	0	4442.48	0	0
465.018	6.66	2342.83	0	3010.6	0	719.615	0	0	8677.76	0	978.167	0	993.442	23285.6	0	5522.51	0	0	30413.5	0	0	0	5171.91	0	0	0	479.416	0	0	0	9088.99	0	0	0	0	9016.3	2047.01	0	1494.04	0	3011.14	0	0	1350.85	0	1455.97	0	4475.44	0
595.181	14.04	6243.16	6789.92	9133.94	2118.7	7141.85	9020.03	5115.75	5737.14	6169.91	10780.6	5270.89	7887.75	2297.67	2031.69	5777.6	5392.33	7415.58	1673.66	974.247	3253.57	2446.38	5278.09	1618.36	3773.51	13205.1	866.119	6494.8	3398.63	4212.52	6836.03	6655.14	3729.8	0	2700.71	2282.38	1059.13	5825.43	0	13388.9	14201.3	1787.04	6603	6109.69	3424.1	2018.35	13460	7833.43	5929.95
374.199	7.91	8616.35	4055.99	3835.37	1300.37	1937.56	902.214	2545.73	560.689	1852.47	2222.89	0	1226.39	0	1511.38	0	1193.56	1666.27	0	271.224	0	541.322	0	1516.75	0	1434.76	0	0	0	326.946	0	435.21	2655.22	1768.23	0	805.235	816.638	1307.64	2111	1302.88	2939.39	2217.97	6351.37	4507.52	1370.16	550.701	3620.67	1344.47	2514.2
385.947	8.38	7941.83	0	0	0	0	0	0	0	0	0	0	0	0	24289.9	4622.48	0	0	0	3321.51	4995.29	0	0	0	0	22103.4	0	0	9373.77	0	0	0	7687.81	0	0	22948	25322.2	37265.5	0	0	0	0	0	0	13859.5	0	0	0	0
509.275	7.71	0	0	0	24643.7	2956.81	0	723.921	0	0	0	0	1678.79	639.607	0	7947.18	0	5087.57	0	0	7481.93	0	7161.95	20523.7	0	17090.7	8906.71	7544.19	0	0	0	0	0	0	893.647	0	0	0	0	0	0	13495.3	0	9838.5	0	0	0	7077.18	4220.08
673.773	5.47	7106.26	4661.31	10416.6	23253.7	9902.14	8003.28	14193.9	2689.43	6879.77	3628.96	3659.75	14861.2	9080.72	9237.91	12538	13785.4	10777.6	3885.83	782.218	5605.11	0	13790.8	10803.8	14162.2	12354.9	7836.31	24169.9	12980.3	5778.53	19440.5	12866.5	7141.14	5364.65	9350.74	8592.12	1091.04	4438.99	2842.65	9209.77	10365	6065.52	9249.39	16866.1	20580.2	1988.85	19758.9	10224.7	5124.51
229.915	14.69	0	0	0	0	0	0	0	88580	0	0	0	0	0	0	0	0	0	0	104078	0	0	126701	109534	0	0	88175.9	0	0	0	0	0	0	0	0	0	0	0	0	0	0	51374.1	0	8105.53	0	0	0	0	0
430.271	8.83	0	0	0	0	0	0	0	0	0	0	0	0	0	0	1749.4	0	2733.88	0	0	1065.45	0	4466.95	21088.1	0	0	4005.87	0	0	0	0	0	0	0	0	0	0	0	0	0	0	5045.49	0	0	0	0	0	0	823.858
804.583	13.85	0	16045.3	10278.8	0	6676.97	0	5582.73	0	0	11243.9	0	0	0	0	31400.5	5969.87	17124.8	15942.5	0	15448.9	0	0	0	12620.2	0	12083.3	0	0	0	0	0	0	4074.35	0	0	0	13941.5	0	0	0	0	0	0	4558.88	61756.6	13216.8	12803	0
625.317	11.2	24609.6	20279.9	31796.6	0	26299.1	8230.66	17685.1	0	15072.3	5532.57	10521.1	20699.1	15576	12985.1	0	0	13718.1	9238.2	0	9867.55	8942.06	12674.7	11163.6	9992.81	23959.1	5125.36	11853.8	7763.61	0	18672.9	0	23452.9	0	15187.8	18235.8	13385.1	16719.4	13864	27980.3	14723.7	8930.29	14040.2	11258.9	10063.8	13539.7	26317.3	23078.3	20058.6
253.912	14.82	0	0	0	0	0	0	0	91094.3	0	0	0	150287	3266.82	0	26343.6	0	0	0	146169	0	0	35434.6	0	0	0	0	0	145283	0	990.289	0	0	0	0	0	0	0	0	0	0	0	0	3738.2	0	0	0	0	1892.87
474.372	14.81	0	26765	36540.9	36813.1	0	5457.99	20812.8	10870.2	5313.74	4827.79	0	84905	17650	627.193	587.329	5787.43	28857.7	0	3269.36	4030.38	11722.7	11050.9	14895.6	19286.1	28054.8	11877.2	30126	2126.92	1678.39	610.103	0	30410.3	32725.5	652.168	9109.99	2247.9	7453.88	1778.11	65387.2	0	10979.8	9634.22	29936.9	13384.5	0	55428.7	0	11566.8
466.25	8.6	0	0	6445.1	2944.71	7981.4	0	5406.18	0	0	0	0	2502.52	0	0	6634.66	0	0	486.73	0	0	0	0	2743.12	0	0	1595.03	3284.78	0	0	0	0	11871.2	1212.7	0	0	20200.7	0	1942.81	0	0	14763.2	0	0	0	0	12906	0	2402.01
645.26	7.29	0	0	0	13785.5	0	17585.7	3770.38	0	1737.31	856.943	0	1645.82	0	5625.29	8447.44	1410.69	8326.01	0	0	3357.1	2803.6	0	2610.48	0	32637	14456.9	28338.6	0	0	0	0	555.18	1313.75	0	0	0	7460.05	0	15740.3	0	0	0	1647.77	0	0	2930.43	744.685	2667.55
474.283	9.2	0	0	0	0	0	0	0	0	0	0	0	0	0	0	28431.4	0	0	0	0	0	0	0	0	0	12295.8	0	16332.1	0	0	0	1416.4	0	0	0	0	698.855	0	0	5098.27	0	18698.2	0	0	0	0	0	0	0
308.088	7.73	0	0	0	0	0	0	0	2150.13	0	0	0	0	3610.05	0	0	0	0	0	0	0	0	32007	0	0	0	0	0	0	0	8848.47	0	0	0	0	2714.39	1291.64	0	0	0	0	0	0	0	0	2505.74	0	0	0
175.964	11.36	0	22722.2	0	0	99348.7	0	0	0	0	111994	0	13087.3	0	0	0	0	0	0	0	0	0	0	0	0	0	0	0	0	0	0	0	3656.28	0	0	0	1428.08	52850.1	0	0	0	0	11799.9	0	4458.79	0	44022.5	8503.88	0
679.523	0.87	21123.8	25773.7	26863	21490.5	25814	25738	26963.8	24852.3	26702.6	26124.8	33687.1	25098.1	23468.6	28966.8	17594.6	24454.6	23609.6	22896.3	20342.4	23232.5	27443.5	22364	23123.2	23023.6	15497.8	19895.9	22332.8	22226.1	28578	24682.6	14695.1	23178.4	18502.4	25687.4	24302.8	21902.4	17491.8	16811.9	21608.8	28857	21783.5	25224.9	17550.2	17123.8	22369	26589.5	24132.9	23974
218.117	4.65	11131.5	12366.5	3916.5	0	0	696.805	0	0	3721.85	5832.64	0	0	0	0	0	5267.4	3532.95	0	0	0	0	0	0	0	0	0	0	0	0	0	0	3820.99	0	0	0	0	0	0	3313.26	0	0	5884.12	4126.4	0	0	0	0	0
217.862	14.6	246064	167270	170256	170965	245040	311888	196507	130369	160948	0	232986	196219	151956	0	0	234595	157946	78698.1	130648	98968.2	154754	0	78662.3	155103	220199	172799	0	160562	114354	161602	178586	105378	110073	158754	212908	110063	89447.4	203596	185708	247535	189155	236596	125134	151288	90163.2	155587	189317	185616
166.027	4.65	0	0	0	0	0	0	0	0	0	16629.5	0	0	0	0	0	0	0	0	0	0	0	0	14566.1	0	0	0	0	0	0	0	0	17061.5	0	0	0	0	0	0	0	0	0	0	0	0	0	0	0	0
246.058	6.16	2226.03	699.399	0	0	0	0	0	9709.82	0	6047.83	22192.3	0	5299.36	0	0	0	0	10717.8	0	2243.22	0	0	0	0	14440.7	0	0	3641.52	0	1529.09	0	0	0	6649.07	1818.17	10076.9	0	8170.99	0	2351.99	5237.16	0	0	22555.5	1146.91	0	3561.62	0
314.091	5.42	0	0	0	0	0	0	0	0	0	0	0	0	29798.6	0	1437.4	0	0	2736.72	0	0	0	0	0	0	0	0	0	0	0	0	0	0	0	0	0	0	0	0	0	0	0	0	0	0	0	0	0	0
358.094	3.61	0	0	0	0	0	0	0	0	0	0	0	0	0	0	0	0	0	953.428	0	0	0	0	0	0	0	0	0	0	0	0	0	0	0	0	0	0	0	0	0	0	0	0	0	0	0	0	0	0
249.969	12	0	0	0	0	0	0	0	115919	0	79617.1	139524	0	24898.7	0	0	0	0	186140	0	0	0	0	0	0	0	36754.9	0	0	0	0	0	146556	0	0	0	0	0	0	0	0	167805	0	0	0	0	0	88744.3	0
722.341	12.2	21652.1	24935.9	24163.7	3148.72	25517.5	9280.41	8459.44	16555.6	14407.7	13196.5	8555.72	16193.9	14538.4	11796.5	10927.3	18061.5	15139.2	4531.15	7384.98	7798.49	5650.47	10513.2	7364.25	7734.65	26973.3	2371.36	9355.78	9419.28	11241.7	11740.8	5521.54	18130.4	12675.2	12216.3	9637.66	13645	17748.4	12338.1	19399.5	18010.5	6784.62	9600.93	8848.75	6031.2	15051.1	19906.9	15835.4	19387.8
254.039	5.59	0	0	0	0	0	0	0	0	0	0	0	0	0	0	0	0	0	0	0	0	0	0	0	0	0	0	0	0	0	0	0	0	0	0	0	0	0	0	0	33940.9	0	2082.22	0	0	0	0	0	0
840.279	7.96	0	0	0	2272.73	0	0	0	0	0	0	0	0	0	0	0	0	0	0	0	6470.72	0	0	0	0	0	17822.9	2202.39	0	0	0	9471.02	0	0	0	0	0	0	0	0	0	370.462	0	0	492.837	0	0	0	0
135.902	13.97	0	12161.6	11052.4	14587.3	0	0	0	0	0	19545.4	0	0	0	0	0	0	0	10526.9	0	5553.89	8766.83	0	0	8741.91	0	0	7372.47	0	0	0	0	0	0	0	0	0	0	0	0	0	0	5666.87	0	0	0	10652.8	0	0
375.093	6.97	0	0	0	0	0	0	0	0	0	0	11055.5	0	30562.4	0	0	0	0	13448.8	0	0	473.216	0	0	602.356	0	0	0	0	689.509	0	0	0	0	0	0	0	0	8732.81	0	0	0	5278.5	0	0	0	0	0	0
377.126	7.71	2891.91	2406.01	0	7766.43	489.278	3734.57	0	0	0	1335.2	0	0	0	1091.66	0	0	0	2781.18	0	6416.57	6993.36	0	743.711	0	2220.01	14358	5359.67	4089.56	0	475.546	9499.31	697.103	0	0	0	0	2941.38	2526.27	0	0	6905.55	0	4015.11	6461.63	0	0	3303.35	0
205.074	5.42	3893.65	6888.44	4785.11	14324	6647.23	2808.17	4813.32	4513.85	6800.07	5815.26	3719.73	12746.3	12565.7	2440.78	10424.8	0	2616.79	6347.49	11306.2	5296.25	1987.68	6688.43	4147.25	1997.57	5493.38	6032.32	5034.69	7378.19	5103.54	10978.4	2473.01	1850.46	3266.27	9746.67	12094.2	2379.56	3111.35	3270.29	10724.4	6472.14	14003	2710.1	1773.98	10131.4	652.974	2386.37	9200.28	4591.62
324.15	8.58	0	0	0	0	0	0	0	0	0	0	0	0	0	0	0	0	0	0	0	0	0	0	0	0	0	0	0	28992.9	0	0	0	0	0	0	0	0	0	0	0	0	0	0	0	0	0	0	0	0
204.01	3.81	0	0	0	0	0	0	0	0	0	0	0	0	0	0	0	0	0	0	0	0	0	0	0	0	0	0	0	0	0	0	0	0	0	0	0	0	0	0	0	0	0	0	0	0	0	0	0	0
155.07	0.83	15224	17963.6	18758	20600.2	16064	15365	24711.4	10877.6	15043.4	15102.9	9834.81	17737.6	21955.5	17272.5	14151.6	23793.1	14295.6	17159.2	16109.6	7760.35	6821.55	17919.6	19487.1	8659.1	16274.8	17472.1	21653.2	16068.7	18134.6	22817.2	20865.8	18055.4	13602.2	8781.93	17787.9	14952.7	24141.3	16552	29995.9	11989.2	13829	13384.5	21233.2	19660.4	9940.44	24850.9	20409.3	21619.4
104.047	1.54	0	0	0	0	0	0	0	0	0	0	0	0	0	0	0	0	0	0	0	0	0	0	0	0	0	0	0	0	0	0	0	0	0	0	131225	0	0	56184.2	0	0	0	0	0	0	0	0	0	0
805.593	14.42	0	0	0	0	0	0	0	0	0	0	0	0	0	0	0	0	0	0	0	0	0	0	0	0	0	0	0	0	0	0	0	0	0	0	0	0	0	0	0	0	0	0	0	0	0	0	0	0
641.23	5.76	6574.8	3750.58	10530.9	7689.04	5808.73	3897.79	4364.12	7231.51	5657.84	0	5477	2417.29	3785.6	6478.47	9852.99	9029.28	7521.76	3652.25	2653.8	11570.1	0	5263.2	2715.08	6123.62	9741.54	2989.53	13860.7	9710.61	5087.35	6669.36	5876.25	4467.21	2783.2	7238.93	5459.74	0	4501.17	3108.69	715.203	21477.9	1848.65	4812.35	7026.23	5887.33	1054.75	7269.41	7748.05	3349.28
120.044	1.15	0	0	0	0	16212.9	13056.9	73545	187605	0	194076	84432.8	0	6865.55	0	6729.3	19799.4	0	86542.2	0	81254.8	125842	21769.9	0	0	0	0	0	194088	0	35674	0	64421.2	0	113851	0	0	0	102722	0	0	29391.1	0	0	39986	211439	0	74642.3	0
704.225	6.93	0	0	0	16444	0	0	0	0	0	0	0	0	3601.51	0	5589.77	0	0	0	0	7123.83	0	7635.49	0	0	34172.3	0	0	0	0	0	0	0	0	0	0	0	0	0	0	0	6619.69	0	1046.92	0	0	0	42724.9	0
805.592	14.09	0	0	10888.1	36602.6	0	0	10685.7	14393	55456.6	11212.7	0	17082.2	0	0	0	5724.28	25004.5	6916.32	15308.8	33739.5	32259.5	58332.7	0	51188.6	0	67889.6	0	0	6437.26	55170.3	0	45254.1	0	0	0	0	16070.8	0	16567	0	0	0	1017.34	6089.87	89813.2	0	47872.3	49960.2
144.079	3.82	0	0	0	546.018	0	0	0	0	0	0	0	0	0	0	5992.49	0	0	0	0	0	0	0	0	0	0	0	0	0	0	0	0	0	0	0	0	0	0	0	0	0	0	0	0	0	0	554.229	12115.3	0
492.134	7.64	20238.2	19698.9	21375.5	17085.5	27376.3	19995.9	20729.3	28869.6	20032.4	20227.2	22694.3	21103.3	28800.7	19700.7	17430.4	22742.7	19181.8	30641.6	21672.9	20923.1	19573.2	21452.5	25031.5	22306.5	15330	14585.9	15682.7	20821.7	21536	21986.2	22424.7	20532.8	22775.2	21779.8	20591.4	31370.7	19629.5	22771.4	29782.8	21270.1	17813.5	19213	19683.1	21460.7	23916.7	18855.7	18590.1	20084.8
488.301	10.04	34461.3	2270.03	0	0	0	0	0	0	18790.6	12284.5	0	23636.9	0	0	0	0	14376.1	17501.9	0	0	8531.95	14790.3	36227.7	11654.6	0	0	18643.5	5387.85	2601.62	6680.16	251.847	10481.7	10086	7826.99	28075	1019	0	461.842	3882.03	5542.4	18030.8	11667.3	41320.7	14947.4	0	58942.3	5564.82	0
540.445	14.76	16023.8	588.925	18602.3	68578.5	6376	12824.9	19453.9	0	0	0	1321.23	15753.6	9160.91	1902.08	0	1587.27	0	0	1208.01	1602.57	2540.28	0	0	7155.11	1040.17	0	5762.97	0	2318.28	0	0	41820.1	5694.31	0	0	0	2950.69	2419.5	41695.6	0	0	14727.5	20702.4	7337.17	0	16105.1	11053.7	13707.3
584.268	5.66	7036.71	2685.97	0	5441.31	0	1479.32	0	0	1283.61	2662.9	0	13521.7	2506.66	1329.31	3681.69	1367.77	3612.44	926.596	2931.92	6117.68	13957.5	2813.55	2677.36	2055.36	696.78	7220.78	2388.97	1408.86	563.523	0	16825.7	592.226	1022.31	0	1631.31	2655.49	6200.97	3846.09	0	0	6750.21	1639.2	5307.93	5309.27	1690.67	0	1267.7	931.068
697.252	8.27	0	0	1191.91	0	2099.85	25921.4	9307.3	0	1538.46	0	0	1194.7	0	3782.28	8207.64	1119.64	5017.56	0	0	5857.94	0	0	8882.6	0	6403.4	9926.73	26060	0	0	0	0	0	895.75	0	668.934	0	11435.6	0	34294.9	0	0	0	0	2664.22	0	2511.56	0	0
627.336	12.2	16638.7	15941.9	16233.6	2729.71	16009.5	0	0	11395.7	9455.33	0	0	10663.7	0	8716.43	0	13772.9	11062.8	3425.52	0	0	6279.31	0	0	0	18624.9	2661.59	0	8336.59	7873.87	8144.87	0	14227.4	0	10436.8	0	9647.38	12318.7	9905.13	14902.8	13755	0	6958.36	7290.91	0	10982.3	13275.1	9477.65	13161.9
508.237	6.66	0	0	31821.3	0	0	0	0	0	0	0	0	0	0	0	0	0	0	0	0	0	0	0	0	0	0	0	0	0	0	0	0	0	0	0	0	0	0	0	0	0	0	0	0	0	0	0	0	0
286.216	10.27	1743.98	2535.37	2484.61	11621.3	3514.78	19801.6	4137.36	2602.7	0	5783.45	2102.49	2124.71	2168.44	3462.71	10288.3	6337.36	1955.7	13321.8	1599.56	10501.3	3606.34	0	1948.9	12275	3962.18	5744.9	7363.27	8805.45	2022.12	0	11349.4	2465.38	1959.05	0	3655.42	0	3465.62	2966.11	3684.71	575.809	1433.76	5094.67	7830.81	10634.4	1577.68	5033.61	5941.9	2446.65
262.054	4.83	0	0	0	0	0	0	0	0	0	0	0	0	0	0	0	0	0	0	0	0	0	0	0	0	0	0	0	0	0	0	0	0	0	0	0	0	0	0	0	0	0	0	0	0	0	0	0	0
592.479	14.82	34358.8	0	30877.2	0	0	4440.01	0	0	0	0	0	11584.8	0	0	827.221	0	3870.18	654.308	0	646.742	0	0	3690.37	0	0	694.101	4060.64	0	0	432.074	0	0	13298.1	474.881	0	0	0	1582.57	0	0	1452.66	1100.12	1001.61	0	0	3164.68	0	10647.5
413.094	5.41	0	0	0	0	0	0	0	0	0	0	0	0	0	0	0	0	0	28351.2	12076.6	1578.82	0	0	0	3590.19	0	0	0	10927	0	0	0	0	0	0	0	0	4003.75	11912.6	0	0	15710.4	1205.24	0	0	5201.42	0	0	0
203.975	14.95	0	0	0	0	0	0	0	0	0	0	0	0	0	0	0	0	0	0	0	0	0	0	0	0	0	0	0	0	0	0	38098.4	0	0	0	0	0	0	15145.2	0	0	0	0	0	0	0	0	0	0
846.59	14.24	0	0	0	8468.94	0	0	1387.78	11710.7	0	8593.05	0	0	0	0	0	0	0	0	16480.8	14917	0	0	0	0	0	0	0	0	21101.8	0	0	14065.4	0	773.209	0	6719.86	0	0	0	0	0	0	9689.99	0	0	0	0	0
516.149	13.95	11307.5	17581.4	14477.2	18057.2	7702.1	14695	13273.8	7281.34	2652.01	17213.2	5283.38	16675.3	2239.99	2012.48	9967.98	8279.15	8901.59	9957.48	5104.76	7613.24	15162.8	981.524	626.401	13147.1	7042.18	7811.58	20831.8	6970.16	2625.64	2510.91	19004.9	5864.2	7528.63	0	5870.26	691.104	10036.7	427.543	8108.33	8041.66	5248.16	17316.1	13316.8	10370	5138.97	17917.3	8308.5	7489.1
716.771	5.6	0	0	1358.53	0	14454.3	0	0	6771.99	454.842	0	4718.99	0	3781.41	282.378	0	0	1418.81	2191.42	11516.1	8030.77	1131.1	7716.49	1641.31	6537.48	5858.34	310.783	5872.21	3684.55	3894.27	5762.13	1271.99	0	0	0	2967.72	0	0	3199.64	0	2874.71	2508.75	0	0	0	0	433.557	10731.2	7331.06
416.001	1.02	11783.7	3213.41	16740.5	9456.33	11006.8	16007.2	7889.14	28448.7	13355.7	9665.02	21782.1	19969.5	10869.7	14358.5	19174.7	6456.88	6943.3	13081.6	6363.07	20291.9	8714.97	12584.6	6196.85	7040.07	17405	1158.03	4179.9	3651.01	7562.45	14116.2	9111.35	4820.16	5549.76	10931.2	7955.97	5784.52	11037.5	4039.05	2324.89	14722.5	1294.28	6272.66	6880.6	28182.1	2065.92	19140.4	29677.9	7034.42
234.112	4.41	17661.8	14240.6	11428.4	11829.3	12398.2	8889.44	12026.2	8935.81	14438.7	12393.4	5998.38	12648.9	6541.87	11864.3	20584.7	10484.3	12032.1	6742.52	8848.39	5975.55	6701.17	8872.91	11562.5	5201.9	5768.48	8524.78	9447.65	6067.14	4807.55	2838.48	2854.46	9334.09	6900.3	7471.51	15480.9	3847	12414.2	6061.72	9388.04	6709.94	7956.5	15420.2	14728.7	8229.83	4861.97	12968.2	9623.14	15092.9
206.058	6.09	0	961.183	0	0	1752.35	0	0	1530.85	5777.25	8071.5	0	0	0	1128.29	1007.39	0	0	0	0	0	1600.32	986.049	16293.3	5506.21	2217.1	12909.7	0	0	0	8428.46	2171.33	2102.16	1727.15	0	695.597	0	638.86	1724.01	0	0	5852.67	500.198	7186.37	7119.28	461.802	0	964.729	1474.44
529.288	10	6565.61	8822.85	18356.1	0	8794.24	0	10302.2	4759.05	4461.61	3859.2	3992.45	7561.13	8285.11	4141.42	0	2722.98	5961.42	4722.38	0	8147.6	3603.69	8024.29	5977.02	3860.11	18393.6	3776.65	8921.55	4208.2	2955.29	5550.58	1280.6	11362	4945.65	11631.9	7634.75	0	4995.98	3404.58	6345.62	3371.68	5416.03	2457.64	3240.12	0	6236.1	5795.47	24174.2	13948.5
253.912	14.99	0	0	15260.4	0	0	0	95776.8	0	0	0	0	0	0	0	0	0	0	0	0	3571.49	110293	0	0	0	0	0	78084.1	0	0	0	129684	0	0	0	0	0	29900.8	115604	38084.7	50577.9	0	44620.9	0	42944.8	0	18731.7	28888	0
452.191	4.57	0	0	0	0	0	0	0	0	0	0	0	0	0	0	0	0	0	8918.01	0	0	0	0	0	0	0	0	0	0	0	0	0	0	0	0	0	0	0	1547.23	0	0	0	0	0	0	0	0	0	0
790.237	6.74	0	0	0	0	0	0	0	0	0	0	0	0	0	0	0	0	0	0	0	0	0	0	0	0	0	0	0	0	0	0	0	0	0	0	0	0	0	0	0	0	0	0	0	0	0	0	0	0
338.179	8.59	0	0	0	0	0	0	0	0	0	0	0	0	0	0	0	0	0	0	0	0	0	0	0	0	46388.9	0	0	30291.8	0	0	47395.5	0	0	0	6292.89	0	0	0	0	0	0	0	0	2142.4	0	0	0	0
555.313	10.22	28783.4	0	21098.1	2760.27	0	0	0	0	8144.11	0	0	0	0	0	0	6384.82	8410.15	0	0	4232.95	5478.92	18644	16927.1	0	15226.3	5334.82	0	11993.1	5022.38	16291.3	0	0	0	11408.7	0	0	4524.69	10666.9	24641.9	0	18851.5	6264.63	4452.78	0	0	24367.3	0	14523.1
354.154	4.14	0	0	0	0	0	0	0	0	0	0	0	0	0	0	0	0	0	29500.5	0	0	0	0	0	0	0	0	0	0	0	0	0	0	0	0	0	0	0	3699.73	0	0	0	0	0	0	0	0	0	0
582.253	9.18	4541.96	0	0	9468.22	0	0	0	0	632.705	0	0	5737.44	0	0	0	0	4506.98	1872.54	0	9768.81	23151	3493.69	1043.07	1029.1	0	14112.3	8702.65	5971.14	0	0	20687	0	0	0	0	1160.39	3935.46	0	0	0	7041.91	0	0	2589.89	0	0	0	0
468.385	14.32	7381.46	1416.11	6453.73	36472	1327.8	7144.28	14310.5	6666.93	681.566	760.18	2348.6	16631	3755.53	2609.51	0	615.63	7811.56	0	6461.46	0	1216.5	681.809	2223.34	4079.59	2192.88	4194.2	1584.97	0	2037.9	2333.54	748.358	9575.65	9938.91	0	2522.94	749.468	2766.86	4332.56	16743.7	0	4119.98	7333.53	13554.8	2570.54	0	8354.88	10054.7	10773.6
460.163	5.45	0	0	0	2502.45	0	0	0	0	0	0	0	0	0	0	0	0	0	0	0	0	0	0	0	0	0	0	0	0	0	0	0	0	0	0	0	0	0	0	0	0	0	0	0	0	0	0	0	0
680.391	5.41	0	879.235	468.527	574.014	0	0	0	0	0	0	0	431.691	0	0	1055.49	0	426.052	31759.7	0	0	0	0	3748.8	959.342	4170.56	2271.59	438.98	541.981	0	0	0	0	0	0	0	0	0	10794.2	3700.51	0	0	482.686	0	0	574.462	0	0	1465.84
162.142	10.06	0	0	0	0	0	0	0	0	0	0	0	0	0	633.23	0	0	0	0	0	0	0	0	0	0	0	0	0	0	0	0	0	0	0	0	0	0	0	0	0	0	0	0	0	0	0	0	0	0
294.187	14.82	47973.8	43600.7	86948.8	56419.7	0	0	76448.1	0	37213.4	0	80402.5	80322	90522	83218.2	0	51272.9	45221	50169.9	93435.8	50739.7	45123	51260.9	55076.8	50816.2	49905.8	40247.7	59348	46890.7	43962	45936.6	39954.3	65011.7	53682.8	47111.7	56303.5	38793.7	49650.1	55179.7	89148.7	57084.4	75003.4	72179.4	71681.9	109673	36748.5	63120.2	66890	65182.2
370.19	9.06	0	0	0	0	0	0	0	0	0	0	0	0	0	0	0	0	0	0	0	0	0	0	0	0	0	0	0	0	0	0	0	0	0	0	0	0	0	0	0	0	0	0	717.413	0	0	0	0	0
399.112	6.46	0	2434.33	523.814	4859.26	0	7292.09	0	0	0	547.334	0	0	0	0	1917.74	590.879	0	0	0	811.071	329.29	0	0	0	0	4312.87	0	0	0	0	2272.35	0	0	523.804	0	0	0	1432.01	743.788	0	3589.47	0	6330.85	5906.33	0	0	0	0
595.143	6.73	0	0	0	0	0	0	0	0	0	0	0	0	0	0	0	0	0	0	0	0	0	0	0	0	0	0	0	0	0	0	0	0	0	0	0	0	0	0	0	0	0	0	0	0	0	0	0	0
544.295	5.74	0	0	0	0	0	0	0	0	0	0	0	0	2438.1	0	0	0	0	417.552	0	0	0	0	0	0	0	0	0	0	0	0	0	0	0	0	0	0	0	0	0	0	0	0	0	0	0	0	0	0
360.185	7.39	1131.25	0	0	0	0	0	8953.71	0	0	659.899	0	0	7367.96	10799.9	6058.28	0	0	314.825	0	0	0	0	0	1259.54	0	0	0	0	0	0	0	920.84	0	0	4699.68	0	1271.93	0	0	0	0	1518.42	0	0	8914.49	8598	0	0
509.275	8.71	748.263	2588.73	6721.6	15295.4	13394.4	37574.6	8199.74	1725.99	2538.79	8201.6	0	10826.1	586.645	9118.28	22222.4	11247.3	7896.95	1143.22	853.673	7274.14	7436.6	1056.6	21275.2	0	11638.7	16344.7	27107.5	823.33	0	0	620.807	2362.7	2191.91	5131.49	551.088	6087.18	12410.2	0	19671.4	739.239	17742.9	0	14468.8	3444.24	0	18523.6	3312.28	2087.97
521.124	5.84	4135.59	7813.18	0	0	0	0	465.943	589.515	867.407	2150.45	0	0	0	0	2951.09	2613.08	0	0	0	0	0	0	0	0	0	0	0	0	0	0	0	967.084	1391.81	0	0	717.788	2719.26	851.368	1213.54	1068.15	0	4240.85	2641.09	0	1233.45	1555.72	0	679.632
118.028	1.03	6755.19	12531.5	7711.13	17557.6	8592.14	16040.9	8293.09	6698.78	3055.99	7348.66	5940.94	19453.9	4831.6	8003.47	17185.7	13670.6	6574.28	5972.46	14553	6083.33	10508.3	5415.48	5753.9	7449.2	4141.51	16891.1	7326.55	6892.14	4529.12	4774.06	9202.93	5057.19	5420.92	3745.52	9154.79	4678.55	6855.49	8115.13	10610.7	3575.43	10459.9	8126.1	12800.9	14672.9	4118.38	17118.3	9393.64	8107.73
324.102	7.68	0	0	0	0	0	0	0	0	0	0	0	0	0	0	0	0	0	0	0	0	0	0	0	0	0	0	0	0	0	0	0	0	0	0	0	2447.01	0	0	0	0	0	0	0	0	0	0	0	0
511.245	6.45	0	0	17180.5	0	0	0	0	0	0	0	0	480.024	0	0	0	0	0	0	0	3944.26	0	0	0	0	5865.99	0	6168.04	0	0	0	5646.51	0	0	0	0	0	0	0	0	0	3309.03	0	0	795.304	0	10953.1	43677.7	0
214.897	1.01	12956.7	16354.7	21542	13895.8	6667.37	16377.5	13922.7	8396.96	17463.8	15317.9	16971	15254.6	7516.73	13429.6	13071	14049.1	11844	8046.29	13790.6	24681.6	17965.5	17123.3	10408.2	10896.4	14935.7	13631.6	16328.3	15881.7	17821.7	19932.1	13523.1	16612.3	13360.5	22151.5	16809	7924.65	14897	14008.3	8254.89	16494.6	10340.5	14117.3	12972.9	8818.63	19439.7	17450.8	16493.7	16743.9
119.907	14.6	37165.7	0	12295.9	34798.7	0	73492.3	7504.48	2656.97	1611.43	11598.4	4988.91	0	0	4681.17	9179.86	2927.78	6689.98	1420.93	4581.19	7939.33	8113.6	0	0	0	12016.3	4310.77	0	9943.03	1750.26	0	12814.6	5893.9	0	0	7981.52	0	2523.35	3644.92	12605.7	16102.6	14792.2	0	8052.91	0	4372.6	9945.36	15187.1	6851.71
303.124	4.63	0	0	0	0	1314.7	0	0	0	0	0	0	0	0	0	0	0	0	0	0	0	0	0	0	0	0	0	0	0	0	0	0	0	0	0	0	0	0	0	0	0	0	0	0	0	0	0	0	0
702.1	4.9	0	0	21538	0	0	0	0	0	0	0	0	0	0	0	0	0	0	0	0	0	0	0	0	0	0	0	0	0	0	0	0	0	0	0	0	0	0	0	0	0	0	0	0	0	0	0	0	0
438.252	9.56	11732.6	14822.3	21946.8	22651	22287.8	19351.2	17754.2	14688.3	10141.4	14629.9	12860.3	15900.1	14627.4	17548.4	16764.8	11679.4	11640.9	13432.1	15737.4	14593.5	13036.2	10658.3	13484.6	9671.65	12067.2	11525.6	12009.9	13336.7	14061.5	9416.06	12396.4	13535.9	14214.2	20532	11260.7	19427.9	9132.91	12700.7	14743.8	14452.6	15064.2	14228.5	16899.9	21149.7	8143.24	21956.6	18284.1	18852.8
695.303	10.41	19577.5	12350	26224.4	4886.41	15495.9	5484.58	13181.1	9794.71	9538.07	8804.54	0	21359.1	8682.43	6764.15	10785.5	10816.4	10580.4	0	6393.36	5049.02	8255.16	10385.5	11664.7	6092.41	14013.8	5648.75	8693.18	7703.42	5871.64	19234.7	3153.83	16534.6	9488.8	14519.1	9545.79	14614.6	7197.43	13945.7	26151.2	5675.02	18861.3	8371.68	9905.4	0	0	28479.1	12502.6	17795.5
280.045	1.03	14610.3	17163.2	22844	22964	16829.2	17601.4	20374.3	17884.6	12716.5	17934.4	12751.7	19648.4	11186.2	17496.9	21956.9	12152.5	11023.2	13385.7	12257.1	20195.5	15597.2	15894.9	18797.3	13585.3	21163.7	13962.8	15609.8	11903.1	12572.8	18102.4	18700.1	17485.5	12736.4	15862.8	14966.4	11834.4	14092.4	10825.6	18476.2	18990.9	12669.9	17118.1	18630.7	21804.5	14426.3	27415.6	18098.7	20111
310.184	14.3	29165.5	19013.3	24759.9	23612.1	26223.5	36674.1	23713.8	28341.5	24760.9	18465.1	23389.4	22213	27431.8	19715.4	18644.2	18126.6	22509.1	25597.6	26617.9	19834.8	29339.3	24803.4	27928	29898.7	25409.6	22533	31182.3	26849.9	22054.7	22331.5	28303.6	26162.5	26223.3	21146.6	26019.1	26783.9	21644.3	26974.3	32669.9	22023.4	27749.9	31639.5	23213.3	29235.3	22274.5	24410.2	31575	24262.2
582.31	7.53	4577.49	0	0	0	0	0	0	24913.3	0	0	0	0	0	0	859.44	0	0	0	0	0	0	2615.47	0	0	0	0	0	0	0	0	0	0	0	519.434	0	0	0	0	0	0	0	0	0	0	0	0	0	0
169.111	6.5	9029.42	8181.41	5247.37	5449.84	6554.65	4950.25	5915.84	3598.69	6770.99	6575.59	2829.55	6171.79	2258.69	5302.2	8184.93	3796.63	5264.29	3362.22	4248.93	2948.52	3372.82	3401.02	5293.59	2592.13	2610.33	3705.97	4014.79	2432.96	2560.82	2654.23	896.846	5131.47	3497.94	3540.19	5527.62	1941.65	4884.47	3256.07	3847.23	3847.24	4774.77	8346.14	9173.26	3578.35	2454.46	7311.01	4899.97	8832.01
610.272	6.02	0	0	0	0	0	0	0	0	0	0	0	0	2463.57	0	0	0	0	0	0	0	0	0	0	0	0	0	1790.34	0	0	0	0	0	0	0	0	0	0	0	0	0	0	0	2042.4	1978.99	0	1185.18	0	0
430.313	11.04	2067.56	4769.12	6636.99	22639.8	5135.95	30777.6	32579.7	3193.69	4160.21	4003.33	1218.05	15137.8	1552.43	9883.24	6183.02	21034.8	6218.22	12599.3	1887.74	10603.8	11693.4	4088.94	10363.8	5625.99	2630.67	12103.5	12603.1	2261.74	3182.42	4420	11018	8028.51	5491.07	4317.12	15392.6	4689.36	16725.9	2995.69	19641.6	2999.99	7254.94	10483.4	34437.1	29478.2	4186.5	27765.9	2423.18	5666.23
335.892	14.64	0	0	0	0	1797.53	0	0	43454.7	0	63624.4	0	0	0	48684.5	0	0	0	11940.4	0	18108.3	0	0	0	0	0	42783.3	0	0	0	0	0	0	0	0	0	0	0	0	0	0	0	0	0	0	0	0	0	0
565.931	11.25	547.989	0	0	0	0	0	0	0	0	0	0	0	0	0	0	0	0	2746.97	0	0	0	0	0	0	0	0	0	0	0	0	0	0	0	0	2505.23	0	0	0	0	0	0	0	0	0	0	0	0	0
284.076	1.03	0	0	0	0	0	592.535	0	0	0	0	0	412.313	0	0	1617.97	0	0	0	0	0	0	0	0	0	0	0	0	0	0	0	0	0	0	0	0	0	0	0	0	0	0	0	0	0	0	0	0	0
647.274	8.71	3664.26	3719.58	5741.48	16442.7	9439.57	25575.9	6707.36	2680.54	2906.13	8166.84	0	10985.8	0	7976.89	17758	9854.22	10122.4	3381.85	0	11316.8	13911.8	0	18409.5	0	11551.7	28094.1	23486.2	3048.86	0	0	12280.6	3338.56	3732.06	5597.54	2506.36	7537.42	14617.9	0	17541.8	0	15542.2	0	14214.5	5299.84	0	20157.6	0	2937.69
331.763	0.87	21734	23668.5	27040.6	20555	26881.8	26048.8	30159.9	27214.4	24573.4	28135.6	31188.8	25773	25578.8	25820.5	17916.2	22989.9	24448.1	25549.6	21622.3	24524.5	24560.7	21388.7	23079.8	21157.8	18378.7	21332.3	24139.7	25166	24358.4	23261.2	18843	23360.2	20330	27193.7	25745.9	24104.3	20703.8	17985.6	21707.3	27110.4	25501.8	23061.7	19935	21253	21981.2	27656.5	25754.6	23083.3
197.925	15.43	0	3604.73	0	0	17168.6	0	0	0	0	0	0	0	0	0	0	0	0	0	0	0	0	0	0	0	0	0	0	0	0	0	0	0	0	0	0	0	0	0	0	0	0	0	0	0	5902.33	0	0	0
356.238	11.51	2305.47	2581.78	5670.14	1899.9	3592.38	3131.16	4214.09	2380.21	2319.78	3215.61	2454.22	2566.07	1619.01	3065.77	3087.78	3037.61	2661.07	3584.69	2999.25	1979.55	1303.83	2093.73	1731.81	1691.8	1728.77	1277.68	1690.65	1558.22	2420.87	1527.41	1726.91	1480.07	879.156	1441.73	3008.07	1408.38	1664.37	1644.03	13058.7	5076.35	5128.84	956.317	2818.26	754.321	1605.29	5916.64	3832.15	2535.65
559.26	8.27	0	0	0	6917.93	2723.68	21218.8	9461.36	0	1163.65	0	0	0	0	3217.95	6083.52	2360.5	4511.99	0	0	4316.23	1638	0	6399.81	0	0	8564.76	21479.3	0	0	0	0	0	683.762	502.027	0	0	8145.06	0	29270.8	0	0	0	1118.08	2169.89	0	4098.95	0	0
340.211	15.23	0	0	0	0	17750.3	0	0	27550.7	5505.8	30104.2	0	0	32654.2	0	0	31456.1	0	19342.6	0	0	0	0	27636.4	0	0	0	0	0	0	0	0	0	0	0	0	0	0	0	0	0	0	0	0	0	0	0	0	0
533.313	10.63	14113.2	12178.4	14248.8	1301.77	12295.9	0	5216.2	10115.4	7179.99	8546.21	6260.58	7240.93	10319.6	6654.91	9239.87	5431.58	8071.04	2906.86	4320.82	4412.38	5218.68	5596.15	3907.31	3819.44	18037.2	201.855	4905.55	4087.88	8636.75	8985.9	1840.76	9174.17	6823.5	7980.77	7662.79	8791.04	7149.03	6734.72	9708.72	9367.38	3732.37	4925.31	4915.75	3652.09	8145.58	0	14651.1	11673.3
320.061	1.03	0	557.191	0	0	523.414	0	0	1108.18	0	0	426.502	1039.58	0	0	812.353	0	0	0	0	431.519	0	0	0	0	0	0	0	0	0	0	0	0	0	0	0	0	0	0	668.085	0	538.462	0	0	676.435	0	0	854.188	540.515
827.581	12.09	0	0	0	0	0	0	0	0	0	0	0	0	0	8934.8	0	0	0	0	0	0	0	0	0	0	0	0	0	0	0	0	0	0	0	0	0	8503.54	0	0	0	0	0	0	0	0	0	0	0	0
396.23	13.58	7182.3	4853.6	12154.8	10650.7	6757.62	26293.5	10568.1	7426.3	2553.39	7202.85	5132.62	7071.68	4800.61	8369.32	7177.84	3995.49	4081.92	6861.88	3441.44	9444.22	11333.3	4622.61	699.707	10064	4750.06	4315.56	13164.9	6116.85	4807.21	4798.32	17343.1	8986.42	4588.62	1858.78	10783.1	1011.43	9383.4	2950.53	3722.54	8030.8	4142.4	5885.5	10757.1	5096.27	6949.23	9071.17	11525.4	6730.54
483.137	5.53	0	0	0	0	0	0	0	0	0	0	0	0	0	0	0	0	0	0	0	0	0	0	0	0	0	0	0	0	0	0	0	0	0	0	0	0	0	0	0	0	0	0	0	0	0	0	0	0
547.145	4.39	0	0	0	0	0	0	0	0	0	0	0	0	0	0	0	0	0	0	0	0	0	0	0	0	0	0	0	0	0	0	0	0	0	0	0	0	0	0	0	0	0	0	0	0	4459.45	0	0	0
295.031	4.92	20651.7	21544.5	17499.1	17007.2	28632.4	19554.6	23995.1	25772.1	20038.3	21506.2	21548.4	20200.4	26104.3	20915.5	20237.4	19588.9	20207.4	17365.9	21098.7	19358.2	19164.8	17398	23870.6	18978.5	17759.3	20892.3	19868	19789.7	18951.5	19918.3	19887.9	19759	18360.6	18963.2	17616	27170.3	17474.8	16406.5	27375.9	17499.8	19234.8	20916.9	19629	21220.3	19320.1	23774.1	15626.5	18712.8
258.828	1.04	25117.3	24414	31388.1	20857.5	17326.9	27548.2	23848.3	19549.7	25595.3	26190.3	29347.4	29008.7	19691.1	27285.1	24890.7	27678.1	23436.3	20915.8	32565.6	28796.7	18265.1	27411.3	17808.4	22813.1	28038.6	23010.8	25937.8	19483.7	23736.7	27990.6	19710.5	25384.4	25224.1	27177.1	27240.9	19415.6	25966.8	20352.2	15786.3	27800.7	24043.8	24942.1	26996	10249.8	24432.2	23921.1	25080.6	24935.1
791.443	0.87	16490.4	18699.6	20298.7	13785.1	20890.2	19806.7	20538.5	18136.6	19306.5	18236.2	25478.5	17315.5	18474.5	21475.8	13032.6	18163.2	17638.4	16309.7	14812.6	16623.1	19016	15357.6	16457.8	17826.9	12614.6	16444.4	18191.4	16089.7	20783.1	18052	10044.4	17475.4	14569.5	18093.8	17151.3	16623.2	12073	12364.6	16721.6	20574	16671.4	18939	13410.4	13481.6	16826.7	20884.4	18097.4	16498.9
494.256	7.47	0	0	26696.4	0	0	0	0	0	0	0	0	0	0	0	0	0	0	0	0	0	0	0	0	0	0	0	0	0	0	0	0	0	0	0	0	0	0	0	0	0	0	0	0	1708.02	0	0	0	0
265.142	6.61	0	0	0	0	509.619	0	0	0	0	0	0	0	0	0	0	0	0	0	0	0	0	1851.79	0	0	0	0	0	0	0	0	0	0	0	0	0	0	0	0	0	0	0	0	3585.19	0	0	0	24995.9	0
497.091	7.02	0	0	0	0	0	0	0	0	0	0	25990.9	0	10662.1	0	0	0	0	6507.22	0	0	2706.68	0	0	18176.7	0	0	0	446.125	7674.41	0	0	0	0	0	0	0	0	6625.77	0	0	0	13710.7	0	0	0	0	0	0
617.128	6.73	0	0	0	0	0	0	0	0	0	0	0	0	0	0	0	0	0	0	0	0	0	0	0	0	0	0	0	0	0	0	0	0	0	0	0	0	0	0	0	0	0	0	0	0	0	0	0	0
525.272	7.65	952.435	3630.09	0	11447.8	5866.22	17541.3	2257.78	2746.23	1550.45	8767.93	0	3923.39	0	6452.05	11017	2751.96	4646.18	909.305	1726.28	1980.79	15022	0	5771.01	0	18635.1	20031	23150.7	2376.33	0	0	1035.3	3407.54	2317.9	2818.12	0	2437.66	11731	0	12621.6	0	15329.9	0	12241.9	0	0	11836.5	1758.68	5171.51
203.977	14.76	0	0	22085.5	16137.6	0	0	20007.8	20573.5	0	0	66787.4	25924.2	17523.6	26349.3	0	46757.6	14594.3	19561.2	24303.5	0	0	0	0	0	0	13145.9	0	0	13542.4	0	0	16186.3	8715.74	0	0	0	25115.1	0	0	0	0	4974.31	0	0	14616	9297.05	11649.4	0
578.389	15.59	708.986	435.895	4037.09	8128.3	0	417.318	0	0	461.773	0	0	33496.6	0	0	0	9195.53	13515.9	0	0	0	0	0	1703.71	0	5420.72	0	615.943	2739.03	0	0	2425.66	1967.13	0	0	0	782.624	0	0	16254	0	14421.2	0	3619.57	13540.1	0	23406	1061.59	4958.63
215.009	4.21	0	1715.04	0	0	0	0	0	0	0	0	0	0	13900	0	0	0	0	0	0	0	0	0	0	0	0	0	0	3989.07	451.146	7943.69	0	0	0	0	0	0	0	0	0	0	0	0	0	0	0	0	812.281	0
298.253	13.18	13592.9	31323	13397.7	9624.87	30473.1	11641.1	9971.02	0	0	27327.8	5857.96	11657.9	0	24829.4	13415	8251.72	7411.52	15450.7	10047.1	10316.4	11680.9	0	3768.42	8857.75	100358	7586.06	9209.15	0	7443.57	6321.06	17194.8	8253.87	0	0	6727.76	0	5521.57	8386.27	0	23758	0	6929.09	6152.43	11073	3615.9	15803.5	6299.66	8877.54
855.616	14.1	0	0	0	0	0	0	0	0	0	0	0	25110.7	0	0	2638.56	3912.01	0	0	0	4292.72	15558.1	0	0	5028.32	0	0	0	0	19355.9	11778.2	0	0	0	1910.09	0	0	17324.8	0	0	0	0	0	9049.26	0	12513.8	0	0	13986.6
547.144	4.53	0	0	0	0	0	0	0	0	0	0	0	0	0	0	0	0	0	44261.1	20574.4	1229.24	0	0	0	0	0	0	0	14534.6	0	0	0	0	0	0	0	0	0	37477.2	0	945.185	40539	5394.47	0	0	2908.25	0	0	0
376.113	6.51	14417	9149.35	11585.9	11092.6	11727.3	8984.07	14093.1	9024.87	12162.1	10456.9	3142.75	0	7492.03	11402	14704.3	7671.54	10168.9	6510.5	6394.33	5579.24	7996.12	6040.15	9217.92	4862.41	3989.73	7082.94	6874.74	6914.15	4392.14	4901.88	2183.39	8427.93	6353.66	6602.1	12840.4	1777.87	6930.36	4769.45	6449.81	4989.12	8150.87	12516.2	12281.4	5320.26	2393.31	15960.2	5999.29	14638.2
257.857	14.64	0	83375.5	0	77234.4	144148	118850	0	51995.9	75538.8	0	110022	65562.7	66698.3	98589.2	66545.9	110670	83425.4	0	125393	27484.5	108105	0	46241.7	87008.2	121813	0	139804	121992	50859.5	151302	168928	62656.1	104297	146545	0	41064.8	47573.5	155925	123918	147792	0	0	74824.1	145707	91321.5	69183.4	138055	0
337.8	0.82	14535.8	17860.5	29407	14930.4	17671.6	21216.5	22383.7	19956.4	17076.7	19244.2	18862.5	23293.2	18874.8	18378.7	16311.6	14552.8	15492	16580.3	16196.8	20247	18382.8	16965.9	17019.4	15091.8	15944.3	16471.7	20101.6	19565.4	15579.7	20162.3	15269.6	19112.4	7869.21	14656.3	20996.3	12307.6	16774.7	14704.4	17734.2	18241.3	15132.7	20375.7	18661.3	19626.1	14256.2	29430.1	21431.2	18995.2
332.187	7.31	0	0	0	16140.8	505.69	309.593	0	0	0	0	0	0	2597.26	0	899.686	0	0	0	1291.35	0	0	0	0	1831.92	0	0	1849.08	0	0	0	0	0	0	0	0	0	0	0	645.777	0	0	0	0	27889.3	0	0	0	546.194
453.148	7.79	2502.52	0	0	0	0	0	0	0	0	481.496	0	0	0	0	0	0	0	489.169	0	0	0	0	0	0	3695.22	0	1412.43	1397.94	0	0	0	0	0	0	0	0	0	1755.33	0	0	0	0	0	0	0	0	509.99	1969.09
697.108	4.9	0	0	14715.9	0	0	0	0	0	0	0	0	0	0	0	0	0	0	0	0	0	0	0	0	0	0	0	0	0	0	0	0	0	0	0	0	0	0	0	0	0	0	0	0	0	0	0	0	0
745.309	10.86	24868.1	26769.3	26116.9	8215.15	29347.6	15688.8	20381.7	28358.7	17335.9	22851.7	22679.7	23288.2	25853.4	21101.3	22741.3	23194.2	18877.4	13370.9	19267.8	13631	16127.3	17760.7	15562.7	15373.3	23652.6	7254.35	15883.7	17221.9	18194.7	22337.1	8774.34	22950.7	19377.5	20401.2	21991.4	19572.4	21691	19738.9	23850.7	24360.2	12291.6	16487.4	16821.8	13165.7	22319.7	23600.5	25398.3	24556.3
638.332	7.69	15888	5698.09	6615.61	983.839	7591.84	3741.51	7761.31	2508.24	9199.82	7025.74	545.291	4149.26	1832.18	6988.77	10324	3658.64	4385.13	2216.79	2390.52	0	2021.46	1615.07	1079.38	932.683	0	0	708.829	897.366	1626.72	1136.88	0	5043.79	2841.65	2628.14	7084.72	490.167	3903.54	2537.09	3144.71	3191.25	1612.62	11358.8	8256.53	2612.28	0	9640.17	2745.6	8899.36
131.896	0.95	13342	17036.6	14247.7	13936.6	15679.7	14745.2	14973.9	16596.6	15550.6	16191.2	17426.7	13772.1	14728.7	14873.6	12026.5	15830.5	13926.8	12649.8	13322.4	10954.5	14034.7	13312.7	13286.2	13171.5	10416.4	13799.5	13666.4	13012.2	13697.8	11887.9	8526.49	14171	17772.4	16398	14646.9	13638.8	11010.8	9103.7	15229.2	15955.7	15962.4	12833.8	12636.8	12644.3	14178.6	13036.9	13498.4	13134.5
162.053	0.83	7409.46	14405.1	15342.3	20950.3	8151.81	15068.7	8926.47	8588.8	5799.05	7761.27	7540.01	11453.6	10605.1	12803.1	19254.3	8092.69	5584.49	7006.7	15477.9	7043.69	9811.19	7999.42	7935.06	11813.4	9016.55	8620.73	10538.8	7224.93	12699.3	10811	12922.3	6938.47	4560.46	6041.19	9062.11	5140.39	7340.42	13147.6	8455.81	6475.72	6614.69	12292.5	11136.8	8299.84	8414.04	15341.6	8685.5	9412.63
249.97	14.83	35527.9	33429.5	24326.9	16234.3	13344.3	29488.1	22253.5	102610	0	0	27461.6	79456.3	13048.5	26703.6	99751.9	30564.7	19593.6	13571.4	0	30848.4	47233.6	0	50191.4	0	0	77480	16961.2	86494.3	58964.9	0	55083.4	22062.6	29861.3	30527.4	22908.4	30428.8	24055.3	63072.2	0	23522.9	0	27377.6	191574	25154.5	33286.7	261804	0	11270.9
393.085	9.13	0	0	0	0	0	0	0	0	0	0	0	0	0	0	0	0	0	0	0	0	0	0	0	0	0	0	0	0	0	0	0	0	0	0	0	4640.04	0	0	0	0	0	0	0	0	0	0	0	0
241.922	0.29	0	0	0	0	0	0	0	22467.7	0	0	0	0	0	0	0	0	0	28324.1	0	38923.6	0	0	0	0	43438.2	0	0	0	0	0	0	0	0	0	0	0	20956.1	0	0	0	0	0	8686.78	0	0	0	0	0
612.393	8.52	0	2470.25	2954.85	58102.6	0	0	0	8336.18	0	0	0	0	6474.55	0	31404.7	0	0	0	0	12177.4	13740.7	0	0	0	0	0	13811.6	0	0	0	27644.9	0	0	0	0	0	3040.13	0	0	0	0	8171.21	0	47501.2	0	0	0	432.169
622.124	4.93	0	0	0	0	1145.58	0	0	0	0	0	0	0	0	0	0	0	0	0	0	0	0	0	0	0	0	0	0	0	0	0	0	0	0	0	0	0	0	0	0	0	0	0	0	0	0	0	0	0
697.316	6.54	0	0	0	8426.4	0	0	0	0	0	0	0	0	0	0	0	0	0	0	0	2576.81	0	0	0	0	26251	0	450.225	0	0	0	0	0	0	0	0	0	0	0	0	0	0	0	0	0	0	0	38874.3	0
600.265	5.64	3572.73	3481.14	0	7397.33	496.319	5702.46	1896.68	0	933.543	3445.94	3030.5	18810.7	5760.01	3246.05	4608.16	3890.98	1937.74	2250.67	3356.46	3463.9	14051.1	3155.15	3684.11	1416.92	0	6697	0	2883.71	842.539	1733.1	10020.7	2587.2	991.969	0	3668.06	1641.53	6676.14	3445.67	0	0	4986.15	4056.91	7113.57	6046.51	2092.78	2789.32	0	4086.67
652.402	6.62	0	0	0	17648.4	0	0	0	0	0	0	0	0	0	0	3009.46	0	0	0	0	0	0	0	499.298	0	22394.1	1525.86	0	0	0	0	0	0	0	0	0	0	0	0	0	0	4927.03	0	484.393	0	0	0	0	0
337.083	4.64	0	0	0	0	0	0	0	0	0	0	0	0	0	0	0	0	0	0	0	0	0	0	0	0	0	0	0	0	0	0	0	0	0	0	0	0	0	0	0	0	0	0	0	0	0	0	0	0
127.937	14.76	12272.1	72255.1	0	118115	335075	0	178068	12513.2	0	73488.2	256195	160687	81935.8	182229	229289	211767	103525	61325.4	154260	84550.3	20894.6	28240.7	0	102482	0	16624.4	315255	223969	36004	7568	0	40575.9	45021.5	0	379041	0	71485.4	0	126935	0	0	8552.97	51083.2	0	12076.3	94787	0	7177.5
749.338	7.77	0	0	0	23586.3	983.83	0	0	0	0	0	0	0	1535.84	0	7178.79	0	2392.79	0	0	3602.44	0	3595.42	12969.3	0	11041.8	6522.53	4311.99	0	0	0	0	0	0	470.414	0	0	0	0	0	0	10085.3	0	7503.79	0	0	0	4079.68	2254.69
268.085	1.03	0	817.991	1059.33	989.633	0	2219.79	1990.93	3161.04	2673.46	1514.21	8097.59	3930.45	415.47	480.569	30236.3	0	5412.56	0	1103.1	0	743.293	5058.68	2646.46	0	0	3850.78	3154.79	1802.62	846.504	0	0	1493.72	0	801.758	1444.49	0	512.162	0	0	1357.31	1148.05	0	2189.82	1560.1	0	1482.11	2206.74	1135.27
614.375	7.36	4033.14	12534.8	6985.64	17857.1	5661.76	11580.6	12047.2	19123.2	8308	7101.07	4727.64	8820.38	22267.9	3104.55	28334.1	574.114	7297.45	17432.8	5695.77	27712.5	9253.56	4804.32	1028.18	5408.7	9638.89	3432.87	14148.9	11057.8	2976.03	6276.16	6931.54	3594.81	2326.63	14170.5	31695.5	1416.15	10182.8	6337.51	1334.55	14659	10246.9	6975.48	5145.57	25994.5	5101.35	11018.6	15184.6	4043.52
351.888	15.03	0	0	0	0	0	0	0	0	0	0	0	0	0	0	0	0	0	0	0	0	0	0	0	0	0	0	75308.3	0	0	0	205848	0	0	0	0	0	0	0	0	0	0	0	0	0	0	0	0	0
248.022	3.49	0	8209.68	341.974	0	0	1977.21	5778.05	0	575.591	2201.76	5994.04	9754.62	553.936	1059.64	18162.9	1066.24	0	4405.52	0	9006.4	1547.1	888.543	1903.75	1437.12	0	384.12	5035.66	3464.4	3944.36	2333.7	78091.9	448.638	0	0	2108.94	720.749	623.256	8837.35	11156.8	0	0	3187.16	4119.35	15643.5	2365.17	22744	1468	0
430.097	6.13	0	0	0	0	0	0	0	0	0	0	29758.3	0	9832.6	0	0	0	0	13611.3	0	0	0	0	0	30349.5	0	0	0	0	14495.7	0	0	0	0	0	0	0	0	2765.77	0	0	0	27731.6	0	0	0	0	0	0
332.102	4.38	787.086	6675.71	0	863.722	3100.01	0	1425.69	719.992	617.644	2964.9	0	2514.93	11361.1	1378.47	577.26	0	0	0	0	0	2471.16	0	0	0	0	0	0	7544.04	1279.02	12316.4	0	752.068	441.59	0	1202.41	0	0	0	0	0	0	0	0	1973.43	0	0	12621.5	0
323.991	4.98	3421.72	7654.57	0	0	0	0	0	0	3750.38	2466.84	0	0	3507.6	0	0	0	0	0	0	0	2203.83	0	0	0	0	0	0	9368.71	1282.63	11363.6	0	0	2221.62	0	6859.55	0	0	0	0	0	0	0	0	0	0	0	11603	0
346.166	5.51	0	0	0	0	0	0	0	0	0	0	0	0	0	0	0	0	0	0	0	0	0	0	0	0	0	0	0	0	0	0	0	0	0	0	0	0	0	0	0	0	0	0	0	0	0	0	0	0
540.263	5.98	0	0	0	0	0	0	0	0	0	0	0	0	1982.47	0	0	0	0	0	0	0	0	0	0	0	0	0	0	0	0	0	0	0	0	0	0	0	0	0	0	0	0	0	0	0	0	0	0	0
574.467	15.51	19508.9	0	0	0	0	0	0	0	0	1124.78	0	0	1562.91	0	0	0	14522.7	0	6921.81	1130.62	0	929.649	0	0	0	0	0	470.247	1073.52	0	0	3112.66	0	0	0	3358.81	0	984.719	4167.72	0	1663.44	1111.04	3915.1	0	0	13882.3	1701.11	18445.6
328.96	9.53	0	0	0	0	0	0	0	0	0	0	0	0	0	0	0	0	0	40662.9	0	180356	0	0	0	0	456732	94469.9	161282	121349	0	0	0	0	0	0	71785.1	0	24499.1	0	0	0	0	62408.7	27266.2	87187.3	0	0	0	0
358.164	5.9	12966.7	10733.9	12124.2	15317	15512.8	11843.3	15769.8	7864.38	14282.7	12530.6	6337.05	13270.5	6397.1	17561.5	19195.4	8827.57	11060.3	8816.04	12283.9	6490.48	7001.73	11713.7	12296.9	5088.58	4428.91	8906.03	9227.27	6509.3	5022.71	5188.46	3244.02	8658.24	6360.14	6893.37	16264.2	2937.2	8516.73	5950.62	7773.43	6883.84	9849.59	12217.3	16406.3	9906.49	3356.66	16680.4	10826.5	19930.5
452.241	9.5	337.391	2270.43	2036.67	0	718.497	0	0	0	343.243	616.483	0	0	0	0	2724.79	762.979	0	0	0	752.635	0	0	0	0	433.546	0	0	0	0	0	0	0	0	0	0	0	0	740.703	0	0	0	2568.72	1819.45	420.585	0	2185.75	0	937.825
617.561	0.88	16635.5	20111.6	20631.9	14344.9	19003.3	18843.6	20764.8	19214.1	19138.2	21399.3	23592.6	20002.2	17388.1	18967.6	13326.7	18044.2	17099.9	17218.8	15172.5	17126.5	19251.6	16964.6	17327.1	16777.4	11677.6	15959.3	18732.3	16639.9	19589.6	18192.5	11686.4	16848.2	14740.8	20268	18560.3	16144.1	13653.9	12942	16203.9	20581.4	15094	19319.8	12241.5	13274.3	15082.2	19494.8	18911.9	16703.8
880.912	1.03	0	0	0	0	0	0	0	0	0	0	0	0	0	0	0	0	0	0	0	0	0	0	0	0	0	0	2569.13	0	0	0	0	0	0	0	0	0	0	0	0	0	0	0	0	0	23796.7	0	0	0
110.941	13.97	0	10134.1	0	11471.1	0	0	0	0	0	16280.6	0	0	0	0	0	0	3999.35	8918.45	0	7637.39	10800.8	0	0	7150	0	5586.55	0	0	0	0	0	0	0	0	0	0	5953.14	0	0	0	0	0	7784.35	0	2019.13	15838.2	8634.31	0
366.985	15.06	0	0	0	25794.6	0	41923.3	26526.6	0	0	0	0	0	0	0	0	0	0	0	0	0	11780.5	0	0	44629.8	0	0	25051.3	0	0	4837.05	16799.9	3832.81	0	0	0	0	0	0	23558.5	0	14241.9	21352.6	0	0	0	0	25993.5	0
609.36	8.24	0	451.717	0	12191.7	0	517.696	0	0	0	542.72	0	0	0	0	0	0	0	0	0	0	2206.09	0	0	0	0	0	0	0	0	0	0	0	0	0	0	0	0	0	0	0	0	0	0	0	0	0	31459.6	0
522.253	8.73	0	0	0	0	0	0	0	0	0	0	0	0	442.969	0	0	1577	4801.81	0	0	654.668	1064.76	4281.61	24508.4	0	2074.77	3308.9	0	0	0	0	0	0	0	0	0	0	2650.97	0	0	0	4048.31	0	0	428.48	0	0	0	0
223.009	5.66	0	0	0	0	0	0	0	0	0	0	0	0	0	0	0	484.219	0	0	0	0	0	0	0	0	541.213	0	0	0	0	0	0	0	0	0	0	0	0	0	0	0	0	0	0	3258.35	0	0	0	0
551.258	7.96	0	19266	0	0	0	0	0	16315.3	46263.3	10764.4	0	18936.9	0	755.445	0	1265.06	31969.3	0	4992.29	0	30254.7	0	0	0	0	7790.08	0	24638.1	0	0	0	0	0	0	0	6384.72	16803.3	0	0	0	35600	0	0	21502.4	0	0	0	0
197.924	14.43	0	60395.9	83892.9	0	0	21376.5	0	0	0	0	0	9248.86	0	0	0	0	74023.6	0	0	0	0	0	0	0	14948.4	0	0	20027.4	0	0	26496.9	0	0	31546.5	17033.2	0	64351.4	0	21554.1	0	28045.8	43138.1	14642.7	0	34128.6	0	0	34847.6
652.213	6.91	0	0	0	13761.1	0	0	0	0	0	0	0	0	3070.88	0	4522.88	0	0	0	0	6494.24	0	6460.47	0	0	25154.2	0	5421.02	0	0	0	0	0	0	0	0	0	0	0	0	0	3789.95	0	0	0	0	0	33878.3	0
665.783	5.18	0	776.305	3070.58	2319.58	4117.31	0	0	4503.83	513.706	1647.24	3585.07	3285.7	1147.17	1947.47	3720.73	0	2052.64	1636.75	2691.19	4481.96	434.881	2738.98	0	9591.36	2079.27	572.86	1834.23	3487.06	4831.85	8238.91	0	1660.91	1359.18	11087.9	8878.35	0	0	0	0	6106.43	996.66	2009.17	2669	598.384	0	826.472	4542.97	2728.22
122.952	1.23	9916.4	20075.6	10660.9	0	0	16219.5	15930.5	14588	7736.49	18178.4	12963	17955.4	19868.3	9330.95	29569.3	17946.2	0	17217.2	9908.07	19235.1	17673.1	17135.1	11269.1	13116.4	9742.34	10830.1	18634	14274.2	13132.2	0	7490.93	6229.99	0	17094.2	13952.2	14876.6	14300.6	3718.81	0	27646.8	14791.2	9877.3	7038.55	27023.9	11591.3	21812.3	16805.1	0
186.127	8.15	2422.05	4021.61	12789.4	4215.45	3664.9	5408.06	10698.2	7720.89	2175.25	3778.58	1973.67	10220	1457.13	2379.29	28984.5	349.447	3039.42	6283.59	2909.79	1371.97	1298.32	534.333	4466.99	3297.62	8564.36	1823.39	11427.4	2474.05	2745.49	2840.36	0	2510.79	4149.71	13514.4	3663.12	5583.42	617.795	0	5368.46	2720.34	7040.47	1513.02	624.434	3786.25	0	28988	11042.6	6204.58
376.13	6.24	1896.49	2609.11	2032.39	7887.99	1175.11	6233.53	1743.59	453.432	0	602.846	1368.6	9291.01	0	668.81	4040.59	3373.8	0	1813.74	0	4825.98	5850.59	510.492	832.994	0	1641.53	13594.7	4248.43	3142.84	0	0	7572.61	440.957	0	0	3073.2	0	1832.78	2057.32	2143.89	0	4726.33	2858.38	8261.08	8352.49	0	0	4248.13	0
545.282	10.35	11063.8	3987.29	14604.7	1838.43	16171.1	1872.43	7779.95	6046.55	6251.55	5033.03	1418.88	18135.1	5722.33	1680.22	9022.12	4096.86	5324.72	3012.07	5784.47	2053.23	2483.23	6511.48	5889.38	4331.47	4790.82	3636.69	4562.27	4283.09	2792.37	5858.42	1932.06	12189.6	6587.96	8719.19	4902.17	12107.8	1864.62	542.219	21965.7	2546.52	11455.6	4709.11	4079.7	2276.36	2708.81	17870.8	5532.8	11449.6
427.143	7.7	27530.5	27590.2	15884.4	36812.1	17382.5	20103.3	20498	13691	17347.9	18477.9	12318	37625.4	12158.9	20229.8	32341.5	23155.4	15579.6	15881.2	14186.8	27948.6	19928	8251.62	11732.4	9618.64	860.861	91620.1	21076.1	22535.4	10272.7	11626.3	5682.77	16144.3	11228.9	9529.49	22115.3	5339.16	21187.3	19626.7	14385.9	11286.5	30243.1	23270.3	28444.3	24756.3	5772.82	19960.6	19912.2	19157.8
801.438	0.86	15191.5	17821.4	19755.9	14379.6	17867.7	15662.4	17752.3	17099.2	18870.4	18242	22223.7	16085	15221.9	18744.6	9906.85	15637.5	14123	16574.4	12411.8	15238.4	18385	15178	15831.5	15617.8	12039	14680.1	17492.9	14941.6	19163	16004.4	9922.78	16354.6	13031.7	16089.8	18034.4	13048.3	13076.5	9774.1	14867.3	18811.2	14840.8	18335.6	10934.9	10886.6	16247.3	19127.4	18414.1	16402.5
179.927	1.08	8104.17	12401.7	11788.9	11130.8	2845.46	9265.27	11922.8	2141.03	8972.66	7407.57	7411.11	6742.27	0	8790.58	13698.3	10402.4	6488.28	2099.79	10283.8	13016.3	7529.39	8984.31	4117.08	7063.34	9587.94	10375.3	7943.41	6466.34	8977.82	9748.28	12661.8	8164.53	13222.4	10374.8	5076.6	4751.2	8391.47	14446.7	5413.46	7738.17	9396.22	10561.6	12301.3	8650.26	13606.6	9552.41	7252.66	9752.63
332.095	6.73	0	0	0	0	0	0	0	0	0	0	0	0	0	0	0	0	0	0	0	0	0	0	0	0	0	0	0	0	0	0	0	0	0	0	0	0	0	0	0	0	0	0	0	0	0	0	0	0
492.191	8.65	0	0	0	0	422.763	0	0	0	461.035	0	0	501.17	0	0	0	0	0	0	7804.43	0	1400.14	0	0	0	2648.66	0	0	0	0	0	0	0	7179.15	0	0	0	0	0	0	0	0	0	2899.92	569.022	0	0	0	0
418.225	7.88	0	0	0	0	0	0	15433.7	0	0	0	0	0	8344.35	16183.7	0	0	0	288.641	0	0	0	0	0	6739.94	0	0	0	0	0	0	0	0	0	0	25972.3	0	0	0	0	0	0	0	0	0	0	14466.1	0	0
811.426	0.87	17132.8	22136.6	24811.5	14993.3	18587.8	17371.8	21821.1	18227.7	18377.1	20241.6	23559.2	13296.1	19358.9	14624	11428.2	17804.6	19501.1	16260	17698.2	14853.2	16834	18919.7	18609.4	17528.2	13439.4	15591.8	17060.6	20576.3	17739	17369.2	13355.8	18349.6	17707.6	25191.7	18927.1	17833.3	16939.9	12052.2	19830.3	18368.1	17264.9	14422.4	17063	16829.4	15134.5	16019	18038	19676.7
175.038	0.99	0	938.068	692.748	862.385	1419.53	0	1347.02	1157.62	0	983.049	414.678	689.867	4008.99	1328.59	366.409	376.235	867.16	0	2027.1	659.455	0	619.036	936.387	2410.87	632.886	558.701	0	2654.78	1839.42	886.731	3119.44	540.575	1086.39	0	869.357	1192.7	1320.07	3616.02	1171.26	1143.92	1119.46	3201.58	1863.97	2090.54	1358.27	0	923.857	755.035
432.24	7.65	14664.8	8659.44	5440.6	6548.55	7311.53	4238.46	5236.57	3527.24	0	6056.86	1492.61	4423.01	0	7139.39	0	2410.89	0	1033.01	5811.5	2039.4	0	0	0	1331.06	1292.69	1834.26	2775.93	1248.29	1102.24	908.611	0	6088.83	0	2207.48	7505.58	864.721	2855.59	0	3272.72	3238.64	0	7555.17	9696	3733.04	1901.42	6560.33	5231.36	7402.07
444.259	13.23	5180.03	0	18707.9	0	0	19337.9	0	0	1024.09	0	0	803.492	0	0	0	0	1466.51	0	0	1383.13	1440.6	0	0	0	1250.9	0	0	2975.21	3418.79	1246.28	1552.49	0	0	0	0	0	3505.36	12160.4	0	17873.3	20307.7	0	20269.8	0	682.953	37654.5	19042.4	41317.1
736.35	9.28	0	0	462.063	0	0	0	0	0	0	0	0	0	0	0	1868.59	0	0	0	0	3609.61	1810.04	0	0	0	8560.15	0	489.51	4072.31	0	0	0	0	0	0	0	0	0	0	0	0	1533.85	0	0	0	0	0	16357	0
718.855	3.98	0	0	0	0	0	0	0	0	0	0	0	0	0	0	0	0	0	0	0	0	0	0	0	0	0	0	928.368	0	0	0	0	0	0	0	0	0	0	0	0	0	0	0	0	0	4304.33	0	0	0
252.991	14.89	0	38219.6	68738.9	113945	29818.5	0	0	0	26828.5	33606.6	0	74847.2	34941.6	51086.9	0	0	23126.6	34775.4	44926.5	0	29272.7	0	23737.5	39083.6	0	32289.1	0	38075.7	0	0	0	19694.8	0	23632.7	0	0	0	40864	25343.4	19175	0	0	0	0	41934.6	39007	57841.7	30310.1
199.933	1.01	16411.6	15269	23935.8	15240.6	16593.4	20992	20384.4	19792.8	19237.3	18910.1	18606.5	21105.3	12210.3	19375.2	16645	17458.2	17653.3	12591.6	14677.6	19064.5	17810.1	20383.9	15597	13944.8	16227.2	12322.3	13754.8	13803.5	18487.9	17142.1	14048.9	18037.3	18035.2	18460.4	17955.2	15754.8	12959.6	13505.5	16765.9	16451.2	21619.4	13813.5	14430.8	19428.8	11692.4	21749.6	17278.1	18941.3
266.156	12.67	0	35929.1	43833.6	42063.5	0	0	29737.2	51279.6	30929.8	43479.1	35992.6	43130.4	46826	38437.4	47531.2	46452.7	33674.7	0	56530.1	0	44514	45591.4	62894.8	34067.4	0	48626.5	0	38164.4	0	0	27273	0	32917.2	43101.7	0	0	0	24452.6	0	0	0	23092.2	32742	0	0	26556.9	60699.3	34812.6
396.164	14.6	17423.3	17034.6	17492.7	17628.7	23497.2	23120.1	18275.1	12503.3	12076	13179.6	14034.8	17734.8	12459.3	12213	15176.7	14563.6	14535.5	11091.9	15000.4	15439.3	17232.5	11027.4	8998.81	16357.8	19110.2	14678.2	22519.5	19527.6	12403.9	13567.5	25171.8	15488	16818.2	14690.8	23335.2	10217.7	14367.7	17812.1	20169.4	19910	18277.3	21883.3	19170.3	22234.3	14422.3	19326.3	20200.8	18290.5
844.398	8.13	0	0	0	0	0	0	0	0	0	0	0	0	0	0	0	0	0	0	0	0	0	0	0	0	0	0	0	0	0	0	0	0	0	0	0	0	0	0	0	0	0	0	0	0	0	0	0	0
318.158	6.1	0	0	0	0	0	487.972	0	0	0	520.763	0	0	0	0	0	0	0	0	0	0	2739.99	0	0	0	0	0	0	0	0	0	0	0	0	0	0	0	0	0	0	0	0	0	0	0	0	0	0	0
489.239	13.45	13559.3	5003.01	14453.9	1963.29	10661.6	9097.37	6257.22	7299.73	8644.08	9711.38	5952.77	6875.17	2625.89	5085.14	3071.51	6003.92	6655.78	1459.46	1945.65	4903.41	4203.03	6054.14	1889.72	7168.47	12077	0	8788.36	3928.66	3185.37	6720.7	9812.2	3712.99	503.664	4250.79	3351.78	1619.89	3938.41	1356.13	14709.4	15626	2588.04	5314.68	4827.95	4875.66	1734.6	10055.5	10124.9	3907.5
803.452	0.85	11982.9	20049.9	20987	14917.8	19413.9	18598.8	25336	20165.9	12695.4	19509.4	29421.4	17571.1	20791.2	22406.1	13278.9	20357	13240.3	12648	18089.3	16197.5	17244.8	14688.4	14927.6	16452.1	10632.9	12058.4	17609.5	19141.7	15903.7	18844.5	10121.3	14616.4	10975	20420.2	19367	8036.19	12770.5	9227.32	10875.5	18203	11591	15261.6	11339.7	14367.3	12508.8	22053.6	18575.7	16342.6
646.232	5.83	1469.03	2276.15	0	0	0	0	0	0	0	0	0	0	0	0	518.778	0	0	0	0	0	0	0	0	0	0	0	0	0	0	0	0	0	0	0	0	0	446.933	0	0	1194.76	0	561.031	0	0	0	0	0	0
510.323	8.93	0	0	0	0	0	646.887	0	0	0	0	0	0	0	0	1602.54	0	0	0	0	0	0	0	0	0	0	0	0	0	0	0	0	0	0	0	0	0	0	0	0	0	0	0	0	0	0	0	0	0
380.093	0.89	0	0	468.22	4969.5	868.377	3411.57	2471.83	2290.76	0	0	1338.67	2379.55	1996.96	0	26940	467.181	0	3217.33	0	1576.9	0	552.647	0	1206.22	0	0	1218.31	781.717	0	1456.52	467.55	0	0	0	2194.91	2102.37	1654.42	6353.13	0	0	3029.44	0	513.591	3433.36	4235.98	0	476.599	0
110.023	14.75	0	0	75060.1	8573.2	23798.2	0	0	18289.8	0	44603.1	0	25618.7	0	104580	49598.6	0	0	12202.9	34971	31780.4	40623.8	0	0	26884.3	0	30339.3	31652.1	11351.2	59232.9	0	0	0	10816.2	41952.4	0	68837.4	24657.8	0	0	0	0	0	52750.7	0	0	78032.2	23226.2	0
727.359	7.77	0	0	0	20438.8	0	0	0	0	0	0	0	0	0	0	3594.27	0	741.989	0	0	2730.8	0	7045.24	10179.4	0	8930.71	4677.49	4134.18	0	0	0	0	0	0	0	0	0	0	0	0	0	6837.1	0	5406.49	0	0	0	2729.99	715.202
494.253	4.91	0	0	0	0	0	0	0	0	0	0	0	0	0	0	0	0	0	24149.6	0	0	0	0	0	0	0	0	0	0	0	0	0	0	0	0	0	0	0	7467.12	0	0	0	0	0	0	0	0	0	0
623.556	0.87	16401.8	17622.4	20116.3	15007.9	19750	18340.7	21124.7	20464.4	20130.6	20476.2	24870.7	18535.4	18818.9	21281	12583.4	18174.1	17190.7	18757.8	15355.7	16069.6	19661.6	16142.8	16856.9	17675.6	11883.8	16809	19458.3	15910.8	20732	17899.2	11199.4	18143.3	14009.5	18945.8	19633.3	16203	13517.6	12245.2	15847.4	21187.6	15539.3	19148.3	13354.7	14576	15961.1	22135.7	18985.1	17879.5
628.393	7.94	0	0	0	0	481.502	20734.3	0	3984.12	5326.34	1897.95	0	5745.6	0	0	0	0	0	0	0	18106.7	0	0	0	0	11717.9	5101.4	0	0	0	0	0	0	0	0	0	0	8185.8	738.77	2871.68	0	18821.1	0	2901.15	12557.7	0	17225.6	0	1696.64
838.568	8.6	0	0	0	0	959.993	0	0	0	0	0	0	0	0	0	479.72	0	0	0	0	0	0	0	0	0	0	0	0	0	0	0	0	4872.45	0	0	0	13966.6	0	0	0	0	8119.26	0	0	0	0	6796.22	0	0
418.314	13.12	3900.02	10153.6	4724.34	13549.3	1507.07	4541.21	12536.5	3387.74	958.481	2605.73	1033.73	20104.4	4229.28	3138.37	0	3458.28	3356.99	0	1576.56	1745.47	4793.42	1175.55	3642.44	5390.82	2684.31	857.549	10983.1	0	1293.3	1151.78	2995.09	10761	7459.84	0	2222.18	1414.41	2279.58	973.673	23937.7	0	2667.56	18206.1	15289.9	10850.7	0	26774.5	3673.2	6529.96
550.295	7.65	6477.49	17991.7	4081.87	52125.2	23397.6	65853.9	11636.7	10446.6	10963.9	32665.2	1544.22	21946.1	5705.73	22753.6	52587.7	11955.8	23820.6	6869.15	12312.8	12473.5	54469.4	8613.14	37869.9	0	90385.3	94692.6	97868.9	11936.7	0	0	5278.21	16118.9	12529.9	13923.6	0	10512.6	44983.2	3214.54	56758.1	2925.45	66962.8	1473.62	50123.7	477.27	4216.27	44694.6	13217.6	23340.1
472.309	10.86	1960.04	1319.09	2211.5	2713.66	341.652	1007.37	1009.39	718.575	1166.33	1079.84	0	0	0	998.385	3085.87	0	0	0	446.429	0	0	553.912	588.976	0	0	671.716	1155.89	0	0	0	0	0	523.028	0	1481.42	0	1046.51	1201.12	1300.66	934.669	3416.3	2782.33	2163.49	1066.57	0	1670.7	0	769.589
252.123	3.76	0	0	0	0	0	0	0	0	0	0	0	0	0	0	0	0	0	27551.3	0	0	0	0	0	0	0	0	0	0	0	0	0	0	0	0	0	0	0	2640.67	0	0	0	0	0	0	0	0	0	0
655.32	7.69	14340.6	3235.7	5856.96	0	5220.89	2233.83	5046.05	1268.29	7894.73	4930.01	0	2659.36	952.561	4630.02	6947.3	2245.45	2599.98	1096.64	1109.71	701.018	1483.87	1336.5	658.089	551.372	0	0	530.93	0	0	544.512	0	3733.8	1396.75	1631.69	5804.98	0	2398.19	1419.29	1454.28	1311.67	1006.15	10436.2	5706.12	2040.04	0	7936.15	1542.92	7112.57
637.276	10.41	16833.4	6980.98	16844.7	3591.89	15189.2	6104.52	9695.99	7690.04	9603.87	7800.69	3248.37	11659.5	7049.7	6326.51	9964.7	6464.02	8205.1	4145.39	7409.56	4923.03	6000.16	8918.27	7914.79	8244.84	10703.2	6892.49	7359.35	6441.25	4989.96	14724.7	1631.62	14188.3	10918.8	10126.9	10377.8	6190.64	3929.13	7838.02	15549.9	5422.38	14873.7	8369.9	9641.48	6287.4	4207.22	18910.5	11340.1	17328.3
648.41	12.26	12932.5	440.338	6013.35	3598.56	9699.86	12232.3	11554.6	2115.22	8072.65	4328.6	627.123	8737.52	2341.59	9931.78	7578.52	0	6944.28	4297.38	7381.12	3887.18	5159.94	3482.08	5008.73	4089.76	0	7624.19	4892.62	2838.7	1204.77	2449.9	473.681	580.576	0	0	10637.8	0	840.35	0	0	498.434	1583.47	8258.51	17944.8	6763.11	0	13742	5643.76	15037.2
160.11	5.25	8990.86	7442.59	4760.67	0	4774.05	0	0	0	5400.59	6025.9	0	4022.01	3366.73	4210.56	7880.39	4772.21	3925.56	0	0	2462.14	2614.96	1879.4	2633.69	0	2350.25	2244.88	0	0	0	0	0	4339.33	0	2523.36	0	2411.82	4367.27	4105.63	3845.5	3192	2342.46	6770.04	7048.03	0	2950.87	7230.28	4162.5	6643.61
639.293	11.2	20325.3	15040.8	18756.2	2934.37	17977.3	2275.01	14772	6446.66	10176.2	6661.83	5485.18	12854.2	7587.21	6900.19	12029.7	7555.98	9880.95	5858.81	4995.73	5613.46	7582.72	10241.1	6530.5	8239.77	17194.4	3778.38	7714.96	4706.72	5702.2	14384.6	2850.07	18488.5	12105.3	16317.1	13329.9	9519.28	12735.1	9730.6	15615.9	6559.58	0	9505.8	6580.29	6507.92	10538.4	21484.8	16174	17082.3
481.324	10.85	17308.9	12363.2	18021.2	3556.57	13903.2	0	6709.1	10491.5	7038.9	11451.9	7163.81	7876.03	12664.1	0	10272.9	0	10070.5	5583.18	0	5738.73	7723.56	8970.67	6204.38	5295.34	16201.9	2076.96	5609.12	0	8566.28	10914.2	2388.57	12947.4	7930.4	10686	9413.88	11261.1	11281.6	9617.53	11101.3	10726.4	0	0	8066.4	0	12826.4	12671.9	15094.7	13206.1
213.848	0.83	23642.7	28752	37308	24072.5	28084.8	28773.1	34611.8	31653.3	30267.6	31240.3	34500	30217.8	27570.6	27545.7	24216.2	26709.9	25432.9	26890.9	25225.7	27659.1	30234	26061	26279.7	25620.2	23908.2	25017.7	29605	29259.6	26095.8	26676.9	23094.9	27010.4	21647.2	28930.4	31191.4	22792.1	22419.5	22556.3	27622.9	29403.5	26868.6	27029	25825.7	25352.2	23472.3	37604.1	30464.4	28449.7
521.924	9.06	0	0	0	0	0	0	21588	0	0	0	0	0	0	0	0	21697.7	0	0	0	0	0	0	0	0	0	0	0	0	0	0	9979.14	0	0	8066.55	0	6782.16	0	0	0	0	0	0	0	0	0	0	0	0
629.323	7.16	0	0	868.627	936.335	461.84	0	664.108	0	1724.3	0	0	0	775.929	0	280.954	0	345.728	0	0	2012.38	1355.73	0	0	0	14241.1	0	5567.6	3906.84	0	0	449.172	0	0	0	0	0	1433.73	0	0	0	775.129	0	0	513.387	0	0	29717.3	0
226.085	6.06	0	0	0	0	0	0	0	0	0	0	0	0	0	0	0	0	0	0	0	0	0	0	0	0	0	0	0	0	0	0	0	0	0	0	0	0	0	0	0	0	0	0	0	0	0	0	0	0
664.248	8.54	0	0	0	0	0	0	0	0	0	0	0	0	0	0	0	0	0	0	0	0	0	0	0	0	0	0	0	0	0	0	0	0	0	0	782.446	0	0	0	0	0	0	1315.2	0	0	0	0	0	0
507.273	9.94	1643.22	1269.82	2020.63	1374.82	660.975	590.537	908.581	0	883.174	1284.81	0	0	0	253.615	2649.49	0	0	0	955.371	0	0	0	0	0	0	0	0	0	0	0	0	0	0	0	0	508.826	712.844	832.162	0	822.506	1809.31	2480.3	1657.07	0	0	1848.58	0	694.515
399.053	7.81	0	0	0	0	0	0	0	0	0	0	0	0	0	0	0	0	0	0	0	0	0	0	0	0	0	0	0	0	0	0	0	0	0	0	0	0	0	0	0	0	0	0	0	0	0	0	0	0
135.902	14.6	46232.4	108771	107558	60268.5	123861	284839	134966	120961	195759	136192	83704.4	213148	150750	108909	188434	115907	133178	47333.4	138404	75636.4	71325.6	134541	94607.9	141761	4969.17	57736.8	248893	228293	38205.1	138258	270672	44992.2	106568	85176.6	179156	19444.2	110513	257922	383376	85957.4	14110.5	112800	193060	74755.7	105435	60545.2	189599	120789
658.16	5.36	0	0	0	0	0	0	0	0	0	0	0	0	0	0	0	0	0	0	0	0	0	0	0	0	0	0	0	0	0	0	0	0	0	0	0	0	0	0	0	0	0	0	0	0	0	0	0	0
160.074	4.37	2787.39	7505.55	2439	2447.98	1404.46	396.243	1533.31	1493.14	0	1597.2	0	442.405	2129.67	1453.5	1819.57	2261.84	524.862	2004.84	460.055	1524.57	0	0	0	0	0	0	498.486	0	0	0	282.463	472.48	759.012	0	0	1810.41	3566.8	0	2590.74	1023.93	513.809	4560.48	3566.47	1667.07	942.425	3217.73	763.351	651.994
668.222	5.81	1297.15	4395.34	0	0	979.523	0	0	527.125	0	0	0	0	0	0	1786.29	0	0	0	0	1024.86	0	0	0	0	0	0	1533.27	726.484	0	0	501.338	0	0	0	460.559	0	876.703	0	0	2006.69	0	717.896	843.061	0	0	0	0	0
335.993	7.79	18690.1	20821.2	24617.3	19122.1	19786.1	25775.5	23071.9	20900.3	17437.3	23205.4	23388.1	21073.7	19785.3	22105.5	15488.2	16852	15459.9	15740.3	22624.7	16557	15993	16594.2	15943	19596.5	14586.2	15409.6	13863.4	15036.4	18548.5	18560.3	13884.4	17965.7	19299	20141.8	19514	18990.5	18081.2	18724.9	21741.2	21331.2	18530.3	19609.2	18614.2	22378.6	19249.9	21525.6	15709.5	16416.8
426.154	5.48	0	0	0	0	0	0	0	0	0	0	0	0	0	0	0	0	0	0	0	0	0	0	0	0	0	0	0	0	0	0	0	0	0	0	0	0	0	0	0	0	0	0	0	0	0	0	0	0
213.919	15.63	0	0	0	0	0	0	0	0	0	0	0	0	22440.1	0	0	0	0	2529.67	0	0	12726.1	0	0	0	0	0	0	0	0	0	0	0	22971.3	0	8796.79	0	0	0	0	19966.4	0	12918	0	0	0	0	0	19658.6
262.018	4.05	0	0	0	0	0	0	0	0	0	0	0	0	0	0	0	0	0	0	0	0	0	0	0	0	0	0	0	0	0	0	0	0	0	0	0	0	0	0	0	0	0	0	0	0	0	0	0	0
461.179	1.03	0	0	0	0	0	0	0	0	0	0	0	0	0	0	22889.6	0	0	0	0	0	0	0	0	0	0	0	0	0	0	0	0	0	0	0	0	0	0	0	0	0	0	0	0	0	0	0	0	0
311.973	1.04	6013.71	604.103	0	13428.8	7648.51	6818.34	4540.47	6360.3	0	3653.12	785.851	6911.92	1468.93	2857.44	5411.65	3724.53	4510.06	6065.64	0	2126.27	2852.95	2070.56	2296.92	4973.74	0	0	3783.62	1800.07	759.767	2486.66	805.798	2034.06	1227.15	0	4764.16	2816.63	4835.56	0	2734.64	648.73	21194.6	0	3771.9	18665.8	0	1372.62	3588.64	1588.64
622.286	7.68	1642.03	0	0	0	0	0	0	0	0	254.169	0	0	0	0	0	0	0	0	0	0	0	0	0	0	0	0	0	0	0	0	0	0	0	0	0	0	0	0	0	0	0	0	0	0	0	0	0	0
783.983	1.02	0	0	0	0	0	0	0	0	0	0	0	0	0	0	0	0	0	0	0	0	0	0	0	0	0	0	5516.31	0	0	0	0	0	0	0	0	0	0	0	0	0	0	0	0	0	8043.44	0	471.036	0
385.946	12.37	2836.37	0	0	0	0	0	0	0	4304.61	0	0	0	0	0	0	0	0	0	19312.8	0	0	0	2724.22	0	10646.2	0	0	0	9958.47	0	2043.67	0	0	0	0	0	0	555.274	0	11636.7	0	11757.7	0	2819.84	0	3067.65	0	0
653.282	8.71	924.244	3754.99	6903.46	16541.2	12795.7	30410.7	8201.55	2620.56	3444.18	11343.3	0	10144.7	635.722	9679.33	18460.8	12406.1	8409.54	2468.54	1199.55	6762.46	6561.79	938.467	19108.5	0	11150.7	13633.7	20907.9	0	0	0	0	2027.3	4066.53	6328.31	813.115	7444.26	13558.9	0	21425.9	0	15503.2	0	14623.1	3593.19	0	21337.4	3191.64	2559.2
626.369	8.19	940.745	0	0	0	0	0	0	0	1604.72	4516.89	0	0	0	0	0	0	0	0	0	0	0	0	0	1934.68	0	0	0	0	0	0	0	0	756.063	0	2680.97	0	0	657.396	0	0	0	1967.92	448.464	0	1017.63	0	12354.2	0
416.229	4.55	0	0	0	0	0	0	0	0	0	0	0	0	0	0	0	0	0	25220.2	0	0	0	0	0	0	0	0	0	0	0	0	0	0	0	0	0	0	0	6498.1	0	0	0	0	0	0	0	0	0	0
271.017	3.66	0	0	0	0	0	0	0	0	0	0	0	0	0	0	0	0	0	0	0	0	0	0	0	0	0	0	0	0	0	0	0	0	0	0	0	0	0	0	0	0	0	0	0	0	0	0	0	0
389.722	0.87	17842	20932.3	24253.8	17353.3	19716.9	19252.9	23818.9	22201.6	20725.4	23122.2	26382.1	20906.2	22877.5	20994.7	15370.6	18164.5	19839.9	17868.2	19022.2	21389.8	19823.6	20002.5	17669.6	18097.5	15800.9	15358.2	19397.7	20732.7	21318.7	19016.5	14136.6	18937.6	17074.9	22909	21854.8	17894.8	16996.3	15283.8	18477.9	23763.6	19141.1	17827.4	15390.4	17032.1	16451	21858	21965.5	19167.6
663.26	7.64	0	5308.33	0	17264.7	4549.69	13617.2	1795.75	822.652	1045.12	5630.22	0	14997.4	0	4365.57	13074.7	0	6691.74	1920.82	836.815	5747.35	11110.4	2353.08	12293.9	0	19788.8	28665.1	20491.8	2747.29	0	446.349	0	2949.49	1793.96	2024.09	0	1471.8	8720.18	278.12	10685.5	0	18116.8	0	14703.8	0	0	9474.93	4974.35	5390.34
430.273	10.03	0	0	10349.9	0	2431.67	0	13960	0	0	0	0	921.035	0	0	0	0	0	1462.09	0	0	0	0	2787.79	0	0	0	0	0	0	0	0	6947.73	0	0	0	23897.4	0	0	0	0	847.375	0	0	0	0	7447.45	0	0
294.869	8.99	0	0	0	0	0	0	0	0	0	0	0	3230.18	0	0	0	0	0	27001.7	0	0	0	0	0	0	1981.17	0	0	0	0	0	0	0	0	0	0	0	0	0	0	0	0	0	0	0	0	0	0	3310.18
587.029	5.41	0	0	0	0	0	0	0	0	0	0	0	0	0	0	0	0	0	22316	12745.4	3217.4	0	0	0	4310.49	0	0	0	12408.4	0	0	0	0	0	0	0	0	4706.28	14500.2	0	0	12817.4	2136.48	0	0	5921.03	0	0	0
681.515	0.87	14249.3	19307.6	18515.2	13579.3	18870.8	18341	18473.5	17791.4	17964.6	18741.6	23964.2	17653.5	16900.2	20163.7	12045.5	18013.9	15641.7	15966.9	14081.7	15071.3	19421.8	15240.2	13195.7	16997.8	11632.9	15324.9	17256.8	15881.7	18853.3	15997	10873.6	16635.5	13233.5	17892.1	17003.1	14822.3	12935	12411.3	13798.8	19634.4	15960.2	18923.1	11320.7	12661.3	15676.2	18776.8	17690	16109.3
496.218	4.78	0	0	0	0	0	0	0	0	0	0	0	0	0	0	0	0	0	23524.3	0	0	0	0	0	0	0	0	0	0	0	0	0	0	0	0	0	0	0	2961.11	0	0	0	0	0	0	0	0	0	0
599.303	10.63	17206.9	15130.5	16409	0	12204.7	0	6434.53	10430.3	7937.14	10418	8198.61	8046.48	10795.4	7975.17	11787.8	7590.65	8067.97	4027.65	2390.1	4850.23	6433.13	6906.27	4309.63	4016.3	17761	849.404	5298.78	6736.78	9885.38	9523.78	0	11012.1	9113.99	9762.1	8632.31	10002.8	9445.99	9156.04	10667.1	12224.2	0	5983.56	5383.44	0	10764.9	10954.3	18805.1	12352.8
329.173	9.56	0	0	0	69247	0	0	0	0	0	0	0	0	0	0	0	0	4480.8	39306	0	0	36645.2	0	0	0	385966	0	133282	112713	0	0	0	0	0	0	64596.5	0	24499.1	0	0	0	0	67429.7	27043.2	67143.5	0	0	184341	0
590.351	9.17	0	0	0	10231.7	0	0	0	0	0	0	0	0	0	0	0	0	0	0	0	0	0	0	0	0	0	0	0	0	0	0	0	0	0	0	1258.96	0	0	0	0	0	0	0	0	6616.7	0	0	0	0
351.91	15.47	0	0	0	0	0	0	0	0	0	0	0	0	0	0	0	0	0	0	0	0	0	0	0	0	0	0	0	0	0	0	0	0	0	0	0	0	0	0	0	0	0	0	0	0	0	0	0	0
635.347	10.99	0	0	19721.8	4528.46	0	7396.6	0	0	8665.53	0	0	0	9172.05	7049.95	0	0	0	7571.36	0	4968.64	0	0	0	7776.41	0	3737.57	8006.96	0	4799.3	0	2915.21	15945	0	0	0	0	0	0	20217.3	0	0	7151.64	0	6409.67	7898.06	20077.2	13848.8	0
809.431	0.87	15198.1	17947.5	17305.1	12378.4	15441.6	14546.5	17228.7	16333.9	16882.6	17540.4	18643.2	12713.4	16461.9	9844.66	11330.9	14095.5	16292.1	14965.1	12223.7	13241.4	15715.6	15243.3	14489.3	14997.2	14420.9	12148.3	14569.5	16864.6	14393.2	14216	11245.4	15684.2	14795.6	20961.8	18620.5	14405	13166.9	11928	16519.3	15573.4	15082.5	12102.8	13596.3	13518.5	14498.3	13645.5	14960.1	14871
559.349	11.95	9046.16	10802.9	0	0	0	0	0	0	5762.91	0	0	0	0	3639.31	5299.04	7387.7	6403.58	0	1556.59	0	0	0	0	2507.87	11518.4	0	0	0	0	4731.55	0	7132.15	0	0	0	0	7250.74	0	8874.72	7440.53	0	0	0	0	6052.48	0	6267.2	3436.93
693.296	10.85	24075.8	25979.5	20906.7	7284.04	27725.5	14326.7	18302.3	23846.8	16973.1	22298.3	19647.8	21362.1	25112.3	20936.2	22105.6	20712.1	19615.9	13508.3	16841.9	12864.5	15155.4	17890.3	12299	14196.6	23842.9	6807.09	13134.9	15639.4	18064.9	21908.3	6983.04	22517.9	19993.7	20346.1	18978.4	19610.4	20017.3	18678.3	21662.5	24269.1	10696.7	16020.9	15138.6	11632.6	20769.8	21833.7	27061.7	23882.6
538.28	5.05	0	0	0	0	0	0	0	0	0	0	0	0	0	0	0	0	0	22951.5	0	0	0	0	0	0	0	0	0	0	0	0	0	0	0	0	0	0	0	7477.36	0	0	0	0	0	0	0	0	0	0
300.27	13.52	17258.2	0	0	0	0	0	0	0	7028.7	0	0	0	0	7235.44	6561.56	0	0	0	0	0	0	0	0	0	0	0	0	0	0	0	0	0	0	0	0	0	0	3605	0	0	0	0	6165.11	0	0	0	0	0
820.56	12.52	0	0	1716.67	0	0	0	0	4624.93	0	0	0	0	0	0	0	0	0	0	0	0	0	0	0	0	0	0	0	0	0	0	0	0	0	0	0	0	12411	0	0	0	0	0	0	0	0	0	0	0
375.257	9.55	14334.7	16289.6	20117.8	20057.1	19699.7	21928.4	15719	13760.2	10248	14974.1	15589	14505.9	13598.7	17340.7	14202.2	13449.5	12168.3	11543	13280.5	13280.2	12390.1	11505.5	10863.5	9901.03	12023.9	10909.6	13785.1	12682.6	14661.9	10854.4	10942.4	12088.5	14453.4	20535.1	12103.8	16425.6	10580.1	13532.1	16146.3	14983.5	17630.1	13991.5	14505.2	22859.1	10235	20346.2	15589.2	17810.4
249.97	12.29	60545.3	0	0	0	0	0	0	0	0	0	0	0	0	41620.9	47807.4	0	0	0	86390.8	0	0	0	0	31085.4	0	0	0	0	115925	67082	0	0	70003.1	0	0	0	0	0	0	0	0	0	0	31222.1	0	0	0	0
377.109	6.3	0	0	0	0	0	0	0	0	0	0	13827.3	0	0	0	0	0	0	6717.46	0	0	0	0	0	5838.39	0	0	0	0	0	0	0	0	0	0	0	0	0	6644.66	0	0	0	2425.42	0	0	0	0	0	0
486.235	4.94	0	0	0	0	0	0	0	0	0	0	0	0	0	0	0	0	0	24322.6	0	0	0	0	0	0	0	0	0	0	0	0	0	0	0	0	0	0	0	5283.85	0	0	0	0	0	0	0	0	0	0
152.014	0.92	0	0	423.882	3078.05	1257.17	977.513	0	558.793	1633.2	0	0	2704.85	0	690.046	4138.41	596.459	0	0	0	0	0	0	474.674	0	702.584	0	743.278	561.687	0	0	212.361	1594.24	588.702	0	0	0	1012.33	0	0	2312.44	0	0	2436.88	11839.2	0	1479.01	907.466	0
831.603	12.38	0	0	0	0	0	0	0	0	0	0	0	0	0	0	0	0	0	177268	0	0	0	0	0	0	0	0	0	0	0	0	0	0	0	0	0	0	0	0	0	0	0	0	0	0	0	0	0	47398.7
822.418	8.19	0	0	0	0	0	0	0	0	0	0	0	0	0	0	0	0	0	0	0	0	0	0	0	0	11117.7	0	0	0	0	0	0	0	0	0	0	0	0	0	0	0	0	0	0	0	0	0	0	0
184.147	8.26	1297.35	0	0	0	0	1629.55	0	2989.16	0	2479.69	6280.16	0	0	1145.8	1424.28	0	0	7332.88	1431.25	1157.26	0	0	0	1439.38	512.515	0	0	0	1211.45	831.39	0	0	0	0	3122.42	0	238.408	826.968	0	2386.5	0	0	0	1814.1	0	0	0	0
664.256	7.75	0	0	0	15620.8	0	0	0	0	0	0	0	15975.8	0	0	0	0	0	0	0	5233.44	0	0	10510.5	0	12182.4	22246.3	0	0	0	0	0	0	0	0	0	0	0	0	0	0	13140.3	0	0	7108.84	0	0	0	3113.93
417.191	1.03	541.826	0	3074.93	1002.9	2891.52	0	0	2135.25	2532.63	2481.01	880.873	1008.13	4281.23	1470.91	3842.89	2374.68	2120.37	1572.18	2344.58	6019.9	1708.98	805.772	0	0	0	507.598	3759.2	3516.87	1980.72	1581.01	1600.94	2162.36	1668.75	7104.11	576.707	0	0	1076.39	0	7045.61	0	924.007	1859.13	467.698	0	0	5328.83	4729.76
229.914	14.46	134987	158412	155121	0	26550.2	56038.3	0	0	0	0	0	0	0	0	0	0	0	0	0	0	0	0	0	0	52623.5	0	66530	0	0	0	0	0	0	140786	84791.5	0	0	0	148848	122108	0	46698.2	0	156136	88423.6	0	49459.8	97424.9
336.156	12.1	0	0	798.57	1606.28	1232.94	1528.36	953.723	693.165	0	0	334.62	944.183	0	0	24802.9	0	0	0	0	0	1161.05	0	549.355	0	0	253.303	0	470.973	0	0	786.225	0	0	0	0	0	0	0	869.735	0	0	297.456	1262.12	1414.83	0	1480.01	0	987.11
551.24	9.94	2087.31	2571.94	2671.6	0	0	0	1856.98	0	1827.71	1460.7	0	0	0	550.751	2958.24	481.071	946.362	0	998.666	730.701	0	504.718	0	0	0	498.17	709.175	0	0	0	664.66	591.55	0	0	517.48	0	1041.41	528.908	538.68	728.243	2202.06	2723.72	2565.22	904.875	507.86	0	0	1049.62
449.318	7.37	0	0	2794.33	6014.35	0	0	0	0	0	0	0	0	0	0	0	0	0	0	0	0	0	0	3602.19	0	4473	0	0	0	0	0	0	2989.38	0	0	0	0	0	0	0	0	0	0	0	0	0	0	962.567	0
166.027	3.96	0	0	0	0	21948.9	5558.81	0	23837.2	0	6563.74	0	0	21363.3	0	9316.86	8639.22	0	0	0	0	0	0	24627.9	0	0	0	0	0	5517.41	0	0	7147.48	0	9854.52	3069.17	20249.4	5994.79	0	19666.5	0	11801.9	0	6432.91	0	4831.72	9037.41	0	7917.74
282.058	1.01	0	0	0	6964.75	0	0	1707.07	0	0	0	2850.88	0	2548.12	0	1777.83	0	0	4753.58	0	1763.13	0	0	0	0	0	0	0	0	0	0	0	0	0	0	0	0	2334.58	1111.1	0	0	986.698	0	0	1911.6	0	0	0	0
585.363	10.85	0	21567.7	26881.5	0	23885	0	0	14801.4	12295.7	15866.3	10489.7	0	16313.4	11611.5	17393.9	0	0	0	10821.1	7215.6	9253.39	11952.3	0	8655.48	18950.4	0	0	9549.2	12843.8	0	0	17763.1	10135.5	17094.9	0	15387	16004.3	13866.6	0	0	8236.53	0	0	0	0	0	20354.3	18278.5
584.268	9.88	822.716	0	0	0	0	0	0	0	0	0	0	0	0	0	0	0	0	0	0	0	24328.9	42007.2	0	0	0	5710.38	0	0	0	0	13871.3	0	0	0	0	0	0	0	0	0	0	0	0	0	0	0	0	0
198.971	10.54	11502.7	0	0	4819.2	0	9272.2	0	0	0	0	0	0	0	0	0	2875.12	10792.3	7917.17	0	0	4993.06	0	0	0	0	23802.4	0	33149.9	0	0	0	0	0	9636.23	0	9100.6	0	0	0	0	0	0	0	0	5368.7	28237.7	2107.1	0
216.111	1.03	0	0	0	0	0	0	0	0	0	0	0	0	0	0	0	0	0	0	0	0	0	0	0	0	0	0	0	0	0	0	0	0	0	0	0	0	0	0	0	0	0	0	0	0	0	0	0	0
213.92	15.32	0	13586.7	0	0	84348	0	0	0	24506.5	0	0	0	0	0	0	0	0	0	0	0	0	0	0	0	8089.71	0	0	0	0	0	0	0	0	0	0	0	0	0	0	0	0	0	0	4970.37	0	0	0	0
272.083	6.74	0	0	0	0	0	0	0	0	0	0	0	0	0	0	0	0	0	0	0	0	0	0	0	0	0	0	0	0	0	0	0	0	0	0	0	0	0	0	0	0	0	0	0	0	0	0	0	0
476.316	11.04	1456.27	4529.66	0	19480.5	4591.11	19543.6	22070.6	4353.48	4012.7	3368.69	2003.42	12271.9	1991.61	7870.38	3745.46	13361.8	5399.15	7507.32	2200.57	7425.23	8751.57	2524.77	7136.82	4754.18	3094.57	8347.93	9410.1	1201.17	1990.25	2981.47	7858.7	6536.14	4254.49	3418.15	9657.44	2834.1	10684.4	1791.55	15792.2	2062.83	5083.09	7444.47	21983.8	19997.1	2884	20886.2	4637.33	4917.58
407.137	4.18	0	0	0	0	0	0	0	0	0	0	0	0	0	0	0	0	0	0	0	0	0	0	0	0	0	0	0	0	0	0	0	0	0	0	0	0	0	0	0	0	0	0	0	0	0	0	0	0
743.827	4.71	0	595.561	4430.77	3513.98	5980.41	1514.36	1750.57	6037.4	0	1774.21	8973.3	3553.75	679.219	4893.58	2455.03	1557.36	509.34	1889.16	3377.63	575.784	0	3288.13	2558.19	13021.1	0	2035.38	2399.46	7084.22	3002.38	12710.6	0	0	1279.77	1730.65	9254.29	0	0	1612.33	0	3357.91	2977.88	1992.16	4405.35	1000.91	0	683.645	5247.79	2348.45
558.475	15.3	33451.7	6026.77	0	47582.5	0	8997.54	13190.6	0	0	13410	9932.02	10364.4	0	0	0	4045.35	0	0	36449.4	0	0	0	0	0	0	0	11013.5	0	0	0	0	0	0	0	0	0	0	0	0	38003.6	0	0	0	0	0	0	49041	580.538
517.116	5.4	0	0	0	0	0	0	0	0	0	0	0	0	0	0	0	0	0	22098.6	9786.39	3005.45	0	0	0	2465.32	0	0	0	8343.77	0	0	0	0	0	0	0	0	2995.96	8752.18	0	0	12177.2	550.393	0	0	4231.82	0	0	0
160.11	6.53	0	0	0	7348.61	0	5907.82	8240.12	5532.42	0	0	4753.06	0	0	0	8012.1	0	3385.77	13719.3	2893.28	0	3009.41	0	0	5605.01	0	0	3815.41	3792.67	2665.87	2868.71	4772.18	0	3660.39	0	4489.51	0	0	0	0	0	0	0	0	17170.1	0	7339.56	0	0
232.06	7.25	0	0	0	0	0	0	0	0	0	0	0	0	0	0	0	0	0	0	0	0	0	0	0	0	0	0	0	0	0	0	0	0	0	0	0	0	6555.42	0	0	0	0	0	0	0	0	0	0	0
720.325	11.2	19656.6	18419.8	26580.7	4805.74	22078.3	9616.92	15066.6	10409.1	12174.3	10125.6	8880.11	18780.7	14280.6	13304	16240.9	13318.8	12656.5	7989.42	8981.62	8876.7	7330.91	11509.1	9910.41	8828.76	16785	4186.74	10427.1	8094.89	7920.96	16627.3	3296.92	19239.1	11062	13472.3	15092.1	11641	14792	11925.5	22484.3	12668	9713.42	10810.9	9709.13	8428	11475.6	24181.5	17383.7	16939.8
593.351	11.31	17244.1	9976.05	16537.1	7646.9	12877.6	7213.47	11708.6	5014.01	9425.83	8152.5	2930.85	10662.4	3736.29	9587.14	12015.8	6756.21	8481.19	4589.41	7724.59	0	4317.12	8515.34	7688.32	3863.09	5070.48	5518.11	0	3450.89	3428.4	5847.38	0	9931.32	4780.47	6658.6	10702.3	0	6371.26	4156.55	9351.92	5980.86	9031.84	8927.48	13735.6	4751.38	4415.05	12619.4	7977	13336.6
87.007	14.61	0	0	0	0	22996.4	36820.5	5043.07	0	0	7246.57	9118.47	15941.2	42891.2	30322.1	12191.5	25932.3	0	0	17815.3	0	5338.07	0	0	0	0	0	7398.18	0	0	5456.54	0	0	0	7666.12	0	0	0	0	0	0	4518.76	0	6383.72	10628.9	0	0	5906.3	0
466.336	9.2	0	0	0	0	0	9027.91	247.974	0	0	0	0	0	0	0	3030.17	0	0	566.434	0	0	0	0	0	0	0	3107.23	6643.34	0	0	0	0	0	0	0	0	0	0	0	2081.22	0	2167.18	0	0	0	0	0	0	0
253.913	15.36	0	53394.4	0	0	62700.5	0	0	0	0	0	0	0	0	0	0	68642.8	57229.9	0	0	0	0	0	0	0	40175.5	0	0	12583.5	0	0	0	0	0	73354.8	9538.37	0	0	0	0	0	0	0	5012.52	0	0	0	0	0
652.421	7.33	0	0	0	0	0	26174.1	0	0	0	0	0	0	0	0	0	0	0	0	0	0	0	0	0	0	0	0	0	0	0	0	0	0	0	0	0	0	0	0	0	0	0	0	0	0	0	0	0	0
533.3	6.88	0	924.822	0	0	0	0	0	0	0	1185.06	0	0	0	0	0	0	0	0	0	665.549	0	0	0	0	0	0	0	0	0	0	0	0	0	0	0	1674.9	0	0	0	0	0	0	0	0	0	1140.71	16948.8	0
246.148	5.86	5405.16	6559.28	0	0	0	0	0	2894.57	0	0	0	2475.07	0	0	7504.33	0	2442.07	0	0	1371.75	1449.3	1025.65	2300.88	1300.23	0	1425.71	4206.74	642.876	1355.42	1487.87	0	0	2066.7	804.598	0	1334.76	0	0	0	1661.75	1921.18	5383.12	0	0	1834.25	0	0	0
315.041	7.27	0	0	0	0	0	0	0	0	0	0	0	0	0	0	0	0	0	0	0	0	0	0	0	0	0	0	0	0	0	0	0	0	0	0	0	0	9901.36	0	0	0	0	0	0	0	0	0	0	0
312.155	7.69	13713	6984.03	9122.77	5650.12	9798.49	8448.12	8774.37	4619.53	9984.33	9129.44	3364.83	6812.09	3901.54	8960.08	11214.8	5805.23	5141.54	3844.13	4781.13	4274.38	5216.59	4172.01	5524.33	3611.47	1702.98	2917.18	4326.49	3700.32	3110.97	3419.68	3190.81	6431.33	5216.36	4489.13	8897.44	2476.9	5250.24	5061.7	5972.3	5260.84	5391.58	12539.9	10607.7	4794.17	1942.64	12051.7	6676.91	8698.58
602.219	5.22	0	0	0	22954.3	0	0	0	0	0	0	0	0	0	0	0	0	0	0	0	0	0	0	0	0	0	0	0	0	0	0	0	0	0	0	0	0	0	0	0	0	0	0	0	0	0	0	0	0
452.304	15.83	0	0	0	14082.5	27128.1	0	0	13772.4	0	0	0	0	0	0	0	21680.3	9258.88	0	5116.25	0	0	0	0	0	0	2111.67	0	3199.47	3517.56	2908.39	0	0	0	3563.78	0	4616.52	4609.64	0	15977.6	18903.2	0	5370.07	0	0	6023.23	6066.87	6274.41	0
433.025	6.77	4176.86	4817.01	0	0	2462.04	18803.5	4110.32	11234.9	0	5922.72	0	3555.09	16592.8	0	9033.64	0	0	15426.6	0	0	2231.47	7463.78	1394.56	0	0	0	3697.54	2206.6	0	5243.69	0	0	2183.4	4618.67	13553.7	552.115	3341.8	2099.72	0	0	0	0	7617.52	0	3194.29	0	4448.49	0
322.185	14.94	0	29913.6	0	14344.3	23303.3	58083.6	43640.5	0	0	0	8477.71	40378.2	0	8382.13	0	0	0	0	0	0	0	0	0	0	0	0	0	0	0	0	0	0	0	0	0	0	0	0	0	52397.9	0	58107.9	41162.5	0	0	43661.4	0	67848.1
460.282	8.59	0	0	0	0	0	0	0	0	0	0	0	0	0	0	0	0	0	0	0	0	0	0	0	0	0	0	0	0	0	0	0	0	0	0	0	0	0	0	0	0	0	0	0	0	0	0	0	0
550.27	8.7	0	0	5672.99	10956.2	8609.84	25909.8	4973.82	0	0	7142.49	0	6596.05	0	4997.76	0	6797.67	4519.66	1665.96	0	0	6256.09	0	18344.4	0	0	11248.4	18911.9	0	0	0	0	1631.03	2995.5	0	0	4191.23	8596.72	0	14489.1	0	16703.3	0	12429.4	0	0	17748.2	0	0
332.938	6.14	0	0	0	0	0	0	0	0	0	0	0	0	0	0	0	0	0	0	0	0	0	0	0	0	0	0	0	0	0	0	0	0	0	0	0	0	0	27104.6	0	0	0	0	0	0	0	0	0	0
534.259	9.95	3238.78	2387.13	6208.64	0	1764.56	602.316	6091.1	0	1797.93	0	0	0	0	0	1279.78	0	476.379	0	0	414.291	0	0	0	0	0	476.568	0	0	0	0	0	0	0	0	966.962	8606.59	1891.99	1147.63	734.465	0	0	0	592.917	681.647	0	5515.5	0	1529.59
458.233	6.72	0	0	0	0	0	0	0	0	0	0	0	0	0	0	0	0	0	0	0	0	0	0	0	0	0	0	0	0	0	0	0	0	0	0	0	0	0	0	0	0	0	0	0	0	0	0	0	0
422.228	14.7	0	0	1088.27	0	0	0	0	0	936.214	0	1077.45	466.691	0	541.947	0	0	0	0	0	566.725	1064.48	0	472.715	2215.6	609.693	0	416.276	0	632.268	0	0	0	900.352	8070.99	423.861	11119.7	0	1801.99	4553.7	0	0	0	0	542.98	0	833.744	414.237	675.985
885.616	10.02	0	0	8359.52	0	1402.08	0	3350.63	0	0	0	0	0	0	0	0	0	0	0	0	0	0	0	1191.5	0	0	0	0	0	0	0	0	5042.83	0	0	0	7295.28	0	0	0	0	0	0	0	0	0	3209.45	0	0
350.178	7.08	0	19207.2	0	0	0	0	0	0	12107.9	0	0	0	0	0	0	0	0	0	0	0	0	0	0	0	0	0	0	0	0	0	0	0	0	0	0	0	0	0	0	0	0	0	0	0	0	0	60712.6	0
782.284	9.46	0	0	0	0	0	0	0	0	0	0	0	0	0	0	0	0	0	0	0	29578	0	0	0	0	774.605	34296.3	4973.83	0	0	0	47930.7	0	0	0	0	0	0	0	0	0	0	0	0	0	0	0	0	0
483.307	10.1	0	0	0	0	0	0	0	0	0	0	0	0	0	0	0	0	0	0	0	0	0	0	0	0	0	0	0	0	0	0	0	0	1392.93	0	0	0	0	0	0	0	0	0	0	0	0	0	0	0
611.378	7.52	0	0	0	8463.01	683.046	0	9030.36	0	0	0	0	2825.74	0	0	0	0	0	0	1235.13	0	0	0	0	0	0	6932.92	11803.4	0	0	0	0	0	0	6354.07	0	1077.95	0	0	2829.43	0	15945.3	0	0	0	0	0	0	0
175.964	10.54	0	0	4897.38	0	5221.63	0	0	0	0	0	0	0	0	0	0	0	0	16291.9	0	10585.7	0	0	0	0	0	0	0	0	0	0	0	0	0	0	0	0	0	8446.85	0	0	0	0	0	0	0	0	0	683.314
380.138	4.89	5609.86	2703.37	8422.12	1587.68	2722.76	786.302	1415.95	2626.34	0	5147.84	866.292	1109.68	2235.41	1843.93	2744.46	1878.01	1992.68	524.684	2237.75	4477.28	3071.16	1366.83	465.88	1168.16	6432.84	0	2510.06	3654.28	3266.65	2637.73	510.671	3907.71	1716.3	8199.29	2076.08	0	1665.98	1100.81	869.464	9319.07	0	1918.16	3196.75	953.848	1401.03	2951.1	5385.5	7574.57
218.867	14.62	55228.9	40261.5	35400.8	42647.8	0	0	0	32862.7	11059.7	0	33783.2	44358.3	30258.9	22768.1	0	37435.3	26498.6	0	43521	29809.4	24603.4	21717.9	18740.1	0	0	16396.1	0	0	22536.4	12561.2	23922	0	0	22707.2	25429.2	14597.1	17988.4	0	43850.6	49631.2	50050.2	51634.8	0	38462.5	18935	29093.1	32888.3	0
178.064	6.4	0	0	0	0	1058.09	0	0	0	4094.11	406.649	0	0	0	0	0	601.713	0	455.533	0	0	560.063	0	14175.6	2061.68	619.852	6285.22	0	0	0	6797.35	775.219	0	0	0	0	0	0	0	0	0	6666.12	479.903	3142.95	2008.19	0	0	0	0
329.174	9.9	0	0	0	0	0	0	0	0	0	0	0	0	0	0	0	0	0	0	0	0	0	0	0	0	0	0	0	0	0	0	0	0	0	0	0	0	0	0	0	0	323038	0	0	0	0	0	0	0
74.036	1.03	0	1060.48	0	3827.92	1348.57	1341.06	1183.4	1940.41	0	956.468	779.023	2456.77	3145.8	519.755	7563.16	2998.23	757.078	5885.08	791.521	1525.42	2631.96	1401	646.298	0	0	3000.42	1087.66	2296.77	2178.12	5025.58	2535.26	1735.95	0	2337.82	3490.46	0	1578.13	4259.03	501.365	0	1859.61	3090.61	1632.73	4737.47	1168.11	996.103	0	2288.53
768.254	6.73	0	0	0	0	0	0	0	0	0	0	0	0	0	0	0	0	0	0	0	0	0	0	0	0	0	0	0	0	0	0	0	0	0	0	0	0	0	0	0	0	0	0	0	0	0	0	0	0
474.303	15.34	0	0	121077	0	96011.6	150304	0	45985.9	37972.6	27402.7	0	0	45570.7	0	0	0	0	0	0	0	0	0	56642.6	0	0	0	0	0	0	0	0	0	0	0	0	0	0	0	0	0	0	0	0	0	85965	0	0	0
362.216	11.64	4453.31	15913.9	23137.6	13092.7	15804.8	17998.3	11129	10265	3925.71	6922.07	7604.87	9530.67	6878.59	8548.9	2417.93	3933.73	3778.26	3598.41	3432.53	4271.46	4043.7	4713.19	4398.8	4717.35	4869	3911.76	4905.52	6362.59	2694.68	2540.54	3756.73	3056.54	3252.77	2174.1	2680.15	5152.79	3975.43	10599.7	12376.1	10993	10603.6	22677.4	17589	18552	4212.04	21528.9	16390.5	14844.3
538.161	6.73	0	0	0	0	0	0	0	0	0	0	0	0	0	0	0	0	0	0	0	0	0	0	0	0	0	0	0	0	0	0	0	0	0	0	0	0	0	0	0	0	0	0	0	0	0	0	0	0
433.212	13.95	17909.4	17615.6	14972.3	15676.6	16627.8	19032.1	15958.9	11250	8161.43	16089.2	11988.2	18184.6	9223.82	7881.01	14271.1	14343.1	11812.8	10944	13137.6	10754.9	12367.7	5273.59	4846.17	12011.9	15702.1	11020.9	18067.4	12901.1	7063.16	7641.17	19673.4	9671.72	11350.3	3130.5	13143.8	5400.13	12430	4533.94	15219.6	15725	12731.6	17317.7	15199.1	13866.6	10508.2	16103.7	12997.6	12182
416.171	4.69	0	0	0	0	0	0	0	0	0	0	0	0	0	0	0	0	0	0	0	0	0	0	0	0	0	0	0	0	0	0	0	0	0	0	0	0	0	0	0	0	0	0	0	0	0	0	0	0
382.001	5.92	0	0	0	0	0	1354.78	0	0	0	0	0	0	0	0	0	0	0	0	510.74	0	0	0	0	0	0	0	5231.28	0	0	0	0	0	0	0	0	0	0	0	0	0	0	0	0	0	0	0	0	0
606.312	7.16	0	4829.28	9503.22	0	6440.15	9298.24	6570.43	2115.79	11608.3	3306.42	0	5105.12	9357.71	2440.05	6766.87	536.464	9480.65	3827.84	0	14374.9	15341.3	2035.78	0	932.545	85994.6	2061.89	36479.6	24828.8	0	889.527	4912.14	0	0	0	4463.53	2208.73	8583.1	2079.35	474.899	0	8732.76	6171.11	2448.44	7205.05	2903.05	4977.86	131867	2031.18
222.005	5.53	0	0	0	0	0	0	0	0	2041.04	0	0	0	0	0	0	0	0	0	0	0	0	0	16638.1	0	415.44	8959.6	0	0	0	7492.67	0	0	0	0	0	0	0	819.318	0	0	9320.25	1106.67	1695.04	2279.54	0	0	0	0
335.8	0.82	11107	13506.2	18424.5	10091.9	13453.2	16870.2	17208	16066.8	11239.4	13483.2	13925.4	16521.7	13020.5	15118.3	10882.4	11041.4	10791.4	10568.1	11552.5	11813.9	13680.8	11046.3	12615.7	11844.3	11526.8	10578.7	13638.2	14102.9	9918.62	13610.7	9462.83	12059.1	7233.47	11537.4	13112.6	8311.51	11343.9	9497.12	11156.6	14224.7	11436.7	13104.3	11729.3	13187.6	8912.23	21373.8	14895.7	13457.1
702.11	6.39	0	0	0	0	0	0	0	0	0	0	0	0	0	0	0	0	0	0	0	0	0	0	0	0	0	0	0	0	0	0	0	0	0	0	4286.04	0	0	0	0	0	0	0	0	0	0	0	0	0
300.27	13.19	21638.7	10264.1	8812.25	8716.1	13323.1	10968.7	9082.22	7083.9	9529.49	5660.09	4318.26	4842.76	5844.35	10232.3	12582.3	6849.7	6167.81	3273.76	7461.06	0	4495.46	5402.07	5827.12	0	0	5067.06	0	3823.64	0	0	0	6166.95	0	2988.48	7762.48	2531.13	4590.38	0	7028.56	7173.84	6161.4	10251.4	12577.5	0	0	11311.2	0	8888.01
430.152	4.96	0	0	0	0	0	0	0	0	0	0	0	0	0	0	0	0	0	0	0	0	0	0	0	0	0	0	0	0	0	0	0	0	0	0	0	0	0	0	0	0	0	0	0	0	0	0	0	0
490.371	13.59	0	437.786	7065.3	19868	470.019	0	0	0	0	568.777	0	11018.4	519.708	0	0	451.285	6395.44	0	0	0	0	0	0	259.987	5224.19	0	12715.7	0	0	0	0	0	2669.32	0	1011.42	0	0	1154.24	9569.61	0	1753.32	0	0	0	0	0	5759.19	5486.42
[truncated: 2,841 more rows]
[truncated: 39 more columns]

## Sheet: Fig s1e
Fig s1e
Serum glycine and taurine level (healthy people n=25, hepatic fibrosis n=62)
[truncated: 3 more rows]
[truncated: 38 more columns]

[truncated: 3 more sheets: Fig s1f, Fig s1g, Fig s1h]
