# Supplementary material for: Parabacteroides distasonis ameliorates hepatic fibrosis potentially via modulating intestinal bile acid metabolism and hepatocyte pyroptosis in male mice
Source: Nat Commun. 2023 Apr 1;14:1829. doi: 10.1038/s41467-023-37459-z (PMC10067939; doi:10.1038/s41467-023-37459-z)
Supplement: Supplementary file 3 — Source Data [file 41467_2023_37459_MOESM3_ESM.zip › Source Data_1/Fig s10.xlsx]

## Sheet: Fig s10a
Fig s10a
Apoptosis and ferroptosis (n=12)
	Control												6.25 μM TCDCA												25 μM TCDCA												100 μM TCDCA
Bcl2	1.0091	0.732292	1.08274	1.30255	1.11976	1.5044	1.07461	0.835582	1.00481	0.730658	0.863094	0.740417	1.33551	1.1124	1.3474	1.43178	1.0658	1.15755	1.17362	1.22117	0.975627	1.19407	1.07683	1.20857	1.20682	0.970301	0.836651	1.21164	1.14878	1.14644	1.67996	1.33911	0.893627	0.832147	0.95709	0.866414	0.861619	0.911366	1.39459	0.893362	1.21236	1.21616	0.820666	0.913861	1.68427	1.07491	1.15913	0.923403
Bax	1.18805	1.06233	1.09382	1.00624	1.03064	1.24199	1.01242	0.957701	0.826111	0.743161	0.924718	0.912836	1.25109	1.15211	1.21303	1.13362	1.0221	1.10907	1.1229	1.26481	0.926385	0.937042	1.03152	1.0261	1.30698	1.23748	0.999239	1.10628	0.973492	1.27232	1.41799	1.26903	0.862115	0.857691	0.874022	0.950762	1.39104	1.36067	1.19003	1.00608	1.05561	1.02544	0.919879	1.0256	1.33542	1.12032	1.18724	1.32387
Gpx4	1.16351	1.06994	1.15013	1.20383	1.04612	1.27096	0.914289	0.899358	0.850453	0.680664	0.846674	0.904075	1.09776	1.10638	1.13006	1.12345	0.873707	1.05927	0.95037	1.26537	1.04171	0.973649	1.08462	0.998612	1.01867	0.920504	0.857984	0.926123	0.890065	0.957475	1.12941	1.13356	0.654551	0.602397	0.653969	0.753627	0.920771	0.895983	0.797409	0.778158	0.908017	0.896568	0.743193	0.715265	0.886098	0.759674	0.866868	0.853725
Cox2	1.21499	1.02041	1.01362	1.12141	0.898639	1.1212	0.929363	0.984213	0.859609	0.847339	0.97729	1.01191	1.13103	1.17177	1.19626	1.2323	1.11413	1.16593	1.11834	1.33731	0.554536	0.764507	0.68082	0.586649	1.36247	1.21792	0.962897	1.14876	1.08836	1.09416	1.31072	1.35562	0.961377	1.02681	0.950951	1.07074	1.58838	1.58614	1.24197	1.25139	1.09804	1.17181	0.953995	1.00063	1.47006	1.12464	1.10481	1.42948

## Sheet: Fig s10b
Fig s10b
Fe2+/Fe3+ (n=5)
Control	6.25 μM TCDCA	25 μM TCDCA	100 μM TCDCA
0.305515	0.402724	1.18132	0.356776
0.677193	0.733236	0.35205	1.37821
1.83886	0.35205	0.349735	0.561545
1.36658	0.970712	0.970806	1.64236
0.811858	0.873086	0.94354	0.717157

## Sheet: Fig s10c
		Fig s10c
				GPX4
				COX2
				GAPDH

## Sheet: Fig s10d
Fig s10d
Ferroptosis protein level (n=3)
	Control			6.25 μM TCDCA			25 μM TCDCA			100 μM TCDCA
GPX4	27610.1	24986.1	23148.4	26942.4	26067.1	24992.2	23873.3	21756.9	25799.4	14515.7	14823.1	14858.1
COX2	9761.08	8528.51	11035.2	12578.4	22367.1	11254.4	26158.9	25457.4	23888.2	24149	25441.6	21837.4
GAPDH	15070.8	21967	24898.8	21942.3	18252	19576.8	25568	18290	18892.8	22211.7	19494	17722.4

## Sheet: Fig s10e
Fig s10e
Apoptosis and ferroptosis (n=6)
	Control						TAA						TAA+TCDCA						TCDCA
Bax	1.62389	1.16007	0.886727	0.438518	0.916053	0.974746	1.5637	2.11164	1.6541	2.68923	2.36777	2.11718	0.981625	0.952949	1.62235	1.85102	2.32656	2.09583	0.470831	1.64428	0.618002	0.798397	1.14442	1.07688
Bcl2	1.49856	1.04976	1.00833	0.65694	0.884639	0.901773	0.678354	1.28454	1.33964	1.61586	1.93385	1.55835	0.75736	0.604392	1.01893	0.841021	1.56252	1.37688	0.48846	1.41942	0.771816	1.16852	1.20227	1.72403
Gpx4	1.61031	1.32567	0.832087	0.430842	0.875424	0.925666	0.606996	1.21345	0.983549	1.25669	1.25437	0.975122	0.452265	0.671826	0.728478	0.911914	1.28382	1.27881	0.4336	1.75559	0.500024	1.05218	1.20377	1.25773
Cox2	1.65034	1.0341	1.18728	0.258188	0.638022	1.23207	41.066	78.3949	14.8042	16.3069	28.1608	21.5117	44.5882	63.1047	15.1714	13.5175	40.6483	36.5029	0.538363	1.40681	1.32803	1.1338	0.936179	0.919209

## Sheet: Fig S10f
Fig s10f
Fe2+/Fe3+ (n=5)
Control	TAA	TAA+TCDCA	TCDCA
1.11923	1.82821	2.13865	0.950668
0.993644	3.56064	2.32542	1.21992
0.927422	1.77146	1.894	1.50876
0.879394	1.15925	1.65554	1.26919
1.08031	2.24621	1.86352	0.825529

## Sheet: Fig s10g
	Fig s10g
			GPX4
			COX2
			GAPDH

## Sheet: Fig S10h
Fig s10h
Protein level (n=3)
	Control			TAA			TAA+TCDCA			TCDCA
GPX4	46692	34998.1	46227.7	38324.7	23427.3	36513.2	20296.8	28045	25273.4	32355.5	29912.4	30639.3
COX2	3521.2	4327.97	4362.57	20758.3	29631.4	21059	14721.8	25927.5	25187	5825.48	5596.27	5466.89
GAPDH	16106.5	19837.2	19475.7	18686.9	15644.3	14692.2	17791.7	12957.9	12502.8	15489.4	16985.5	18920.6
