# Supplementary material for: Parabacteroides distasonis ameliorates hepatic fibrosis potentially via modulating intestinal bile acid metabolism and hepatocyte pyroptosis in male mice
Source: Nat Commun. 2023 Apr 1;14:1829. doi: 10.1038/s41467-023-37459-z (PMC10067939; doi:10.1038/s41467-023-37459-z)
Supplement: Supplementary file 3 — Source Data [file 41467_2023_37459_MOESM3_ESM.zip › Source Data_1/Fig s11.xlsx]

## Sheet: Fig s11a
Fig s11a
Mouse kupffer cell pyroptosis (n=6)
	Control						6.25 μM TCDCA						25 μM TCDCA						100 μM TCDCA
Caspase11	0.810212	1.11448	1.1379	0.956855	1.03783	0.942722	0.676599	0.766508	0.538259	0.498744	0.826107	0.747413	0.481755	0.495299	0.478428	0.410761	0.475209	0.450472	0.538259	0.584945	0.212624	0.300695	0.288557	0.394727
Caspase3	1.41343	1.34648	0.806193	0.394801	0.918049	1.12105	1.21352	1.18855	1.19681	0.476054	1.02813	1.02913	1.04189	0.558333	0.972114	0.598407	1.02267	1.02846	1.37478	0.752205	1.18855	0.846274	1.02812	1.02912
Human kupffer cell pyroptosis (n=6)
	Control						6.25 μM TCDCA						25 μM TCDCA						100 μM TCDCA
Caspase4	1.06576	1.08235	0.986203	0.893353	0.876451	1.09588	0.985656	0.963081	0.828245	0.852677	0.886971	0.687681	0.9423	1.09825	0.894322	0.854111	0.95681	1.08079	1.11201	1.06817	1.12203	1.11998	0.915224	0.665311
Caspase3	0.918035	1.06368	1.02659	0.924515	0.903784	1.16339	1.08583	1.14124	0.874595	0.740081	0.112565	0.778125	1.14155	1.1268	1.09282	1.02639	0.927609	0.982352	1.43298	1.40218	1.04236	0.960029	0.888922	0.119441

## Sheet: Fig s11c
Fig s11c
Mouse kupffer cell inflammatory factor (n=6)
	Control						6.25 μM TCDCA						25 μM TCDCA						100 μM TCDCA
Il1b	0.762049	1.23795	0.746429	0.645316	1.30865	1.29961	1.63363	1.96984	1.24667	1.76741	1.42871	1.54823	1.88758	1.611	1.88758	1.611	1.83726	1.83726	1.5157	1.69109	1.13924	1.31775	1.96984	1.49286
Tnfa	0.831793	1.16821	0.786984	0.666375	1.37022	1.17642	1.36075	1.5631	1.20114	1.77615	1.64528	1.53729	1.16821	1.79539	1.16821	1.79539	1.73626	1.63528	1.47867	1.78299	1.89776	1.96889	1.04565	1.85524
Tgfb	0.808319	1.19168	0.675651	0.820372	1.45836	1.04561	1.20945	1.30527	0.975592	0.643651	1.20927	1.12038	0.988284	1.16716	0.988284	1.16716	0.928361	1.04826	1.15909	1.35943	1.5721	1.66635	1.67565	1.52281
Human kupffer cell inflammatory factor (n=8)
	Control								6.25 μM TCDCA								25 μM TCDCA								100 μM TCDCA
Il1b	1.01606	0.928505	0.981447	1.07399	1.01606	0.928505	0.981447	1.07399	1.1196	0.903115	0.808311	0.948015	1.1196	0.903115	0.808311	0.948015	1.11187	0.995147	0.909397	0.786207	1.11187	0.995147	0.909397	0.786207	0.922091	1.12739	1.15108	0.860342	0.922091	1.12739	1.15108	0.860342
Tnfa	0.72162	1.11675	1.14815	1.01348	0.72162	1.11675	1.14815	1.01348	1.04197	0.840495	1.06386	1.03477	1.04197	0.840495	1.06386	1.03477	1.26515	0.958806	0.965475	0.636976	1.26515	0.958806	0.965475	0.636976	0.999523	1.60137	1.69268	1.20523	0.999523	1.60137	1.69268	1.20523
Tgfb	0.878987	1.01671	1.05257	1.05173	0.878987	1.01671	1.05257	1.05173	0.860898	0.744278	0.786715	1.0453	0.860898	0.744278	0.786715	1.0453	1.42792	1.03808	1.15983	0.825828	1.42792	1.03808	1.15983	0.825828	1.168	1.23449	1.32309	0.948628	1.168	1.23449	1.32309	0.948628

## Sheet: Fig s11d
Fig s11d
Mouse HSC hepatic fibrosis (n=4)
	Control				6.25 μM TCDCA				25 μM TCDCA				100 μM TCDCA
Col1a1	0.870642	1.05713	1.08408	0.988146	1.03537	0.76321	0.978552	0.959365	1.44408	0.920284	0.990065	0.952841	0.524914	0.717053	0.530347	0.602665
Timp1	0.994768	0.981072	1.012	1.01216	1.00865	0.718187	1.03057	1.02168	1.03701	1.38745	1.02148	0.96801	0.842315	0.872019	0.817148	0.870623
Acta2	0.80604	1.11645	1.0435	1.03401	0.906842	0.925896	0.979493	0.904617	1.03449	1.3937	0.97899	0.87611	1.14784	1.18832	0.967606	0.951479
Tgfb	0.976375	1.03923	0.956944	1.02746	0.855896	0.832492	1.03968	0.999695	0.867844	1.16919	0.939216	0.998496	0.936602	1.06844	1.03964	1.14269
Human LX2 hepatic fibrosis (n=6)
	Control						6.25 μM TCDCA						25 μM TCDCA						100 μM TCDCA
Col1a1	1.03927	0.992874	1.23951	1.04955	0.858431	0.852502	0.979267	0.986079	0.932887	0.82919	0.864402	1.0642	0.974259	0.952506	1.00114	0.8153	0.931929	0.92919	1.23378	1.23378	0.968003	1.00911	0.825353	0.948081
Timp1	1.03244	0.983726	1.08673	0.920184	0.999996	0.993089	1.04971	1.05701	0.846742	0.752621	0.6783	0.835085	0.726984	0.952634	1.23114	1.59107	1.06437	1.2058	1.13373	1.05781	0.953352	1.1259	1.02889	1.08755
Acta2	1.03826	0.927455	0.978715	0.863915	1.05626	1.10111	0.925921	0.985523	0.76258	0.794964	0.900602	1.08595	0.794964	1.13207	1.04172	1.27364	0.888203	1.04172	0.857601	0.857601	0.691777	0.869573	0.828388	0.794643
Tgfb	0.928365	1.03275	0.983114	0.879912	1.05368	1.0833	0.750243	0.923658	0.766008	0.766008	0.917278	1.11375	0.832447	1.10606	1.29723	1.51092	0.936552	0.989952	1.01914	0.93132	0.950889	1.03337	1.00511	1.09988

## Sheet: Fig s11e
Fig s11e
Mouse HSC hepatic fibrosis (n=4)
	Control				6 h mouse KC
Col1a1	0.906886	0.51015	1.30043	1.28253	0.492772	0.73662	1.16392	1.23884
Timp1	0.831433	0.621434	1.55151	0.995624	1.03	1.37905	0.689524	1.0379
Acta2	0.704722	0.949426	1.27026	1.07559	1.23693	1.17701	1.40023	1.38044
Tgfb	1.33735	0.952224	0.926186	0.784243	1.29179	1.4433	1.03482	0.858193
Human LX2 hepatic fibrosis (n=6)
	Control						6 h mouse KC
Col1a1	0.95705	0.771997	1.35347	0.95705	0.771997	1.35347	0.614152	0.491978	1.55473	0.614152	0.491978	1.55473
Timp1	0.952638	0.876606	1.19748	0.952638	0.876606	1.19748	1.29862	1.23114	1.6358	0.986233	1.23114	1.6358
Acta2	0.939523	0.926588	1.1487	0.939523	0.926588	1.1487	1.95926	1.13288	1.86607	1.55926	1.13288	1.86607
Tgfb	0.874583	0.899171	1.27162	0.874583	0.899171	1.27162	1.04006	0.997692	0.990801	1.04006	0.997692	0.990801
