# Supplementary material for: Parabacteroides distasonis ameliorates hepatic fibrosis potentially via modulating intestinal bile acid metabolism and hepatocyte pyroptosis in male mice
Source: Nat Commun. 2023 Apr 1;14:1829. doi: 10.1038/s41467-023-37459-z (PMC10067939; doi:10.1038/s41467-023-37459-z)
Supplement: Supplementary file 3 — Source Data [file 41467_2023_37459_MOESM3_ESM.zip › Source Data_1/Fig s12.xlsx]

## Sheet: Fig s12a-e
Fig s12a
Class (n=5)
	4C0d-2	Bacilli	Bacteroidia	Betaproteobacteria	Clostridia	Deferribacteres	Deltaproteobacteria	Epsilonproteobacteria	Erysipelotrichi	Mollicutes	TM7-3	Verrucomicrobiae	Unclassified	Others(<0.5%)
Control	0.118344	0.48987	33.4799	0.520301	57.2667	0.068193	4.3742	3.08022	0.305993	0.076239	0.202527	0	0.005187	0.012372
TAA	0.090834	1.15197	23.5504	1.03814	67.4058	2.0996	3.07981	0.074575	0.750165	0.178924	0.426125	0.017581	0.026039	0.110003
TAA+Celastrol	2.44118	0.671801	22.4877	0.228437	54.5896	3.81811	2.87441	9.59106	2.4482	0.348205	0.087291	0.186198	0.073748	0.154004
Fig s12b
Order (n=5)
	Anaeroplasmatales	Bacteroidales	Burkholderiales	CW040	Campylobacterales	Clostridiales	Deferribacterales	Desulfovibrionales	Erysipelotrichales	Lactobacillales	Turicibacterales	Verrucomicrobiales	YS2	Unclassified	Others(<0.5%)
Control	0.015529	33.4799	0.520301	0.202527	3.08022	57.2667	0.068193	4.3742	0.305993	0.055754	0.434115	0	0.118344	0.005187	0.073082
TAA	0.061533	23.5504	1.03814	0.426125	0.074575	67.4058	2.0996	3.07981	0.750165	0.906448	0.245521	0.017581	0.090834	0.026039	0.227394
TAA+Celastrol	0.227204	22.4877	0.228437	0.087291	9.59106	54.5896	3.81811	2.87441	2.4482	0.541623	0.130178	0.186198	2.44118	0.073748	0.275005
Fig s12c
Family (n=5)
	Alcaligenaceae	Anaeroplasmataceae	Bacteroidaceae	Deferribacteraceae	Desulfovibrionaceae	Erysipelotrichaceae	F16	Helicobacteraceae	Lachnospiraceae	Lactobacillaceae	Odoribacteraceae	Paraprevotellaceae	Porphyromonadaceae	Prevotellaceae	Rikenellaceae	Ruminococcaceae	S24-7	Turicibacteraceae	Verrucomicrobiaceae	Unclassified	Others(<0.5%)
Control	0.520301	0.015529	0.466034	0.068193	4.3742	0.305993	0.202527	3.08022	27.6802	0.053837	1.05128	2.09638	0.948816	0.713659	2.4255	6.01182	25.235	0.434115	0	23.896	0.420353
TAA	1.03814	0.061533	0.323804	2.0996	3.07981	0.750165	0.426125	0.074575	23.9953	0.904413	3.39897	1.2799	0.405549	0.205623	0.824367	9.09884	16.6152	0.245521	0.017581	34.4831	0.671889
TAA+Celastrol	0.228437	0.227204	4.5388	3.81811	2.87441	2.4482	0.087291	9.59106	23.5215	0.53934	6.1676	2.17053	0.723387	0.341135	1.86508	6.48592	5.78109	0.130178	0.186198	27.56	0.714631
Fig s12d
Genus (n=5)
	AF12	Akkermansia	Allobaculum	Anaeroplasma	Anaerotruncus	Bacteroides	Bilophila	Butyricicoccus	Clostridium	Coprococcus	Desulfovibrio	Helicobacter	Lactobacillus	Mucispirillum	Odoribacter	Oscillospira	Parabacteroides	Paraprevotella	Prevotella	Ruminococcus	Sutterella	Turicibacter	Unclassified	Others(<0.5%)
Control	0.373954	0	0.27646	0.015529	0.563948	0.466034	0.073613	0.542334	0.279815	1.10255	0.450077	3.08022	0.053837	0.068193	1.05128	2.57096	0.948816	0.15729	2.6338	3.4446	0.520301	0.434115	80.2696	0.622628
TAA	0.160506	0.017581	0.70185	0.061533	1.07394	0.323804	0.134344	0.676108	0.557591	1.21864	0.108253	0.029081	0.904413	2.0996	3.39897	5.16265	0.405549	0.997461	0.487058	3.96785	1.03814	0.245521	75.6747	0.554887
TAA+Celastrol	0.000453	0.186198	0.22052	0.227204	0.418135	4.5388	0.372552	0.17012	1.94409	1.14167	0.660296	7.53283	0.53934	3.81811	6.1676	3.90068	0.723387	0.024128	2.48155	5.0037	0.228437	0.130178	59.0526	0.517412
Fig s12e
Species (n=5)
	Akkermansia_muciniphila	Bacteroides_acidifaciens	Butyricicoccus_pullicaecorum	Clostridium_cocleatum	Clostridium_colinum	Desulfovibrio_C21_c20	Mucispirillum_schaedleri	Parabacteroides_distasonis	Ruminococcus_gnavus	Unclassified	Others(<0.5%)
Control	0	0.041441	0.542334	0	0.270211	0.450077	0.068193	0.60388	2.15645	95.7295	0.137898
TAA	0.017581	0.18076	0.676108	0.016503	0.352581	0.108253	2.0996	0.25286	2.61304	93.6502	0.032538
TAA+Celastrol	0.186198	0.511872	0.17012	1.77382	0.09036	0.30798	3.81811	0.440073	3.78701	88.826	0.088457

## Sheet: Fig s12f
Fig s12f
Supernate ESI+ (n=5)
Primary ID	1	2	3	4	5	6	7	8	9	10	11	12	13	14	15	16	17	18	19	20	21	22	23	24	25	26	27	28	29	30	31	32	33	34	35	36	37	38	39	40	41	42	43	44	45	46	47	48	49
Mass	131.094	131.095	117.079	165.079	165.079	85.09	103.099	204.089	49.031	958.958	226.131	376.222	202.045	119.073	390.277	85.089	136.039	187.062	921.003	120.058	78.014	267.099	662.447	49.031	609.175	921.002	529.29	102.046	344.213	181.074	535.157	253.154	210.136	921.003	71.075	115.063	149.051	392.278	260.113	490.277	549.785	242.125	234.112	444.237	210.136	375.254	196.12	120.052	151.048
RT	1.01	1.41	0.95	2.66	1.02	1	0.83	3.6	0.42	0.35	4.47	13.96	0.89	2.66	15.44	1.41	1	3.6	15.58	1	1.1	0.93	15.11	0.65	14.91	0.58	5.53	1.01	5.38	1	13.81	1	5.2	1.27	0.96	0.9	0.99	9.48	4.81	4.89	5.69	4.69	1	6.02	5.02	9.49	4.3	1.4	1
C1	42570300	17213800	11361600	14228200	11989400	10946300	4548180	5253700	3490290	0	5174230	4533440	6514350	5356660	4314040	2584110	694339	2997440	0	3423970	4954150	3510230	0	0	0	0	2789420	1060180	1912340	2485040	0	1703840	2392180	0	2621850	3003950	2435900	2301110	1275030	2295640	1117670	2231310	1804420	980704	1688230	1873880	1543860	2548640	398372
C2	42814900	16655700	11885800	16990800	12257900	11162800	4607630	6181200	0	0	5364850	40782	6773070	5611870	4809140	2482080	785830	2457040	0	3451450	3952820	3459290	31431.7	0	4700940	0	2846110	1228250	1993880	2611130	87132.5	1703300	2330360	0	2796120	2931320	2436680	1612650	1432710	2710230	1178740	2832390	1861360	1098580	1769300	1262670	1298470	2965130	411059
C3	41681800	19269700	11820400	16651700	11653000	11111700	4638210	6059420	0	0	5130210	17950.8	6646980	5534830	4702450	2262000	674273	2978920	26927.7	3405460	4577730	3402110	2782860	0	0	0	2752450	1246150	1909440	2493980	6412160	1728620	2281870	0	2648040	3057900	2461930	1466930	1397360	2475140	1100100	2798860	1955770	1066320	1794800	1215710	1475580	2527420	319047
C4	42355700	17713100	11689300	15956900	11966800	11073600	4598010	5831440	1163430	0	5223100	1530730	6644800	5501120	4608540	2442730	718147	2811140	8975.91	3426960	4494900	3457210	938099	0	1566980	0	2795990	1178190	1938550	2530050	2166430	1711920	2334800	0	2688670	2997720	2444840	1793560	1368360	2493670	1132170	2620850	1873850	1048530	1750770	1450750	1439300	2680400	376159
C5	42248300	17962700	11853100	16821200	11955400	11137200	4622920	6120310	0	0	5247530	29366.4	6710020	5573350	4755790	2372040	730052	2717980	13463.9	3428460	4265280	3430700	1407150	0	2350470	0	2799280	1237200	1951660	2552560	3249650	1715960	2306120	0	2722080	2994610	2449310	1539790	1415030	2592680	1139420	2815620	1908570	1082450	1782050	1239190	1387030	2746270	365053
P.d.1	37745800	22975700	17887200	19795300	13234100	9797660	10552400	6127450	0	0	6093700	125887	392267	6577780	4270120	3333100	3884500	3381760	52139.7	3491860	0	0	4902090	0	0	0	3566340	1141190	2427410	2511660	424429	2161350	2525430	0	2432270	2692720	2490580	1125680	2460580	2480930	1476000	3401230	2479040	1269970	1435620	947861	2133650	3568320	1722570
P.d.2	35963000	12043400	17843200	13487700	12727900	9987990	10285500	5833040	0	0	6055580	21064.2	307385	6485460	4520820	3156070	3724430	3252930	0	3361230	12878.2	5321.18	1096020	1548090	0	0	3242910	1124750	2120560	2465500	0	1920200	2644850	0	2545740	2647110	2554760	1195000	2401510	2864500	1371370	2553880	2562650	1211120	2129090	994180	1810190	0	1919740
P.d.3	34905200	15470600	16320200	16672400	12042900	9146860	9668690	5170470	0	0	5705740	68704.8	284112	5351160	4862020	3567310	4206020	2929900	0	3289610	0	0	0	0	0	0	2920830	1128180	1927200	2293540	0	1806410	2392430	0	2361880	2504960	2251420	627354	2044630	2124850	1165410	2526130	2305260	1099420	1938500	487983	1996000	3045410	1929070
P.d.4	34172800	13283100	15751200	16120200	10951000	9062680	9326910	5050580	0	4584310	5339760	98477.5	307537	5261810	4798090	2136830	4071490	2789250	0	3178380	0	6588.7	0	0	0	0	2828780	951698	2003450	2334380	0	1784990	2255790	0	2387650	2477290	2351540	1712600	1322680	2342430	1139580	1771210	2189990	1067060	1850470	1463830	2152330	3003510	1778520
P.d.5	35013700	13599100	16638200	15426700	11907300	9399180	9760360	5351360	0	1528100	5700360	62748.8	299678	5699480	4726980	2953410	4000650	2990690	0	3276410	4292.75	3969.96	365341	516031	0	0	2997510	1068210	2017070	2364470	0	1837200	2431020	0	2431760	2543120	2385900	1178320	1922940	2443930	1225450	2283740	2352630	1125860	1972690	981997	1986170	2016310	1875780
Cel1	36976800	23787900	17196800	14943800	14002600	8967920	8701860	6924160	0	0	6512340	185480	438094	11107100	3887630	3398570	4553860	3997200	0	3588950	0	8923.84	0	0	0	0	3383310	1379030	2214880	2817960	0	1927890	2816880	0	2438860	2948650	2632220	440149	2839640	3144430	1155180	3253880	2253270	1214730	2007520	746770	2147340	0	1919350
Cel2	39062100	17173000	17388400	24670200	15941800	10135800	8800710	6531930	0	0	6967430	1679540	452883	10514700	4153930	2331830	4442910	3971620	0	3960860	5485.9	1226.77	0	0	0	1673110	3041650	1499460	2066350	3428410	0	2061830	2932640	0	2457580	3019060	2686160	475545	1876730	2915090	1013960	2970350	2268450	1173930	2069530	802292	2488480	0	1792820
Cel3	41126000	7553520	17337500	21931000	14534000	10683100	10112900	7338270	0	792019	7149890	74171.4	339647	12118000	4254050	3337770	4639470	4887980	0	4026560	0	0	0	0	3033.84	389832	3577300	1505180	2417950	3491080	0	2061910	3095490	0	2566460	3026990	2850120	447040	2757800	3463300	1250500	3012230	2317720	1227100	2071760	737313	2589990	0	1957540
Cel4	39055000	16171500	17307600	20515000	14826100	9928960	9205170	6931450	0	264006	6876550	646397	410208	11246600	4098540	3022720	4545410	4285600	0	3858790	1828.63	3383.53	0	0	1011.28	687648	3334090	1461220	2233060	3245820	0	2017210	2948330	0	2487640	2998230	2722830	454245	2491390	3174270	1139880	3078820	2279810	1205250	2049600	762125	2408600	0	1889900
Cel5	38019500	20480500	17292600	19807000	14972200	9551880	8751280	6728040	0	0	6739890	932510	445489	10810900	4020780	2865200	4498390	3984410	0	3774900	2742.95	5075.3	0	0	0	836555	3212480	1439240	2140620	3123190	0	1994860	2874760	0	2448220	2983850	2659190	457847	2358190	3029760	1084570	3112110	2260860	1194330	2038530	774531	2317910	0	1856090
Supernate ESI- (n=5)
Primary ID	1	2	3	4	5	6	7	8	9	10	11	12	13	14	15	16	17	18	19	20	21	22	23	24	25	26	27	28	29	30	31	32	33	34	35	36	37	38	39	40	41	42	43	44	45	46	47	48	49
Mass	90.032	129.043	216.04	165.079	967.008	132.078	97.968	967.008	204.089	983.998	131.094	113.993	956.979	166.062	242.126	956.98	276.033	131.094	218.039	983.998	242.126	983.998	147.973	303.074	165.079	152.033	101.941	233.066	958.977	529.289	280.047	136.039	135.901	180.063	249.968	958.978	278.03	249.968	90.032	326.191	276.113	228.111	340.207	120.043	378.093	312.177	117.079	118.027	217.056
RT	1.02	1.01	0.88	2.72	0.75	4.87	0.24	0.24	3.63	0.3	1.48	1.07	1.11	5.26	4.7	0.88	7.81	1.03	0.88	0.16	4.53	0.66	0.63	1.01	1.04	1.01	13.64	2.73	1.13	5.55	1.02	1.01	14.17	0.88	1.53	0.88	7.81	1.79	0.42	13.46	4.95	3.78	14.1	0.67	0.91	12.54	0.98	1.02	4.86
C1	1142300	2600140	3852600	3275860	2099620	163852	1897560	0	1372370	0	1342110	1484740	0	111183	1597530	874533	866394	1242900	1269860	1214530	0	0	0	618628	607173	305396	0	952072	0	321796	482186	75621.2	517147	622238	0	292631	322347	0	0	479919	253820	258951	433763	82795.4	378563	0	192820	27182.7	29082.8
C2	1212590	2879670	3852530	3308820	255263	160207	2002690	947225	1391430	1063810	936399	2534650	877311	146443	1617510	2341280	857481	1196900	1282910	1063810	0	0	467578	651076	595147	295111	0	940934	0	306922	512178	74768.8	689044	632638	234142	799200	314584	0	0	94468.5	253295	194203	121106	0	324223	0	187207	26514.8	26722.2
C3	1148200	2722680	3710970	3152070	2493150	154503	0	0	1295390	0	992107	2224880	0	141516	1531180	958998	859191	1045810	1242280	1204930	0	0	508866	610771	577879	285624	0	886864	0	314547	507428	65324.5	0	575719	63011.2	814372	325667	0	0	114219	247803	145184	135957	0	371139	0	195351	23583.7	28437.2
C4	1167700	2734160	3805360	3245580	1616010	159521	1300090	315742	1353060	354604	1090200	2081420	292437	133047	1582070	1391600	861022	1161870	1265020	1161090	0	0	325481	626825	593400	295377	0	926623	0	314422	500598	71904.8	402064	610198	99050.9	635401	320866	0	0	229535	251639	199446	230275	27598.5	357975	0	191793	25760.4	28080.8
C5	1177450	2739900	3852560	3292340	1177440	162030	1950130	473612	1381900	531905	1139250	2009690	438656	128813	1607520	1607900	861937	1219900	1276390	1139170	0	0	233789	634852	601160	300253	0	946503	0	314359	497182	75195	603096	627438	117071	545915	318466	0	0	287194	253558	226577	277435	41397.7	351393	0	190013	26848.7	27902.5
P.d.1	6440990	3238180	218111	3776110	765941	1832120	0	0	1501840	0	1607420	398980	1452440	1167380	1301180	1045260	845168	870324	78275.5	1360020	0	0	272906	1582.36	450438	463634	0	1047950	481987	369532	0	444878	584940	181089	132847	344575	312206	0	0	105071	272250	358151	126676	0	12737.3	58520.6	203905	304034	240623
P.d.2	5700500	2860710	186789	3575570	268562	1692920	1039010	0	1349420	0	2167600	319507	558380	1064300	1731610	405094	836326	719493	67998.9	0	0	237850	0	0	325473	371284	0	939509	99353.1	329398	0	311280	464217	187129	617400	134537	301061	0	0	0	244402	133199	114395	53773.6	12077.4	114764	159252	224415	226673
P.d.3	5692660	2987450	189699	3339020	1302750	1604890	1672350	0	1256880	0	1381990	280712	0	1024400	1602800	2457870	855926	844540	76127.1	1072280	0	0	0	0	442754	433236	0	879576	0	311004	0	499068	484569	202458	134819	845124	310791	0	0	96291	221362	284289	126738	154490	14674.4	0	173958	254843	238027
P.d.4	6621890	2846580	207654	3289940	1890240	1753000	1533380	0	1287860	0	821680	1364600	1507670	1065370	1617590	2619610	856876	954501	86176.4	0	324568	0	585661	0	503240	436199	0	903163	0	328953	0	462727	635507	205983	263926	907130	322487	0	0	80999.7	191171	161676	112643	841191	16819.1	78810.4	207589	321591	241737
P.d.5	6386990	2920060	179887	3048290	1714200	1634670	1987340	1384940	1187770	0	1228360	238499	796274	1048610	1492850	1045810	853635	845775	71765.2	1354510	0	0	0	717.657	494936	435903	0	877103	0	315854	0	509074	629801	196636	52420.1	829727	312575	0	0	100666	209226	258843	129018	176641	15221	102121	213416	331344	252028
Cel1	5532190	2724420	184494	3605030	102161	1661100	0	32192.7	1420990	0	1190100	2491630	0	1091610	1730860	464146	868137	1061760	64314.8	219044	0	223315	0	0	485807	457293	0	1025090	0	325931	0	371950	1077860	178272	650398	165480	331013	0	0	107512	263246	329219	133298	132991	16116.3	80155	231157	220306	226616
Cel2	5553590	2906580	178891	3092550	1721910	1576060	0	0	1253570	0	1258080	650821	0	1042460	1514680	2260090	867526	970664	68640.9	0	0	0	307894	0	507752	474152	0	963288	427591	297167	869.267	378522	637274	200428	308755	335922	322074	0	0	214643	227722	261491	230120	0	15415.1	181601	215767	266607	198667
Cel3	6439890	3188440	201233	3473900	1299250	1708750	1776300	0	1356340	635376	1420460	437813	1379200	1096210	1761920	1037460	865502	944104	70426.2	0	0	0	0	0	486022	462978	0	965812	486302	332640	0	346717	672147	189033	355658	361323	318052	0	0	87075.3	256073	112805	118330	0	15828.4	71048.9	228913	237128	232223
Cel4	5841890	2939810	188206	3390490	1041110	1648640	592101	10730.9	1343630	211792	1289540	1193420	459732	1076760	1669150	1253900	867055	992176	67794	73014.8	0	74438.2	102631	0	493193	464807	0	984731	304631	318579	289.756	365730	795761	189244	438270	287575	323713	0	0	136410	249014	234505	160582	44330.4	15786.6	110935	225279	241347	219169
Cel5	5542890	2815500	181692	3348790	912038	1618580	0	16096.4	1337280	0	1224090	1571220	0	1067040	1622770	1362120	867832	1016210	66477.9	109522	0	111657	153947	0	496779	465722	0	994191	213796	311549	434.633	375236	857568	189350	479576	250701	326543	0	0	161078	245484	295355	181709	66495.6	15765.7	130878	223462	243456	212642
[truncated: 5,000 more columns]

## Sheet: Fig s12g
Fig s12g
Untarget analysis (n=4)
	Control				P.d.				P.d.+12.5 μM celastrol				P.d.+3.1 μM celastrol				P.d.+781.3 nM celastrol				P.d.+195.3 nM celastrol				P.d.+48.8 nM celastrol
Nicotinic acid	1.06355	0.950589	0.978792	1.00707	4.41373	4.08942	3.71589	4.35249	4.6055	4.56959	4.58754	4.57857	5.22	4.81477	5.33331	5.07404	4.56776	4.66965	4.55455	4.6121	4.64222	4.34543	4.33716	4.3413	4.22463	4.69494	4.60565	4.6503
L-Leucine	1.04174	0.976069	0.973288	1.0089	0.962894	0.941361	0.85705	1.02388	1.04527	0.990351	1.01781	1.00408	1.0718	1.00297	1.0823	1.04264	1.06492	1.07816	1.09381	1.08599	1.09859	1.18599	1.12074	1.15337	1.07018	1.20072	1.21719	1.20896
Arginine-Threonine	0.96687	1.00449	1.04297	0.985678	1.26294	1.20687	1.08273	1.1342	1.30663	1.23726	1.27195	1.25461	1.45828	1.28532	1.50359	1.39445	1.26526	1.3904	1.36085	1.37563	1.33834	1.28225	1.21534	1.24879	1.18898	1.35062	1.32854	1.33958
L-Tryptophan	0.996252	1.00228	1.00219	0.999269	0.999584	0.844519	0.868384	0.918317	0.889039	0.985816	0.937427	0.961622	1.03922	1.12003	1.05861	1.08932	1.02772	1.01004	1.05535	1.0327	1.0766	1.02752	1.02979	1.02865	1.03323	0.952386	1.04241	0.997396
Phenylacetylglutamine	1.00362	1.03569	0.941036	1.01965	1.31968	1.18244	1.13481	1.11433	1.33452	1.39502	1.36477	1.3799	1.45421	1.53082	1.68794	1.60938	1.49148	1.46002	1.47866	1.46934	1.4999	1.43546	1.31222	1.37384	1.38073	1.55189	1.54585	1.54887
Cinnamic acid	0.997501	1.00554	0.995439	1.00152	1.03868	1.0756	0.902134	0.971236	1.3108	1.30576	1.30828	1.30702	1.34872	1.49862	1.57066	1.53464	1.31999	1.50853	1.12706	1.3178	1.21336	1.28142	1.31628	1.29885	1.09133	1.37186	1.38465	1.37826
Hypoxanthine	0.964858	0.996582	1.05784	0.98072	5.89884	5.51419	5.31668	5.34253	5.53617	5.45118	5.49368	5.47243	6.87873	5.72044	6.18814	5.95429	5.52527	5.57792	5.56357	5.57074	5.71276	5.66273	5.53501	5.59887	5.18727	5.40815	5.69068	5.54941
L-Methionine	1.02356	0.979192	0.995873	1.00138	1.06428	1.02623	0.968324	1.0015	1.08023	1.07893	1.07958	1.07925	1.05857	1.03898	1.10212	1.07055	1.04566	1.13484	1.1676	1.15122	1.14698	1.12312	1.11682	1.11997	1.04187	1.10985	1.09751	1.10368
L-Phenylalanine	1.0516	0.981996	0.949609	1.0168	1.14832	1.02703	0.988834	0.949498	1.05828	1.22121	1.13975	1.18048	1.41404	1.27224	1.4216	1.34692	1.23093	1.253	1.23698	1.24499	1.25929	1.23521	1.19505	1.21513	1.14283	1.25925	1.28948	1.27436
Indoleacrylic acid	1.01666	0.998222	0.977677	1.00744	1.17769	1.04835	0.966311	0.97603	1.17202	1.18403	1.17802	1.18102	1.42453	1.27398	1.46317	1.36857	1.1425	1.23394	1.18769	1.21081	1.21479	1.13565	1.14267	1.13916	1.06799	1.12405	1.22258	1.17332
L-Tyrosine	1.0524	0.971926	0.963515	1.01216	1.05521	0.923648	0.91223	0.924892	0.97066	1.03982	1.00524	1.02253	1.24863	1.17448	1.22494	1.19971	1.16843	1.07531	1.11653	1.09592	1.17075	1.15087	1.14878	1.14982	1.04641	1.20336	1.17261	1.18798
L-Proline	1.02838	0.971083	1.0008	0.999733	0.913031	0.879093	0.755827	0.889345	0.934976	0.935927	0.935452	0.935689	1.09607	1.08056	1.14247	1.11152	0.999219	1.0033	1.15293	1.07811	1.05814	1.03919	1.02371	1.03145	0.981847	1.04198	1.08432	1.06315
Pyridoxamine 5'-phosphate	1.00595	0.994742	0.998965	1.00034	1.17621	1.10374	1.07231	1.10343	1.13622	0.946061	1.04114	0.9936	0.715378	0.723304	0.713007	0.718156	0.955925	0.858684	0.798604	0.828644	0.878744	0.834643	0.894971	0.864807	0.826801	0.873563	0.94502	0.909291
Guanidinosuccinic acid	0.516649	1.18303	1.45049	0.849837	1.68313	1.51465	1.47122	1.89453	0.906345	1.61832	1.31716	1.46774	1.31442	0.728897	1.09311	0.911004	0.863393	0.819809	1.13716	0.978486	0.655496	1.20382	0.511758	0.857791	1.40906	0.855627	0.779698	0.817662

## Sheet: Fig s12h
Fig s12h
Pathway analysis
Pathway Name	Number for compound
Aminoacyl-tRNA biosynthesis	12
Phenylalanine, tyrosine and tryptophan biosynthesis	4
Phenylalanine metabolism	4
Valine, leucine and isoleucine biosynthesis	2
Ubiquinone and other terpenoid-quinone biosynthesis	2
Vitamin B6 metabolism	2
Nicotinate and nicotinamide metabolism	2
Cysteine and methionine metabolism	2
Arginine and proline metabolism	2
Valine, leucine and isoleucine degradation	2
Tryptophan metabolism	2
Tyrosine metabolism	2
Purine metabolism	2
