# Supplementary material for: Parabacteroides distasonis ameliorates hepatic fibrosis potentially via modulating intestinal bile acid metabolism and hepatocyte pyroptosis in male mice
Source: Nat Commun. 2023 Apr 1;14:1829. doi: 10.1038/s41467-023-37459-z (PMC10067939; doi:10.1038/s41467-023-37459-z)
Supplement: Supplementary file 3 — Source Data [file 41467_2023_37459_MOESM3_ESM.zip › Source Data_1/Fig s13.xlsx]

## Sheet: Fig s13c
Fig s13c
Body weight (n=6)
	Control	SD	TAA	SD	TAA+Celastrol	SD
1	27.52	1.54337	25.42	1.41138	26.52	0.5933
3	27.52	1.54337	23.52	1.76833	24.14	1.47411
5	27.52	1.54337	23.78	1.85257	24.08	2.54794
8	27.94	1.16748	25.2	1.73436	25.76	1.58051
10	27.68	1.63003	24.5167	1.49053	25.38	1.39535
12	28.24	1.34833	24.6833	1.58419	25.46	1.2054
15	28.24	1.19708	25.2	1.65771	25.58	1.11221
17	28.36	1.40819	25	1.72858	25.3	1.06066
19	28.94	1.30499	25.0333	1.83594	25.86	1.82839
22	29.08	1.38275	25.3167	1.65096	25.74	1.78269
24	28.52	1.39535	24.5333	1.58955	25.38	1.24579
26	28.92	1.37913	24.3	1.65167	24.88	2.30043
29	29.18	1.33304	24.55	1.46799	25.62	1.87936
31	28.84	1.36675	23.7333	1.30792	24.96	1.49766
33	29.84	1.6025	24.4	1.64073	24.7	1.46799
36	29.26	1.77708	24.2667	1.77276	25.68	1.20706
38	28.9	1.54596	23.55	1.40677	25.24	1.44326
40	29.26	1.87297	23.9667	1.15007	24.58	1.06395
41	28.692	1.65692	23.41	1.22727	23.16	1.27295

## Sheet: Fig s13d
Fig s13d
Enzyme activity (n=6)
	Control	TAA	TAA+Celastrol
AST	92.6	154.3	99.5
AST	106.3	109.8	99.5
AST	109.8	126.9	96
AST	102.9	188.6	116.6
AST	85.7	168.1	130.3
AST	85	192.1	95
ALT	20.6	161.2	75.5
ALT	54.9	85.7	58.3
ALT	44.6	96	58.3
ALT	61.7	181.8	92.6
ALT	44.6	161.2	82.3
ALT	54	185.2	54
ALP	92.3	92.3	77.8
ALP	69.2	69.2	80.7
ALP	77.8	95.1	69.2
ALP	92.3	83.6	80.7
ALP	66.3	98	98
ALP	66	95.1	69

## Sheet: Fig s13e
Fig s13e
Inflammatory factor-related gene (n=6)
	Control						TAA						TAA+Celastrol
Il1	1.33735	0.716668	0.726673	0.673326	0.731727	1.81425	5.65441	5.3494	4.95669	5.93553	13.1718	11.8711	2.71204	2.46123	2.90669	2.39392	1.76464	1.8913
Il6	0.64849	0.64401	0.917104	1.12129	1.16891	1.5002	10.0224	13.0426	8.84681	9.22249	10.8165	7.70159	4.8405	5.40823	3.51898	1.10585	4.01432	4.94928
Tnfa	0.828832	0.978845	0.696962	1.3843	0.978845	1.13222	4.76238	4.49759	14.6127	15.4459	3.60288	3.67859	2.0982	1.02041	1.3843	2.15719	1.86497	1.86497

## Sheet: Fig s13f
Fig s13f
Hepatic fibrosis-related gene (n=6)
	Control	TAA	TAA+Celastrol
Col1a1	0.49302	1.53337	0.28791
Col1a1	1.00675	1.83618	0.61289
Col1a1	0.97246	1.74922	1.93685
Col1a1	0.69242	1.15405	0.95509
Col1a1	0.98603	2.66976	1.16773
Col1a1	1.09407	1.9256	0.33768
Timp1	0.70823	4.59255	0.19837
Timp1	0.73321	3.13681	1.06903
Timp1	0.60386	9.57516	0.39401
Timp1	1.23311	15.1295	0.07211
Timp1	1.00159	9.31333	1.34378
Timp1	1.23311	5.0256	0.87436
Acta2	1.41857	9.07211	0.14952
Acta2	0.55649	9.99661	0.38115
Acta2	0.80913	17.2849	0.02833
Acta2	0.65268	11.1691	0.04264
Acta2	1.56313	15.578	0.12145
Acta2	1.3245	8.23312	0.18537
Tgfb	0.96191	2.50353	1.32
Tgfb	1.05993	2.40155	1.62898
Tgfb	1.0673	1.95067	1.85828
Tgfb	0.87295	1.95067	1.51989
Tgfb	0.98895	4.23971	1.32314
Tgfb	0.98319	4.067	1.78258

## Sheet: Fig s13g
Fig s13g
Pyroptosis gene (n=6)
	Control						TAA						TAA+Celastrol
Caspase11	0.958559	1.54643	0.711502	0.606651	1.20492	0.97194	6.44839	7.05643	9.77393	8.5087	9.57279	9.18283	2.73007	3.75533	4.88697	4.92096	3.2692	5.27415
Caspase3	0.135992	0.56315	0.54775	1.81704	2.0585	0.877572	3.05588	1.84241	2.5343	3.39072	2.29993	3.1201	1.69536	1.85522	1.17413	1.5709	1.73098	0.967001

## Sheet: Fig s13h
Fig s13h
Pyroptosis protein level (n=3)
	Control			TAA			TAA+Celastrol
Cl-Caspase-11	35825.8	37622.3	35987	49798	45169.7	47214.2	36160.2	38441.8	37647.9
Cl-Caspase-3	16416.9	18596.2	19287.9	44702.9	46414.1	46281.4	38089.1	34269.7	37523.8
GAPDH	33383.4	48658.9	40079.5	37942.5	38171.7	38704.5	37444	36588.7	38297.9

## Sheet: Fig s13i
Fig s13i
Serum ESI- (n=6)
Primary ID	1	2	3	4	5	6	7	8	9	10	11	12	13	14	15	16	17	18	19	20	21	22	23	24	25	26	27	28	29	30	31	32	33	34	35	36	37	38	39	40	41	42	43	44	45	46	47	48	49
Mass	191.934	197.893	308.862	298.83	153.902	164.936	198.9	188.87	225.915	325.846	247.886	271.834	343.82	247.893	255.897	312.851	147.947	233.894	198.9	339.834	164.937	97.968	247.883	97.968	191.934	255.905	255.868	277.854	271.835	239.898	401.743	249.854	197.892	90.032	255.889	241.906	198.899	191.934	239.897	164.934	181.92	209.948	131.973	192.953	279.907	435.871	295.899	321.894	227.925
RT	0.11	0.12	0.12	0.12	0.13	0.13	0.13	0.14	0.15	0.15	0.15	0.16	0.16	0.16	0.19	0.21	0.22	0.24	0.24	0.25	0.26	0.28	0.29	0.31	0.33	0.33	0.34	0.36	0.37	0.38	0.38	0.41	0.53	0.55	0.56	0.57	0.59	0.62	0.63	0.63	0.73	0.73	0.74	0.74	0.74	0.74	0.74	0.74	0.74
Control1	47367.6	0	532.369	0	0	0	28480.7	0	0	0	0	0	3024.5	0	6437.52	0	0	0	0	21956.6	0	0	0	0	0	0	0	0	0	0	0	0	0	20952.4	0	0	0	0	0	0	21952.3	8083.05	17530.8	12420.6	5831.4	7823.47	7796.26	4660.97	6386.32
Control2	0	0	31045.3	24238.9	45499.2	36007.1	0	0	34285.1	5998.22	0	0	89906.4	11593.9	0	2078.27	0	0	0	6762.48	0	0	0	7694710	0	0	0	0	84247.7	0	7729.42	69488.1	0	13704.3	9746.34	0	0	14849	0	0	32462.2	5353.94	16614	8488.14	4818.79	7210.25	7722.57	5406.71	8410.36
Control3	0	0	0	0	48891.6	2696.64	28019.2	0	0	455.362	0	59665.3	7359.63	0	0	0	0	0	0	0	0	0	0	0	0	0	0	0	0	27376.4	0	0	0	0	0	0	0	0	0	0	19959.5	4647.2	14549.3	10940.6	2172.86	3870.57	6099.72	3435.92	6479.52
Control4	0	0	0	0	62360.7	0	21476.8	0	0	0	14296.3	0	10216.4	0	0	0	0	27728.8	21476.8	16017.5	0	1249810	0	1316810	0	8324.77	0	0	0	0	0	0	0	0	0	0	0	0	0	0	20751.8	5953.86	15404.2	11056.8	5557.25	9248.99	7796.33	4985.54	7064.15
Control5	0	0	820.438	0	0	20193.1	15888.4	0	0	496.345	0	38556.1	732.479	0	849.772	0	0	0	15888.4	0	20947	1164250	0	1164250	0	1809.1	0	10420.9	0	0	0	853.916	0	33019.5	0	0	0	0	0	0	23358.4	6761.36	15808.2	12224.9	6003.79	7139.94	7121.14	5358.95	5757.77
Control6	9473.52	0	6479.61	4847.79	31350.3	11779.4	18773	0	6857.02	1389.98	2859.26	19644.3	22247.9	2318.77	1457.46	415.654	0	5545.76	7473.04	8947.32	4189.41	482812	0	2035160	0	2026.77	0	2084.17	16849.5	5475.28	1545.88	14068.4	0	13535.2	1949.27	0	0	2969.81	0	0	23696.8	6159.88	15981.3	11026.2	4876.82	7058.64	7307.2	4769.62	6819.63
TAA1	39688.8	0	535.136	0	58282.3	0	20128.4	48306.7	0	0	0	0	0	4113.11	0	0	0	0	20128.4	0	0	0	0	0	0	0	0	0	0	0	0	0	0	0	0	0	0	0	0	0	23619.7	8984.55	19047.3	10430.9	4133.46	5471.31	6242.24	3803.84	6341.01
TAA2	0	0	738.953	0	58826.5	2203.65	0	0	1024.07	0	0	51606.6	4435.08	0	6805.09	0	0	0	0	17918	0	1142760	0	307628	0	0	0	0	0	0	0	0	0	0	300.283	0	0	0	0	0	24852.7	7823.54	16375	12101	4718.57	6004.34	7949.94	3748.14	8553.92
TAA3	39487.2	0	0	0	54738.3	0	16778.1	0	0	541.144	0	0	5130.4	0	5628.06	0	0	0	0	0	0	0	0	0	0	0	0	0	0	0	0	0	0	0	0	0	0	0	0	0	23467.6	6697.04	17022.7	9159.43	4431.02	5249.64	7512.94	4654.11	7874.75
TAA4	0	0	0	0	49654.7	0	12211.2	0	0	0	2821.28	0	1830.88	0	0	0	0	0	0	0	0	0	0	0	0	0	0	0	0	0	0	0	0	18073.4	0	0	0	0	0	0	23023.3	3404.5	15021.6	10518.9	2695.88	3676.61	6595.06	2147.88	5596.93
TAA5	0	117505	508.687	0	0	0	12307.1	42286.3	722.214	579.967	0	54132.5	8556.2	0	6811.85	625.258	0	0	0	27680	0	528305	0	528305	0	9618.89	0	0	0	0	0	0	0	0	0	0	0	0	0	0	24634.7	6837.34	17856.7	11003.1	5688.54	9672.89	9536.9	3072.52	7699.43
TAA6	0	0	0	0	0	0	27942.2	0	0	0	0	55827.3	3359.58	0	0	0	0	0	0	0	0	0	0	0	0	0	0	0	0	0	0	0	0	34625.1	0	0	0	10911.4	0	0	20156.6	5461.76	15384.9	10787.7	5538.08	7640.3	7213.82	5336.77	6933.67
TAA+Celastrol1	0	131926	0	0	66629.9	0	30607.1	0	0	0	0	56303.2	9009.96	0	0	0	0	0	0	0	0	5147640	0	0	0	0	19393.7	0	0	0	0	0	0	33444	0	0	0	0	0	0	21639.4	6409.28	15253.4	9547.51	3871.14	7872.08	7464.2	3383.71	6951.25
TAA+Celastrol2	44493.5	0	0	0	41238.5	8181.7	0	0	306.638	0	0	37239.1	711.31	0	458.709	0	0	0	15579.2	0	0	1543850	0	0	0	0	0	0	0	0	0	0	0	0	0	0	0	0	0	0	18095.5	6424.94	15350.7	11657.7	6924.84	5048.35	5988.06	0	5016.01
TAA+Celastrol3	0	118930	0	0	54541.6	0	22744.3	54254.4	0	0	7089.77	0	11904.1	0	3498.53	0	0	0	22744.3	0	0	0	0	0	0	3362.37	0	0	0	0	0	0	0	33544.3	0	0	0	0	0	0	22716.3	5383	16715.1	11537.9	5449.2	9944.43	6548.73	3175.04	7352.53
TAA+Celastrol4	44147.3	0	1092.41	0	50098	0	15700.5	39757.2	599.065	494.758	8651.02	0	17642.8	0	2530.77	0	0	0	0	11132.3	0	0	0	0	0	5443.5	0	0	0	0	0	0	0	0	0	0	0	0	0	0	20888.4	7320.18	14350.4	12005.2	4536.01	6757.62	6925.83	4285.75	8221.39
TAA+Celastrol5	0	13556.5	0	0	61810.6	0	0	0	944.305	0	0	54532.8	4301.94	0	0	0	0	0	27057.9	0	0	0	0	0	0	0	0	0	0	0	0	0	0	0	0	0	0	0	0	0	21663.9	4915.29	15781.4	10423.5	5145.19	7774.81	6559.12	5633.52	7950.53
TAA+Celastrol6	17728.2	52882.5	218.482	0	54863.7	1636.34	13810.4	18802.3	370.002	98.9515	3148.16	29615	8714.02	0	1297.6	0	0	0	13076.3	2226.45	0	1338300	0	0	0	1761.18	3878.74	0	0	0	0	0	0	13397.7	0	0	0	0	0	0	21000.7	6090.54	15490.2	11034.4	5185.28	7479.46	6697.19	3295.6	7098.34
Liver ESI- (n=6)
Primary ID	1	2	3	4	5	6	7	8	9	10	11	12	13	14	15	16	17	18	19	20	21	22	23	24	25	26	27	28	29	30	31	32	33	34	35	36	37	38	39	40	41	42	43	44	45	46	47	48	49
Mass	90.032	104.984	176.977	249.967	363.951	159.986	170	227.973	115.996	165.949	214.954	295.963	163.952	379.922	411.867	447.904	279.941	671.777	493.91	197.951	265.94	333.909	327.898	243.948	501.866	585.828	669.8	233.931	631.814	705.791	715.768	621.813	683.8	328.021	200.078	328.017	349.894	271.907	349.903	203.92	401.851	355.868	281.916	404.001	385.869	371.844	401.863	381.87	417.92
RT	0.64	0.73	0.73	0.74	0.74	0.75	0.75	0.75	0.75	0.75	0.75	0.75	0.75	0.75	0.75	0.75	0.75	0.75	0.75	0.76	0.76	0.76	0.76	0.76	0.76	0.76	0.76	0.76	0.76	0.76	0.76	0.76	0.76	0.77	0.77	0.77	0.77	0.77	0.77	0.77	0.77	0.77	0.77	0.77	0.77	0.77	0.77	0.77	0.77
Control1	39086.2	12341.4	9161.23	67385.5	6645.69	70830	48906.3	20995.2	22101.6	11899.3	1698.93	8372.21	2794.41	5723.2	2750.84	1511.61	2707.75	1301.24	2904.59	12267.5	17164	0	2698.62	8334.87	1298.38	2249.37	1597.86	8719.96	0	2722.35	0	1294.19	1009.3	13342.7	2913.57	12902.6	6689.25	12794.4	9491.38	6207.86	3386.29	9169.52	3876.51	0	2539.91	5357.73	1685.49	3144.79	2729.26
Control2	0	6217.15	9030.79	57089.5	7266.34	61444.1	9022.02	16645.2	18502.7	9804.96	2457.99	5025.63	1782.19	4828.63	3089.4	2177.85	3532.64	1907.53	0	14088.5	19711.7	1059.44	2963.12	5333.22	2469.4	0	5113.59	7144.1	3002.32	2271.02	3701.97	1530.8	1680.35	13828.2	5616.4	13828.2	7650.83	12259.6	8416	7929.19	5386.34	9179.17	6162.03	0	3850.72	6590.65	2821.4	576.232	2204.01
Control3	33072	18007.1	9629.96	64490.8	6829.79	65460.6	7216.03	19370.6	22738.2	10703	2430.98	7964.18	6720.95	8248.35	3038.58	2317.41	2183.32	0	3188.55	11414.2	16533.6	4944.7	4447.52	3192.88	3226.6	2390.39	2716.54	6921.04	2170.31	1844.91	1820.4	4423.08	3950.05	14691.9	4336.73	12826.4	8497.21	9718.35	8649.55	6554	5663.36	8869.21	6389.54	0	3853.95	5339.56	3800.28	1881.54	1756.83
Control4	45053.2	13607.8	7528.44	62832.2	4541.6	45530.1	8381.86	12072.9	15235.2	9341.07	2155.43	3400.59	2541.97	6303.5	2061.14	1006.8	1035.39	2001.78	1453.3	9398.39	20207.5	2163.79	3202.46	3068.86	0	2867.27	3712.48	4327.44	3104.25	2420.82	1814.74	1597.07	1352.8	13187.7	9477.33	11457.3	3343.12	11175.2	6503.55	8525.69	3485.13	9873.69	7221.43	0	3575.32	7204.19	0	0	3361.99
Control5	0	23596.4	7670.39	71915.3	7477.98	48536.6	8829.75	14839.3	14832.5	5180.25	4629.53	4514.42	3259.08	6560.86	3562.54	1802.05	3080.61	0	1101.83	12731.6	16446.6	3629.39	5283.11	0	517.214	1923.44	2104.21	2699.52	2411.81	2036.51	1654.59	1558.52	511.913	13867.4	6960.88	13867.4	7889.44	12150.7	6645.15	6133.79	6945.13	8354.19	5442.57	0	6579.14	5943.11	3683.13	0	2364.59
Control6	23442.3	14754	8604.16	64742.7	6552.28	58360.3	16471.2	16784.7	18682	9385.71	2674.57	5855.41	3419.72	6332.91	2900.5	1763.15	2507.94	1042.11	1729.65	11980.1	18012.7	2359.46	3718.97	3985.97	1502.32	1886.09	3048.94	5962.41	2137.74	2259.12	1798.34	2080.73	1700.88	13783.6	5860.98	12976.4	6813.97	11619.6	7941.12	7070.1	4973.25	9089.15	5818.42	0	4079.81	6087.05	2398.06	1120.51	2483.33
TAA1	0	3811.61	8349.34	71502.9	3634.41	45814.3	9871.22	14046.6	14594.9	9512.93	2265.56	4332.42	3785.88	4546.59	2319.4	4666.39	1320.83	3259.96	1400.04	11795	17680.8	2526.82	5078.74	5260.42	0	2709.88	2729.99	4887.92	1699.24	3297.91	1329.73	1049.84	879.521	14864.2	20125.2	14057.2	8258.83	12584.9	8050.59	9250	5719.28	10580.3	6164.44	0	4445.81	7372.01	5246.2	1055	0
TAA2	0	22576.2	8149.65	150386	5053.85	50952.4	12264.3	16012.9	16114	10209.5	4868.98	5364.29	3466.62	6078.37	2160.84	1190.98	2424.8	4272.82	1158.62	12622.7	16874.1	2199.3	2280.05	2841.63	1305.11	2601.04	2535.89	5212.93	2894.57	1101.3	1999.54	0	3399.56	14714.9	14893.6	15084.7	7156.6	12441.7	8298.77	9792.11	5331.07	8967.61	5166.92	0	4788.07	6279.7	2813.54	0	259.306
TAA3	0	6419.99	10345.4	58573.7	7152.79	60626.6	12418.5	17414	19626.8	10114.9	2250.88	4948.14	1649.04	8160.69	925.381	2178.21	946.888	2770.94	1253.29	14218.7	15802.5	2357.11	5027.95	9557.39	1801.55	2077.78	3648.33	6292.5	1281.52	2289.44	653.437	2216.18	1641.99	15418	9090.89	11945.6	8231.09	10532.3	8510.04	7884.34	5236.13	7755.95	6388.63	6587.18	3876.8	4875.45	2766.38	0	2854.72
TAA4	0	11278.1	6465.14	53754.3	4395.93	48930.3	11985.5	15181	15654.2	13790.7	4972.66	5278.48	3904.73	5722.33	1729.59	1191.69	593.404	2802.77	323.844	12861	16424.2	4055.79	4612.33	3269.59	4257.4	4968	650.097	5948.9	0	972.429	0	0	2871.76	15008	14374.4	14891.6	5667	11786	7291.32	7295.46	3962.37	7407.9	6736.51	0	5888.11	5878.8	0	966.601	0
TAA5	0	3319.96	8132.66	39595.1	9204.12	54032.9	17389.9	18451.9	17110.3	7289.25	2275.75	6684.75	3346.54	7127.17	2755.33	668.434	1709.05	1014.75	799.622	9831.39	17151	4340.81	7144.92	0	3645.57	1894.9	0	7466.6	682.864	3592.72	460.622	1125.05	1311.05	7606.24	8866.72	4932.18	7895.07	14240	6391.59	7294.48	4948.27	7795.99	4748.07	0	4530.21	5118.07	2520.48	2064.81	1142.31
TAA6	90244.3	9891.97	6808.53	60857.1	3376.43	43931.1	8348.38	13214.5	12400.5	7379.85	1905.3	4438.17	4039.86	3633.19	1753.01	496.4	0	3115.89	0	11555	17813.5	3162.19	5000.25	7655.05	2468.1	3581.36	3785.54	4939.29	1955.27	1438.95	1481.04	0	3026.87	14841	11811.2	14116.8	7933.7	12153.1	7581.18	7678.88	4897.88	8795.49	5156.7	0	4715.44	6372	1529.07	0	0
TAA+Celastrol1	55062.9	3944.24	8106.27	60597.4	0	50345.2	25730.8	16300.6	15534.1	11153.8	2544.89	4450.46	3875.44	6186.7	3112.48	1357.21	402.906	1542.02	1547.39	11692	19670	2514.75	4231.87	3011.41	2231.03	923.01	1997.87	4639.75	1921.7	2668.35	0	0	0	8364.58	9796.03	8364.58	9425.15	11012.4	5120.16	7218.76	3572.36	8625.38	6509.79	3501.34	2470.11	5536.38	2298.44	3311.49	4987.97
TAA+Celastrol2	41651	3560.58	7000.9	59578.6	4574.51	47699.8	9940.42	12935.1	15950	8312.65	2579.34	5812.47	4078.58	4847.21	1531.56	2068.24	0	0	818.765	9698.49	13256.6	4409.6	3265.48	18924.8	2216.96	0	1913.71	4217.2	1145.98	0	0	2179.17	1121.06	15656.9	14213	15656.9	6975.44	8828.43	5613.59	9009.32	3656.51	7020.01	6092.28	0	2694.89	5321.1	1243.95	1513.36	1707.36
TAA+Celastrol3	0	28852.8	9893.83	54211.3	5102.34	59211.1	14381.3	16788.1	18406.2	10102.1	3042.7	5765.21	2903.73	6681.47	3707.44	1843.24	0	1250.31	0	12956.7	19330.3	1760.53	4749.64	4309.57	1530.07	1445.4	0	5876.86	514.299	1342.21	2106.17	817.796	1888.99	16043.2	9884.78	15843	7728.84	10029.8	7455.22	6854.45	4255.95	6706.37	6829.1	0	2621.92	5792.13	2525.8	1165.79	4432.09
TAA+Celastrol4	0	0	5774.96	59557.6	3970.46	39127.5	13475	12405.5	12773.7	5684	5539.92	5609.94	3658.84	6649.45	1908.01	0	0	2420.4	0	9573.49	18807	2825.12	3993.46	1629.39	1400.42	3848.47	1351.22	5028.34	0	482.912	1223.81	801.199	1559.97	16274.2	10801.9	16045.1	7646.51	12849.1	7613.4	8238.98	4652.44	8497.68	5000.65	0	2950.06	6223.44	2535.3	1205.24	2941
TAA+Celastrol5	42780.1	3259.51	7310.11	46387	8038.81	48424.1	56727.2	14195.4	14887.2	8005.11	2265.71	4789.09	3006.26	4563.62	1746.77	704.558	0	1152.74	0	9543.53	19978.3	4052.81	3144.54	4887.58	0	3553.47	2487.62	6359.32	0	874.391	1262.81	2482.45	2059.16	17444.2	18987.4	17177.1	8128.64	11615.8	5838.6	8447.81	4140.01	8157.31	5353.17	0	1712.51	4990.36	1818.21	1412.4	2348.14
TAA+Celastrol6	27898.8	7923.43	7617.21	56066.4	4337.22	48961.5	24050.9	14524.9	15510.2	8651.53	3194.51	5285.44	3504.57	5785.69	2401.25	1194.65	80.5812	1273.09	473.23	10692.8	18208.4	3112.56	3877	6552.56	1475.7	1954.07	1550.09	5224.29	716.396	1073.57	918.558	1256.12	1325.84	14756.6	12736.6	14617.3	7980.91	10867.1	6328.19	7953.87	4055.45	7801.35	5957	700.268	2489.9	5572.68	2084.34	1721.66	3283.31
[truncated: 2,752 more columns]

## Sheet: Fig s13j
Fig s13j
Serum untarget analysis (n=6)
Sample	Control						TAA						TAA+Celastrol
ꞷ-MCA	10	25	24	100	49.6667	19.6667	38434	11568	57052	30529	10835	9291	594	594	1793	1793	3660	1686.8
β-MCA	20	30	50	20	33.3333	33.3333	45543	25938	75408	52183	17350	17789	1598	1598	2612	2612	5658	2815.6
CA	398	883	542	500	641.667	607.667	274517	330071	404133	435325	165729	190404	19797	19797	50308	50308	92755	46593
UDCA/HDCA	100	20	24	26	23.3333	48	12489	3902	17616	15273	5098	5993	241	241	1434	1434	1578	985.6
DCA	4377	3217	3241	2903	3120.33	3611.67	26076	17541	29944	44535	21610	20792	8173	8173	17069	17069	13271	12751
Tβ/αMCA	902.836	829.727	740.539	511.261	693.842	824.367	82928	105338	108147	98017.2	57334.3	58756.8	23142.8	23142.8	77402	77402	65939.9	73581.3
TCA	1344.56	510.339	782.59	240.22	511.049	879.163	201420	252011	249533	240122	129783	138511	51652.8	194501	170732	123077	182617	144516
Acetylcarnitine	1205696	1177167	1133382	1039684	1.11674e+06	1.17208e+06	1349243	1658710	1954179	1265344	1501376	1803901	1254792	1427114	1226153	1340953	1326634	1.31513e+06
C6-carnitine	8008.39	7357.78	9790.31	6713.9	7954	8385.5	13780	21024	35704.5	18076.5	20318.8	23191.4	9197.15	9197.15	10266.2	10266.2	13829.7	10551.3
C8-carnitine	2032.7	1340.92	2987.36	1655.1	1994.46	2120.33	3064.23	4938.25	8831.65	5330.15	5406.82	6320.26	2623.69	2623.69	2239.92	2239.92	3824.21	2710.29
C10-carnitine	3141.42	2242.97	3607.8	2262.17	2704.31	2997.4	5734.07	7798.92	12622.5	6590.61	9834.73	8365.84	3050.84	3050.84	3156.18	3156.18	6283.2	3739.45
C12-carnitine	4937.68	3257.83	5581.89	2807.84	3882.52	4592.46	15475.4	20200.6	32458.2	18684.2	19142.8	25344.9	5866.19	5866.19	6773.68	6773.68	13025.3	7661.01
C13-carnitine	216.349	250.936	1093.78	255.181	533.3	520.356	8623.68	9246.72	11313.8	11781.4	6700.98	9850.11	647.465	647.465	1748.99	1748.99	5930.9	2144.76
C14-carnitine	14471	11868.2	18015.8	8952.04	12945.4	14785	33742.4	44345.7	65244.7	45187.8	52643.4	65323.9	25065.9	25065.9	23576.2	23576.2	36087.9	26674.4
C10-OH-carnitine	27	200	203.757	128	177.252	143.586	11	232.591	1456.03	663.625	936.219	1376.81	11	15	26	27	229.34	61.668
C12-OH-carnitine	14	15	257.918	22	98.3061	95.6394	2270.72	1614.19	2042.26	1017.14	1865.96	2605.86	242.215	242.215	16	26	712.678	247.821
C14-OH-carnitine	18	29	208.174	25	87.3915	85.0581	1414.23	2023.89	3451.18	1451.63	3041.41	3286.88	425.808	425.808	267.075	267.075	241.791	325.512
C16-OH-carnitine	1105.2	769.172	1074.24	251.824	698.413	982.872	1777.75	2078.6	3293.15	1874.13	4268.27	4081.52	1705.93	1705.93	1261.65	1261.65	2300.31	1647.09
C12:1-carnitine	2166.6	872.912	2780.06	750.826	1467.93	1939.85	6431.78	10338.5	18251	10351.4	9689.39	12403.5	2371.95	2371.95	1537.41	1537.41	6016.39	2767.02
C14:1-carnitine	14915.4	12188.7	17530.2	9568.93	13095.9	14878.1	33392.4	56561.5	82839.3	59459.8	56485.9	66076.2	25159.9	25159.9	21664.6	21664.6	41270.6	26983.9
C16:1-carnitine	14358.7	9833.67	21330.9	2565	11243.2	15174.4	30090.1	43961.6	65479	22462.9	36234.3	31286.1	16444.5	16444.5	4478.97	4478.97	27501.2	13869.6
C17:1-carnitine	324	335	764.87	421.89	507.253	474.623	948.882	1561.03	3056.67	2450.2	1229.67	1417.29	485.902	485.902	1027.19	1027.19	517.719	708.779
C12:1-OH-carnitine	671.796	195.218	222.844	463.086	293.716	363.286	4230.59	4734.45	6989.98	6890.87	5503.6	6966.28	796.089	796.089	2161.98	2161.98	3708.84	1925
C14:1-OH-carnitine	17	493.453	509.392	249.16	417.335	339.948	9321.93	7634.56	18521.4	12622.2	8286.33	10851.6	1547.33	1547.33	1370.34	1370.34	3078.92	1782.85
C16:1-OH-carnitine	17	18	207.23	19	81.41	80.7433	1511.05	2587.33	4283.57	2895.82	2672.7	3757.35	1465.73	1465.73	44	15	722.126	742.518
C18:1-OH-carnitine	1472.61	720.947	1889.26	220.797	943.669	1360.94	2528.31	4487.47	5925.12	3854.45	5220.59	4451.01	3367.84	3367.84	2393.61	2393.61	3326.17	2969.81
C16:2-carnitine	3582.45	2680.53	5061.86	2778.32	3506.9	3774.94	6764.71	13033.1	17022.5	14319.6	10301.4	15927.6	7581.67	7581.67	4968.79	4968.79	9398.58	6899.9
L-Arginine	244031	253485	218285	350134	273968	238600	194537	233995	192129	156499	200381	122244	325630	325630	329585	329585	284700	319026
L-Glutamic acid	16383.2	991.646	8529.33	11272.3	6931.1	8634.74	41960.6	56992.6	57945.2	37631.2	42304.3	41737	36062.6	36062.6	36557.7	36557.7	41399.1	37327.9
L-Tyrosine	471731	563462	387039	501179	483893	474077	1120038	1015968	750603	782253	941572	730707	415796	415796	623241	623241	778477	571310
L-Phenylalanine	753316	965730	678191	888357	844093	799079	1254152	1211745	1162662	1187631	1136400	1291726	970786	1181465	1146717	1076125	1164091	1.10784e+06
Citric acid	1078129	1177114	1127040	1010758	1.10497e+06	1.12743e+06	1619955	1489646	1875109	1364449	1940429	1336055	942875	1174816	993522	1058845	1084169	1.05085e+06
Uric acid	133367	193017	106505	140677	146733	144296	229773	205070	241494	173767	220984	177692	163818	187664	165347	175741	176505	173815
Ethylbenzylsulfate	23	265	265	134	221.333	184.333	125324	72600	19534	177001	117549	60096	10757	36577	967	23667	18772	18148
Phenol sulphate	68824	45695	28176	8910	27593.7	47565	235630	212585	208929	145624	175370	188627	93082	120500	48665	106791	84583	90724.2
Malic acid	156857	210549	152294	142920	168588	173233	406940	315246	495524	268866	326573	296287	181433	184485	204193	182959	194339	189482
Hydroxybutyrate	46358	48432	54539	42746	48572.3	49776.3	91724	88411	93292	94243	79810	74686	66459	62369	74917	64414	68643	67360.4
Hippurate	16373	28683	16373	19836	21630.7	20476.3	71772	72433	50364	44544	42964	70289	8665	45642	21806	27153	33724	27398
Indolelactate	11947	23725	12111	12091	15975.7	15927.7	40310	29896	45917	39987	46149	40556	10890	21590	17442	16240	19516	17135.6
Indoxylsulfuric acid	152576	191499	150464	130951	157638	164846	439722	481251	481515	236174	347485	486314	160859	338554	200877	249707	269716	243943
Phenylacetlyglycine	17422	15493	9635	8253	11127	14183.3	29808	19429	29631	20239	25058	20764	18463	11822	9860	15142	10841	13225.6
Hydroxyindole	2751.68	2660.88	2735.47	1243.82	2213.39	2716.01	8014.48	8854.75	8887.5	5500.06	6373.15	6523.41	2550.75	6234.67	2200.93	4392.71	4217.8	3919.37
Tetradecanedioic acid	1223	2067	1425	2078	1856.67	1571.67	5913	4007	6885	7379	4509	4320	1168	1168	3642	3642	3855	3713
TCDCA	1457	1056	678	25	586.333	1256.5	65790	165442	105145	98452	64050	74325	44461	45461	50724	40724	57232	49560
TDCA	3783	2443	3244	271	1986	3113	12059	20174	12781	14479	12816	11675	9216	9216	9553	10553	10780	10295.3

## Sheet: Fig s13k
Fig s13k
Hepatic bile acid-related gene (n=6)
	Control						TAA						TAA+Celastrol
Fxr	1.10187	0.779136	0.682996	0.812224	1.24829	1.37549	0.66894	0.64169	0.707081	0.632856	0.697347	0.697347	1.00692	0.882671	0.87052	0.823561	0.82929	0.840867
Shp	0.625386	0.522252	1.45682	1.06645	1.22503	1.10406	0.193824	0.182102	0.351798	0.43916	0.304142	0.276015	0.842542	0.393059	0.642968	0.813841	0.56755	0.64744
Cyp7a1	1.20621	0.829594	1.14908	1.14114	0.889136	0.784843	0.889136	0.952953	1.35705	1.38557	1.43443	1.2146	0.186918	0.167297	0.554968	0.381691	0.269896	0.460246
Cyp8b1	0.532666	0.540102	1.0009	1.06533	1.40571	1.45528	0.031063	0.028982	0.085454	0.093512	0.071859	0.072861	0.21935	0.12339	0.122538	0.12686	0.156182	0.14982
Ntcp	0.802894	0.764868	1.09679	0.909587	1.23395	1.19192	0.192547	0.144916	0.167622	0.133349	0.172334	0.184703	0.199337	0.187281	0.177179	0.18216	0.212168	0.216626
Oatp1	0.871474	0.807497	0.934022	0.824464	1.23245	1.33009	0.00446	0.006809	0.000673	0.000746	0.003155	0.002923	0.023709	0.030009	0.032839	0.03544	0.004984	0.051887
Oatp4	0.84527	0.730767	0.86303	0.822156	1.42157	1.31721	0.309387	0.327028	0.30302	0.340915	0.286675	0.273097	0.425575	0.468943	0.495681	0.64505	0.64505	0.397075
Ostb	0.412977	0.330824	0.556377	0.501435	2.16465	2.03374	5.04248	4.42027	5.07756	5.95513	6.38255	5.29318	1.06743	3.92892	4.64003	4.42027	3.10401	5.51796
Mrp3	0.660435	0.454228	0.727737	0.707837	1.7189	1.73086	0.994117	1.27588	0.994117	1.23242	1.21545	1.34862	1.00799	1.12622	1.03633	1.17405	1.14194	1.36745
Mrp4	1.30862	1.17939	0.822476	0.951348	0.991749	0.746413	15.4341	16.4276	17.2443	17.7291	12.5364	12.7114	7.30076	8.04474	7.93399	9.05081	6.18188	8.80331
Bsep	0.604196	0.604196	1.27729	1.05197	1.29512	1.16723	0.276067	0.242002	0.308446	0.33753	0.23867	0.29588	0.349433	0.203498	0.268518	0.34702	0.221149	0.326032
Mrp2	0.744892	0.781925	1.19342	1.10581	1.10581	1.06814	1.69949	1.44905	1.9522	1.69949	1.619	1.39002	1.01052	0.849746	1.82147	1.74727	1.39002	0.996611

## Sheet: Fig s13l
Ileum protein level (n=3)
	Control			TAA			TAA+Celastrol
FXR	39584.3	40788	40277.9	57527.3	55284.9	62752.9	36485.3	31257.2	34102.7
SHP	33985.3	41946.8	38110	46754.9	47856.7	52058.2	38058.6	33494.4	33288.4
OSTβ	12453	18863	12072.4	19467.6	18899	19184.9	16357.1	14426.3	13859
GAPDH	16554.1	19080.3	17751.6	19349.5	19912.4	20350.6	21188.8	20754.4	23572.4
