# Supplementary material for: Parabacteroides distasonis ameliorates hepatic fibrosis potentially via modulating intestinal bile acid metabolism and hepatocyte pyroptosis in male mice
Source: Nat Commun. 2023 Apr 1;14:1829. doi: 10.1038/s41467-023-37459-z (PMC10067939; doi:10.1038/s41467-023-37459-z)
Supplement: Supplementary file 3 — Source Data [file 41467_2023_37459_MOESM3_ESM.zip › Source Data_1/Fig s14.xlsx]

## Sheet: Fig s14a
Fig s14a
Pathway analysis
Pathway	Number of compound
Nitrogen metabolism	1
D-Glutamine and D-glutamate metabolism	1
Taurine and hypotaurine metabolism	1
Ubiquinone and other terpenoid-quinone biosynthesis	1
Butanoate metabolism	1
Histidine metabolism	1
Citrate cycle (TCA cycle)	1
Propanoate metabolism	1
Glutathione metabolism	1
Porphyrin and chlorophyll metabolism	1
Tyrosine metabolism	1
Purine metabolism	1
Arginine biosynthesis	2
Alanine, aspartate and glutamate metabolism	2
Glyoxylate and dicarboxylate metabolism	2
Arginine and proline metabolism	2
Phenylalanine, tyrosine and tryptophan biosynthesis	2
Phenylalanine metabolism	3
Aminoacyl-tRNA biosynthesis	4
Primary bile acid biosynthesis	9
Fatty acid β-oxidation	20

## Sheet: Fig s14c
Fig s14c
TCDCA level (n=6)
Control	TAA	TAA+P.d.	Control	TAA	TAA+Celastrol	Control	TAA	TAA+Antibiotic
1.06633	12.3994	8.88009	1.72807	78.0298	52.7327	1	18.0868	128.078
1.12604	7.88095	7.88721	1.25246	196.221	53.9188	1	14.9712	134.439
0.80518	13.0297	6.18573	0.804138	124.707	60.1609	1	43.4579	146.204
1.27538	6.92115	6.11735	0.029651	116.768	48.3005	1	18.1745	122.191
0.855162	15.6405	5.09561	0.695417	75.9661	67.8797	1	16.1039	140.453
0.871896	7.56373	3.24513	1.49026	88.1527	58.7803	1	13.1491	132.678

## Sheet: Fig s14d
Fig s14d
Species Desulfovibrio C21 c20	β-MCA	AST
Species Parabacteroides distasonis	β-MCA	AST
Genus Desulfovibrio	ω-MCA	AST
Genus Desulfovibrio	β-MCA	AST
Genus Desulfovibrio	CA	AST
Genus Desulfovibrio	UDCA/HDCA	AST
Genus Oscillospira	DCA	AST
Species Desulfovibrio C21 c20	Tβ/αMCA	AST
Genus Oscillospira	TCA	AST
Species Parabacteroides distasonis	TDCA	AST
Genus Lactobacillus	ω-MCA	ALT
Genus Lactobacillus	β-MCA	ALT
Genus Oscillospira	CA	ALT
Genus Lactobacillus	UDCA/HDCA	ALT
Genus Parabacteroides	DCA	ALT
Genus Parabacteroides	Tβ/αMCA	ALT
Genus Oscillospira	TCA	ALT
Species Parabacteroides distasonis	TCDCA	ALT
Species Parabacteroides distasonis	TDCA	ALT
Genus Parabacteroides	CA	Col1a1
Species Desulfovibrio C21 c20	DCA	Col1a1
Genus Oscillospira	Tβ/αMCA	Col1a1
Genus Oscillospira	TCA	Col1a1
Species Parabacteroides distasonis	TCDCA	Col1a1
Species Parabacteroides distasonis	TDCA	Col1a1
Genus Oscillospira	ω-MCA	Timp1
Genus Oscillospira	β-MCA	Timp1
Species Desulfovibrio C21 c20	CA	Timp1
Genus Oscillospira	UDCA/HDCA	Timp1
Species Parabacteroides distasonis	DCA	Timp1
Species Parabacteroides distasonis	Tβ/αMCA	Timp1
Genus Oscillospira	TCA	Timp1
Genus Oscillospira	TCDCA	Timp1
Genus Oscillospira	TDCA	Timp1
Genus Oscillospira	ω-MCA	Acta2
Genus Parabacteroides	β-MCA	Acta2
Species Desulfovibrio C21 c20	CA	Acta2
Genus Parabacteroides	UDCA/HDCA	Acta2
Species Parabacteroides distasonis	DCA	Acta2
Species Parabacteroides distasonis	Tβ/αMCA	Acta2
Species Desulfovibrio C21 c20	TCA	Acta2
Genus Parabacteroides	TCDCA	Acta2
Genus Parabacteroides	TDCA	Acta2
Species Parabacteroides distasonis	CA	Tgfb
Species Parabacteroides distasonis	DCA	Tgfb
Species Parabacteroides distasonis	Tβ/αMCA	Tgfb
Species Desulfovibrio C21 c20	TCA	Tgfb
Species Desulfovibrio C21 c20	TCDCA	Tgfb
Species Desulfovibrio C21 c20	TDCA	Tgfb
Species Desulfovibrio C21 c20	UDCA/HDCA	Acta2
Species Parabacteroides distasonis	UDCA/HDCA	Acta2

## Sheet: Fig s14e
Fig s14e
Hepatic untarget analysis (n=6)
ID	Control						TAA						TAA+Celastrol
C10-carnitine	12803	18860	23190	9444	16074	16236	42822	47933	78015	60108	99839	13515	19763	19763	20560	20560	40142	24157.6
C12-carnitine	35569	23221	40567	19298	29664	29843	66430	79284	125307	142224	158257	41823	32616	32616	40131	40131	78357	44770.2
C13-carnitine	7520	5846	7998	7483	7212	7564.33	21429	25120	28925	43804	21041	20722	9680	9680	12209	12209	19059	12567.4
C14-carnitine	123663	69916	139294	57990	97716	98333.3	201344	230720	337831	476820	537509	170848	106448	106448	107996	107996	225259	130829
C15-carnitine	11471	6452	11176	8146	9311	9544.33	28920	36126	41759	55446	30567	23370	11228	11228	12222	12222	18602	13100.4
C16-carnitine	402804	208786	408736	223618	310986	314447	684776	814876	878996	1765738	1548154	823835	533244	533244	465427	465427	627483	524965
C17-carnitine	6970	4927	8103	6965	6741	7269.67	25410	34761	29814	51760	34717	24441	8236	8236	7609	7609	13197	8977.4
C18-carnitine	50658	52127	75255	61580	59905	65580	198710	253991	225645	433521	493102	272075	151630	151630	110201	110201	179390	140610
C19-carnitine	624	10	10	261	221	164	497	2700	812	1508	3422	1787	10	10	254	254	10	107.6
C12-OH-carnitine	3703	1666	3621	1731	2680	2677.33	4495	12291	15952	20936	27197	8927	3239	3239	3997	3997	4401	3774.6
C14-OH-carnitine	3567	2465	6677	2862	3893	4477.33	7686	14994	24706	32650	48797	15041	4352	4352	5558	5558	6132	5190.4
C16-OH-carnitine	14592	7302	13567	7977	10859	10801	17869	33337	45364	73261	115664	37846	12084	12084	12998	12998	16344	13301.6
C18-OH-carnitine	7341	3666	6803	5019	5707	5843	12292	21281	24332	43058	62501	26660	9465	9465	7579	7579	8614	8540.4
C12:1-carnitine	13532	8205	13935	7350	10756	10680.3	24175	28961	45226	45526	46846	17796	13947	13947	13951	13951	12203	13599.8
C14:1-carnitine	79471	42103	76994	51949	62629	63857.3	97071	157685	190944	249337	234102	89424	91338	91338	86153	86153	92431	89482.6
C16:1-carnitine	193726	132537	259606	99553	171355	176838	266799	295995	404374	556167	603663	180390	187151	187151	188326	188326	185322	187255
C17:1-carnitine	11672	6701	11197	6541	9028	8922	29642	42004	39421	49804	31033	26551	14006	14006	14112	14112	18753	14997.8
C19:1-carnitine	1236	10	1138	1269	911	1106	11061	16127	11488	19371	13695	9110	2123	2123	2023	2023	3070	2272.4
C14:1-OH-carnitine	8006	3155	6857	4552	5643	5684	18361	28552	41121	57426	44884	21952	8304	8304	11754	11754	13862	10795.6
C16:1-OH-carnitine	11592	11773	18296	12564	13556	14805.3	17258	33712	40489	58872	75068	29625	13130	13130	17611	17611	17086	15713.6
ω-MCA	0.2016	0.201552	0.1673	0.16728	0.092208	0.142263	8.56229	13.5195	6.58512	2.24726	2.80378	6.74342	1.1881	1.1881	0.584256	0.584256	0.584256	0.825792
β-MCA	0.937584	0.93432	0.661776	1.35048	1.15056	1.05427	36.5984	59.2783	32.1112	7.4305	14.0401	29.8917	4.59979	4.59979	4.3909	4.3909	4.51819	4.49991
CA	0.633542	1.25672	0.040637	0.304123	0.762715	0.369158	3.36829	6.68402	6.59907	2.11736	2.14494	4.18273	2.23723	2.26807	1.50487	1.50487	1.51507	1.80602
DCA	0.040008	0.039866	0.016652	0.059905	0.039796	0.0387843	0.0800856	0.0822024	0.211609	0.284145	0.125667	0.147541	0.02	0.0208152	0.01	0.0180634	0.015876	0.0169509
Tβ/αMCA	319.493	450.508	124.825	274.564	292.347	230.579	800.423	1123.76	1091.73	1100.51	795.298	838.142	719.865	634.017	587.619	590.53	675.476	641.501
TCA	44.2794	57.9106	21.1094	18.2565	35.389	24.9183	37.7935	70.3805	80.9772	67.4597	63.5268	55.7875	10.5653	8.49153	10.1301	18.461	18	13.1296
TCDCA	401923	442229	225328	312230	345428	294329	839852	892130	757125	405354	992527	777398	579413	215168	256857	256857	402074	342074
LPC14:0	22303	29760	29917	22312	26073	26100.7	41005	40842	42320	40159	41252	41013	22797	22797	35510	35510	34871	30297
LPC18:1	2056184	2038342	2294072	1676439	2016259	1995590	2908940	2710824	2718168	2944494	2613037	2937414	1977376	1977376	2701050	2701050	2381961	2.34776e+06
LPC20:2	44524	44290	52605	48121	47385	49370.3	71457	65117	61133	70947	69884	64151	43920	43920	48816	48816	45823	46259
LPC22:5	133271	104087	149406	115390	125538	130111	239365	221703	221311	285730	202063	203654	170644	170644	127078	127078	153425	149774
L-Glutamic acid	862893	636031	857705	971547	832044	887099	2197654	2185198	1951680	2181373	1302800	1679525	1461599	1461599	1466726	1466726	1390070	1449344
L-Phenylalanine	814558	959637	878444	744180	849205	823943	798324	800890	700182	749117	781695	677097	851769	851769	839695	839695	736773	823940
Serine	6525	7207	6057	7326	6779	6720.67	3906	5617	4579	3836	3792	3371	4429	4429	6215	6215	6377	5533
Threonine	88020	80951	65539	86543	80264	77448.7	42867	52536	49495	46219	39865	49006	58846	58846	62695	62695	54248	59466
Pimelic acid	4654	5337	6028	6552	5643	6074.33	4615	4881	4601	3423	3885	4281	11600	11600	10413	10413	6435	10092.2
Azelaic acid	31099	34250	35606	33141	33524	34090.3	34791	22935	25366	21722	24303	29823	44426	44426	55671	55671	30681	46175
Tetradecanedioic acid	2683	3686	5974	2843	3797	4204.67	5570	6659	4956	6187	6035	6081	4940	4940	3611	3611	4971	4414.6
		MCA

## Sheet: Fig s14f
Fig s14f
CDCA level in feces after celastrol treatment (n=5)
Days	Control					Celastrol
1	241.752	671.7	852.098	425.947	98.8647	1355.4	1867.18	1865.1	964.356	865.259
3	348.654	605.737	529.56	475.363	361.12	1324.17	2200.09	941.305	1408.64	1127.38
5	118.88	470.491	835.794	505.063	662.266	521.819	2007.17	85.3394	1968.77	2045.57
7	200.483	2204.41	608.493	249.821	1419.93	162.571	790.119	495.89	1833.85	455.588
9	252.992	398.588	723.173	160.309	401.496	109.394	371.003	633.423	509.595	339.627
11	124.676	397.342	557.654	196.524	474.716	684.539	746.269	272.679	1342.96	843.402
13	749.167	1247.45	789.007	192.264	301.405	1507.13	939.379	236.87	1031.3	991.026
TCDCA level in feces after celastrol treatment (n=5)
Days	Control					Celastrol
1	0.637078	0.985357	0.877315	0.758148	0.920185	0.29522	1.20616	1.30129	4.95131	1.05849
3	4.62793	0.737929	0.411739	0.696697	1.7193	1.12978	0.279444	0.909381	5.87703	3.23775
5	3.38621	0.737217	2.80501	1.38938	0.322752	4.27131	1.20415	0.921753	1.45496	0.953353
7	3.15328	0.182751	0.857851	3.26438	0.594446	1.28535	5.14474	2.0462	0.442015	1.31275
9	0.760119	1.29749	1.47658	1.76583	1.67995	0.365303	1.41096	2.33446	0.393007	0.541044
11	1.35188	1.15767	0.816338	1.3687	1.18314	0.74661	0.2189	0.861328	1.21256	1.02216
13	1.03666	2.14812	0.619837	1.32321	2.79841	0.424501	0.627333	1.11164	0.597414	0.545944

## Sheet: Fig s14g
Fig s14g
BSH activity (n=6)
Control	Celastrol
0.176074	0.588006
0.146512	0.61573
0.22086	0.251329
0.297367	0.949252
0.266311	0.293277
0.1245	0.2536
Cecum CDCA/TCDCA (n=5)
Control	Celastrol
0.706992	0.645066
0.685209	2.25025
2.48198	0.371589
0.197285	2.72041
0.928537	1.17969
