# Supplementary material for: Parabacteroides distasonis ameliorates hepatic fibrosis potentially via modulating intestinal bile acid metabolism and hepatocyte pyroptosis in male mice
Source: Nat Commun. 2023 Apr 1;14:1829. doi: 10.1038/s41467-023-37459-z (PMC10067939; doi:10.1038/s41467-023-37459-z)
Supplement: Supplementary file 3 — Source Data [file 41467_2023_37459_MOESM3_ESM.zip › Source Data_1/Fig s15.xlsx]

## Sheet: Fig s15a
Fig s15a
Serum bile acid (n=5)
	Control					Celastrol
ωMCA	33.144	0	0	13.189	119.387	0	0	4.1366	0	8.27926
βMCA	95.0312	0	0	28.2178	351.907	0	2.43286	0	0	11.7797
CA	148.382	0	0	29.2735	564.256	0.58088	5.76107	7.24605	0	6.91914
UDCA/HDCA	26.8105	0	0	56.5381	50.7039	3.62658	4.44512	8.7628	3.17966	28.5221
DCA	29.8645	1.51119	2.94969	41.6747	73.3225	4.23445	3.65521	6.23103	1.28954	19.7047
Tβ/αMCA	542.32	561.668	13.3361	996.391	1153.06	21.75	14.6884	23.522	2.86166	30.2914
TCA	161.138	135.43	26.2724	321.604	318.837	5.97126	3.70478	6.11266	0.472674	3.50471
GCA	0.98464	1.37045	1.25159	1.61271	2.32585	0	0	0	0	0
TH/UDCA	7.26172	0.203343	0.220032	15.0924	13.5311	0.424299	0.491711	0.311458	0	1.2259
TCDCA	6.95564	0.176028	0.105662	8.9243	18.6166	1.1198	0.480421	0.150449	0	0.834101
TDCA	5.5307	0.237927	0.05011	12.8841	8.95071	0.404269	0.246039	0.651028	0.090945	1.25276
Hepatic bile acid (n=5)
	Control					Celastrol
ωMCA	0.199589	0	0	0.209274	2.33667	1.25196	0.364575	1.90695	0	5.32407
βMCA	0.221019	0.470866	2.17184	2.57424	7.74725	2.1256	0.940968	2.46472	0	10.6859
CA	0.229345	0.132395	0.04112	0.090074	3.06472	0.138884	0.873526	0.52665	0.018775	2.0108
UDCA/HDCA	0	0	0	0.338697	0	0.493515	0	0.22023	0	0
DCA	0.081912	0.016037	0.149	0.035412	0.0425	0.179906	0.047106	0.086879	0.020346	0.469678
Tβ/αMCA	89.8331	114.947	231.152	196.74	336.041	154.622	28.9361	65.1824	12.1556	60.8343
TCA	34.4724	30.697	37.3109	58.9548	77.0544	27.2196	33.5227	23.0924	7.67155	10.361
GCA	0	0.096096	0.040058	0.343373	0.218687	0.048507	0.032883	0.081097	0	0
THDCA/TUDCA	1.32121	4.11519	5.10511	4.76014	5.73376	2.55931	2.38714	1.83754	1.46631	3.00685
TCDCA	0.335868	2.43094	2.16383	2.4852	3.60566	5.18293	2.11425	0.974799	0.913014	2.68204
TDCA	1.8448	2.16578	3.53562	2.81987	3.20571	2.79157	1.37637	0.661574	0.976025	1.47848
TLCA	0.018595	0.015396	0.016422	0.105717	0.221814	0.031471	0.025372	0.020602	0.008689	0.226622
Duodenum bile acid (n=5)
	Control					Celastrol
ωMCA	2.81264	0	0.404594	0.071	1.63518	0.486365	0.084074	8.56303	1.27674	13.204
βMCA	9.66976	1.63936	1.37866	1.41304	9.34654	0.480768	0	4.00109	1.08065	24.6969
CA	53.2228	3.383	0.595021	7.4517	37.5647	10.8397	3.84273	31.0226	3.31404	17.8046
DCA	0.843843	0.226666	0.022438	0.829546	0.085325	5.19162	0.356666	5.47084	0.24358	11.3962
Tβ/αMCA	225.538	256.827	163.155	47.2087	140.542	168.991	190.215	427.465	732.649	390.036
TCA	36.1008	35.8116	16.5298	12.4026	40.5776	96.1233	55.5815	99.2644	181.777	96.3218
GCA	1.07702	1.07341	0.247835	0.400279	0.90217	0.170243	0.199782	0.650172	0.478863	0.211555
THDCA/TUDCA	3.28758	2.75935	0.591168	1.10211	1.41627	3.24693	3.11274	5.0871	28.5877	5.22835
TCDCA	2.18513	1.64196	2.06947	0.454957	1.54016	1.45673	1.28366	2.15596	11.626	6.32519
TDCA	5.88106	0.614275	0.424766	0.626917	1.8554	1.59201	0.903358	2.52589	14.0662	7.02269
Jejunum bile acid (n=5)
	Control					Celastrol
βMCA	0	1.26822	0.183595	1.9113	70.8184	12.7599	1.77747	64.4119	12.1325	21.2234
CA	4.36173	7.50101	1.21524	13.7486	221.035	72.1062	11.8862	161.414	73.075	65.7753
DCA	0	0.437053	0.049777	1.29281	4.26534	1.5238	0.380779	21.7381	10.234	13.532
Tβ/αMCA	87.5112	1469.34	3027.75	1359.77	968.957	4423.79	3230.34	1189.64	1134.11	2354.34
TCA	13.5936	373.443	728.472	407.856	301.776	1339	902.25	219.193	201.235	223.234
GCA	0.047861	1.42588	1.79716	2.43407	1.98761	2.60198	0.803018	0.66381	1.443	2.742
THDCA/TUDCA	1.10755	21.9176	33.3246	21.399	13.7538	86.2559	78.5634	25.6724	53.962	62.262
TCDCA	0.308617	14.1518	26.6472	10.2903	8.23901	20.5842	26.4642	8.89953	20.353	15.321
TDCA	0.628579	11.3688	11.7964	11.4394	6.40042	39.175	39.8934	17.5233	23.4455	34.7212
Ileum bile acid (n=5)
	Control					Celastrol
ωMCA	0	0.872304	0	0.829056	51.1371	0.809472	0	43.0114	0	15.105
βMCA	0	5.17181	0	6.70752	108.297	6.39091	1.3105	39.7147	0	30.254
CA	7.03751	46.1865	0.553574	41.884	227.502	12.8477	9.47409	200.796	3.47853	83.0531
DCA	0.032387	0.450949	0.065339	1.35814	4.57172	0.575558	0.2948	3.1088	0.08065	7.54096
Tβ/αMCA	121.468	684.416	613.288	668.221	529.937	1336.5	867.069	1296.71	795.902	1045.32
TCA	18.8422	99.0098	100.031	95.2603	126.776	203.901	139.555	291.678	222.203	204.417
GCA	0.046202	5.50495	0.729473	7.35171	0.988218	0.359017	0.074828	1.06137	0	0.72886
THDCA/TUDCA	1.47479	14.1819	1.12227	1.42397	6.57239	17.4737	19.1469	19.1549	23.5345	24.3164
TCDCA	0.57403	2.17991	0.348801	2.64578	3.29993	10.0545	11.3096	10.1378	10.6223	9.19382
TDCA	1.01574	64.5042	5.76218	43.2016	2.95052	10.2557	1.59829	7.02442	2.568	20.0553
Cecum bile acid (n=5)
	Control					Celastrol
ωMCA	7.56236	48.4648	130.635	341.316	270.163	417.934	200.454	690.544	635.74	468.875
βMCA	138.534	62.7571	100.379	190.916	193.683	301.532	125.541	300.653	195.018	329.777
CA	1.81612	16.3352	17.8409	9.8054	31.8398	101.064	56.6931	79.9105	66.4019	19.8174
UDCA/HDCA	62.812	77.8628	94.7614	442.103	379.556	394.243	147.049	764.351	624.357	821.296
CDCA	42.1524	73.0814	93.4028	360.019	242.521	360.452	208.237	1060.86	856.404	773.739
DCA	27.0699	72.0369	95.8755	165.799	198.137	179.201	179.009	425.7	348.344	342.99
LCA	8.6024	69.1726	14.3104	34.6489	56.7177	76.6783	542.233	212.159	729.551	18.3887
Tβ/αMCA	1.96349	5.97121	4.51419	6.52029	8.65267	149.792	82.9708	36.6033	143.964	8.34643
TCA	0.168322	1.35349	0.280009	0.67797	1.10979	1.50035	10.6098	4.15128	14.275	0.359809
THDCA/TUDCA	0.473813	0.508343	0.156551	0.160971	0.19519	2.33457	1.98753	1.652	5.90344	0.415167
TCDCA	0.029761	0.189388	0.138332	0.219557	0.124582	1.01734	0.611758	0.196942	0.847221	0.203785
TDCA	0.019741	0.19257	0.088573	0.097335	0.243565	1.93236	1.21206	0.830978	1.97858	0.469805

## Sheet: Fig s15b
Fig s15b
Body weight (n=5)
Days	Control					Celastrol
1	19.6	20.1	20	18.8	18.1	19.34	19.04	20.84	19.54	17.84
2	19.6	20	19.8	19.6	18.2	19.3	19	20.7	19.4	17.5

## Sheet: Fig s15c
Fig s15c
Enzyme activity (n=5)
	Control					Celastrol
AST	24.01	34.3	30.87	34.3	44.59	24.01	30.87	34.3	17.15	17.15
ALT	13.72	34.3	27.44	24.01	30.87	10.29	24.01	24.01	10.29	20.58
ALP	17.2973	20.1802	46.1261	37.4775	60.5405	31.7117	28.8288	28.8288	23.0631	28.8288

## Sheet: Fig s15d
Fig s15d
Hepatic FXR-related gene (n=5)
	Control					Celastrol
Fxr	0.497664	1.31509	1.03789	1.25155	0.897808	1.27712	1.49101	1.02851	1.36806	1.27596
Shp	0.718034	0.704525	1.08509	1.32199	1.17036	0.995081	1.9462	1.9059	1.50361	1.3291
Cyp7a1	1.77658	2.15969	0.380792	0.449425	0.233508	1.85536	1.38082	0.981001	2.57793	2.39695
Cyp8b1	1.53602	1.34584	0.707958	0.891328	0.518853	0.661788	0.991894	0.58156	0.687253	0.715613
Ntcp	1.03823	0.948369	0.824367	1.0358	1.15324	1.22791	1.18365	1.00142	1.12611	0.96408
Oatp1	0.503548	0.461758	0.88334	1.10064	2.05071	1.32003	2.20982	1.77901	1.94762	1.61406
Ostb	0.291507	0.280798	1.59284	1.95423	0.880626	0.391368	0.292315	0.249931	0.250104	0.210895
Bsep	0.71628	0.742054	0.786541	0.991438	1.76369	1.17903	1.33755	1.02854	1.22995	1.11003
Ileum FXR-related gene (n=5)
	Control					Celastrol
Fxr	0.57447	1.50974	0.788566	0.544613	1.58261	0.706276	0.789659	1.22884	0.612721	1.01812
Fgf15	1.04023	1.08976	1.03836	1.05286	0.778792	0.477082	0.818645	1.23826	0.601364	2.56233
Ibabp	1.352	1.02278	0.732598	1.36518	0.527445	0.711577	0.832829	0.789544	0.588083	1.44163
Shp	1.13091	0.822729	1.20063	1.28067	0.565065	0.767633	0.646395	0.97029	0.580147	0.242911
Osta	1.27905	0.8718	1.27403	0.858606	0.716515	0.644418	0.715522	0.662535	0.80724	1.17595

## Sheet: Fig s15e
Fig s15e
Serum bile acid (n=5)
	Control					Celastrol
ω-MCA	0	0	0	0	0	172.136	0	0	0	0
β-MCA	0	239.406	0	424.435	184.815	391.369	0	175.262	181.142	180.563
CA	17.8593	166.336	0	176.167	79.8828	416.037	324.069	414.924	455.98	132.473
UDCA/HDCA	0	0	0	0	0	0	0	0	0	0
CDCA	0	0	0	0	0	0	0	0	0	0
DCA	234.561	244.317	303.637	391.575	124.962	196.853	0	0	114.729	244.055
LCA	0	0	0	0	0	0	0	0	0	0
Tβ/αMCA	235.898	167.787	1504.03	882.547	1869.18	909.161	157.48	578.92	2102.25	342.464
TCA	15.0378	13.1705	264.76	80.2503	158.597	87.7446	2.8772	43.1049	242.8	21.4057
THDCA/TUDCA	2.23552	2.2954	9.27877	2.3952	2.91416	0	0	0	0	0
TCDCA	0	0	0	0	0	0	0	0	0	0
TDCA	69.4758	21.0179	69.5523	40.9759	0	13.8943	0	0	10.6926	2.44725
TLCA	0	0	0	0	0	0	0	0	0	0
Hepatic bile acid (n=5)
	Control					Celastrol
ω-MCA	0.616234	0.424321	1.34781	2.21307	1.63542	0.4395	0	0.85331	0.167874	0.171402
β-MCA	7.60354	6.93599	6.59273	8.35597	6.5342	2.98359	2.41012	3.89074	0.893869	1.29537
CA	0.34653	0.210631	0.252135	0.440702	0.453703	0.134784	0.489555	0.274167	0.121014	0.25488
UDCA/HDCA	0	0	0	0	0	0	0	0	0	0
CDCA	0	0	0	0	0	0	0	0	0	0
DCA	0	0	0	0	0	0	0	0	0	0
LCA	0	0	0	0	0	0	0	0	0	0
Tβ/αMCA	156.315	136.38	298.471	293.09	135.127	72.2913	131.592	72.2913	114.708	97.7207
TCA	19.3499	15.5779	47.8389	30.4387	14.8145	8.94662	13.4594	9.23475	19.0017	12.6606
THDCA/TUDCA	3.39379	2.8567	10.7957	6.77824	2.4451	2.45297	1.8291	2.30389	3.95834	4.09868
TCDCA	0	0	0	0	0	0	0	0	0	0
TDCA	3.60153	3.62214	8.9564	4.17319	3.24523	2.25306	1.23247	3.53577	5.0701	6.33761
TLCA	0	0	0	0	0	0	0	0	0	0
Duodenum bile acid (n=5)
	Control					Celastrol
ω-MCA	0	7.07554	12.8071	0.793152	9.94133	12.8797	70.2707	121.675	94.4177	19.921
β-MCA	0	31.4796	8.91072	1.36435	20.1952	10.457	136.633	260.861	97.8604	47.9506
CA	0.859574	27.636	6.72041	2.3611	17.1782	15.9649	258.091	492.764	244.312	180.368
UDCA/HDCA	0	0	31.9809	0	15.9905	3.29123	27.1578	79.6027	44.1235	16.2241
CDCA	0	0	0	0	0	0	0	0	0	0
DCA	0.125597	0.599901	3.83077	0.208152	2.21534	0.425053	1.3321	9.58798	6.67865	5.07898
LCA	0	0	0	0	0	0	0	0	0	0
Tβ/αMCA	33.0385	360.377	91.5878	37.4627	225.982	72.6035	1606.44	2352.36	994.723	1005.16
TCA	4.05506	41.7206	13.0607	4.87012	27.3906	6.92312	84.7667	107.564	69.5708	96.5635
THDCA/TUDCA	0.0676045	0.590876	0.28958	0.096327	0.440228	0.185388	0.561854	1.40682	1.40952	2.21093
TCDCA	0.467164	3.42294	1.91923	0.612972	2.67109	1.10087	7.63296	15.5425	8.45613	15.2264
TDCA	0.397813	2.82259	1.19466	0.44019	2.00862	0.553812	2.96813	5.63259	4.78079	6.93075
TLCA	0	0	0	0	0	0	0	0	0	0
Jejunum bile acid (n=5)
	Control					Celastrol
ω-MCA	0	0	24.5485	2.62181	2.92454	0	2.31744	0	0	0.77248
β-MCA	0.37128	0	81.4686	5.61734	9.44112	3.70627	4.56552	5.77483	0	3.44678
CA	2.16069	2.28398	92.4073	6.74946	17.434	29.4351	9.99992	54.7388	2.53474	22.4245
UDCA/HDCA	0	0	27.3553	0.351232	0.675808	0	0	0	0	0
CDCA	0	0	0	0	0	0	0	0	0	0
DCA	0.100266	1.14406	3.052	0.176118	2.38034	0.142037	0.368817	1.10758	0.278006	0.584801
LCA	0	0	0	0	0	0	0	0	0	0
Tβ/αMCA	274.981	16.0413	751.834	129.502	64.2419	6464.16	1466.93	2795.44	2554.28	2272.22
TCA	52.1548	2.48181	61.7083	15.5296	8.78495	948.456	195.89	546.694	401.315	381.299
THDCA/TUDCA	0.730476	0	1.07319	0.231616	0.08982	5.22381	2.47582	8.47412	8.18256	6.3775
TCDCA	5.42002	0.281037	9.13591	1.80241	0.666943	96.8161	21.204	56.7289	58.1588	45.3639
TDCA	3.885	0.255789	5.14378	1.24173	0.717761	53.2772	17.2523	40.5285	56.2866	38.0224
TLCA	0	0	0	0	0	0	0	0	0	0
Ileum bile acid (n=5)
	Control					Celastrol
ω-MCA	0.177072	0	0	1.77806	2.10446	5.47373	1.60752	6.30034	4.86989	3.95393
β-MCA	1.27296	27.8884	0.431664	3.86621	3.87274	22.2254	3.87682	21.9675	7.05514	12.9222
CA	1.6852	29.313	2.29484	17.8658	10.1381	43.6006	15.6426	42.9369	8.08281	29.2898
UDCA/HDCA	0	9.65731	0.340256	7.5609	0	0	0	5.73418	0	2.86709
CDCA	0	0	0	0	0	0	0	0	0	0
DCA	0.141967	2.89084	0.032881	0.925959	0.318014	0.37418	0.108662	2.98575	1.23833	1.5472
LCA	0	0	0	0	0	0	0	0	0	0
Tβ/αMCA	791.893	1332.12	1315.11	1496.23	1289.97	1792.54	1640.14	1364.41	1760.43	1502.27
TCA	117.116	214.657	192.594	199.939	168.971	217.679	229.512	230.008	272.882	229.76
THDCA/TUDCA	2.71795	2.7134	4.24954	3.13671	2.10165	1.48031	1.60953	4.04573	6.1369	2.82763
TCDCA	10.7626	18.0631	33.7774	30.0837	17.118	16.5771	20.4193	26.0997	46.299	23.2595
TDCA	8.82582	15.6815	26.1731	17.5449	11.8453	10.3744	12.2474	25.3416	52.5309	18.7945
TLCA	0	0	0	0	0	0	0	0	0	0
Cecum bile acid (n=5)
	Control					Celastrol
ω-MCA	39.7396	106.476	42.6209	32.2377	42.3039	54.4239	44.0163	131.125	316.339	163.827
β-MCA	274.336	262.712	157.874	121.264	262.762	189.283	183.894	282.89	557.708	341.497
CA	4.80077	38.0287	4.4277	4.38633	90.7597	26.7422	20.7084	201.409	97.9414	106.686
UDCA/HDCA	281.186	637.272	406.703	36.663	292.603	75.9061	157.704	152.873	635.922	315.5
CDCA	134.672	241.753	206.435	34.8284	168.034	75.2275	185.108	169.42	495.054	283.194
DCA	132.631	186.431	107.304	25.4902	35.8903	61.7391	125.558	164.916	363.845	218.106
LCA	24.1862	23.8175	14.2373	3.61874	12.2167	3.62032	8.7614	4.73286	25.3683	12.9542
Tβ/αMCA	56.8503	55.7955	4.25938	32.8474	41.3644	19.9965	9.87929	74.8464	19.2584	34.6614
TCA	3.45173	4.45878	0.241221	3.08529	1.77215	1.0989	0.504813	3.03385	0.935992	1.49155
THDCA/TUDCA	0.0748799	0.212634	0.049311	0.088293	0.062485	0.09979	0.165898	0.237005	0.162634	0.188512
TCDCA	0.806374	1.49356	0.352094	0.747332	0.766075	0.493681	0.348232	1.93008	0.770356	1.01622
TDCA	0.387483	1.08794	0.149052	0.363973	0.338832	0.27939	0.18939	1.02826	0.530136	0.582595
TLCA	0	0	0	0	0	0	0	0	0	0

## Sheet: Fig s15f
Fig s15f
Body weight (n=5)
Days	Control					Celastrol
1	27.3	25.9	26.2	26.4	25.3	26.47	26.07	26.47	26.37	27.27
3	27.6	26.5	25.4	26.3	26.5	26.47	26.37	26.77	27.37	27.17
5	28.3	27	26.4	26.3	26.8	26.57	26.47	25.87	26.77	27.37
7	28.4	27.4	26.1	27.1	26.4	26.57	26.87	26.27	26.87	27.67
9	28.9	27.8	26	27.3	26.9	27.57	27.17	26.87	26.67	27.67
11	29.1	28.1	26	27.1	27.6	27.07	26.97	26.97	26.87	27.27
13	29.2	28.2	25.8	27	27.7	26.97	26.67	26.37	25.87	27.07
15	29.3	28.3	26.6	27.4	28	26.99	26.65	26.97	25.46	27.03

## Sheet: Fig s15g
Fig s15g
Enzyme activity (n=5)
	Control						Celastrol
AST	68.596	85.745	120.043	171.49	120.043	154.341	17.149	68.596	0	120.043	85.745	154.341
ALT	34.298	17.149	0	68.596	102.894	154.341	51.447	51.447	0	85.745	102.894	102.894
ALP	100.901	86.4863	72.0719	86.4863	57.6575	86.4863	115.315	100.901	86.4863	100.901	86.4863	100.901

## Sheet: Fig s15h
Fig s15h
Hepatic FXR-related gene (n=6)
	Control						Celastrol
Fxr	1.15304	0.8844	0.989709	1.14739	0.855975	0.969492	1.35187	1.41107	0.707542	0.635518	1.12169	0.819041
Shp	1.36772	1.17345	0.971706	1.04613	1.05048	0.390517	0.285675	0.299188	0.437066	0.400616	0.719576	0.375409
Cyp7a1	1.27403	1.39301	0.747834	0.87447	0.460983	1.24968	2.39995	2.5096	0.890726	0.812191	2.23784	1.42894
Cyp8b1	1.31581	1.31672	1.15986	1.23452	0.399965	0.573135	0.974644	0.938838	1.57129	1.38698	0.917606	0.396378
Ntcp	1.12792	0.884305	1.23634	1.21035	0.859628	0.681455	1.20568	1.20106	0.786788	0.769793	1.09082	0.778976
Oatp1	1.2116	1.13777	0.967306	0.895067	0.93565	0.852603	1.13328	1.22365	0.555719	0.453553	0.912014	0.506221
Ostb	0.992442	1.13607	1.01119	0.873606	1.25968	0.727014	0.365528	0.348458	0.719992	0.860385	2.13325	1.32322
Bsep	1.30512	1.11653	0.978541	0.973984	1.07834	0.547487	0.881032	0.893487	0.855418	0.702407	1.27715	0.685876
Ileum FXR-related gene (n=6)
	Control						Celastrol
Fxr	1.40663	1.05866	0.921619	0.865882	0.819175	0.92803	0.371708	0.361544	0.547999	0.339679	0.670004	0.693633
Fgf15	0.867848	1.96634	0.449226	0.897425	0.856052	0.963108	0.254461	0.322085	0.419143	0.14022	0.0288709	0.00132095
Ibabp	0.207772	0.187255	2.59022	0.961313	0.684478	1.36896	1.7208	1.80635	1.32233	0.612626	0.713545	0.721677
Shp	0.910013	0.77591	0.961901	1.08972	1.26047	1.00199	0.335402	0.436472	0.186075	0.157558	0.154316	0.372467
Osta	0.835575	0.77962	0.84724	1.14937	1.20651	1.18168	0.269965	0.275637	0.238299	0.258967	0.790503	0.77962

## Sheet: Fig s15i
Fig s15i
				FXR
								Protein level (n=3)
									Control			Celastrol 14 days
								FXR	33977.8	34187.4	26604	23306.6	16025.1	17545.4
								SHP	35818.5	38677.2	35550.1	28062	25964	26514.3
								OSTβ	51337.1	46812.4	49028.7	41779.3	36288.8	36249.2
								GAPDH	16957.8	24372.9	23601	21157	22137.1	24428.1
				SHP
				OSTβ
				GAPDH

## Sheet: Fig s15j 
Fig s15j
1 day bile acid in urine (n=5)
ID	Control					Celastrol
ꞷ-MCA	273.756	332.585	148.316	0	0	0	22829.9	0	0	22829.9
β-MCA	155.482	0	0	0	0	0	15433.2	140.713	0	15433.2
CA	169.567	151.209	34.9493	15.8716	61.9072	49.7411	20634.6	81.1707	49.7411	20634.6
DCA	297.073	215.404	139.08	139.985	81.1624	120.947	4965.04	72.1145	120.947	4965.04
Tβ/αMCA	116.175	150	32.3376	68.7359	119.75	71.6483	4519.38	359.017	71.6483	4519.38
TCA	160.676	95.3244	112.273	173.265	76.8264	50.9747	162.981	313.398	50.9747	162.981
TDCA	318.73	262.253	205.782	234.954	121.749	71.3876	46.4527	734.392	71.3876	46.4527
3 day bile acid in urine (n=5)
ID	Control					Celastrol
ꞷ-MCA	997.728	82.2989	0	97.6984	1943.01	194.539	0	105498	315.928	1397.69
β-MCA	244.917	89.3978	0	0	1372.84	0	177.799	78384.2	338.254	1184.18
CA	101.68	37.2831	10.3911	13.6399	384.68	43.4762	126.88	2694.81	576.405	2841.53
DCA	139.428	98.8718	43.8997	106.58	700.62	43.12	95.1324	47884.8	168.501	324.097
Tβ/αMCA	124.952	96.2459	65.6699	82.3443	239.881	85.0647	199.421	8923.15	427.388	1228.46
TCA	160.912	70.8757	32.595	16.5802	24.7836	49.2927	163.869	641.684	182.55	275.893
TDCA	237.925	96.234	81.0375	30.418	34.0711	103.115	304.649	144049	252.892	604.865
5 day bile acid in urine (n=5)
ID	Control					Celastrol
ꞷ-MCA	2085.68	3109.2	2995.47	3822.88	4024.93	780.266	6193.63	950.948	2675.11	780.266
β-MCA	2186.12	2218.07	1285.51	1011.64	1691.6	495.346	3562.15	227.481	1818.83	495.346
CA	310.74	279.851	303.787	168.666	852.198	295.092	2732.18	747.505	1807.16	295.092
DCA	621.004	381.54	602.012	526.97	224.401	169.802	320.452	216.584	584.232	169.802
Tβ/αMCA	352.836	420.324	101.617	347.148	1143.06	310.894	3105.28	726.773	1287.86	310.894
TCA	166.559	178.915	18.9083	67.2018	203.49	239.603	909.116	264.657	390.844	239.603
TDCA	255.574	298.167	38.5962	77.1774	140.635	261.038	416.011	320.448	299.656	261.038
7 day bile acid in urine (n=5)
ID	Control					Celastrol
ꞷ-MCA	109.695	240.452	849.251	0	3488.18	238.532	81.9286	532.207	238.532	81.9286
β-MCA	81.9292	0	849.251	0	3016.08	93.3885	81.1952	402.858	93.3885	81.1952
CA	79.2532	53.5017	58.0024	30.1427	773.136	222.208	166.511	1035.33	222.208	166.511
DCA	74.6872	54.3434	144.971	34.8458	704.188	57.8924	48.5506	165.532	57.8924	48.5506
Tβ/αMCA	219.588	44.4089	246.144	7.42688	216.307	112.055	113.269	2802.8	112.055	113.269
TCA	112.981	127.072	72.7673	22.9674	108.46	484.962	114.772	942.222	484.962	114.772
TDCA	191.908	149.54	185.944	58.6146	63.5162	232.931	112.925	293.101	232.931	112.925
9 day bile acid in urine (n=5)
ID	Control					Celastrol
ꞷ-MCA	0	0	0	249.842	10354.2	0	2044.94	87.4955	218.609	412.389
β-MCA	0	0	0	0	4347.96	0	1069.09	101.61	195.035	232.261
CA	68.6047	52.3096	9.32657	0	1697.08	88.6828	777.81	603.457	155.275	377.315
DCA	29.5426	16.2725	9.4608	7.15324	1407.82	0	90.2439	48.5002	144.816	87.6142
Tβ/αMCA	56.7791	84.5552	19.866	58.7599	219.229	38.5932	33.9771	444.417	171.549	456.305
TCA	59.9264	98.0183	29.4588	71.8435	4.53725	96.6706	9.56757	439.961	632.509	755.092
TDCA	125.56	186.357	32.7726	129.904	13.4216	138.383	7.55958	352.405	1131.69	327.877
11 day bile acid in urine (n=5)
ID	Control					Celastrol
ꞷ-MCA	263.877	0	91.6602	0	166.998	185.38	227.974	323.909	0	185.38
β-MCA	126.108	0	0	0	276.096	459.511	97.9735	0	85.2614	459.511
CA	34.0178	36.0934	21.4384	14.5585	96.4059	809.777	126.493	200.655	86.3144	809.777
DCA	36.8153	32.4992	8.78635	6.86458	87.3042	156.911	25.3859	51.1437	36.3523	156.911
Tβ/αMCA	127.545	31.3572	135.879	14.8514	48.4432	450.391	234.698	282.17	806.013	450.391
TCA	30.9504	192.982	131.789	4.65938	69.1214	150.346	317.332	450.994	143.112	150.346
TDCA	116.935	201.25	196.116	22.7675	90.1042	252.208	376.445	449.376	253.064	252.208
13 day bile acid in urine (n=5)
ID	Control					Celastrol
ꞷ-MCA	24773	0	2637.72	508.373	0	744.72	208.835	528.945	744.72	208.835
β-MCA	24506.3	0	1168.49	113.265	0	528.85	93.8593	511.568	528.85	93.8593
CA	1909.1	54.0062	96.0548	66.5124	90.332	206.499	52.0875	228.24	206.499	52.0875
DCA	14724.5	57.1726	373.622	112.163	52.6787	49.4388	7.45388	73.5254	49.4388	7.45388
Tβ/αMCA	1351.16	53.8174	140.774	27.2929	301.246	293.248	201.461	490.661	293.248	201.461
TCA	16.5952	119.476	172.226	2.41006	47.5343	194.11	73.4885	166.552	194.11	73.4885
TDCA	139.932	163.781	317.604	2.27106	50.6066	689.881	164.75	351.956	689.881	164.75

[truncated: 1 more sheets: Fig s15k]
