# Supplementary material for: Parabacteroides distasonis ameliorates hepatic fibrosis potentially via modulating intestinal bile acid metabolism and hepatocyte pyroptosis in male mice
Source: Nat Commun. 2023 Apr 1;14:1829. doi: 10.1038/s41467-023-37459-z (PMC10067939; doi:10.1038/s41467-023-37459-z)
Supplement: Supplementary file 3 — Source Data [file 41467_2023_37459_MOESM3_ESM.zip › Source Data_1/Fig s16.xlsx]

## Sheet: Fig s16a
Fig s16a
Enzyme activity in FXR-/- mice (n=6)
	Control						TAA						TAA+Celastrol
AST	154.341	154.341	171.49	188.639	188.639	205.788	514.47	463.023	325.831	240.086	257.235	257.235	411.576	120.043	188.639	188.639	154.983	321.034
ALT	51.447	102.894	137.192	120.043	102.894	85.745	360.129	394.427	222.937	154.341	171.49	240.086	428.725	154.341	205.788	205.788	206.943	220.432
ALP	72.0721	43.2432	72.0721	72.0721	43.2432	43.2432	115.315	129.73	129.73	115.315	115.315	115.315	158.559	144.144	147.144	142.144	146.032	146.043

## Sheet: Fig s16d
Fig s16d
AST (n=5-6)
TAA	TAA+GUDCA	TAA+GUDCA+Cela
61.7364	44.5874	34.298
96.0344	61.7364	68.596
116.613	54.8768	89.1748
85.745	54.8768	61.7364
95.2443	65.1662	75.4556
		58.3066
ALT (n=5-6)
TAA	TAA+GUDCA	TAA+GUDCA+Cela
113.183	99.4642	157.771
154.341	113.183	82.3152
195.499	102.894	123.473
188.639	113.183	144.052
143.291	89.1748	85.745
		92.6046
