# Supplementary material for: Parabacteroides distasonis ameliorates hepatic fibrosis potentially via modulating intestinal bile acid metabolism and hepatocyte pyroptosis in male mice
Source: Nat Commun. 2023 Apr 1;14:1829. doi: 10.1038/s41467-023-37459-z (PMC10067939; doi:10.1038/s41467-023-37459-z)
Supplement: Supplementary file 3 — Source Data [file 41467_2023_37459_MOESM3_ESM.zip › Source Data_1/Fig s17.xlsx]

## Sheet: Fig s17a
Fig s17a
P.d. level in cecum (n=5)
MCD	MCD+P.d.	MCD+P.d.-H
8081.36	23102.5	3.77711
7371.45	22209.9	4.55775
3451.28	130183	4.36811
2468.97	116430	25.392
2148.69	20331.5	8.48466

## Sheet: Fig s17b
Fig s17b
Serum untarget analysis (n=5)
Compound	MCS					MCD					MCD+P.d.
ω-MCA	37.6608	44.373	97.358	147.736	107.585	1113.13	159.908	1441.75	151.814	2279.7	0	0	46.4577	80.2705	76.6215
TCDCA	10.4584	10.1591	6.11276	12.0722	5.08831	98.6758	78.7054	31.4594	75.4879	37.2868	16.6977	10.8101	12.7753	28.951	15.6507
L-Serine	13362.4	11745	9345.6	11428.2	9076.33	12916.5	22439.8	21564.1	12673	11448	7932.9	14767.7	9596.33	10800.4	12673
Indoleacrylic acid	426742	537403	491700	524937	525158	497307	648736	721561	381036	405621	353771	292501	320835	350531	304213
Pyridoxamine 5'-phosphate	34682.4	50667.3	44931.5	64665.5	59015.4	103192	144502	170429	96003.3	100519	109779	76258.9	99592.1	115241	88759.9
4-Trimethylammoniobutanoic acid	45318.3	52654.6	60720.9	65267.9	66063.9	86741.2	105126	96694.1	86351	71960.2	76799.3	89279.1	68379.1	73174.9	71089.9
12-Ketodeoxycholic acid	0	0	0	0	0	43922.2	19973.3	63429.6	14632.7	153776	12045.7	23287.6	11023.6	27650.6	17236.3
L-Threonine	56891.6	31035	34262.9	48831.1	37394.9	60356.3	60720.4	74943	49655.7	43016	41423	42679.4	31688.6	38982.6	41422.1
L-Glutamine	187699	186597	204630	182403	194296	231384	260544	281211	230436	223506	204886	208544	185994	200178	201710
Hexanoylglycine	73845.1	59760.8	55309.3	51455	40789.9	44628.6	29803.7	33053	32872.2	36557.7	29621.5	42589.3	54341	48867.8	34494.8
