# Supplementary material for: Parabacteroides distasonis ameliorates hepatic fibrosis potentially via modulating intestinal bile acid metabolism and hepatocyte pyroptosis in male mice
Source: Nat Commun. 2023 Apr 1;14:1829. doi: 10.1038/s41467-023-37459-z (PMC10067939; doi:10.1038/s41467-023-37459-z)
Supplement: Supplementary file 3 — Source Data [file 41467_2023_37459_MOESM3_ESM.zip › Source Data_1/Fig s18.xlsx]

## Sheet: Fig s18b
Fig s18b
Body weight (n=8）
Days	Control								MCD								MCD+Celastrol
1	24.6	24.8	25.3	25.7	23.8	24.2	24.5	23.6	26.6	27.4	25.5	25.5	25	23.3	25.5	23.7	25.8	24.6	25.2	25.5	24.5	23.8	24.3	23.5
3	25.1	25.9	25.8	26.6	24.9	24.2	24.6	23.2	26.5	28.3	27.1	26.7	26.1	24.6	26.8	24.9	26.1	25.1	25.9	26.2	24.7	24.7	25.1	24.3
5	24.8	26	25.1	26.6	25.5	24.6	24.5	23.9	26.3	27.8	26.8	26.1	25.3	24.3	26.3	24.3	25.9	25	26.8	26	24.3	24	24.5	24
7	24.1	25.3	25	26.5	24.7	24.8	24.9	24	25.2	26.3	25.5	25	24.4	23.6	25.6	23.3	24.9	23.9	24.9	25.3	23.5	23.3	23.5	23.3
11	24.2	25.4	24.2	26.5	25	24.9	24.7	24.2	22.2	23.9	22.5	22.1	21.5	21	22.6	20.8	22.1	21.4	20.8	20.6	20.8	22.2	21.5	21.2
13	23.9	25.2	23.9	26.1	25.1	24.8	25	24.3	21.1	22.4	21.5	21.5	20.5	19.7	21.6	19.8	21.4	20.7	20.3	20	19.6	21.3	20.9	19.8
15	24.3	25	24.9	26.6	25.2	25.2	25.1	24.9	20.8	21.9	20.6	20.4	19.7	19.3	21	19.6	20.6	20.3	19.5	19.5	19.3	21	21.3	19.5
17	24.9	25.8	25	27.2	25.5	25.3	25.3	24.7	19.7	20.9	20.2	20.1	18.9	18.6	20.3	18.6	19.6	19.3	19.1	18.5	18.7	20	19.8	19.2
19	25	25.9	25.1	27.8	26	25.5	25.5	24.8	19.5	20.2	19.6	19.7	18.5	18.1	19.9	18	19.1	18.7	18.1	18.2	17.9	19.3	19	18.3
21	24.7	25.8	25.6	27.8	25.6	25.4	25.5	24.8	18.8	19.8	19.3	19.1	18.1	17.7	19.5	17.8	18.5	18.1	17.6	17.6	17.3	18.8	18	17.2
23	25.3	26.3	26	28.4	26	25.8	25.6	24.7	18	19.2	18.5	18.5	17.4	17.2	18.9	17.1	18.3	17.7	17.2	17.2	17.1	18.4	18.2	17.1
25	25	26.5	26.7	28.5	26.3	25.9	25.7	24.9	18.4	19.1	18.5	18.3	17.4	17	18.6	17.3	18.4	18.2	17.3	16.9	16.8	18.1	18.1	16.5
26	25.9	27.2	26.9	29.1	26.9	25.8	25.8	24.5	17.7	18.8	18	18.2	17.2	16.8	17.7	16.6	17.5	17.1	16.8	16.7	16.6	17.7	17.3	16.3
28	25.7	26.6	26.3	28.7	26.3	25.6	25.8	25.3	17.2	17.7	17.5	17.6	16.6	16.5	17.7	16.5	17.1	16.7	16.7	16.1	16.2	17.3	16.9	16.2
30	25.5	26.6	26.3	28.6	26.5	25.9	25.4	25.7	16.9	17.6	17.2	17.1	16.7	15.8	17	15.7	16.6	15.8	15.7	15.4	15.5	16.4	16.4	15.9
32	25.3	26.6	25.5	28.6	26.4	26.3	25.9	25.9	16.5	17.2	16.7	16.8	16.2	15.8	16.8	15.6	16.5	15.8	15.7	15	15.4	16.3	16.3	15.5
34	25	26.4	25.1	28.7	26.6	26.1	25.9	26.1	16.5	17.1	16.7	16.7	16.1	15.4	16.2	15.2	16	15.5	15.2	14.8	15.2	15.8	15.5	14.7
36	25.5	25.9	25.4	28.4	26.4	26.2	26	26.3	16.2	16.8	16.3	16.4	15.8	15.3	16.2	15.2	15.9	14.9	14.8	14.5	14.6	15.3	14.8	14.4
38	26.2	26.6	26.4	29	26.8	26.3	26.1	26.9	16	16.8	16.2	16.3	15.8	15.1	15.9	14.9	15.9	15	14.9	14.7	14.2	15.3	15	14.2
40	26.7	26	26.9	27.6	25.9	26.3	26.2	26.5	15.6	16.9	15.8	15.9	15.3	14.7	15.4	14.5	14.5	14.3	13.9	15.6	14.4	15.3	14.5	14.2

## Sheet: Fig s18c
Fig s18c
Enzyme activity (n=8)
	MCS								MCD								MCD+Celastrol
AST	137.192	130.025	154.341	120.043	120.043	123.237	122.053	114.052	1389.07	737.407	703.109	548.768	360.129	352.032	319.023	308.682	548.768	205.788	325.831	891.748	308.682	617.364	943.195	204.023
ALT	85.745	102.894	137.192	102.894	100.924	104.235	125.492	119.642	943.195	806.003	754.556	514.47	463.023	394.427	291.533	360.129	360.129	154.341	325.831	480.172	120.043	462.124	411.576	123.042
ALP	77.8232	72.0721	100.901	86.4865	144.144	89.2457	112.032	115.021	127.192	86.4865	86.4865	118.102	115.315	162.102	123.012	100.901	144.144	100.901	109.121	113.102	113.103	115.315	129.73	100.032

## Sheet: Fig s18e
Fig s18e
Hepatic fibrosis-related gene (n=8)
	MCS								MCD								MCD+Celastrol
Col1a1	0.462667	1.01963	0.869372	1.1876	2.05344	1.54547	0.35553	0.506293	1.70296	1.29958	7.30075	3.62516	2.80509	2.15553	1.32689	2.18562	1.07032	1.59997	0.772735	0.416978	0.62332	0.294848	0.881508	2.21613
Timp1	1.81518	1.8792	0.486366	0.901323	1.08682	0.299394	1.01404	0.517674	38.5889	15.781	8.63452	13.4554	7.56907	7.4133	14.1244	9.3278	6.27718	6.14799	5.13412	1.18109	1.76555	1.71727	3.1774	2.1324
Acta2	0.728924	1.1359	0.792148	0.885056	1.26913	0.75463	0.860854	1.57335	6.20676	3.39601	1.57335	1.15977	1.2259	1.75789	2.3123	1.5432	0.684841	1.1438	1.12027	0.458134	1.25166	0.198037	0.820083	0.9427
Tgfb	0.863739	1.13148	1.23158	0.897827	0.869781	0.872306	1.10046	1.03283	4.73045	4.89927	2.85481	6.54189	6.97114	1.94274	2.10605	1.41383	0.863468	1.12328	1.02489	0.941023	1.02309	1.40969	0.860583	0.888899

## Sheet: Fig s18f
Fig s18f
Liver TG and TC (n=8)
	MCS								MCD								MCD+Celastrol
Liver TG	2.63105	2.51649	3.61496	1.94905	2.81647	2.5382	3.1423	3.1145	4.63639	4.81703	4.66578	4.60581	5.49843	5.65873	3.1234	4.0524	4.55906	3.68464	4.13201	4.10473	4.0239	3.9544	3.7256	3.17321
Liver TC	1.04191	0.999682	0.98088	0.956882	0.9632	0.9926	1.0354	1.006	1.20261	1.24302	1.25602	1.287	1.865	1.245	1.20983	1.27351	0.877394	1.10371	1.04852	0.944144	0.944144	0.744242	0.9934	1.0234

## Sheet: Fig s18g_01
Fig s18g
Serum ESI+ (n=8)
			MCS								MCD								MCD+Celastrol
	Mass	RT	C1	C2	C3	C4	C5	C6	C7	C8	M1	M2	M3	M4	M5	M6	M7	M8	H1	H2	H3	H4	H5	H6	H7	H8
1	147.928	0.8	8876.84	8837.21	9892.06	5992.82	8962.19	8857.03	7477.51	8909.61	5142.55	7892.3	3292.07	7276.95	6857.1	6035.49	8164.75	5800.36	5178.38	4338.63	6692.7	6400.57	7301.08	5495.33	6037.67	5920.62
2	170.027	0.8	1452.93	5419.35	4893.33	2931.78	4044.62	3436.14	3488.2	3740.38	26715.7	5252.66	6581.74	8010.17	7511.14	7056.41	23523.4	18696.4	9547.85	5107.2	8589.74	10843.7	6802.6	14643.8	8586.27	9160.17
3	179.893	0.8	27929.3	28988.1	39636.7	53671.8	33282.9	28458.7	43477.4	30870.8	38248.8	31881	27179.9	31996	33989.3	35483.7	29001.3	25975.9	31056.7	27619.2	31631.5	27570.6	33816.5	36311.2	33615	31660.1
4	211.902	0.8	21507.4	25837.1	19626.4	22907.4	22978.1	23672.2	22942.7	23325.2	15883	21438.6	10002.9	19079.9	7224.12	20014.3	21259.7	11026.8	18321.3	13099.8	19809	18366.9	20459	17835.2	19170.1	18151.6
5	215.916	0.8	82103.1	82845.8	78623.5	72390.4	72721.2	82474.5	72555.8	77597.8	44054.1	58712.8	15273.9	50482.5	49580	46402.6	57884.9	56376.3	34763.7	26655.8	45349.3	54937.6	52843.4	39052.4	54323.8	43989.4
6	221.982	0.8	0	0	4345.44	0	2513.83	0	1256.91	1256.91	14650.9	13964.6	20118.7	16484.5	7096.7	14335.9	8825.29	10249.9	11374.7	12347.4	9245.22	15972.1	13273.1	15117.4	10271.8	12514.5
7	231.891	0.8	64095.4	62182.8	61469.8	53825.4	53116.4	63139.1	53470.9	58127.8	46057.5	54776.1	30884.6	47496.8	50923.7	49664.7	49218.7	52734.4	37542.9	32876.3	44332.7	47435.7	51621.8	43680.1	50926.5	44059.4
8	249.862	0.8	13396.4	10967	7535.7	11536.9	9626.14	12181.7	10581.5	10903.9	5061.49	14420.7	11502.2	9271.75	8518.97	3927.4	11527.2	7343	6596.66	11834.5	7096.97	13255.8	11185.1	9358.61	11807.4	10162.1
9	263.842	0.8	17216.5	16858.1	17385.5	14541.4	17282.1	17037.3	15911.8	17159.7	12901.5	17016.6	18784.1	16075.6	16987.8	14090.8	15063.7	14959.2	18187.2	17659	16764.5	16335.4	15912.7	15013.8	4499.42	14910.3
10	267.851	0.8	8787.75	8425.23	8537.77	8618.57	8318.04	8606.49	8468.31	8462.26	4719.62	5738.74	0	5089.51	6719.75	4789.92	6319.87	5626.15	4608.63	2282.02	5102.61	5750.59	4963.59	3011.89	5827.55	4506.7
11	273.872	0.8	14749.6	15035.6	14851	10791.6	11367.6	14892.6	11079.6	13130.1	8669.97	11377.4	9853.83	13778.6	11264.9	8706.41	9522.57	6488.32	12123.4	10000.3	7810.92	10430.2	12741.1	9382.96	9907.8	10342.4
12	274.943	0.8	21512	28894.3	30659.9	34166.2	26914.2	25203.2	30540.2	26058.7	44593.1	38114.5	41823.1	42523.9	39327.3	42505.7	40770.5	38168.6	50000	43780.9	43199	43668.8	43408.2	39268.2	43671.9	43856.7
13	275.869	0.8	7130.59	3063.19	6540.79	6559.31	7376.76	5096.89	6968.04	6236.83	3610.6	6261.35	0	0	4882.34	3749.5	4437.07	1613.53	4111.76	0	4496.55	4914.76	4233.11	3936.41	5584.86	3896.78
14	289.854	0.8	16560.6	14245.2	17976.4	14228.1	15642.1	15402.9	14935.1	15522.5	10527	13327.5	5353.67	9682.34	12021.7	10828.9	12954.6	6618.88	8515.83	6815.74	12602.4	8323.67	10944.3	9093.14	8764.81	9294.26
15	310.907	0.8	1705.07	3232.37	1906.37	2366.97	0	2468.72	1183.49	1234.36	2716.09	917.027	5897.38	3416.56	0	2029.5	0	3101.39	2543.63	856.996	729.585	4536.24	3461.84	5002.65	4129.28	3037.17
16	331.834	0.8	7516.8	5634.47	7707.13	7585.94	8554.32	6575.64	8070.13	7564.98	3673.69	7203.22	3993.86	4480.82	4818.38	4956.15	4958.75	3935.37	3295.31	489.513	6001.1	4101.31	5041.1	4196.08	4536.59	3951.57
17	352.042	0.8	8870.35	9645.94	7928.07	9866.58	10479.7	9258.15	10173.1	9868.92	2212.78	5563.64	0	4751.15	5477.36	0	5603.19	4922.12	2451.5	4805.86	4396.35	6853.84	6297.36	7061.73	6588.92	5493.65
18	352.072	0.8	11024.6	9910.6	10330.3	10489.4	12632.5	10467.6	11560.9	11550	4470.63	7098.87	2883.52	5474	8581.22	3030.11	5760.97	6983.33	3873.13	4858.36	4001.8	4277.54	8062.28	7061.73	8231.87	5766.67
19	353.887	0.8	11698.3	6107.9	13319	4977.48	5481.16	8903.12	5229.32	7192.14	12647.5	13896.1	10413.8	21821.1	16797	18844.6	15935.4	13689.9	17865.6	13518.4	17214.2	17447.9	16905.3	9863.29	14175.4	15284.3
20	359.834	0.8	6398.53	7210.55	6157.13	6629.73	6586.57	6804.54	6608.15	6695.56	6258.88	5856.89	0	4440.61	6399.91	5332.52	6236.16	4890.51	4307.89	0	5449.49	5760.86	6483.39	0	4973.4	3853.58
21	365.905	0.8	3814.1	2089.35	2611.99	3301.09	5123.16	2951.73	4212.13	4037.44	0	7577.23	5138.37	2398.53	5871.92	8579.97	8497.79	2356.29	7155.26	4806.34	0	2897.78	9408.08	3887.04	0	4022.07
22	365.92	0.8	4893.03	7006.39	16697	6946.97	7237.68	5949.71	7092.32	6593.69	6084.27	8986.29	7356.2	13850.3	8352.8	10823.3	14003.6	6081	8321.77	7129.53	1796.35	13301.5	8850.33	5746.48	9102.74	7749.82
23	367.871	0.8	20534.1	18964.3	19010.4	19671.6	20403	19749.2	20037.3	20076.1	24308	21342.5	16197.8	22308.1	16759.5	19890.5	22885	23613	20235.1	20460.3	21127.7	17498.6	24222	20392	31428.2	22194.8
24	393.792	0.8	4635.4	4362.33	6705.93	6065.84	6238.85	4498.86	6152.35	5368.86	0	0	0	2184.51	0	2351.75	0	2721.3	2018.08	967.349	3348.79	2004.43	2414.29	1835.29	2259.62	2121.12
25	400.868	0.8	0	982.644	1264.66	0	1225.29	491.322	612.646	858.307	5880.55	999.295	1916.4	2452.36	0	0	0	6855.37	3266.09	1309.31	1973.1	0	994.785	3009.62	2011.81	1794.96
26	415.861	0.8	8367.4	6947.91	8940.39	9147.99	7513.21	7657.65	8330.6	7585.43	7045.47	5394.28	3920.98	10195.8	8495.88	7592.93	4598.27	5667.3	6068.69	2018.28	3799.74	6304.64	4601.67	5188.33	7528.32	5072.81
27	415.999	0.8	0	0	0	0	0	0	0	0	0	0	104228	128790	124971	128724	0	0	131008	117008	0	0	0	116496	0	52073.1
28	419.878	0.8	10806.7	12284.7	15411.5	10659.9	9796.36	11545.7	10228.2	10671	3262.63	12833.1	5712.61	11216.2	7401.19	11679.8	7412.63	18287.9	14283.4	8869.25	2416.85	8207.56	10176.4	11531.4	2505.72	8284.37
29	421.876	0.8	7512.37	5006.84	4417.83	2427.77	5847.17	6259.6	4137.47	6053.39	3353.12	5546.83	5087.55	4481.02	677.565	0	2261.9	7751.26	5391.22	4008.41	1955.39	1611.75	1806.78	4832.85	5837.12	3634.79
30	431.968	0.8	67878.5	70523.1	68270.5	83949.8	76849	69200.8	80399.4	73024.9	144538	127609	227800	154190	133966	150340	120050	129042	189867	214500	156093	142455	161058	165903	150098	168568
31	435.853	0.8	12220.7	14207	12505.5	10450.7	9652.7	13213.8	10051.7	11433.3	17729.7	14856.6	12603.9	16468.8	9371.23	10077.7	8685.9	14423.7	14067.6	13282.2	13631.1	14135.4	8475.45	15067.2	13903.6	13223.2
32	437.848	0.8	4061.27	1684.65	5755.02	2134.99	0	2872.96	1067.5	1436.48	537.63	757.064	0	795.617	4831.6	1565.63	432.949	2024.95	5473.16	1518.31	623.717	1520.13	1961.96	1796.01	5115.44	2572.68
33	447.941	0.8	47159.9	25840.5	22914.7	25061	23910.8	36500.2	24485.9	30205.5	56315.5	46758.3	133917	57896.4	45592.8	51122.4	38399	47019.5	85079.2	106327	59252.1	51107.6	55189	71847.5	51977.3	68682.7
34	485.783	0.8	4974.43	4864.9	4448.8	3942.86	4347.67	4919.66	4145.27	4633.67	2624.19	3161.26	1734.12	2428.52	2719.08	3051.71	3802.12	3417.42	2788.27	2251.34	2726.8	2979.63	3173.57	3064.13	3803.12	2969.55
35	489.925	0.8	23279.1	26659.1	28547.3	31421.6	29886.1	24969.1	30653.8	27427.6	47200.6	41357.5	60578.8	51621.8	45037.8	50122.5	44132.2	41670.3	58912.5	59102.8	51233.7	46943.6	50897.1	50536.8	52720.5	52906.7
36	497.936	0.8	21743.9	32782	28272.4	28392.2	30335.7	27262.9	29363.9	28799.3	29737.2	31145.9	29020.5	38350.1	28648.1	31732.4	29169.1	28147.3	33383.5	31940.8	32391.8	33671.2	36023.8	30375.4	34568	33193.5
37	501.756	0.8	2331.27	2545.84	2842.36	0	2753.08	2438.55	1376.54	2595.82	1769.84	2663.05	1326.55	2781.16	0	2363.41	2622.32	2676.93	2997.98	2310.93	1862.23	1854.88	1690.98	2151.41	3100.71	2281.3
38	513.909	0.8	25138.9	22770.2	25845	27435.1	23439.4	23954.5	25437.2	23697	36428.3	36250.6	46770.6	44990.6	36323.6	37466.3	36959.4	36829.5	44211	47762.4	40864.4	36783.2	43285	35851.5	43078.9	41690.9
39	527.762	0.8	3542.52	4450.32	4647.63	4991.12	3372.59	3996.42	4181.86	3684.51	0	2050	0	2599.44	2221.31	0	2078.35	1758.25	2211.05	1292.81	1712.64	1562.97	1252.89	1498.25	2286.78	1688.2
40	527.893	0.8	12201.1	7208.03	5115.78	10445.3	12879.4	9704.55	11662.4	11292	19157	15110.2	32946.1	17577.9	19048.2	7664.93	15095.4	14487.7	25544.5	29992.4	17816.9	21491.2	20445.3	22151.3	19033.7	22353.6
41	529.885	0.8	11052.7	11979	8716.76	9747.04	13490.6	11515.9	11618.8	12503.2	19628.4	13201.3	40672.4	25318.8	20500	25280.8	18169.2	17528.5	31585.8	33958.9	23534.1	16855.7	22605.5	23583.4	24383.3	25215.2
42	537.798	0.8	4016.29	4252.05	3390.64	4071.05	3756.49	4134.17	3913.77	3945.33	183.671	1852.17	0	1185.63	0	146.083	3291.6	0	913.076	0	0	2071.26	1090.85	1384.01	2261.11	1102.9
43	542.886	0.8	3033.4	0	1222.04	0	459.646	1516.7	229.823	988.172	0	2002.69	1501.11	4073	1817.09	1252.45	1086.11	2665.53	4377.7	4876.86	2886.07	1819.11	4115.51	5312.45	1567.42	3565.01
44	551.909	0.8	1945.59	2732.33	3046.71	4021.73	0	2338.96	2010.86	1169.48	6211.66	4340.15	10519.9	4967.59	9618.1	11482.1	3405.64	1891.74	8146.74	7004.41	8106.72	13013.3	14488.9	5215.26	12426.2	9771.64
45	553.767	0.8	4709.35	5866.19	4308.19	4231.27	4276.12	5287.77	4253.7	4781.94	0	1919.47	187.779	2788.99	884.538	0	2332.98	2716.84	1893.18	788.28	1369.61	3163.76	3215.16	634.013	2756.1	1974.3
46	553.895	0.8	23827.1	21872.7	29080.7	32263.8	29181.4	22849.9	30722.6	26015.7	27414.1	32425.9	32814.8	32853	31947.2	31944.3	33991.8	27074.5	35065.5	31235.4	35773.4	34470.5	36672.1	31438.2	37682.1	34619.6
47	555.89	0.8	23434.6	26025.4	23360.7	29546.3	28860.6	24730	29203.4	26795.3	34480	36677.3	30632.4	42792.7	37260.7	37729.6	42827.4	37795.7	40411.4	31423.9	33525.7	39907.7	40276.6	35684.1	42274.9	37643.5
48	557.727	0.8	3287.45	3076.02	3528.12	2206.98	2410.12	3181.74	2308.55	2795.93	2027.73	2573.1	0	2419.1	0	1748.24	1795.2	2285.52	2177.06	1986.96	2320.59	1935.36	1891.36	2359.12	3276.78	2278.18
49	562.868	0.8	0	1409.82	0	1655.11	1058.39	704.908	1356.75	881.648	0	3098.01	3389.2	0	0	0	1508.94	1601.14	0	3475.27	5435.86	6898.04	4611.25	1526.55	5850.67	3971.09
50	569.868	0.8	28646.4	31266.7	34353.6	33911	30867.7	29956.5	32389.3	30412.1	44661.1	46890.6	53364.8	52826.2	45332.4	49274.1	43586.8	45373.8	57270.5	54087	47508.6	45088	52225.6	42508.7	51456.5	50020.7
51	578.85	0.8	2803.38	2475.73	1905.06	0	0	2639.56	0	1319.78	7150.39	5617.53	10484.1	6784.06	6854.69	3188.84	4193	5786.93	9460.71	9523.05	4457.18	4366.76	9071.01	7802.22	2332.6	6716.22
52	584.868	0.8	0	0	0	0	1125.74	0	562.87	562.87	0	2456.97	6191.24	2385.94	6107.65	5374.05	2889.22	4373.67	5607.06	3696.29	5249.46	4587.82	5364.83	1869.25	5055.29	4490
53	589.853	0.8	16604.8	15696.6	6509.93	9347.8	16100.5	16150.7	12724.1	16125.6	18085.7	19169.8	23755.4	21738.5	19704.9	20086.4	24842.3	20076.5	29479.3	34261.8	25587.3	16731.3	28415.6	13352.5	26123.5	24850.2
54	597.869	0.8	4962.05	23264.4	21050.9	17374.5	21362.5	14113.2	19368.5	17737.8	20747.1	18272.8	20171.8	25976.7	25726.1	20688.5	18789.5	19899.7	24684	24468	18952.6	24225.3	19111.6	20297.4	24131.6	22267.2
55	599.838	0.8	3533.71	0	1559.53	1360.78	1085.98	1766.85	1223.38	1426.42	4522.96	821.693	5745.93	6658.03	3990.81	6508.24	0	3994.24	7715.91	6621.91	8907.16	1474.96	7303.99	4778.56	5583.29	6055.11
56	600.84	0.8	1740.73	770.438	0	0	1640.12	1255.58	820.058	1447.85	2006.53	0	5806.51	4206.85	1857.73	3758.41	0	0	6838.72	8236.85	4998.34	3441.83	6739.91	5651.23	4819.62	5818.07
57	601.873	0.8	10183.4	11706.4	8485	7471.83	9761.1	10944.9	8616.47	10353	7356.88	10251.8	6919.27	13234.4	7941.39	6993.04	5403.55	7598.77	12314.8	10813.2	9135.99	7417.31	9312.2	7387.23	7500.34	9125.87
58	603.837	0.8	0	4356.36	2832.99	5790.69	6143.24	2178.18	5966.96	4160.71	12511.2	11699.6	20838	15373	11760.5	7151.36	6039.92	13254.6	18794.2	19820.8	6396.25	11343.9	13845.1	15252.1	16291.4	14534.8
59	604.848	0.8	1672.42	960.033	0	2177.29	0	1316.23	1088.65	658.113	3552.57	0	0	3447.63	623.033	4354.19	2368.94	2666.43	2936.05	4261.45	673.703	2678.53	942.168	3948.18	1966.36	2486.63
60	605.827	0.8	1977.38	1801.18	0	2358.5	1303.07	1889.28	1830.79	1596.18	6255.06	8458.56	14652.6	8018.62	10606.9	3358.28	1708.5	3418.08	7948.64	11922.5	9085.21	6976.36	4661.53	8705.05	8301.71	8228.71
61	609.819	0.8	1378.41	0	1940.33	1482.76	0	689.207	741.378	344.604	10206.3	10540.6	7442.31	6815.8	10157.7	10101.2	9014.91	3759.42	10848.8	14837.5	5055.63	4500.46	11135.7	11322.2	4259.11	8851.35
62	611.724	0.8	6495.27	4103.87	5341.46	0	4217.79	5299.57	2108.89	4758.68	0	772.808	0	0	3060.52	480.499	2631.25	1334.57	0	0	0	1906.07	1523.34	1089.95	715.539	747.844
63	613.847	0.8	25059.2	26880.3	28713.4	26634.1	24703.6	25969.7	25668.8	25336.6	23198.7	33002.8	26342.2	32484.6	30005.5	27580.9	24480.9	30364.9	29258.7	28737.8	25513.9	30218	34533.6	28940.5	31362.7	29795
64	614.832	0.8	2238.6	0	3503.77	0	3380.14	1119.3	1690.07	2249.72	1732.73	4941.67	4926.87	7501.45	2479.53	2858.51	1793.17	5054.31	6719.5	1645.13	5240.58	5336.38	8395.38	3132.27	5377.49	5120.96
65	618.839	0.8	4255.65	916.09	0	2609.72	0	2585.87	1304.86	1292.93	3673.76	2302.7	4284.35	3222.8	4486.06	2728.13	0	2571.69	5378.89	5051.7	1479.28	5237.47	0	3709.27	2439.12	3327.96
66	621.743	0.8	1394.04	2447.85	5012.97	1991.28	2457.82	1920.95	2224.55	2189.38	0	0	0	0	0	0	0	0	0	434.642	0	0	0	0	0	62.0917
67	623.802	0.8	2685.24	2154.39	3260.29	0	0	2419.81	0	1209.91	7042.47	8598.69	14723.1	9252.75	5225.98	8193.02	6232.66	8224.88	6825	12026.3	5277.44	7404.71	6490.15	8799.08	9367.21	8027.12
68	627.826	0.8	7291.6	8527.19	0	14116.8	9845.56	7909.4	11981.2	8877.48	21651.9	18975.1	16000.4	23816.3	21688.7	18934.8	17050.6	19225.8	24025.3	24936.2	11871.6	11784.1	12849.7	19653.7	21410.7	18075.9
69	630.956	0.8	0	6435.35	0	1034.54	1134.43	3217.68	1084.49	2176.05	19007.6	1937.68	27041	16660.1	9000.82	10537.6	0	6247.46	18940.2	29520.2	13479.8	12602.1	4247.03	21076.5	14177.6	16291.9
70	632.315	0.8	1941.83	0	2008.04	0	1562.51	970.915	781.254	1266.71	2698.31	1180.15	0	0	2930.65	0	1463.61	478.336	0	0	761.165	1426.79	1331.02	1435.88	1318.04	896.127
71	633.839	0.8	19060.6	12502.3	15591.4	20250.3	17353.4	15781.5	18801.9	16567.5	19052.9	18509.2	17844.3	23894.8	17325.5	17831.1	18914.5	17702.8	20365.2	19107	21832.9	21608.1	18079.2	18716	21367.3	20153.7
72	635.844	0.8	1077.53	0	0	0	722.502	538.763	361.251	630.633	1286.21	0	0	1229.44	483.57	2129.65	767.406	2147.04	1850.13	0	0	908.914	0	0	0	394.149
73	637.832	0.8	11802.4	8787.26	14954.4	16880	13767.2	10294.8	15323.6	12031	13956.1	20875.3	18804.1	22690.8	14588.7	14691.2	18136.2	17174.2	19912.6	17073.8	17913.5	18295.2	15979.3	19027.6	18701.4	18129.1
74	639.835	0.8	2697.71	16601.6	15204.3	9356.65	10458.9	9649.68	9907.76	10054.3	15839.2	14027.3	4512.9	17320.3	10348.1	15224.4	12598.8	18997	20867.1	12910.1	10328.6	15152	9714.85	11650.6	14670.2	13613.3
75	642.454	0.8	3731.67	0	629.328	274.366	655.657	1865.83	465.012	1260.75	1126.64	0	2074.59	1352.87	241.881	0	0	239.027	0	2840.29	1207.5	954.631	1865.95	4692.49	887.433	1778.33
76	643.305	0.8	1353.06	805.404	1017.44	1676.04	665.768	1079.23	1170.91	872.5	2674.04	607.976	43.4772	0	1031.92	2273.97	1283.16	932.344	0	648.971	2526.18	139.024	976.976	66.3675	0	622.503
77	643.819	0.8	5869.24	11958.7	4974.28	6394.15	4717.76	8913.99	5555.95	6815.87	15544.1	13274.7	20027.3	15087.5	16286.4	16415.7	12842.3	11297.6	16589.8	17352.7	12207.5	13446.9	19324.2	17257.4	10749.1	15275.4
78	645.813	0.8	1695.79	0	3507.8	0	2880.54	847.896	1440.27	1864.22	8180.52	6364.48	11944.9	9579.54	4577.74	8955.24	4095.56	12397.9	8614	7170.98	3976.39	2788.55	5538.86	9028.53	9713.17	6690.07
79	647.818	0.8	4569.41	7933.68	4761.61	6699.08	4629.26	6251.55	5664.17	5440.41	8958.49	11227.5	11797.3	11647.4	12486.5	15425.2	15075.9	9247.55	16976.3	13013.2	14887.2	16251.4	10986.2	10700.6	15499.8	14044.9
80	649.814	0.8	19294	19482	17134.4	21787.3	20512.2	19388	21149.7	19950.1	23383.5	28321.4	28342.2	31837.5	32093.6	31516.3	27319.5	24227.7	32590	27630.4	30594.4	28840.6	27454.6	27606.8	31035	29393.1
81	651.792	0.8	1341.98	3092.19	3873.48	0	7257.15	2217.09	3628.58	4737.12	6873.28	0	5172.4	4908.79	7185.6	5670.35	4191.13	9823.44	8057.41	6796.46	2026.64	4794.74	5121.16	6492.88	7395.56	5812.12
82	653.794	0.8	7071.99	5810.97	0	9783.48	0	6441.48	4891.74	3220.74	2662.76	2986.67	4779.96	4946.87	10841.1	4441.04	1753.55	2122.28	6490.8	4851.71	3884.68	6277.77	10486.8	6707.75	4088.59	6112.58
83	653.826	0.8	18362.3	15252.3	10545.5	12868.9	4649.06	16807.3	8759	10728.2	19965.8	15962.9	25438.7	23663.2	20305.1	18367.1	17253.3	19197.4	19558.9	18941.1	18021.2	20334	19327	20650.8	20274.3	19586.8
84	655.829	0.8	10841.6	9131.06	6715.7	4362.02	14260.2	9986.32	9311.12	12123.3	13246.8	8255.47	11815.3	10337.1	5744.27	19121.6	4966.78	13505.4	14967.4	11887.2	7772.23	7520.24	4770.09	9286.77	9970.12	9453.44
85	657.818	0.8	3332.12	2688.33	3046.9	8976.29	3789.58	3010.22	6382.94	3399.9	2813.87	7834.47	6832.33	8764.56	2427.78	7787.01	6966.36	7557.75	11210.2	5259.76	11311.4	6903.94	10944.2	5960.98	7297.26	8412.54
86	659.825	0.8	7489.78	5199.55	10224	8253.46	10341.1	6344.67	9297.26	8342.87	10085.5	6663.27	5462.27	15092.3	3981.66	12694.2	6217.53	6222.73	12641.9	7456.23	7780.63	9712.16	9736.83	5662.67	9825.75	8973.74
87	661.325	0.8	0	0	0	0	438.07	0	219.035	219.035	2620.62	0	1328.67	1243.61	0	2761.76	1562.07	0	0	2412.67	0	2672.83	0	1836.06	543.976	1066.5
88	661.819	0.8	6882.7	5067.15	3013.95	2983.67	2423.47	5974.92	2703.57	4199.19	4658.22	2233.99	7962.1	5996.74	7468.24	6947.39	7517.31	7167.99	6848.92	3458.86	3517.09	6462.97	3654.1	6166.71	4013.03	4874.53
89	663.803	0.8	978.937	2052.5	8305.5	7182.98	875.937	1515.72	4029.46	1195.83	11123.7	1932.19	15973.5	13404.7	10473	20071.3	0	8990.35	19448.6	20338.3	19255.8	16571.2	16503.8	11977.8	19537	17661.8
90	665.757	0.8	2417.83	4759.99	3497.73	4118.92	4959.75	3588.91	4539.33	4274.33	0	3207.76	0	870.781	0	94.6459	3195.74	0	720.796	0	4112.83	0	0	0	0	690.518
91	666.288	0.8	1816.42	2182.37	0	0	1199.2	1999.4	599.602	1599.3	0	176.14	0	1957.68	2572.6	0	835.243	1188.26	124.194	0	0	0	0	1631.31	1850.29	515.113
92	669.811	0.8	3413.49	874.783	1993.13	2635.76	3997.9	2144.14	3316.83	3071.02	6810.75	1806.42	7219.02	9183.6	3083.58	7424	2991.63	0	8276.87	8884.29	1096.32	3245.27	6620.68	1595.31	3382.3	4728.72
93	671.803	0.8	6484.32	4964.82	7231.03	6672.62	10266.6	5724.57	8469.61	7995.58	18139.3	10562.4	19694.8	16537.9	12066.6	12479.6	10973.5	12994.7	20150.2	17322.9	11729.9	14308.1	18025.1	13859.9	16097.3	15927.6
94	675.808	0.8	9861.12	7369.2	0	13321.5	5978.34	8615.16	9649.92	7296.75	12836.5	6495.92	19640.3	20328.2	17048.8	16846.7	5265.26	12465.5	20404	20188.9	14363.6	18067	16962.8	16869.8	16880.7	17676.7
95	676.795	0.8	0	2764.78	2465.45	1446.33	0	1382.39	723.165	691.194	2452.23	0	2787.99	7105.49	0	3942.04	3767.98	4096.69	6378.93	3654.85	2425.69	6412.64	4221.82	3337.96	7226.81	4808.38
96	677.795	0.8	5648.89	5640.49	2643.69	1477.81	5412.91	5644.69	3445.36	5528.8	3759.09	9936.44	12245.5	7258.93	7505.24	7669.17	7048.75	6643.03	12634.8	8789.9	5805.19	9090.12	12604	9274.2	9209.99	9629.74
97	679.796	0.8	3608.48	0	7033.95	2856.7	5665.46	1804.24	4261.08	3734.85	7391.07	1024.85	11923.7	4881.03	2804.02	3879.24	2030.07	1670.72	10280.4	12937	4750.19	3714.9	0	7874.98	4571.24	6304.1
98	683.706	0.8	3765.76	3009.08	3096.87	2791.36	3876.79	3387.42	3334.07	3632.11	101.57	1297.65	0	0	0	0	0	0	0	229.396	0	0	1490.13	904.918	2344.07	709.788
99	689.786	0.8	2279.37	4801.67	2253.99	1189.52	1046.33	3540.52	1117.92	2293.42	5232.55	8655.96	4094.47	10882.4	1399.2	6994.01	8065.87	3477.64	7155.39	7946.11	10052.1	7875.27	9027.35	8589.82	5096.7	7963.26
100	693.797	0.8	0	894.179	1819.9	5314.2	0	447.09	2657.1	223.545	4884.18	0	0	7572.13	6129.74	2028.2	2251.96	5827.44	4224.47	3206.92	2676.61	4551.25	6732.66	6642.88	7342.17	5053.85
101	695.726	0.8	7020.18	1340.96	3327.93	4603.95	3639.27	4180.57	4121.61	3909.92	0	0	0	0	0	0	0	0	483.605	0	0	0	0	0	0	69.0864
102	695.79	0.8	2972.93	6438.92	0	6550.95	2942.72	4705.92	4746.84	3824.32	8009.38	3662.32	10861.8	8568.6	4736.64	3832.22	13177.2	11291.4	14097.4	13289.8	0	10878.4	13085.8	11078.3	11677	10586.7
103	155.07	0.81	28759.9	88415.9	45672.9	36657.7	32250.8	58587.9	34454.3	45419.3	200308	85498.5	46498.3	123037	107790	147197	147078	260390	45678.2	33745.8	104882	193906	32326.3	159346	112455	97477.1
104	174.111	0.81	195618	161796	164167	282725	184485	178707	233605	181596	39743.9	31428.5	99329.5	108090	182853	282995	336663	366612	47142.1	160676	123381	68922.3	165749	72599.2	35934.1	96343.4
105	188.151	0.81	14710.9	14417.6	13800.7	15957.9	15179.5	14564.2	15568.7	14871.9	11897.7	19420.3	14644.7	13949.4	17326	16821.6	19446.7	9619.59	13048.4	11450.6	16444.9	17320.8	15585.3	9428.24	16950.9	14318.4
106	196.094	0.81	113838	86219.9	89382.5	128573	81595.6	100029	105084	90812.4	12604	12894.8	15890.5	35615	83186.7	96864.3	163016	137570	12915.5	31092.6	48581.8	25036.3	63448.1	22539.8	14175	31112.7
107	206.009	0.81	12149.1	16710	42121.5	17898.8	14399.5	14429.5	16149.2	14414.5	65653.4	48043.7	52751.9	58565	38332.1	50882.3	53342.8	50139	43863.5	38470.5	35306	58922.7	47636.2	52997.4	41802.9	45571.3
108	207.884	0.81	17968.2	18254.5	21417.6	16930.5	19866.1	18111.3	18398.3	18988.7	10137.4	14613.3	3688.24	9738.52	11410.8	10231.9	11973.1	11362.6	9050.3	3821.99	12698.3	11251.5	10640.9	8042.05	12972.5	9782.5
109	212.068	0.81	29524.6	19862.7	19090.9	37333.3	24246.1	24693.6	30789.7	24469.9	5137.76	6422.69	13262.6	15057.9	27508.4	40153.1	42583	41042.8	7025.87	21178.3	19397.6	10018.9	26633.1	7380.49	4884.1	13788.3
110	214.055	0.81	2618.9	1614.28	2677.59	2200.01	1615.49	2116.59	1907.75	1866.04	558.321	0	731.042	2045.56	2252.66	4015.05	4500.48	2914.44	0	2711.91	75.5784	0	2438.99	868.238	709.828	972.078
111	214.065	0.81	4054	2599.13	1873.16	1745.8	2379.18	3326.57	2062.49	2852.87	0	0	0	2228.18	2061.52	2017.38	5426.23	3384.54	0	1896.95	3069.63	405.955	2178.36	2625.31	554.047	1532.89
112	221.867	0.81	25250.1	19955.4	21565.8	17528.8	21157.6	22602.7	19343.2	21880.2	18464.1	17881.9	11147.6	17778.4	18128.4	17538.2	20064.2	17296.9	16159.8	16338.5	18009.8	19185.4	17969.1	15717.9	20797.4	17739.7
113	223.861	0.81	14784.3	15309	16833	16330.1	18078.5	15046.7	17204.3	16562.6	12313.9	16603	7874.06	14897.8	14411.4	12870.1	15964.9	12646.5	13725.7	3257.7	16072.7	15441.6	13935.4	10642	16818.3	12841.9
114	237.844	0.81	12301.3	15419.1	12743.6	14105.7	11738.4	13860.2	12922	12799.3	13501	16582	13055.5	12214.5	13801.7	15120.5	15115.7	10160.3	18067.4	15344.3	15616.3	13295.7	18001.7	12039.6	14041.4	15200.9
115	243.86	0.81	27654.2	24933.8	26280.1	25949.5	24381.5	26294	25165.5	25337.7	17493.7	21346.4	15884.6	20595.6	19967.2	18820.9	11182.2	19735.8	19169.3	9488.62	19498.1	20009.2	19778	16497.7	21635.5	18010.9
116	283.825	0.81	5223.36	3470.07	6368.76	5183.64	4922.83	4346.72	5053.24	4634.77	3502.24	4767.21	1326.03	3377.47	4047.51	3554.33	3933.84	4058.67	2774.28	3894.35	4615.81	2941.43	3402.89	3301.26	4082.82	3573.26
117	291.848	0.81	6027.42	6025.79	3514.03	5653.18	7029.9	6026.61	6341.54	6528.25	0	6237.71	2976.91	1860.94	4451.57	0	0	1985.09	5019.25	0	6228.29	6755.05	4080.74	3582.31	4389.31	4293.56
118	301.822	0.81	13302.5	11623.6	15609.1	16195	14364.2	12463.1	15279.6	13413.6	8427.2	12255.3	5532.06	5837	3340.66	9046.74	11928	3691.06	2321.53	5840.48	4286.84	8144.1	7077.98	5429.66	6596.85	5671.06
119	305.832	0.81	7370.61	8249.14	8225.66	8216.79	6134.13	7809.88	7175.46	6972.01	4861.52	8565.4	5171.74	7227.39	5353.12	2640.87	6171.21	5878.25	7071.13	5232.48	2850.43	5042.86	7621.15	4827.88	6395.6	5577.36
120	305.832	0.81	6788.62	8043.94	8225.66	3744.18	7180.7	7416.28	5462.44	7298.49	4081.73	7989.09	2529.71	4820.22	5899.12	4045.34	6373.15	5997.95	7351.94	3839.57	6110.91	5286.19	6860.19	4827.88	5502.47	5682.74
121	310.884	0.81	2477.35	3746.37	3584.91	3496.12	3027.51	3111.86	3261.82	3069.68	1033.46	1097.56	0	1763.74	2185.03	1218.85	2074.54	2566.12	1755.78	1008.58	0	0	470.085	1317.89	1085.81	805.449
122	312.894	0.81	896.123	3437.51	2406.65	4431.12	2021.75	2166.82	3226.44	2094.28	0	0	16268	8533.38	8297.62	10671.4	4844.95	9589.69	11656.5	14586.4	8480.81	7975.28	8596.26	7768.98	6967.08	9433.04
123	321.807	0.81	3895.37	3605.1	7150.91	3578	5671.55	3750.23	4624.78	4710.89	1470.07	4367.17	2810.09	2063.92	3406.87	1139.08	2044.45	1962.27	1440.43	1393.88	1786.62	2785.72	2428.76	2727.76	2042.93	2086.58
124	333.829	0.81	5676.34	5588.52	7416.47	6294.5	6979.84	5632.43	6637.17	6306.13	2975.36	4032.34	1305.17	2956.07	3543.86	3798.25	5255.08	3737.35	2410.08	1901.79	2831.91	3682.58	3465.3	2787.92	3308.39	2912.57
125	357.84	0.81	11604.7	14070.1	12544.8	11679	13403.4	12837.4	12541.2	13120.4	6303.96	11689.2	6431.75	9365.74	11418.4	10424.8	11307.5	8498.87	8499.71	3962.49	12655.2	11029.7	13200.4	8084.57	8439.7	9410.25
126	363.787	0.81	6554.47	4760.72	4726.58	7031.48	5671.05	5657.59	6351.26	5664.32	0	4784.7	3363.76	3690.19	0	5463.99	4410.76	2927.79	6180.84	3800.19	6963.39	5704.72	6505.17	5062.41	6430.24	5806.71
127	369.867	0.81	4943.84	5505.91	7791.61	5974.05	4567.55	5224.88	5270.8	4896.21	0	5921.43	8085.32	9238.21	11745.8	9522.95	8508.62	6338.6	11489.2	5501.85	9809.19	9689.62	12448.2	5779.66	13220.2	9705.42
128	379.762	0.81	3096.41	3990.15	2254.52	4341.52	4116.04	3543.28	4228.78	3829.66	2743.1	2160	1402.27	1263.78	1707.59	1184.5	1207.63	1073.8	3125.51	1679.92	1989.34	3801.26	2998.77	2086.86	3497.77	2739.92
129	388.966	0.81	0	0	0	0	0	0	0	0	0	0	0	0	0	0	0	0	0	0	0	0	0	0	0	0
130	399.736	0.81	3928.78	3782.49	3981.25	5001.27	4989.21	3855.64	4995.24	4422.42	718.79	1668.78	2745.28	2100.88	3335.17	4114.51	2968.71	2636.46	2908.24	2613.67	3446.65	2442.98	3995.72	1831.56	3376.32	2945.02
131	401.82	0.81	11894.6	14403.9	14311.5	11352.2	13641.5	13149.2	12496.8	13395.4	4580.36	7548.06	0	3474.17	4717.59	4406.89	5720.42	4382.58	0	2614.98	5359.58	3426.03	6459.41	3521.1	5372.07	3821.88
132	409.844	0.81	15810.6	14884.6	15110.6	17702.8	16671	15347.6	17186.9	16009.3	9133.96	18520.7	6773.91	17822.5	20284.1	16580.2	16477.5	15730.4	14313.4	10877	18306.7	16841.7	15674.9	9485.85	15848	14478.2
133	415.797	0.81	8237.78	7180.37	8479.05	8443.87	8896.88	7709.08	8670.37	8302.98	5512.9	6529.61	3537.92	6590.63	4779.83	6334.98	4544.25	6063.69	6612.93	1614.71	6532.06	6423.92	6570.11	4669.4	7647.11	5724.32
134	417.793	0.81	8114.51	8128.22	8047.74	6979.39	7502.25	8121.37	7240.82	7811.81	5690.71	7027.38	2878.11	6429.22	6674.68	5745.96	7155.13	6523.94	5822.21	4027.83	6544.09	6276.53	3897.82	5021.06	6970.88	5508.63
135	425.741	0.81	3410.6	2036.45	2640.1	3559.11	2554.41	2723.53	3056.76	2638.97	2339.11	4002.38	3065.76	3199.42	3036.76	2647.97	2755.02	2592	2850.07	3456.73	3045.18	3095.18	4084.51	3900.17	2547.72	3282.8
136	427.824	0.81	15273.8	17462.6	14798.5	15821.4	15553.4	16368.2	15687.4	15960.8	4694.71	11556.2	3363.55	5102.18	8710.2	2793.53	12760.3	5158.01	4395.87	4391.98	9393.48	7143.47	6328.85	6093.47	9324.56	6724.53
137	439.719	0.81	2963.56	2238.58	2976.67	3331.28	1719.14	2601.07	2525.21	2160.1	2834.44	1715.97	2113.45	2512.31	2302.5	1323.31	1672.53	1155.34	847.366	3198.96	892.692	2320.49	3217.83	2659.29	3880.65	2431.04
138	441.805	0.81	7630.94	7656.3	8367.36	7134.29	5764.33	7643.62	6449.31	6703.97	3613.15	6311.05	4572.93	5557.9	4785.06	4725.79	2972.73	3908.48	4166.61	3896.08	6205	4489.52	5627.15	3723.68	4672.01	4682.86
139	442.096	0.81	1761.67	0	3117.79	2109.39	2234.33	880.837	2171.86	1557.58	4913.78	0	0	2448.66	2429.76	930.548	1808.43	3761.88	0	0	1378.52	1703.47	781.462	2364.63	1384.76	1087.55
140	449.909	0.81	23392.1	5975.58	3146.55	3134.68	3255.69	14683.9	3195.19	8969.77	11715.1	8594.21	35620.1	13887	10142.1	12847.9	8560.22	7988.31	18743	30585.4	7104.94	8360.04	12556.6	14949.6	10665.9	14709.3
141	457.777	0.81	2974.37	5332.01	4377.09	4767.16	3954.62	4153.19	4360.89	4053.9	0	2803.43	1162.32	3021.82	2086.99	2477.45	3903.41	1494.97	1835.17	1257.34	3025.33	2050.47	2493.84	2056.33	2561.79	2182.89
142	507.888	0.81	3754	3221.2	1325.94	446.329	2356.84	3487.6	1401.58	2922.22	4690.9	5172.11	25761.2	6025.96	2214.82	12659.4	4472.38	7319.3	16020.6	17730.5	7943.43	8338.9	7779.2	12760	1680.92	10321.9
143	509.919	0.81	0	5350.91	0	4025.41	0	2675.45	2012.71	1337.73	9667.49	10799.6	28509	13472.2	4757.73	10904.7	7786.32	2777.13	17117.7	18571	4458.07	9321.64	10167.1	14308	10825.3	12109.8
144	515.738	0.81	3229.04	1874.53	1960.08	1447.17	0	2551.79	723.586	1275.89	0	984.781	2112.08	1833.56	2968.23	2580.6	2431.48	2378.46	2748.14	1323.25	0	1464.25	0	1875.99	1228.19	1234.26
145	517.732	0.81	4703.94	5365.37	4783.31	3423.11	4623.7	5034.65	4023.4	4829.17	2372.25	1211.79	1900.92	1525.21	0	0	3721.4	727.343	1608.45	0	3309.31	3356.5	2865.43	0	2235.24	1910.7
146	531.904	0.81	4171.15	4123.94	3839.73	1781.93	2568.46	4147.54	2175.19	3358	5258.27	5151.21	11274.7	7259.29	6330.97	6226.54	4146.35	2041.71	6117.57	8320.05	4188.59	3919.33	6074.91	4563.56	3628.78	5258.97
147	543.735	0.81	3578.93	4488.01	5850.47	5282.27	5390.64	4033.47	5336.46	4712.06	1463.61	3095.65	1452.24	3644	3508.05	2970.75	2848.95	3716.75	2758.7	1655.91	3447.59	2378.38	3797.73	3122.13	3961.65	3017.44
148	549.863	0.81	9748.29	4700.62	4709.22	11709.1	10371	7224.45	11040.1	8797.75	9619.32	7922.49	15319.7	12408.3	12789.7	9790.83	8307.52	13601.6	16297.8	15743.9	11646.6	17487.9	17130.9	17368.6	15847.1	15931.9
149	559.718	0.81	0	1502.92	1537.84	0	1402.63	751.458	701.314	1077.04	0	2342.95	1607.3	1800.74	3067.24	0	0	1452.94	0	957.642	0	2496.77	0	2433.77	2589.63	1211.12
150	565.861	0.81	19241.2	21807.9	19949.9	22858.2	19635.1	20524.5	21246.7	20079.8	36066.6	32551.8	52875.6	39940.8	29523.4	36617.6	34964	37423.6	47206.1	53416.1	34635.1	44441.5	37375.7	37628.6	36532.3	41605.1
151	573.878	0.81	15547.4	10377.8	13985.8	10579.3	11751.3	12962.6	11165.3	12356.9	12571.6	15960.6	17702	17152.4	13964	11493.4	18635.2	16245.4	21327	21955.4	16686.1	18688.1	16902.7	13301.1	20679	18505.6
152	573.882	0.81	16089.8	14761	17335.5	12998.1	23309.4	15425.4	18153.7	19367.4	19335.2	18124.4	23694.5	24036	22868	19806.7	20320.9	18912.4	32256.6	26967	27226.6	25416.6	23455.3	20206	27619.5	26163.9
153	577.854	0.81	2115.06	1396.06	4477.99	4216.14	1604.55	1755.56	2910.35	1680.06	6534.38	2831.94	7251.13	0	4036.22	0	2452.84	2143.87	3053.92	7069.35	3488.28	2306.52	3759.42	4314.11	1481.78	3639.06
154	577.873	0.81	960.292	0	3843.6	1653	1906.74	480.146	1779.87	1193.44	0	489.12	4441.23	5571.1	0	0	0	2872.71	4278.26	4672.62	0	2948.02	1118.89	3127.52	0	2306.47
155	590.811	0.81	1299.69	3291.81	2202.81	2916.27	0	2295.75	1458.14	1147.88	3155.54	1749.71	0	0	641.845	0	0	1383.88	854.408	534.558	0	1605.13	1065.45	1316.18	0	767.961
156	607.982	0.81	21160.9	13920.6	13644	9453.91	9505.71	17540.7	9479.81	13523.2	26792.7	14906.2	35226.6	20006.6	16843.4	25542.9	11897.9	20166	24088.3	29429.4	17489.8	12302	7229.7	22788.7	10962	17755.7
157	614.801	0.81	1782.74	1017.11	2344.79	4882.17	5823.94	1399.92	5353.06	3611.93	0	0	0	0	1117.31	2556.6	1200.11	1276.09	0	0	0	0	0	0	1369.94	195.705
158	629.824	0.81	28606.5	24017.3	13445.3	27999.5	31443.5	26311.9	29721.5	28877.7	30880.2	36363.8	24137.2	37036	34586.3	31061.1	35133.8	35307.5	30659.5	36620.8	41610.8	29671.2	38807.6	26439.6	39793.6	34800.5
159	631.831	0.81	1344.08	17621.2	8445.02	4947.44	15559.7	9482.64	10253.6	12521.2	22968	17081.3	21977.6	18561.7	12723.6	21519.1	25859.9	20098.8	20033.8	22457.1	19142	27975.2	23809.3	26148.2	27441.7	23858.2
160	636.798	0.81	3462.94	0	3909.7	4031.51	6283.84	1731.47	5157.67	4007.66	7094.32	6382.78	5769.8	7150.38	5892.99	7541.83	2600.9	5021.2	7982.77	8394.36	7154.06	5297.08	7508.04	2488.3	7167.36	6570.28
161	638.809	0.81	1531.35	1890.32	0	0	0	1710.84	0	855.419	3683.67	0	5194.52	4691.74	3088.04	2683.85	3328.41	3669.97	6898.81	5950.41	6110.06	3470.46	6354.5	6880.66	3782.76	5635.38
162	639.307	0.81	1648.96	2305.96	1924.73	2894.24	960.263	1977.46	1927.25	1468.86	1026.09	2925.55	2914.71	3113.96	2083.78	3322.83	3302.46	3341.2	3954	422.479	1596.74	1074.6	2694.18	4098.28	2628.29	2352.65
163	641.776	0.81	1833.22	1200.72	0	0	651.364	1516.97	325.682	1084.17	421.279	778.503	4595.42	4983.43	0	2642.01	563.037	3039.11	0	4864.63	1895.67	2478.3	3998.74	3514.9	3159.48	2844.53
164	645.796	0.81	15790.6	8754.53	18327.8	6928.89	19375.7	12272.5	13152.3	15824.1	29264.8	30180.2	43563	33915.9	28072.3	36978	27600.3	26551.3	46364.7	41815.6	36295.3	29633.7	33245.9	36203.2	32801.1	36622.8
165	649.344	0.81	1243.09	0	0	1135.9	0	621.545	567.95	310.773	787.671	0	823.41	567.583	0	563.31	1156.28	1979.92	635.609	2704.07	1067.91	0	1809.43	0	3385.21	1371.75
166	651.311	0.81	1422.71	0	2081.97	510.663	0	711.355	255.331	355.678	3096.44	1168.81	2010.78	2685.35	511.89	3267.52	1928.66	2336.79	3026.53	1505.34	1715.55	3907.58	2453.42	0	0	1801.2
167	655.81	0.81	9412.44	3569.1	2528.3	1594.36	1443.29	6490.77	1518.83	3967.03	6712.18	5619.51	10321.8	4713.63	2567.18	3659.71	6125.87	6658.61	11198.7	9903.18	4494.49	538.047	8275.99	5978.5	3653.18	6291.73
168	657.687	0.81	3687.09	3417.77	3942.47	3112.36	4202.78	3552.43	3657.57	3877.61	809.284	0	0	0	0	0	0	0	0	459.325	0	0	0	0	0	65.6178
169	658.24	0.81	1671.33	1623.31	0	0	2316.6	1647.32	1158.3	1981.96	0	735.914	0	0	477.447	0	994.775	0	0	0	0	1151.85	992.828	0	0	306.382
170	664.773	0.81	2986.67	0	3882.85	0	3679.25	1493.33	1839.63	2586.29	2887.61	4321.32	1708.75	2137.34	5075.45	0	3388.91	0	1887.67	3259	3269.98	3026.58	3383.93	3572.65	1968.61	2909.77
171	666.757	0.81	1627.92	5869.38	2928.75	0	1554.73	3748.65	777.364	2651.69	0	1107.57	0	0	0	0	2092.45	0	0	0	0	1149.01	0	0	0	164.144
172	669.744	0.81	5460.28	274.401	936.938	3888.45	3302.16	2867.34	3595.31	3084.75	0	2893.56	0	1379.22	2797.6	0	0	0	465.179	1608.55	1243.88	597.618	1590.76	654.295	0	880.04
173	669.794	0.81	11038.6	8272.68	9803.84	13605.7	7600.44	9655.64	10603	8628.04	10851.3	9856.24	8738.13	10987.2	11363.7	9538.33	8315.28	8216.49	12857.7	10586.5	14817.1	16205.2	14368.1	9628.07	13702.7	13166.5
174	671.689	0.81	0	4429.36	1372.71	3420.32	4288.25	2214.68	3854.29	3251.46	0	0	0	0	0	0	0	0	0	0	0	982.723	1954.14	0	0	419.551
175	672.758	0.81	2839.37	5083.85	1472.46	182.996	1599.17	3961.61	891.084	2780.39	2376.7	5308.06	0	2308.3	893.235	0	5636.45	0	0	0	3224.96	0	2430.23	2731.82	3855.86	1748.98
176	673.751	0.81	1306.16	2270.82	5760.34	2171.63	1719.25	1788.49	1945.44	1753.87	2758.99	0	0	2185.45	0	1884.11	1650.12	0	0	0	2728.52	2391.94	4173.5	3532.13	1622.87	2064.14
177	676.772	0.81	6000.06	1259.81	2809.41	1611.17	0	3629.93	805.586	1814.97	2708.23	4877.99	2833.36	1945.82	3777.67	3605.02	2224.62	2954.48	0	2009.21	3540.01	0	4203.04	1862.51	4976.69	2370.21
178	679.768	0.81	0	0	1196.26	3474.77	4937.78	0	4206.27	2468.89	7173.54	4107.97	8370.93	6717.61	11524.3	7309.3	2530.02	5181	7208.77	10967.4	6280.25	8793.62	6057.17	8983.86	7881.46	8024.64
179	686.718	0.81	3109.58	1823.9	0	3628.07	3042.85	2466.74	3335.46	2754.79	0	0	0	0	0	0	0	0	0	0	0	0	0	0	0	0
180	687.785	0.81	13963.2	11120.9	6963.31	19672.5	12146.8	12542.1	15909.6	12344.4	27697.7	32461.3	29694.2	34022.2	32746.9	28579.8	29072.6	28170.5	31990.3	35465	28457.9	29218.3	34407.9	24590.2	29762.6	30556
181	688.288	0.81	1461.41	728.787	897.581	0	0	1095.1	0	547.549	0	1570.94	0	408.199	0	0	0	2601.05	604.504	1483.61	803.031	1462.78	1489.6	2376.39	1666.56	1412.35
182	690.301	0.81	0	0	1077.16	0	0	0	0	0	3625.71	0	443.455	1332.34	372.206	4335.28	3100.13	4182.2	4018.99	669.042	1361.88	1748	794.547	1935.61	0	1504.01
183	695.765	0.81	6859.46	8257.78	5209.8	16026.1	8632.93	7558.62	12329.5	8095.78	0	9727.07	12992.3	13953.4	0	10535.1	13824.1	7536.95	14153.5	12354.2	15997.9	12862.3	15582	8493.13	13174.2	13231
184	111.031	0.82	14011.2	17280.5	17518.2	18660.9	11059.3	15645.8	14860.1	13352.6	70633.5	15537.8	9967.5	28094.4	24234.2	33391	39166.4	78327.6	17829.5	10069.7	11917.3	30149.6	13690.2	37378.4	21497	20361.7
185	137.899	0.82	13992.2	17511.6	18965.6	18548.7	18256.4	15751.9	18402.5	17004.1	4709.88	16622.7	4088.67	10270.6	14067.8	9975.68	14723.6	12156.2	9015.07	5606.64	13471.3	11242.6	11755.1	9273.09	13197.2	10508.7
186	168.052	0.82	98868.1	107559	271758	131553	130050	103213	130802	116632	285665	226553	172648	240271	195665	226576	246992	287874	180630	140531	159938	267970	193987	236808	187697	195366
187	190.033	0.82	31701.1	36326.7	90488.6	38367.3	47829.1	34013.9	43098.2	40921.5	87904	86555.4	44902.6	75243.3	64391.1	76032.7	76675.1	100746	56946.1	42253.4	52690.3	77865.5	58543.4	60937.6	61141.5	58625.4
188	195.866	0.82	28995.5	27777.4	32915.7	36550.3	14844.7	28386.5	25697.5	21615.6	19130	26085.5	25163.6	22772.1	25313.7	23352	25076.5	18817.1	22316.8	9680.14	27282.3	21940.1	23987.4	19278.9	25320.6	21400.9
189	235.036	0.82	1052.86	3063.22	5488.87	1948.27	3954.39	2058.04	2951.33	3006.22	4895.03	4441.27	5921.62	5737.08	5162.98	7961.88	6025.92	5390.15	7241.8	7512.03	6825.22	5809.49	6100.52	5669.05	5138.99	6328.16
190	279.825	0.82	16096.8	14910.6	17585.7	14331.1	12222.9	15503.7	13277	13863.3	9727.18	18054.1	5602.6	9400.19	12641.4	7380.63	16783.5	10211.3	10218.4	6180.41	10564	10452.1	12129.8	8309.48	10877.2	9818.77
191	279.943	0.82	0	0	0	1852.97	0	0	926.486	0	3851.11	0	0	1314.3	1994.88	3130.49	0	0	1702.11	2127.16	0	3314.61	1240.81	1338.58	2437.38	1737.24
192	295.059	0.82	102480	72356.3	27768.5	89340.4	90860.4	87418.1	90100.4	89139.3	35242.4	33372.6	28918.6	35700.9	27436.9	35182.9	36898.6	36383.5	42605.1	31279.9	30093.7	42024	48478.5	38184.7	46904.9	39938.7
193	299.804	0.82	1935.99	0	1821.73	2085.9	814.41	967.996	1450.16	891.203	1523.53	826.394	953.873	651.24	1114.03	1175.34	1307.97	177.919	1777.78	1681.56	3203.34	1916.37	2660.6	0	2589.25	1975.56
194	309.131	0.82	11239.3	9506.53	3586.69	6728.75	8002.18	10372.9	7365.47	9187.55	2677.14	3271.36	1126.75	0	2931.07	0	0	0	2812.58	1127.07	0	0	3529.06	2741.06	3196.77	1915.22
195	312.888	0.82	3345.53	1897.4	3558.47	2882.45	1498.95	2621.47	2190.7	2060.21	0	2362.71	2624.6	2752.28	4247.35	3245.59	3890.76	0	4974.94	4587.13	3479.4	0	2040.84	1571.16	6576.31	3318.54
196	337.786	0.82	6412.29	6173.33	4604.22	4055.24	8039.52	6292.81	6047.38	7166.17	4191.25	5339.01	2658.6	3237.6	1609.89	5048.31	5085.93	2713	3790.94	1323.5	4213.31	4100.9	4327.13	2658.3	5331.08	3677.88
197	341.859	0.82	15001.1	15184.3	18717	15186.7	15458.1	15092.7	15322.4	15275.4	5629.53	11641.8	0	6198.06	10598.7	6811.68	8519.03	7513.83	5027.43	2533.73	8124.66	6754.27	7506.64	4881.8	6422.7	5893.03
198	352.887	0.82	2601.41	6714.99	6469	6666.09	8794.06	4658.2	7730.08	6726.13	2739.04	12288.5	6482.93	6989.35	10966.7	10635.1	11759.6	11010	8807.43	0	11622.3	6443.82	13388.1	8964.47	2572.53	7399.82
199	364.157	0.82	0	0	2988.57	0	0	0	0	0	0	1031.35	0	2413.57	0	3338.76	4882.56	4683.88	0	0	0	380.076	1030.34	1652.55	0	437.566
200	367.112	0.82	2370.55	0	2102.58	2759.22	2091.46	1185.27	2425.34	1638.37	3641.05	2910.61	0	1194.22	1291.61	1641.25	3920.36	2803.83	1256.84	0	1015.71	2391.94	1410.76	2130.57	1729.07	1419.27
201	368.857	0.82	3270.36	1310.87	5889.34	5083.05	0	2290.62	2541.52	1145.31	0	6529.68	881.991	0	3207.88	0	4716.54	0	2998.32	1388.06	2419.07	0	2678.38	0	3514.54	1856.91
202	368.866	0.82	1352.63	0	2625.31	0	0	676.313	0	338.157	3815.17	5290.66	0	0	1165.65	3234.36	2942.52	3732.26	2764.76	2525.88	3656.8	3453.52	2790.98	0	3101.61	2613.37
203	390.109	0.82	4739.52	5151.57	3168.63	4897.07	1904.36	4945.54	3400.72	3424.95	7127.65	3613.1	0	1953.98	3152.23	3791.29	3759.8	5004.33	2994.54	0	2857.37	3334.56	3446.85	3436.28	3259.95	2761.37
204	390.111	0.82	3709.21	2644.91	3596.62	3101.86	2508.56	3177.06	2805.21	2842.81	3403.65	2696.93	0	3710.97	3785.85	561.337	677.199	5736.96	3797.8	0	3598.92	4116.29	3446.85	4940.94	3966.7	3409.64
205	399.824	0.82	16005.4	18112.3	19418.4	17546.5	15193.8	17058.8	16370.2	16126.3	6304.99	10361.1	5012.56	7641.5	10103.1	6343.39	11765.9	8892.91	6218.88	0	5631.59	5819.66	9899.76	6986.7	7920.27	6068.12
206	412.104	0.82	0	2145.61	2323.61	942.114	1551.2	1072.81	1246.66	1312	4787.06	0	0	792.307	2394.28	2044.97	3619.17	2313.82	1398.48	0	1208.16	2668.75	0	2238.79	1027.3	1220.21
207	425.823	0.82	12540.2	16727	13682.5	14708.8	13552.9	14633.6	14130.8	14093.3	6584.04	15032.7	3699.96	6651.57	11706.9	7593.2	9241.41	5572.59	6512.43	4581.13	11591.5	10135.8	7910.4	7566.5	12300.4	8656.87
208	441.717	0.82	1631.96	1087.15	395.617	0	1158.08	1359.56	579.041	1258.82	0	0	2571.51	2038.4	2606.85	0	2436.56	0	4127.71	1588.75	1654.69	2092.75	1938.02	2260.95	2789.52	2350.34
209	525.907	0.82	2269.79	1852.6	3229.6	1587.27	1163.64	2061.2	1375.45	1612.42	5626.4	4358.27	10350.8	7502.58	7927.58	8727.15	4027.1	0	4907.1	6457.33	3280.48	6959.68	8890.29	8722.44	5769.68	6426.71
210	558.855	0.82	5128.19	2042.31	0	4319.03	1446.63	3585.25	2882.83	2515.94	2754.25	1737.9	9057.79	4414.79	4614.77	4333.99	4104.03	3736.22	6693.51	7674.41	5660.27	3439.88	4022.17	5784.88	5023.28	5471.2
211	563.868	0.82	10961.4	13032.5	16984.8	15385.6	14156.1	11997	14770.8	13076.5	23717.6	25185.3	38949.1	32813.9	26585.9	31746.7	27715.5	29046.1	31492	42163.6	32388.4	28480.2	28158.7	30343	28070.1	31585.1
212	564.857	0.82	0	1152.7	1797.52	0	1057	576.35	528.501	816.676	6946	7130.46	7480.75	7360.06	4904.33	8146.75	6348.93	7760.88	6942.93	9501.51	5817.61	7307.43	4347.47	9108.59	6726.82	7107.48
213	576.829	0.82	364.054	216.664	1019.11	0	2964.79	290.359	1482.4	1627.57	1658.09	0	77.0192	0	210.388	0	0	2237.43	1218.9	0	0	0	0	568.962	1454.76	463.232
214	585.849	0.82	8795.91	10876.2	5547.99	5429.74	10947.9	9836.06	8188.84	10392	16057.5	18342.4	30665.3	16483.9	19537	11763.8	15942.4	20221.7	25620.1	28222.2	21743.1	17792.3	22862.2	15401.5	21808.6	21921.4
215	588.325	0.82	0	0	0	1220.47	0	0	610.233	0	0	900.966	0	621.078	593.085	0	0	0	1264.16	3128.63	0	726.483	1169.15	1439.57	803.368	1218.77
216	588.83	0.82	2539.01	3236.09	2666.11	0	2770.31	2887.55	1385.15	2828.93	1195.57	2830.81	0	1590.49	3270.76	2669.06	2074.28	1093.75	0	0	2571.37	0	3516.59	0	2732.37	1260.05
217	595.347	0.82	0	0	2092.13	543.986	1233.31	0	888.651	616.657	1527.93	0	619.722	0	230.733	1339.04	0	2055	645.76	0	0	608.4	280.22	0	1187.67	388.865
218	601.833	0.82	4128.73	4651.76	3870.5	1027.33	2399.2	4390.25	1713.26	3394.72	10089.9	7504.2	18226.9	9508.69	8073	9049.13	3591.38	8161.12	11100.3	16442.5	9543.36	9556.58	9095.84	10057.7	8139.29	10562.2
219	602.336	0.82	1007.37	751.247	1841.24	796.393	1821.19	879.31	1308.79	1350.25	861.143	2097.85	472.341	2350.73	1621.19	966.775	0	3271.65	2273.94	1598.69	1623.37	1546.37	1519.51	0	1946.33	1501.17
220	602.353	0.82	0	652.295	608.881	588.471	1042.61	326.147	815.54	684.378	3399.08	1551.42	472.341	2340.93	1614.12	1843.13	761.555	2916.07	2466.79	1605.46	1871.53	924.37	374.871	1491.5	2331.94	1580.92
221	603.78	0.82	6780.62	9083.86	8024.72	5930.74	3570.86	7932.24	4750.8	5751.55	7085.69	8309.82	14907.8	3091.49	7890.12	9052.5	3948.09	6015.13	9139.36	13553.1	7046.49	9105.58	4288.01	8215.36	2718.69	7723.8
222	603.816	0.82	4498.97	2344.64	3951.92	9088.56	3257.68	3421.81	6173.12	3339.74	7883.94	9736.1	19299.6	9823.69	9423.56	10964.1	7734.25	8311.11	13422.7	16940.9	9665.74	11775.7	10488.7	7768.98	2987.1	10435.7
223	606.825	0.82	1221.68	2022.61	2945.03	1249.1	0	1622.15	624.55	811.073	4153	1432.12	3298.81	2939.22	2332.97	4734.05	3344.41	0	3380.92	3495.29	3679.52	1538.49	2932.22	2246.35	1353.72	2660.93
224	622.799	0.82	4967.66	2052.4	5100.72	0	0	3510.03	0	1755.01	580.507	1354.61	0	1199.87	1990.65	2190.84	3518.63	1629.18	0	0	2714.72	2448.83	1556.62	2053.13	0	1253.33
225	626.296	0.82	906.034	0	0	1755.99	738.899	453.017	1247.45	595.958	0	413.442	0	620.059	0	0	353.595	276.603	522.817	1364.09	278.371	1431.58	1231.12	1295.92	0	874.844
226	626.313	0.82	419.643	748.106	1279.97	0	0	583.875	0	291.937	0	0	0	575.1	505.716	0	1144.89	0	0	415.503	762.592	1214.2	1769.69	592.026	601.592	765.086
227	630.312	0.82	620.21	0	1141.49	0	0	310.105	0	155.053	1666.46	1326.61	2137.01	976.75	993.286	2414.8	869.218	2610.42	1358.92	287.759	1395.27	1812.91	2774.19	901.144	1324.48	1407.81
228	630.33	0.82	864.577	0	828.076	363.626	0	432.288	181.813	216.144	2293.21	0	522.64	1661.96	2049.34	2828.8	0	722.194	1337.42	846.086	941.053	0	1686.02	2820.95	678.081	1187.09
229	631.319	0.82	1087.65	0	0	0	1371.01	543.825	685.505	957.417	2569.73	883.272	1823.04	3674.47	1175.21	1872.65	1831.93	0	848.392	2712.83	732.598	1805.62	0	1691.92	899.302	1241.52
230	632.34	0.82	557.957	818.002	1236.6	0	720.687	687.98	360.344	704.333	1875.51	0	946.447	1470.68	780.147	737.337	0	0	1376.48	347.024	761.165	1721.88	1331.02	1435.88	2751.58	1389.29
231	638.774	0.82	5348.38	1869.47	7224.96	5748.36	3013.53	3608.93	4380.94	3311.23	1197.4	2851.66	0	0	0	998.019	494.543	0	1292.77	0	0	0	3593.67	0	777.184	809.089
232	639.315	0.82	1011.54	1301.07	1398.01	1477.99	0	1156.31	738.994	578.154	1725.79	1740.33	2244.18	184.969	0	1166.17	351.601	0	3022.42	907.837	2355.71	937.584	2133.32	4703.95	2279.53	2334.34
233	640.312	0.82	1516.94	1153.71	1112.41	0	0	1335.33	0	667.663	1361.15	995.55	895.422	1926.92	662.792	0	1212.27	337.587	1927.74	1626.82	1220.75	0	0	2307.89	1218.63	1185.98
234	640.806	0.82	460.86	3791.3	3243.53	1567.4	0	2126.08	783.699	1063.04	1064.86	1490.86	7759.18	4977.2	3859.91	6329.08	6073.92	0	4824.87	2339.39	1689.77	3266.2	1086.67	4037.92	6076.54	3331.62
235	643.806	0.82	3931.01	4870.72	8709.53	2051.17	5791.2	4400.86	3921.19	5096.03	13158.1	12136	15958.3	11733.9	13712.8	16705.7	15110.1	9316.94	15862.1	18607.1	17142.9	11114	18002.1	15566.1	17794.8	16298.4
236	647.336	0.82	495.71	0	0	0	799.806	247.855	399.903	523.831	2034.78	1235.96	841.033	0	272.125	735.759	333.891	1611.71	860.803	0	1490.48	1915.79	560.797	0	1420.15	892.575
237	649.318	0.82	111.413	749.834	0	0	0	430.623	0	215.312	0	0	313.339	0	271.552	1670.71	0	1684.53	0	493.318	1432.46	0	70.9939	0	995.427	427.456
238	656.259	0.82	1003.58	1499.88	2376.79	2038.04	1174.92	1251.73	1606.48	1213.33	1026.09	923.178	0	1278.4	0	1530.83	1278.64	1292.69	1444.98	769.319	773.176	675.934	1328.76	0	1176.77	881.277
239	656.287	0.82	1338.47	0	492.762	545.403	414.451	669.236	479.927	541.843	1026.09	1620.3	0	682.45	2231.7	275.848	478.623	969.107	1383.16	1501.15	353.933	685.455	1186.3	1843.67	0	993.381
240	661.728	0.82	0	3180.47	0	1124.13	0	1590.23	562.066	795.117	0	0	0	0	0	0	0	0	0	0	0	0	0	0	0	0
241	663.723	0.82	8512.33	0	5807.65	4504.18	4475.62	4256.16	4489.9	4365.89	0	0	0	0	1762.92	0	0	0	0	0	0	0	0	0	0	0
242	667.748	0.82	0	9866.13	11055.7	5825.8	6542.34	4933.07	6184.07	5737.7	1948.5	3909.97	0	0	980.089	0	607.491	0	0	0	0	0	1785	0	0	255
243	671.716	0.82	3791.87	0	3112.18	0	5150.12	1895.93	2575.06	3523.03	0	0	0	0	0	0	0	0	0	0	0	0	1954.14	0	0	279.162
244	672.27	0.82	2065.32	0	1558.42	1706.4	1372.44	1032.66	1539.42	1202.55	0	0	0	1916.96	2048.12	440.939	2012.19	1120.04	0	0	0	0	0	513.555	0	73.365
245	674.775	0.82	0	0	0	669.634	0	0	334.817	0	1605.01	0	3056.68	2462.83	0	1074.19	1118.14	3389.07	1777.97	5244.97	992.313	5515.66	3522.91	2811.05	5865.04	3675.7
246	675.768	0.82	0	565.807	0	963.234	1178.71	282.903	1070.97	730.808	4814.94	3637.45	5743.4	5021.41	4980.67	5413.54	5393.85	5819.83	0	6224.82	5030.88	4900.87	7949.72	5696.51	8044.37	5406.74
247	678.729	0.82	4028.59	1461.15	1737.17	848.086	1677.78	2744.87	1262.93	2211.32	0	3119.05	0	0	0	0	0	0	0	0	1492.53	0	0	0	0	213.218
248	679.754	0.82	3412.31	823.341	4682.57	3253.97	3614.64	2117.83	3434.3	2866.23	907.113	6399.38	0	4754.53	7661.08	6698.61	5650.04	3571.04	6279.22	4583.95	10160.6	4919.51	3840.97	8549.3	7453.11	6540.96
249	681.276	0.82	899.533	382.041	0	0	337.386	640.787	168.693	489.087	951.598	4479.15	3120.38	2026.8	2651.32	3512.05	2947.41	434.738	2203.44	1019.11	205.999	1643.68	1421.49	461.024	1396.4	1193.02
250	681.295	0.82	0	0	1476.59	0	627.306	0	313.653	313.653	847.863	802.328	3279.22	2802.9	2236.76	796.571	0	0	2358.97	1344.21	1361.5	1746.28	1735.5	2247.25	1159.3	1707.57
251	681.738	0.82	4005.69	7942.03	7348.03	6646.02	4667.38	5973.86	5656.7	5320.62	0	3438.7	0	0	2253.37	0	4036.71	3130.51	0	0	2625.65	4242.23	0	0	0	981.126
252	685.26	0.82	0	0	1325.4	0	528.601	0	264.301	264.301	989.833	0	978.609	788.437	1011.48	873.089	0	0	1229.01	492.933	1309.77	1534.3	1440.87	1279.62	0	1040.93
253	687.749	0.82	13295.9	17841.4	20021.5	13922	18616.6	15568.7	16269.3	17092.6	1570.78	5174.49	0	0	0	0	5586.12	2272.9	0	0	0	2130.1	0	0	7703.29	1404.77
254	693.753	0.82	12560.8	16040.9	9749.31	12839.4	0	14300.9	6419.69	7150.43	2644.88	3540.37	1182.13	5778.62	6369.25	0	5611.32	3408.52	6963.51	822.437	6474.58	5835.91	5652.28	3061.09	8526.92	5333.82
255	694.767	0.82	2331.22	1950.18	3305.3	3220.75	741.601	2140.7	1981.18	1441.15	3285.61	1582.27	1563.23	4209.1	3304.62	2399.49	3210.83	4978.26	6194.41	3767.67	5485.08	3129.09	5021.5	1919.95	4518.89	4290.94
256	696.724	0.82	7897.69	4149.2	6726.02	5722.95	4187.85	6023.44	4955.4	5105.64	0	3829.89	0	0	2600.74	486.165	513.527	0	0	0	0	2181.7	1582.68	0	1428.73	741.873
257	697.262	0.82	1407.29	3348.23	1830.73	842.182	726.881	2377.76	784.532	1552.32	2767.98	1236.16	1442.45	3932.77	1724.05	1033.18	2518.05	2503.69	1124.1	1399.93	1586.12	732.063	3214.13	2938.99	4345.19	2191.5
258	697.283	0.82	1064.28	1368.41	0	2888.46	0	1216.34	1444.23	608.172	1043.99	306.692	1713.84	919.161	3390.3	1194.74	371.445	1416.45	3448.04	1047.42	2341.77	2765.25	2008.28	3939.56	3544.16	2727.78
259	697.301	0.82	0	2409.09	1823.62	0	1353.07	1204.54	676.535	1278.81	677.895	0	629.643	1429.96	1495.45	6154.18	0	6824.43	4127.88	3086.91	1104.69	4410.72	1046.68	1881.49	3031.14	2669.93
260	697.753	0.82	1043.01	573.676	0	4155.43	2675.8	808.343	3415.61	1742.07	4743.87	1088.63	8288.22	0	7213.19	3731.55	2795.47	4325.51	3258.37	6772.8	4008.33	4019.88	5163.32	4547.39	8189.66	5137.11
261	698.278	0.82	1019.24	580.299	837.208	1211.62	0	799.772	605.811	399.886	427.521	1390.8	393.843	1885.45	0	2061.56	1305.69	3718.6	0	934.246	1205.89	157.821	0	1265.29	1269.96	690.458
262	698.742	0.82	1585.14	5416.59	4315.83	2277.35	1333.05	3500.87	1805.2	2416.96	0	1197.92	152.458	0	975.177	0	3045.54	0	0	2080.38	2375.64	436.037	848.936	1089.17	845.869	1096.58
263	699.217	0.82	2498.02	1983.39	2835.07	0	2250.32	2240.7	1125.16	2245.51	0	0	0	0	2034.21	0	896.333	0	0	0	262.403	0	0	0	0	37.4861
264	699.749	0.82	2122.63	1012.96	2435.53	0	2089.32	1567.8	1044.66	1828.56	3982.45	2410.64	7440.62	3790.83	2680.12	4791.56	0	4386.96	6449.61	8189.95	4424.34	2768.33	2063.27	5422.62	986.805	4329.27
265	127.022	0.83	8779.61	7873.22	13735.5	8403.57	7188.55	8326.41	7796.06	7757.48	33472.4	15162.8	12527.5	18596.7	20119.5	25352.9	26497.6	73158.7	13148.5	10312.3	9199.05	21218.5	12602.1	24069.4	14558.3	15015.5
266	133.995	0.83	13565.3	0	13477.7	0	15159.5	6782.66	7579.73	10971.1	0	0	0	0	0	0	0	0	0	0	0	0	8759.03	0	0	1251.29
267	148.998	0.83	0	14060.5	16409.2	7950.39	11239.8	7030.26	9595.11	9135.04	20376.9	17215.5	0	10191.8	19354.3	20795.2	29731.6	70885.6	0	0	8795.86	22689.8	12442.2	15988.1	9488.46	9914.92
268	160.121	0.83	5445.58	6856.14	0	7083.76	3187.82	6150.86	5135.79	4669.34	8622.58	6174.53	10562.3	5990.43	7330.83	8137.74	4840.33	0	10707.6	5014.06	0	12807.2	8724.8	9015.13	12522.3	8398.73
269	178.996	0.83	8684.59	9397.3	8242.79	10515.2	9161.04	9040.95	9838.14	9100.99	38962	17333.2	20302.8	23272.4	21562.7	22109.3	21089	28011.4	18696.6	12313.4	9921.83	18780.4	16686.5	30988.7	15878.8	17609.5
270	218.019	0.83	1.18828e+06	847988	969297	1.39414e+06	1.25124e+06	1.01814e+06	1.32269e+06	1.13469e+06	704233	626411	698726	703326	598428	853592	748491	823057	811386	803440	847350	893795	855632	686544	834544	818956
271	220.02	0.83	93463	70023.5	80001	106241	103684	81743.2	104962	92713.6	56393.3	47292.4	55164.2	53447.7	49832.6	65969.7	60640.2	62859	64689.9	64498.2	64663.9	70698.2	67481.7	55570.5	64459.8	64580.3
272	250.93	0.83	4687.04	5558.12	5191.56	3087.89	2713.92	5122.58	2900.9	3918.25	0	0	0	517.38	0	2875.74	0	2541.73	0	0	0	0	0	0	0	0
273	257.851	0.83	5834.94	10052	13480.2	12241.3	12542.8	7943.46	12392	10243.1	965.028	9640.21	3028.59	7246.1	7269.59	6954.54	8993.24	5833.5	5666.8	5404.65	5275.59	6506.72	7322.17	4891.94	8331.95	6199.97
274	264.914	0.83	0	0	0	0	0	0	0	0	3991.97	0	0	0	0	0	0	4133.17	0	0	0	2227.02	0	0	0	318.146
275	279.086	0.83	123322	79822.6	32892.1	111552	110932	101572	111242	106252	41220	35045.3	21576.1	35150	30378.7	35351.2	40605.9	39289.7	36835.6	22345.7	27651.1	46334.5	45548.7	40837.5	47642.5	38170.8
276	294.92	0.83	5480.55	5850.87	5503.24	7012.01	6072.38	5665.71	6542.19	5869.05	9610.09	9232.01	11436.3	10928.3	10026	11091.8	8812.3	9083.09	13003.1	11130	10387.8	10559.3	8297.53	10801.3	12531.3	10958.6
277	370.101	0.83	4196.77	4962.67	7695.9	4193.55	4855.72	4579.72	4524.64	4717.72	2734.86	4791.17	1255.05	886.378	2121.15	1434.98	1280.77	2963.44	3696.11	1049.48	3446.77	4260.53	3649.53	3653.05	3214.31	3281.4
278	442.06	0.83	7929.57	6141.14	4721.77	12225.5	8024.35	7035.36	10124.9	7529.85	1590.7	0	0	1533.16	2402.79	1868.87	4815.78	1482.26	1536.18	0	2256.01	4761.74	5530.87	3963.37	1615.09	2809.04
279	465.91	0.83	5222.85	5393.21	5552.13	4677.86	4332.26	5308.03	4505.06	4820.15	9367.05	5270.99	27393.4	6942.04	6117.3	10922.1	5167.85	5854.86	13858.6	19475.2	5775.31	4054.5	6758.09	11168.6	5743.01	9547.61
280	475.94	0.83	42346.6	0	25213.7	0	0	21173.3	0	10586.7	0	0	53993.7	0	0	0	0	0	0	0	0	0	0	0	0	0
281	523.863	0.83	3298.4	591.43	3475.12	0	978.417	1944.91	489.208	1461.67	2320.02	0	5500.05	1967.63	0	565.291	2493.35	2273.53	683.11	4961.61	2292.06	0	2475.63	3012.72	0	1917.87
282	543.873	0.83	2237.87	4722.77	3343.7	1388.38	5690.1	3480.32	3539.24	4585.21	8121.04	6139.39	29216.4	7370.24	11446.8	10699	9474.52	7948.23	9989.91	15790.5	11472.8	11441.4	7892.58	12124.1	10022.1	11247.6
283	545.862	0.83	3888.27	3289.84	3060.88	2499.44	3035.11	3589.05	2767.28	3312.08	2499.14	7530.6	15547.3	8821.54	4887.04	8681.19	3855.48	3305.95	12159.6	13474.6	7884.22	5423.58	7361.93	8565.75	3075.12	8277.82
284	582.855	0.83	0	3348.41	1291.14	3066.19	4557.23	1674.2	3811.71	3115.72	0	1069.23	1239.05	2922.65	1992.11	2835.73	4167.09	3006.66	1325.46	1680.35	3117.62	0	1164.66	1269.61	3933.43	1784.45
285	586.987	0.83	0	0	0	0	0	0	0	0	3332.98	2091.69	4928.8	2454.75	2376.86	3441.38	0	10997.6	5837.73	8559.84	3284.47	4432.09	6831	3281.08	1465.81	4813.15
286	601.809	0.83	8182.79	9800.46	8012.68	10434.6	7688.4	8991.63	9061.53	8340.02	8963.19	7989.59	18243.3	7568.59	9870.54	9312.64	5414.58	7187.86	11069.6	12019.7	11209.8	10528.1	12808.5	3618.21	8619.86	9981.99
287	636.349	0.83	84.5915	0	219.48	0	555.259	42.2958	277.63	298.777	727.583	0	0	1516.83	0	0	0	4871.77	0	1422.46	66.9971	202.37	0	1503.18	329.843	503.55
288	642.778	0.83	6930.14	8072.08	5489.06	5746.27	5875.25	7501.11	5810.76	6688.18	3348.65	8130.4	2744.96	6567.89	6738.2	0	8752.61	4474	3666.91	7060.11	9824.63	5371.88	6946.7	4397.35	6223.44	6213
289	647.291	0.83	419.643	0	1658.14	1043.77	970.807	209.822	1007.29	590.314	0	1181.43	1057.94	1670.65	0	0	686.35	0	0	2315	0	1457.95	0	0	1995.07	824.002
290	665.24	0.83	891.478	1617.03	2712.49	1183.64	1521.06	1254.25	1352.35	1387.66	1688.77	1042.21	0	0	718.765	1046.28	946.174	936.087	0	0	657.158	881.854	0	0	0	219.859
291	679.299	0.83	0	546.056	905.745	0	819.72	273.028	409.86	546.374	2027.55	0	1716.57	494.185	875.071	2520.62	3513.09	238.239	1640.7	2726.98	0	609.89	0	1030.26	0	858.261
292	679.316	0.83	999.761	848.33	0	0	0	924.045	0	462.023	2939.39	0	2102.68	2477.62	1879.8	4154.38	4520.94	1515.98	3872.37	2956.39	0	2200.62	0	2306.06	0	1619.35
293	682.269	0.83	655.305	0	1556.68	511.281	966.105	327.652	738.693	646.879	1891.48	4039.46	1185.53	1162.26	780.535	1428.18	2518.97	2536.02	1380.36	849.785	1002.12	967.375	0	1434.38	1416.53	1007.22
294	683.755	0.83	0	6217.76	3216.29	1987.9	2518.89	3108.88	2253.4	2813.89	12207.6	9528.99	18173.8	11676.6	13216.1	10401.8	12952.3	9601.79	16478.2	11227.1	15884.7	11186.2	14987.2	14308.4	9614.19	13383.7
295	690.253	0.83	3543.65	3608.25	4011.27	3934.49	1126.72	3575.95	2530.6	2351.33	115.974	3905.49	0	1342.73	2039.75	1843.96	2447.07	3014.8	0	1640.85	2549.78	1380.03	2819.52	1886.16	0	1468.05
296	691.27	0.83	1395.74	0	780.388	0	640.866	697.868	320.433	669.367	1738.2	2748.87	0	0	2838.08	2563.56	879.078	2052.06	2126.67	0	2314.82	0	2564.35	1430.26	0	1205.16
297	695.933	0.83	5505.98	3128.23	0	1444.7	0	4317.1	722.348	2158.55	9415.6	8610.18	13001.4	1825.25	1969.09	10703.3	5884.17	6562.58	13234.8	3781.61	0	6995.36	10946.5	10159.2	7740.01	7551.08
298	124.015	0.84	19634.1	19837.7	0	28045.8	27669.3	19735.9	27857.5	23702.6	23684.1	14403.3	0	0	0	24292.8	14031.3	7705.37	0	0	0	16270.1	11489.3	15144.6	13952	8122.29
299	141.039	0.84	22257.8	26664.4	16319.2	26036.2	20368.1	24461.1	23202.1	22414.6	66568.1	29585.7	18802.8	35143.2	32914.3	37520.3	38086.3	47892.2	25866.6	15971.4	17427	30097	25058.5	44053.7	30002.8	26925.3
300	162.982	0.84	0	0	2685.63	0	3095.89	0	1547.95	1547.95	5957.34	0	0	0	0	0	3652.63	0	0	0	0	3192.12	0	0	0	456.018
301	183.087	0.84	89889.1	88005.3	54939.5	117661	102536	88947.2	110099	95741.6	66952.4	86318.9	31131.8	56746.8	45787.8	68222.5	87358.9	64564.8	79395.7	48536.1	51431.8	44222.1	79156	44406.6	99178.4	63760.9
302	270.031	0.84	17978.4	12332.2	18281.2	19119.4	19638.6	15155.3	19379	17396.9	11180.8	9133.87	12098.9	9295.19	8028.81	9394.53	12027.1	11727.7	10926.9	12551.6	11259.8	10757.4	13652.4	6818.31	12219.4	11169.4
303	287.243	0.84	3446.19	4752.29	2746.02	3774.9	0	4099.24	1887.45	2049.62	2543.47	2813.24	0	0	2224.49	1563.93	2485.77	0	0	978.687	1601.77	2797.31	548.765	0	940.644	981.026
304	291.192	0.84	12396.6	8887.98	23975.5	18065.8	12356.8	10642.3	15211.3	11499.6	811.696	0	1505.32	3094.39	7697.59	9658.31	14050.1	14624.2	1591.78	3720.67	4150.59	1976.49	5210.86	1389.74	0	2577.16
305	302.871	0.84	1448.86	4211.86	3157.24	1697.59	0	2830.36	848.795	1415.18	0	0	0	1273.7	0	1428.87	0	181.211	0	0	981.534	1193.12	0	728.322	0	414.711
306	323.95	0.84	0	804.372	2312.51	0	0	402.186	0	201.093	0	3194.13	7070.5	1997.61	1046.27	2577.1	0	1395.47	2254.04	3338.98	2415.08	831.242	2054.78	2347.1	0	1891.6
307	381.886	0.84	0	3148.81	1458.23	0	905.257	1574.41	452.628	1239.83	2154.39	2867.52	1779.9	3838.31	2070.95	0	1444.73	2986.78	2724.95	3601.56	1852.45	2501.68	3408.97	3171.92	4385.32	3092.41
308	507.037	0.84	0	0	1142.02	0	1267.76	0	633.88	633.88	6434.96	1294.92	3589.47	2537.76	0	0	0	7875.76	1095.34	1112.82	1043.83	0	2050.8	4749.64	2599.37	1807.4
309	580.827	0.84	3685.47	1894.87	2604.63	826.884	4165.85	2790.17	2496.37	3478.01	798.711	291.905	348.959	0	1854.92	0	1315.87	3306.06	1470.06	1688.8	4538.85	0	1733.63	0	1616.4	1578.25
310	581.835	0.84	474.793	2445.46	0	316.459	1527.07	1460.13	921.763	1493.6	1644.51	2190.26	8441.34	1884.24	2915.16	1985.47	2934.17	2413.15	4263.74	3904.97	5665.65	3455.11	1549.86	4581.67	1964.2	3626.46
311	661.767	0.84	0	0	2546.59	473.093	5315.88	0	2894.49	2657.94	0	409.407	5356.43	641.9	0	3215.49	0	0	0	861.879	0	2385.09	1615.85	0	1812.54	953.623
312	663.763	0.84	392.85	9060.88	0	2768.9	7217.91	4726.86	4993.4	5972.38	1959.42	8706.27	1708.75	0	7789.71	962.102	4103.47	1693.45	4274.04	2533.41	6653.25	5432.26	1668.03	3508.96	2823.63	3841.94
313	114.079	0.85	3270.14	7686.87	2442.22	0	0	5478.5	0	2739.25	11561.1	12952.1	7348.74	8971.52	7655.85	10379.7	1838.34	6865.88	19055.2	12327.2	18890	25354.5	20322.6	16466.8	18036.1	18636
314	139.061	0.85	341760	191073	610346	365228	304855	266417	335042	285636	159484	79155	46538.1	114775	120671	142868	142097	156197	114493	72942.1	100045	150744	119756	70226	104907	104730
315	146.996	0.85	67712.4	113496	93875	125054	87190.7	90604.2	106122	88897.5	152677	93031	56153	75140.1	108594	161571	136164	102682	69036.4	49466.3	82996.8	108210	91032.3	87954.7	81254.8	81421.7
316	151.022	0.85	11602.3	11661.3	21503.4	17222.2	16710	11631.8	16966.1	14170.9	26146.6	21199.8	17739.4	19986.1	24882	24068.4	22900.5	26027.1	15556.6	15327.4	15279	22902.7	14652.8	18571.4	17617.8	17129.7
317	155.036	0.85	202476	132260	358592	198397	199941	167368	199169	183654	121053	79196.5	52067.8	75798.6	101683	90889.1	101378	104739	78957.6	80591.7	81888.6	82674.2	99030	57423.2	87463.5	81147
318	169.025	0.85	41481.8	47986.1	43542.7	81966.6	64777.7	44733.9	73372.2	54755.8	100716	67700.9	111604	79879.5	67967.5	100253	91687.6	83961.8	63995.8	88367.9	82868	75102.4	75819.2	88937.2	76256.8	78763.9
319	202.045	0.85	5.46552e+06	3.77956e+06	4.86611e+06	6.82122e+06	6.01485e+06	4.62254e+06	6.41803e+06	5.31869e+06	1.95346e+06	1.87485e+06	1.25089e+06	1.91822e+06	1.68229e+06	2.34964e+06	2.4829e+06	2.75412e+06	1.84646e+06	1.65811e+06	2.3761e+06	2.79916e+06	2.34089e+06	1.68426e+06	2.26688e+06	2.13884e+06
320	319.122	0.85	7167.49	2556.34	8759.42	3853.2	10682.1	4861.91	7267.64	7772	842.411	366.153	0	242.502	0	584.838	3728.55	1276.29	0	656.469	1036.2	1225.55	2669.95	0	0	798.31
321	321.101	0.85	2733.76	3020.4	1614.89	4611.97	2518.41	2877.08	3565.19	2697.74	2396.75	2101.65	881.263	1277.67	3027.4	4256.41	5599.32	5935.25	1386	522.243	665.455	3421.06	2957.52	3671.7	1633.82	2036.83
322	327.995	0.85	21855	15922.6	22937.4	26208	25511.2	18888.8	25859.6	22200	12256.2	14642.3	8533.29	13761.6	6938.88	16343.6	15484	18712.4	12832.5	17023.2	14790.7	12123	19154.6	10464.7	15649.9	14576.9
323	363.911	0.85	918.119	4984.35	2531.3	3208.86	0	2951.23	1604.43	1475.62	1921.93	1432.32	4395.26	1991.2	2491.51	1637.9	1997.85	3226.74	2902.45	0	1175.8	1740.69	0	3403.77	1184.52	1486.75
324	369.74	0.85	3287.91	2934.04	5361.99	0	3781.25	3110.97	1890.62	3446.11	0	2936.8	0	4177.92	2803.44	0	0	1809.19	1452.4	4439.18	3402.08	4633.71	4241.09	2131.73	3667.57	3423.96
325	387.02	0.85	369.222	2511.43	0	3054.38	2593.65	1440.33	2824.02	2016.99	1865.33	0	0	0	0	1690.24	0	0	0	0	1034.74	1525.32	0	0	995.318	507.912
326	459.971	0.85	102051	67366.3	0	0	0	84708.5	0	42354.3	0	0	32932.7	0	0	0	0	0	33773.5	0	0	0	0	0	0	4824.79
327	527.025	0.85	0	0	3838.03	5168.13	3617.48	0	4392.8	1808.74	3611.69	1547.96	0	1647.99	5692.69	9074.21	9593.12	4937.81	0	0	0	5814.27	3012.24	4104.08	0	1847.23
328	543.855	0.85	1657.22	1621.24	757.831	3261.02	508.834	1639.23	1884.93	1074.03	3448.94	0	5680.73	398.998	712.08	1555.36	0	304.085	0	3935	2993.37	2224.26	4693.59	2857.09	972.844	2525.17
329	563.863	0.85	3794.85	3721.9	3068.28	2935.97	2602.1	3758.38	2769.04	3180.24	6110.74	6819.95	10340.6	6508.17	7788.43	7902.24	2383.33	2253.7	7257.48	9259.87	6167.59	5426.11	8827.19	10535.7	6569.6	7720.51
330	641.943	0.85	15383.8	12082.5	0	6800.53	11503.4	13733.1	9151.94	12618.2	11274.7	13301.7	23481.8	15655.3	12907.9	18221.5	15978.7	14155.1	10959.1	22424.4	15726	13336.8	7772.29	13972.4	17208.5	14485.6
331	642.803	0.85	1794.18	0	2634.89	1205.43	1129.83	897.092	1167.63	1013.46	277.665	2382.49	3388.07	0	4531.12	6404.05	2002.73	443.246	2955.47	5887.71	7592.16	2037.77	2568.05	3648.91	5357.37	4292.49
332	694.91	0.85	6268.91	0	0	0	0	3134.45	0	1567.23	11958.8	9082.29	9620.93	8893.49	1746.95	0	6242.71	6521.04	15268.3	13750.2	7895.46	12356.5	13007.6	11626.9	11836.1	12248.7
333	103.984	0.86	83345.8	73527.4	95348.2	81769.2	85620.2	78436.6	83694.7	82028.4	50320.4	65886.2	38744.1	45822.4	50709.4	53263.7	79692.7	52588.5	58099.3	42485.4	68829.1	79937.9	59550.5	42192.2	62250.7	59049.3
334	109.064	0.86	3363.45	5856.75	8246.22	3808.1	2134.09	4610.1	2971.1	3372.09	4710.69	5911.45	0	1685.45	4459.17	0	8179.68	7639.08	1398.41	2858.46	1482.29	6859.22	3999.17	8296.61	3549.57	4063.39
335	128.056	0.86	11596.3	12745.2	45700	13864.2	10598.8	12170.8	12231.5	11384.8	54952.5	29571.4	43120	0	18786.2	35481.7	27912.3	32613.9	47181	24886.4	64000.6	76159.5	67776.3	65953.3	0	49422.4
336	128.056	0.86	14047.8	18991.7	32125.2	18476.6	14834.5	16519.7	16655.6	15677.1	51689	42938.3	31429.7	56470.1	31712.6	27099.3	29596.5	33406	39300.5	23445	27043.7	70475.2	61796.8	67965.9	54585.1	49230.3
337	149.973	0.86	0	0	0	0	0	0	0	0	0	0	0	0	0	0	0	0	0	0	0	0	0	0	0	0
338	155.068	0.86	36850.6	89126.8	90088.5	54617.6	43494.8	62988.7	49056.2	53241.7	201140	0	66053.5	123273	107790	147197	0	260390	58836.9	51010.1	104882	193906	53537.8	159052	0	88746.4
339	161.105	0.86	478761	578358	353034	638340	572216	528560	605278	550388	497819	529629	322426	439369	341797	401784	507230	579662	529853	372939	321247	480993	543949	444888	575588	467065
340	169.084	0.86	17639	18330.6	10894.3	24811.9	21121.3	17984.8	22966.6	19553.1	42333.1	21913.2	37520.4	29105.8	27165.2	31613.6	34701.9	40851.1	39118.4	33301.5	39262.9	37287.5	27526.9	40867.1	40605.8	36852.9
341	230.137	0.86	1855.8	1656.2	5812.61	1814.21	2818.71	1756	2316.46	2287.36	0	686.945	0	0	851.185	0	278.354	990.415	0	0	0	708.137	0	0	0	101.162
342	234.157	0.86	21292	11267.7	137512	18687.2	20350.6	16279.9	19518.9	18315.2	5967.51	2622.5	656.823	1032.27	3566.15	1843.81	2192.23	4578.75	1895.96	1422.79	1810.55	3910.38	3594.77	1533.6	599.667	2109.67
343	260.004	0.86	126667	103761	124913	156087	145048	115214	150567	130131	33102.8	45616.6	22521.7	41006.2	40803.2	41354	51045.1	50022	36229.1	23661.2	56157.4	60077.8	47653.1	29210	51105.7	43442
344	262.002	0.86	56964.9	44070.3	56616.2	65165.6	62098.1	50517.6	63631.8	56307.8	20504.7	19001.2	8400.08	19020	20002.1	23719.8	29799.1	23931.5	16440.3	11706.7	23703.5	24547.8	21065.3	14649.5	21416.7	19075.7
345	262.077	0.86	67467.3	49260.7	55497.8	77487.6	66641.7	58364	72064.7	62502.9	26594.1	31608.4	18499.8	30182.2	25769.5	31696.9	33917.6	37153.6	26181.2	23964.1	33686.5	33928.1	30999.8	21651.9	29146.8	28508.4
346	275.979	0.86	29468.9	25632.6	28429.3	37938.2	32869.1	27550.8	35403.7	30210	7200.25	15153.1	0	15114	15711	16775.5	9745.12	16345.7	6318.13	8302.67	14379.1	20817.6	18687	11057.8	16361.9	13703.4
347	317.963	0.86	27081.8	29850.2	29896.4	35081.6	34296.7	28466	34689.2	31381.3	8245.34	13118.6	5540.34	10080.9	9761.71	11562	13921.6	10609.6	8920.89	5742.18	8305.8	13459.2	13990.3	7231.64	13155.1	10115
348	327.059	0.86	10859	14999.8	15550.9	25443.8	19331.5	12929.4	22387.6	16130.4	13551.1	5694.69	2341.73	5655.67	6673.62	12341.9	10565.8	10967.4	5396.16	2306.85	7562.42	11718.8	6929.28	7234.27	6024.09	6738.84
349	333.935	0.86	8720.24	9228.88	6416.36	11005.3	10644.5	8974.56	10824.9	9809.52	3908.75	5842.84	1766.47	4273.35	3742.85	5707.08	5231.53	4281.04	4199.73	5549.85	5319.44	7095.73	7589.48	3142.26	6494.41	5627.27
350	343.969	0.86	6555.64	5904.78	10902.6	7525.21	10233.6	6230.21	8879.41	8231.9	3261.56	0	3186.92	4574.07	4385.97	7290.71	4031.81	3863.68	0	4265.18	0	0	7257.5	3373.53	3814.8	2673
351	382.108	0.86	1.08362e+06	621340	909603	1.47522e+06	1.2791e+06	852482	1.37716e+06	1.06579e+06	157579	167853	101526	206273	153214	220364	258915	238811	195355	165709	290972	300368	294779	134270	235448	230986
352	385.957	0.86	2813.07	5624.5	4898.01	5850.96	6559.47	4218.78	6205.22	5389.13	2981.32	1514.62	0	2400.07	3971.39	5575.02	4216.2	3904.75	0	0	2958.59	0	3415.26	0	2011.66	1197.93
353	393.892	0.86	5917.14	5781.52	5702.67	9497.91	5675.01	5849.33	7586.46	5762.17	0	1901.21	0	2407.02	0	0	0	2430.17	0	0	2050.54	4002.95	4317.72	0	3536.79	1986.86
354	428.063	0.86	0	2537.24	2451.53	2885.29	3019.17	1268.62	2952.23	2143.89	2444.26	0	558.445	1809.06	1179.72	3637.38	3242.34	6754.13	0	1128.94	0	4735.31	0	0	3117.72	1283.14
355	464.897	0.86	4362.06	2421.59	400.62	656.692	1469.77	3391.82	1063.23	2430.8	5623.66	2424.89	11645.4	5138.73	4800.93	3798.29	1557.36	2822.75	1487.41	9473.67	6055.22	750.506	395.286	7443.51	5306.15	4415.97
356	504.884	0.86	13728.8	17939.8	16507.3	12855	19014.4	15834.3	15934.7	17424.3	8548.82	12606.5	8328.16	10738.8	15573.9	6189.79	16313.7	4303.79	10155.3	10550.2	10739	10808.4	8797.05	13319.2	13764	11161.9
357	515.032	0.86	0	0	0	0	0	0	0	0	7478.6	1592.36	0	7009.76	7431	2716.01	1983.87	5937.41	5951	0	0	5238.93	3762.35	13178.5	4955.51	4726.61
358	521.035	0.86	521.339	1862.04	0	0	0	1191.69	0	595.844	8772.02	0	4676.45	0	5671.35	0	0	9618.28	0	0	0	0	4362.4	0	23978	4048.62
359	609.882	0.86	1529.17	1765.73	0	4092.3	3394.49	1647.45	3743.39	2520.97	2930.72	0	0	4045.59	0	2962.88	0	0	0	2842.89	0	0	3443.45	0	1639.1	1132.21
360	622.961	0.86	10379.3	4767.23	10197.8	6406.53	11094.5	7573.26	8750.5	9333.87	27777.1	11576.4	47584.3	18542.4	20346.6	24014.6	15081.5	19145.4	18113.9	42681.5	14123.7	18302.7	26397.8	12654.8	28290.6	22937.9
361	622.968	0.86	3257.05	6457.53	11883.6	10142.4	9897.34	4857.29	10019.9	7377.32	19774.8	4580.97	0	18381.9	0	17088.1	14132.2	13921.1	10661.5	26782.7	19118.5	15460.8	10987.9	0	17249.8	14323
362	637.972	0.86	13502.1	5187.66	0	2998.64	4397.75	9344.85	3698.2	6871.3	7381.81	7216.31	15599.9	14185	3503.76	17775.6	1025.03	11390.2	2084.37	16171.8	4912.53	2367.72	1343.09	7957.02	0	4976.65
363	659.948	0.86	16202.6	4368.09	6537.85	3428.6	6500.28	10285.4	4964.44	8392.83	7204.75	4222.93	22531.2	7681.42	6027.43	8003.62	5069.65	9496.79	17543.2	20048.2	10260.9	9638.94	5759.6	5762.18	8768.15	11111.6
364	679.96	0.86	5880.12	0	6549.57	0	1517.34	2940.06	758.67	2228.7	1027.56	5146.89	2476.45	2480.96	3498.41	3118.87	4393.83	4011.14	2448.49	3681.9	0	4276.59	3727.33	2119.79	0	2322.01
365	119.058	0.87	82271	89526	58034.7	95482.5	80602.9	85898.5	88042.7	83250.7	224027	114537	77783.7	132147	137263	123528	124593	183032	96460.5	52712.5	67303.3	133259	98803.1	180645	97255.5	103777
366	129.042	0.87	114860	136106	261850	148201	151329	125483	149765	138406	227726	194645	155948	202800	197817	196518	212159	248557	150330	128856	150274	248114	177719	219423	165679	177199
367	137.05	0.87	0	0	0	0	0	0	0	0	27672.1	0	0	0	48032.6	0	0	0	0	0	0	0	0	0	6509.03	929.862
368	146.069	0.87	209004	226364	500272	274071	258253	217684	266162	237968	519056	394144	355333	443297	360778	406132	444041	523191	338089	275243	299866	573095	366409	475726	340746	381310
369	153.044	0.87	5991.22	4146.37	0	9361.65	7307.15	5068.79	8334.4	6187.97	19079.4	1841.5	1170.39	2464.71	2548.49	10507.8	11152	8164.58	871.222	943.011	0	2027.57	2571.68	1980.54	611.846	1286.55
370	153.046	0.87	6636.99	0	0	0	0	3318.49	0	1659.25	24114.2	0	0	0	0	14292.5	23493.7	15895	0	943.011	0	0	2571.68	4375.94	0	1127.23
371	175.098	0.87	36295.3	0	146553	56697.4	89852.5	18147.7	73275	54000.1	64844.1	49618.9	52293.8	61468.3	47707.7	65299.5	55476	86771.5	76717.4	70449.9	64676.2	83816.9	52900.9	56800.4	0	57908.8
372	192.147	0.87	10583	8861.17	36302.8	11264.3	12247.9	9722.08	11756.1	10985	641.319	0	0	436.44	971.623	0	1513.16	1513.28	0	1422.21	1794.75	836.847	1217.93	0	1146.26	916.857
373	199.016	0.87	23038.4	11947.2	19832.6	34224.1	36534.4	17492.8	35379.3	27013.6	7103.51	0	2486.23	8213.7	5261.58	6404.8	4192.56	8948.21	5944.72	3769.21	8975.53	12036.1	6653.83	17111.4	17713.5	10314.9
374	199.025	0.87	23038.4	15711.6	23122.8	36326.4	34001.9	19375	35164.2	26688.5	12376.6	0	3889.07	8213.7	4738.92	6646.53	6365.46	8948.21	0	0	0	11234.1	6653.83	17111.4	12558.1	6793.92
375	248.148	0.87	45039	61028.4	135530	81043.3	73261.1	53033.7	77152.2	63147.4	81680.2	27758.6	18163.5	16994.8	64143.3	43973	63715.1	58675.8	13792.4	14229.6	34585.3	56253.5	32686.7	29467.4	30547.2	30223.1
376	278.185	0.87	4425.51	3469.95	13299.1	6293.37	4224.06	3947.73	5258.72	4085.9	3353.2	1301.69	502.309	2151.03	2422.02	1857.51	2322.33	5195.8	2057.85	941.212	832.1	2899.9	2484.26	1563.66	2731.97	1930.14
377	281.082	0.87	5058.98	3085.8	1947.8	7831.83	5326.06	4072.39	6578.94	4699.22	0	0	0	0	466.008	0	0	0	0	0	0	0	958.709	0	0	136.958
378	289.069	0.87	11761.1	5654.96	8057.85	17154.8	16705	8708.05	16929.9	12706.5	621.489	588.985	0	696.597	0	1348.86	824.752	1950.21	614.528	1322.08	1261.27	3249.05	1479.75	567.6	1019.56	1359.12
379	298.045	0.87	3620.54	3316.95	2195.49	2736.56	3168.23	3468.74	2952.4	3318.48	0	1748.42	0	879.579	0	934.032	986.401	865.085	785.69	0	1087.97	0	1244.93	1029	1199.7	763.899
380	315.987	0.87	0	20978.1	0	0	0	10489.1	0	5244.54	13591	0	6943.19	0	6399.77	10998.1	5995.22	7307.31	14225.3	13219.5	5372.98	0	1534.02	9896.08	3950.4	6885.47
381	315.998	0.87	9893.75	5955.99	7551.16	13397.9	12564.3	7924.87	12981.1	10244.6	0	0	5322.94	2457.63	2026.78	1385.62	0	1694.33	4349.37	5067.45	4252.13	0	3190.33	1016.46	0	2553.68
382	319.96	0.87	26898.4	19907.3	21078.7	27422.9	26284.3	23402.8	26853.6	24843.6	5086.32	8862.84	14367.6	8467.21	7555.97	7518.87	7802.97	9913.26	7071.1	13174.8	10490.4	10678.1	11092.3	6120.18	8894.87	9645.97
383	322	0.87	37532.1	32060.3	41821.7	55477.6	48824.6	34796.2	52151.1	41810.4	12879.6	15189.1	8082.54	11240	14038.4	20760	19563.1	16853.7	13376.8	8698.59	17390.7	21294.3	14831.6	10650.4	17729.6	14853.2
384	337.97	0.87	21658.4	16758.4	21886.3	27530.3	25353.1	19208.4	26441.7	22280.7	6247.09	7833.78	0	6242.28	7946.63	12175.9	10365.7	8850.7	0	3916.8	8454.25	7271.33	6736.75	0	6368.14	4678.18
385	359.941	0.87	5296.34	0	1585.3	2112.5	1347.48	2648.17	1729.99	1997.83	0	0	3666.98	493.324	0	0	0	0	2200.23	0	1508.34	0	1545.89	2230.33	0	1069.26
386	369.022	0.87	0	0	5635.97	16790.7	0	0	8395.34	0	0	0	0	0	47107.6	0	39932	0	0	0	55274.7	0	0	0	0	7896.38
387	406.99	0.87	2569.01	4381.82	8563.21	8743.01	2895.85	3475.41	5819.43	3185.63	0	6975.28	0	0	0	0	8850.44	5461.19	0	0	6722.7	11745.9	0	0	0	2638.37
388	434.965	0.87	1994.02	6211.93	2863.09	2676.64	2596	4102.98	2636.32	3349.49	14560.1	6523.47	0	8587.55	13257.7	0	10788.9	9362.95	0	21308.5	7718.99	6312.06	0	0	13585.6	6989.3
389	440.062	0.87	22053.7	10913.7	19605.6	33634.3	28855.2	16483.7	31244.8	22669.4	3202.68	2077.12	1507.83	3501.62	3528.93	2167.33	5262.22	4869.9	3266.99	3398.09	5621.33	7901.45	5323.93	2368.35	5544.41	4774.94
390	463.914	0.87	3373.85	2197.69	7208.62	4206.18	3458.52	2785.77	3832.35	3122.15	3194.69	3739.1	13894.6	4575.12	5640.87	6514.17	6154.05	4531.88	4494.8	2432.38	5232.83	4148.4	5584.14	4421.05	4612.31	4417.99
391	501.015	0.87	1538.58	1776.8	0	843.128	0	1657.69	421.564	828.846	10977	5098.87	7035.84	1853.12	3639.9	0	0	17837.7	2757.39	2299.98	2434.22	5150.65	4132.48	8295.19	4086.23	4165.16
392	504.109	0.87	5007.51	7589.6	15832.2	9736.6	8482.62	6298.55	9109.61	7390.58	30040.5	16510.4	19880.1	26502.2	21157.2	21256	14392.9	29285.3	22298.3	20071.9	13292.1	29559	24580.1	28186.8	19043	22433
393	520.847	0.87	10380	10504.4	7102.36	7091.09	7820.89	10442.2	7455.99	9131.53	4965.56	6010.53	6100.64	4915.89	8695.69	7140.1	5869.92	3044.57	6612.48	5306.75	7322.36	5002.53	7990.98	5394.7	6205.55	6262.19
394	521.023	0.87	1277.53	0	0	0	3717.82	638.764	1858.91	2178.29	9593.35	4930.98	5844.59	4512.11	4983.1	5221.42	4964.62	8396.39	4785.63	3751.41	1262.17	5398.53	3690.76	8157.85	3937.22	4426.22
395	522.857	0.87	4363.6	4196.78	1901.46	4164.88	3247.85	4280.19	3706.37	3764.02	2347.02	1824.58	6652.94	4679.61	5918.41	2331.63	2788.22	802.744	3927.2	7352.58	6485.15	2862.9	3466.38	2404.63	4561.4	4437.18
396	535.836	0.87	659.025	0	775.632	3417.77	0	329.513	1708.88	164.756	348.334	203.52	0	0	683.006	0	2453.65	0	3079.73	575.749	2649.7	1755.58	2574.35	886.551	1870.87	1913.22
397	594.974	0.87	0	0	3381.57	0	4427.24	0	2213.62	2213.62	3866.36	3127.6	0	4226.94	5556.74	804.416	3756.74	6332.7	2596.88	0	2802.21	4713.71	1878.56	7042.31	3689.07	3246.11
398	614.016	0.87	0	2660.76	1894.69	1761.46	0	1330.38	880.729	665.19	1626.38	1393.64	1397.08	2735.43	1685.21	0	3599.66	0	0	2992.84	0	2940.63	3052.19	1907.63	0	1556.18
399	618.026	0.87	5808.52	2569.1	12046.6	10297.8	11925	4188.81	11111.4	8056.92	4730.86	5934.14	2406.36	6992.43	2646.5	2339.91	7937.49	10262.7	5787.93	3628.53	7966.63	5494.85	12664.4	6100.96	8927.44	7224.39
400	671.965	0.87	660.207	1420.17	548.076	4050.43	2165.1	1040.19	3107.77	1602.65	0	37.4579	2838.18	2089.89	0	293.266	54.2115	2086.36	1487.58	2914.39	4381.53	2597.96	1960.65	1464.51	2016.38	2403.29
401	675.982	0.87	3228.08	3857.89	0	2666.87	8842.17	3542.99	5754.52	6192.58	5221.39	666.017	1859	4416.54	2094.49	3201.84	2832.31	211.255	861.093	2964.99	2872.49	5153.8	2939.45	2131.9	6137.99	3294.53
402	678.898	0.87	0	0	92.7051	1071.34	308.138	0	689.74	154.069	0	2034.47	1877.63	0	0	0	0	0	1914.83	0	416.056	0	712.081	675.285	0	531.179
403	685.938	0.87	5554.56	2099.44	6697.52	3031.43	3447.78	3827	3239.61	3637.39	0	1762.62	1403.77	1867.46	0	0	0	3228.5	0	2129.29	3359.01	0	1281.04	0	985.602	1107.85
404	697.934	0.87	786.503	2025.34	0	0	1588.6	1405.92	794.302	1497.26	0	0	5128.74	2167.62	1659.67	755.616	262.19	0	2907.39	3501.7	2547.61	743.113	2959.49	2328.37	1423.5	2344.45
405	101.047	0.88	13170.7	17230	12458.3	16243.5	15135	15200.4	15689.3	15167.7	33322.2	10642.5	13351.3	14064.8	18004.9	15605.7	17859.2	23989.7	16599.7	13421.8	14352.9	18929	15201.2	23309.5	13586.4	16485.8
406	119.957	0.88	121570	146148	139964	137394	113951	133859	125672	123905	89848.9	132885	96623.5	72374.1	60884.3	80561.9	106411	80456.9	98263.5	92131.5	102242	128114	117181	91791.2	111339	105866
407	131.069	0.88	734617	943956	973179	1.42233e+06	1.16574e+06	839287	1.29403e+06	1.00251e+06	1.58797e+06	809052	991716	1.3143e+06	1.19797e+06	1.35249e+06	1.53409e+06	1.4224e+06	522771	605058	1.06083e+06	1.61631e+06	908298	1.15283e+06	977214	977615
408	143.985	0.88	9169.36	11545.8	11141.3	0	0	10357.6	0	5178.78	0	14439	11334.1	13588.2	0	13209.7	0	12590.9	11360.3	10712.3	12292.7	2551.58	9884.29	10424.4	12382.1	9943.96
409	146.102	0.88	0	0	0	0	0	0	0	0	0	0	0	0	0	0	0	0	0	0	0	0	0	0	0	0
410	175.094	0.88	21574.7	14068.4	25291.8	34939.5	31718.3	17821.6	33328.9	24770	19478.9	22816.8	16173.9	31690.7	28375.2	36526.9	32545.9	43806.5	0	31073.1	20920.8	23986	27928.8	18288.7	18277.2	20067.8
411	180.026	0.88	12896.7	22579.2	21728.1	14004.7	21544.5	17737.9	17774.6	19641.2	12302.1	13238.2	14083.2	13616.1	21046.8	20007.5	26218.1	14562.5	18507.3	14346.4	19739.1	21340.9	13023.4	10027.1	17514.1	16356.9
412	264.016	0.88	32548	29971.8	18986	21615.6	38611.8	31259.9	30113.7	34935.9	27456.6	22618.8	20882.2	30006.5	26360.1	22681.8	30907.7	37094.4	19370.1	23816.1	23017.6	24289.5	27933.7	0	29600.6	21146.8
413	264.103	0.88	9415.17	11021.9	13216.5	13624.6	10497.1	10218.5	12060.8	10357.8	6948.48	6727.04	6378.08	4586.72	7233	4319.2	5802.6	2694.34	3459.9	5019.37	4397.44	4624.81	5250.21	6431.4	3077.55	4608.67
414	286.004	0.88	25200.7	14172.5	22528.4	19682.9	25626.5	19686.6	22654.7	22656.5	25994.3	18415.6	0	26666.9	21153.3	25334.6	20951.3	23414	0	0	24595.9	21791.6	25518.7	27850.2	27486.5	18177.6
415	317.102	0.88	2766.55	1166.95	1003.17	3583.65	2062.72	1966.75	2823.19	2014.73	4536.14	0	0	311.787	0	3451.59	3853.49	7542.78	257.557	0	110.072	2981.27	693.642	4372.61	1498.11	1416.18
416	358.035	0.88	0	0	0	175191	0	0	87595.3	0	0	0	0	0	0	287539	239163	0	0	0	303454	0	331004	0	0	90636.9
417	376.151	0.88	0	74.305	705.942	4.48935	597.817	37.1525	301.153	317.485	1529.38	0	0	1682.29	595.204	328.405	2011.07	3523.41	0	0	121.243	3442.2	1150.04	0	0	673.355
418	389.981	0.88	0	0	0	0	0	0	0	0	8417.39	5297.87	0	4375.76	12224.3	4185.58	0	0	20929.6	0	0	0	4839.4	0	8461.81	4890.11
419	410.283	0.88	33585.7	16082.3	9961.5	9790.42	12227.6	24834	11009	18530.8	0	17557.1	0	25850.3	24295.8	0	20273.4	0	0	0	0	0	0	0	0	0
420	477.074	0.88	270.115	809.272	0	944.931	384.748	539.693	664.84	462.221	11759.4	2429.37	3044.69	10431	5255.91	0	3482.99	5477.01	3904.2	978.017	0	0	4709.34	8823.52	0	2630.73
421	505.033	0.88	11720.9	18315.4	12725.1	11064.8	5950.81	15018.2	8507.83	10484.5	28297.3	17122.5	12104	12064.8	19799.8	26050.8	24089	19153.9	11585	9611.53	10466.5	17904.2	12424.4	13862.6	10139.5	12284.8
422	512.074	0.88	0	0	0	0	0	0	0	0	4068.6	0	0	0	0	1514.5	3347.71	4418.53	0	0	0	0	0	1221.28	0	174.469
423	515.032	0.88	2544.68	1816.27	2308.72	0	0	2180.47	0	1090.24	10552	2147.81	4201.46	4675.68	4978.39	1970.73	2105.61	7779.14	0	0	931.12	9379.92	3516.54	0	5304.91	2733.21
424	521.018	0.88	4458.22	12137	7283.71	12183.8	5757.82	8297.58	8970.84	7027.7	15174	11567.7	9923.46	10211.5	16053.9	19839.2	16804.6	12492.9	8312.03	12379.9	12229.1	13419.6	10248.5	14588.6	10295.3	11639
425	536.04	0.88	6650.97	0	2363.1	0	0	3325.49	0	1662.74	0	2260.66	5485.91	5216.42	3944.15	3517.76	0	0	3484.53	3196.77	3119.82	8372.92	0	0	4657.33	3261.62
426	538.095	0.88	21023.7	19088.3	22613.2	30843	29024.9	20056	29933.9	24540.4	21303.7	16784.4	18823.6	21006.5	15567.5	22379.6	19212	26742.7	22030	24862.8	22931.6	30483.1	24066.6	22291.6	23361	24289.5
427	557.862	0.88	4250.15	0	0	0	0	2125.07	0	1062.54	0	0	0	0	0	0	0	0	0	704.581	0	0	0	0	0	100.654
428	568.948	0.88	113835	81018.7	95849.3	111266	122739	97426.7	117002	110083	57946.2	49971.4	44317.7	51847.7	54885.3	60866.7	67256.3	55875.6	48723.2	46831.8	60915.2	63087.5	57661.4	52391.8	56539.2	55164.3
429	569.024	0.88	106950	84048.5	94719	79053.5	119487	95499.1	99270.3	107493	58850.7	50196.7	46212.3	53088.4	53029.6	75180.6	68975.4	62052.7	50047.5	55290.8	57495.8	58482.5	55796.4	52701.5	57933.4	55392.6
430	576.033	0.88	0	0	0	3699.35	0	0	1849.67	0	0	0	5993	3373.83	0	2325.11	3723.36	4133.25	3426.58	5539.75	2024.09	0	3158.43	3634.09	1982.41	2823.62
431	585	0.88	62891.8	33418.9	44538.5	34064.7	51722.8	48155.3	42893.7	49939	46051.9	37406.7	39577.4	50283.5	50349	0	0	32198.4	37896.4	40581.8	37396.3	48712.7	43728.1	46823.6	36416.5	41650.8
432	599.998	0.88	10746.2	13622.6	2438.84	0	0	12184.4	0	6092.2	5821.5	6877.16	13041.2	5677.71	0	13337.7	5114.58	0	0	9990.64	9397.84	8670.09	0	8926.81	0	5283.63
433	620.978	0.88	7538.4	7376.25	6313.64	2840.08	7349.87	7457.32	5094.97	7403.6	6577.52	4659	9098.76	10842.1	5987.89	13117.4	3361.81	8864.3	0	13497.5	8414.18	7442.93	0	5080.8	9080.59	6216.57
434	631.456	0.88	0	1416.14	936.008	822.953	611.952	708.069	717.453	660.011	0	0	10942.1	3068.71	3169.51	0	0	2371.25	0	3232.04	3073.53	1158.16	2012.66	6241.68	1768	2498.01
435	633.988	0.88	1576.18	5149.23	9935.93	13144.7	7776.4	3362.7	10460.5	5569.55	12950.4	0	10814.7	9721.92	8571.82	9457.87	6029.83	9837.34	10658.3	16748.6	12979.1	5527.02	10584.1	10594.7	8528.05	10802.8
436	648.008	0.88	0	2680.54	0	543.005	0	1340.27	271.502	670.136	0	0	0	0	912.089	1200.77	2223.44	1429.5	1302.96	179.385	0	0	2580.88	2021	2273.25	1193.92
437	651.952	0.88	2866.26	0	1646.94	1549.55	5913.73	1433.13	3731.64	3673.43	2189.9	2901.73	0	4454.02	4992.11	3772.71	4686.64	4779.15	2511.37	3516	574.205	4607.62	0	0	2342.06	1935.89
438	658.921	0.88	2734.99	4969.05	2929.54	3134.95	5378.24	3852.02	4256.59	4615.13	4647.11	4209.9	0	0	2254.31	0	1597.49	2406.96	0	4920.78	0	4451.28	0	0	0	1338.87
439	658.923	0.88	8050.25	4411.74	0	1840.58	4764.36	6230.99	3302.47	5497.68	10098.9	2130.61	0	3069.36	4466.66	0	0	9854.77	5316.37	6033.42	6976.83	5088.79	4576.99	0	4881.55	4696.28
440	664.923	0.88	3163.56	1101.32	2464.78	923.717	2339.85	2132.44	1631.78	2236.14	0	0	1665.67	3444.4	3519.06	3285.17	4181.64	958.709	0	1552.9	2923.61	2582.88	0	2451.07	0	1358.64
441	679.97	0.88	6113.8	10911.3	7346.08	13668.8	7149.11	8512.54	10408.9	7830.83	2540.45	4340.4	2225	5573.05	2263.72	5729.56	3061.24	3209.51	3638.36	1090.55	3425.25	6332.59	3123.87	6117.22	982.001	3529.98
442	691.951	0.88	2270.03	2327.05	3062.94	5289.92	5133.2	2298.54	5211.56	3715.87	2048.87	0	2276.26	3630.89	0	554.875	3308.73	2831.65	0	0	5674.54	2029.01	3502.64	2563.02	4090.44	2551.38
443	115.063	0.89	740947	908774	694537	807445	633479	824860	720462	729170	3.09535e+06	361997	309716	1.03319e+06	1.13775e+06	1.50996e+06	1.74093e+06	3.93163e+06	372118	312751	484902	1.9785e+06	449502	2.36405e+06	867618	975635
444	139.021	0.89	12464.5	12437.2	14216.5	0	11022.6	12450.9	5511.3	11736.7	0	16352.7	9223.46	0	4941.85	9657.13	0	0	0	30600.1	30945.6	0	10369	12452.3	29820.3	16312.5
445	195.996	0.89	3214.04	4342.11	4038.73	3316.8	0	3778.08	1658.4	1889.04	3481.73	0	8160	3476.85	6278.28	4265.28	5649.81	0	3828.86	5523.86	6575.71	3922.44	3000.02	2241.48	3260.14	4050.36
446	216.071	0.89	4706.06	1887.12	2256.09	1289.34	0	3296.59	644.669	1648.29	0	1096.17	4172.96	4143.59	0	5854.56	0	5115.1	4816.55	2993.77	2959.51	1760.92	2609.19	3887.05	4577.29	3372.04
447	238.027	0.89	7422.61	4729.96	0	0	3647.04	6076.28	1823.52	4861.66	0	2976.62	1100.41	1192.32	1438.91	0	0	764.829	1195.73	0	2124.95	0	0	0	0	474.382
448	275.095	0.89	10285.7	15368.9	15145	13537.7	14131.2	12827.3	13834.5	13479.2	13223.7	12792.9	7389.68	13741.3	11659.3	11742.2	12703.4	20342.9	8622.16	4709.97	5973.89	16398.3	9332.03	11194.5	7799.6	9147.22
449	275.108	0.89	1255.1	9685.69	10948.2	7785.29	6384.22	5470.4	7084.76	5927.31	12106.4	9643.02	6126.11	11836	9241.69	10458.6	11059.4	19131.2	7362.33	3037.15	5405.26	14694.9	6369	10957.5	6956.54	7826.1
450	307.085	0.89	0	0	0	0	989.886	0	494.943	494.943	0	594.573	0	0	577.725	0	1035.1	5353.29	0	0	0	0	0	0	0	0
451	310.002	0.89	1532.46	0	613.778	3327.55	2599.11	766.23	2963.33	1682.67	0	0	0	2006.02	2619.63	4375.21	0	0	0	2589.99	0	1997.28	4602.33	4212.31	627.149	2004.15
452	379.956	0.89	26291.8	15543.8	16212.6	16240.6	17728.9	20917.8	16984.7	19323.3	0	2204.29	1871.33	2340.89	2844.14	0	0	0	0	0	0	0	1096.19	0	256.2	193.198
453	425.958	0.89	689.039	0	1482.03	1160.46	1706.78	344.519	1433.62	1025.65	3582.52	2416.47	15634.4	4680.25	5429.97	3014.15	4130.14	5271.62	4146.18	5677.33	5038.04	4659.04	5117.74	6041.81	4023.14	4957.61
454	426.084	0.89	16488.4	21885.6	22162.1	24288	30222.7	19187	27255.4	24704.9	22737.3	24602.8	5866.19	19481.5	15846.9	8515.62	0	22428.1	12957.9	5428.54	10467.9	12995.2	8133.1	16230	5490.6	10243.3
455	461.067	0.89	8688.62	20343.1	15862	23888.9	15162.3	14515.9	19525.6	14839.1	30349.2	15901.5	17528	16356.3	22527.8	29020.2	19859.6	18323.5	14168.3	13619.4	15714.6	20908.7	19877.5	20453.9	15761.8	17214.9
456	463.96	0.89	0	2210.44	0	0	0	1105.22	0	552.61	0	0	0	0	0	0	0	0	0	0	0	0	0	0	0	0
457	482.117	0.89	0	0	1911.92	882.101	1215.59	0	1048.85	607.797	7632.29	1358.98	1529.91	5432.5	2450.52	2114.3	9160.24	4384.93	4861.13	2046.69	8132.53	12823.2	5568.97	11777.5	8378.68	7655.54
458	482.128	0.89	949.075	0	6349.37	2692.37	2372.52	474.537	2532.44	1423.53	14643	7528.84	10218.9	7140	7975.1	9356.5	7755.84	12851.3	6357.32	6937.46	7003.07	12550.5	6815.22	12997.8	7779.48	8634.4
459	483.041	0.89	2800.84	4934.24	6116.44	7131.25	3932.15	3867.54	5531.7	3899.85	9194.9	4977.26	2605.06	3872.4	9122.31	10241	6299.17	8000.81	6762.61	0	5570.26	9278.37	6520.84	3954.66	2861.18	4992.56
460	483.051	0.89	10472.3	16276.6	15823.1	19462.9	9657.74	13374.5	14560.3	11516.1	30883.1	8482.69	16629	11817.2	16897.3	29991.3	16835.7	13113.7	14021.2	13374.7	16746.5	26292.6	18312.5	18479.4	13744.5	17281.7
461	492.003	0.89	23674.7	11787.3	7617.26	3553.52	7693.32	17731	5623.42	12712.2	0	0	0	0	2964.28	0	0	0	0	0	0	0	0	0	0	0
462	505.023	0.89	0	6481.54	6375.78	7950.43	8054.46	3240.77	8002.45	5647.62	11130	5909.72	2229.5	2084.75	9964.15	11378	9061.98	9460.18	3557.32	4625.65	7210.45	8630.9	6976.01	2379.91	5857.44	5605.38
463	535.033	0.89	0	6810.39	5109.6	2599.73	4213.53	3405.2	3406.63	3809.36	22424.8	8216.31	18689.4	6980.29	17038.8	17265.3	9725.68	15175.8	13740	15764.4	12392.1	12363.7	13195.5	12216.8	14976.6	13521.3
464	535.943	0.89	4954.43	7693.86	6099.05	6228.1	8777.54	6324.15	7502.82	7550.85	7348.73	7686.94	3195.1	14578.7	9529.74	6921.48	8623.68	5455.36	0	3583.85	9028.98	8067.83	7978.72	4440.01	8577.43	5953.83
465	543.043	0.89	96394.8	18721.8	0	0	0	57558.3	0	28779.1	0	0	0	0	0	0	0	0	0	0	0	0	8510.98	0	0	1215.85
466	551.93	0.89	0	2829.21	3166.7	1057.15	3735.85	1414.61	2396.5	2575.23	0	3853.45	2538.75	3574.53	1649.31	5059.29	3904.48	3688.71	0	0	0	3206.75	3634.39	2186.54	2901.03	1704.1
467	554.056	0.89	21074.2	12629.2	10705.5	23286.4	29152.3	16851.7	26219.4	23002	10244.4	14879.2	23176.2	10466.2	10399.6	19689.3	9580.41	25548.3	15452.6	21132	22010.4	21756	25866.7	7211.63	12203.4	17947.5
468	561.003	0.89	58480.6	19509.1	33912.3	1629.22	0	38994.9	814.612	19497.4	0	3795.37	60108.9	6302.77	26740.3	10161.3	12762.4	11711.3	29892.6	37727.7	15133.9	18919.3	33934.4	36894.8	9207.6	25958.6
469	572.011	0.89	0	0	0	8456.65	0	0	4228.32	0	26908.9	13464.2	63086.2	19195.9	25977	25410	21148.7	23483.8	41461.9	56548.5	19721.6	22661.5	24663.3	33113.3	16945.9	30730.9
470	572.5	0.89	0	624.516	991.069	0	0	312.258	0	156.129	0	0	0	4444	2085.22	0	1524.55	0	4359.54	4901.14	2239.36	1238.04	4947.05	2566.9	2436.5	3241.22
471	591.001	0.89	14646.9	18979.6	8118.28	15350.3	17442.8	16813.2	16396.6	17128	13430.3	10474.2	0	17258.9	18514.9	22237	22253.4	11886.9	23132.4	0	22474	21558	16178.9	17691.9	13510.6	16363.7
472	602.48	0.89	137.984	0	0	331.893	0	68.9918	165.946	34.4959	0	0	0	1515.53	136.652	0	0	133.151	0	0	231.893	0	0	3770.77	0	571.809
473	605.005	0.89	35022.2	25993.3	18130.4	26935.3	25229.9	30507.7	26082.6	27868.8	20758.1	15762.2	0	17621.3	15958.2	17152.7	14161.9	14255.4	22469.5	15909.7	17781.1	16230	21532.8	19442.9	17766.4	18733.2
474	612.002	0.89	26726.9	20065.9	25456.5	36253.4	24888.5	23396.4	30570.9	24142.4	25389.4	14771.9	0	26222.3	11805.9	29703.2	20241.6	23524.9	13280.1	23035.8	17335.6	28053	16947.6	20840	31560.6	21579
475	614.979	0.89	19253.6	6820.24	9419.53	14097.2	14028.3	13036.9	14062.7	13532.6	20121.6	21390.3	46431.7	28814.7	22247.9	15664.9	20930.3	19746.9	35717.6	36595.9	21887.8	19416.7	22356.8	30591.3	20319	26697.9
476	626.982	0.89	38653.4	31602.3	41114.6	45100.7	34976.7	35127.8	40038.7	35052.3	34536.8	27149	20193.7	29200.7	20740.2	39667.9	23235.2	24161	32595.2	26026.6	22051	29070	32111	26205.6	34928	28998.2
477	628.974	0.89	18768	12746.7	14586.1	17195.7	17276.4	15757.4	17236.1	16516.9	19738.2	16135.9	17837.6	21068.3	15316.9	19060.2	7200.24	3861.26	12179.8	29154	20897.1	11538.9	14955.3	17377.5	0	15157.5
478	631.484	0.89	2125.97	0	0	1265.82	896.735	1062.98	1081.28	979.86	0	0	170.96	1791.51	613.856	2042.49	1326.93	0	0	0	1329.08	0	0	2171.04	812.448	616.081
479	631.961	0.89	4983.59	6942.9	0	0	0	5963.24	0	2981.62	9921.29	1391.4	0	9814.68	7269.65	11373.6	0	5627.67	22434.2	0	10351.8	10109.9	7521.81	11137	0	8793.52
480	635.973	0.89	8020.29	12148.8	8131.18	9562.68	6545.78	10084.6	8054.23	8315.17	7672.79	9672.05	0	12222.9	9554.46	11107.4	8400.6	0	15070.2	20209	0	10188.8	7582.28	14085.4	4339.64	10210.8
481	639.96	0.89	27737.3	16150.7	9436.59	8415.92	12536.6	21944	10476.3	17240.3	9104.78	10028.7	0	9725.58	8189.94	9915.89	7399.36	8052.31	0	0	7928.02	3353.88	7560.25	10388.4	0	4175.8
482	640.948	0.89	16071	0	8250.23	8767.94	6672.27	8035.52	7720.1	7353.9	4081.86	0	19286.7	6642.01	4657.62	11712.3	6298.97	4085.88	6876.66	17461.2	5064.88	6793.64	4962.52	7837.76	4598.71	7656.48
483	647.439	0.89	3096.44	1960.33	0	212.182	1530.67	2528.39	871.425	2029.53	1575.63	0	6179.67	0	0	1955.54	1973.14	1999.98	0	3727.83	0	925.743	2662.32	1209.65	0	1217.93
484	650.97	0.89	3505.06	0	1965.6	0	4728.31	1752.53	2364.15	3240.42	2870.65	0	0	3516.05	2963.01	2998.95	1862.64	5373.15	3142.8	2908.5	3521.36	0	2886.86	4558.53	3641.7	2951.39
485	655.993	0.89	0	6025.86	1467.39	0	4664.84	3012.93	2332.42	3838.88	3130.21	3835.56	1658.31	1341.62	6964.86	6674.35	3630.77	5085.22	4673.31	3301.45	3543.61	7462.88	5204.43	6764.07	3310.29	4894.29
486	656.96	0.89	2848.03	0	5289.6	4484.64	0	1424.01	2242.32	712.007	5707.26	0	3827.6	5716.62	5694.82	0	6475.2	7669.02	12884.8	0	0	9141.63	11611.2	3714.63	6333.75	6240.86
487	663.974	0.89	6829.79	4971	9125.41	7570.79	8205.33	5900.39	7888.06	7052.86	4213.74	6685.21	0	7437.71	3973.78	6826.12	7116.23	5097.81	4622.92	0	6190	6293.1	5276.62	6132.18	6334.89	4978.53
488	672.954	0.89	2135.26	0	3200.42	1418.79	2698.6	1067.63	2058.7	1883.11	1639.96	1790.02	2424.34	2390.82	2188.94	0	1233.34	0	0	0	0	1992.9	3068.48	1734.68	2745.99	1363.15
489	673.46	0.89	1633.69	1376.12	719.458	572.129	2248.68	1504.9	1410.4	1876.79	0	0	1156.21	2036.7	888.373	485.783	0	1314.07	0	398.029	0	1509.84	0	1020.62	0	418.356
490	694.078	0.89	0	20564.4	12414.4	24846.2	28485.4	10282.2	26665.8	19383.8	78883	79445.7	109717	124996	67802.9	75358.7	89485.8	139661	85947.5	108561	89550.3	131287	95342.5	98252.2	93042.1	100283
491	699.95	0.89	0	7731.23	9303.5	6758.25	6142.15	3865.61	6450.2	5003.88	2803.88	1628.88	2718.88	4423.46	4218.29	3060.72	1249.28	2736.12	3619.83	2813.31	2687.9	2889.35	5729.84	1301.48	0	2720.24
492	189.11	0.9	0	0	0	9128.08	9385.79	0	9256.94	4692.9	6273.98	6151.11	11329	10264.3	0	5749.93	8574.77	6351.05	4621.46	0	5249.95	14076.6	4892.2	3497	6462.99	5542.89
493	216.053	0.9	0	0	0	0	4684.62	0	2342.31	2342.31	0	2732.8	0	333.511	1317.71	0	0	2577.84	4014.2	0	0	2213.3	2602	2916.39	0	1677.98
494	231.99	0.9	6453.62	9356.49	4082.14	13629.1	11572.8	7905.06	12600.9	9738.92	0	0	0	0	3329.93	4591.11	0	0	3065.23	0	3510.57	4662.7	7811.09	3569.4	3889.03	3786.86
495	369.993	0.9	0	0	0	0	0	0	0	0	0	0	0	7483.6	0	0	2597.55	0	0	32996.5	0	0	0	0	0	4713.78
496	391.981	0.9	5972.42	2457.3	2031.21	1349.79	3982.02	4214.86	2665.9	4098.44	0	0	0	7729.22	13425.4	0	0	10238.1	0	0	0	11071.3	0	0	0	1581.62
497	395.986	0.9	98534.1	65965.5	0	0	0	82249.8	0	41124.9	0	0	36316.7	19840.4	13162.5	27446.1	0	0	0	0	0	0	0	0	0	0
498	401.945	0.9	23989.8	13806.2	11750.6	11439.1	12403.3	18898	11921.2	15650.6	4017.21	6854.1	7601.19	7177.72	7419.62	6753.53	5775.37	3439.74	7636.61	5861.84	5698.25	3866.22	0	0	0	3294.7
499	409.978	0.9	48669.9	28480.5	20792.3	26166.9	23818.6	38575.2	24992.7	31196.9	39507.4	29878.3	0	39916.6	36884.5	38342.5	34679.3	0	0	0	43839.9	33847.6	41856.4	47764.7	38466.3	29396.4
500	425.97	0.9	18465.3	7600.25	9257.29	8573.15	6431.82	13032.8	7502.49	9732.3	4473.19	5199.31	0	0	0	6047.52	5535.64	4468.3	13447.8	0	0	0	0	13988	3137.37	4367.6
501	426.015	0.9	8185.91	0	0	0	0	4092.96	0	2046.48	0	0	0	0	0	0	0	0	0	0	0	0	0	0	0	0
502	434.937	0.9	7593.35	0	0	0	2759.07	3796.67	1379.54	3277.87	0	0	0	0	0	0	0	0	0	0	0	1906.19	0	0	0	272.312
503	462.9	0.9	6544.83	8154.25	8840.36	7050.55	6659.9	7349.54	6855.22	7004.72	9626.04	9191.59	16829	12718.2	12777	15956.7	7568.17	4616.1	10903.9	17853.9	14542.9	9000.86	13790.1	14364.5	14032	13498.3
504	475.868	0.9	5427.95	3305.6	175.581	915.785	389.517	4366.77	652.651	2378.14	0	0	0	0	0	0	642.471	0	0	0	0	0	0	0	0	0
505	482.047	0.9	0	0	0	0	0	0	0	0	4408.46	0	0	0	933.841	0	1962.07	6100.53	0	0	0	0	0	2063.04	581.521	377.794
506	490.091	0.9	0	0	0	3424.12	0	0	1712.06	0	2293.96	0	0	596.82	0	0	0	0	0	0	0	0	0	2008.41	0	286.915
507	493.967	0.9	6186.64	19048.1	33132.8	35150.7	26389.5	12617.4	30770.1	19503.4	37583.6	20301.3	44670.4	39084.2	44699.1	20883.6	40015.2	18826	29200	45867.5	24554.1	51514.4	41732.8	49904.5	44962.8	41105.2
508	498.026	0.9	5548.35	8980.72	4421.92	3606.1	3164.49	7264.54	3385.3	5214.51	1603.81	3522.66	2315.62	1161.8	3699.26	5467.39	3639.93	0	0	2435.32	0	0	0	1467.02	2678.73	940.154
509	509.931	0.9	0	9820.02	9899.41	7707.41	7952.44	4910.01	7829.93	6431.23	15580.6	14911.1	39804.4	14845.4	15803.9	20720.1	11179	11343.1	14947.5	25751.5	14091.4	18089.3	13651.4	13016.6	11883.3	15918.7
510	532.072	0.9	35352.4	31057.1	29410.6	49120.3	54454.4	33204.7	51787.3	43829.6	0	28704	28387.8	42850.5	35706.4	29463.2	23086.8	47894.6	28520.6	40020.3	40896.2	48776.2	41486	23987.9	23053.8	35248.7
511	532.076	0.9	13960.2	13727.3	15340.6	23440.4	25004	13843.7	24222.2	19423.9	16786	12448.4	12314.9	22292.1	14097	16341.8	11905.7	17830	20307.1	23055.2	24769.6	28795.5	25250.8	26170.2	22888.8	24462.5
512	542.047	0.9	98806	32287.1	27269.4	14804.8	23746	65546.6	19275.4	44646.3	17814.1	9135.57	4942.96	25529.6	11216.4	10365.3	7677.39	26233.4	25666.1	0	10612.4	20155.8	15676.3	11111.8	8490.76	13101.9
513	551.009	0.9	2990.7	2229.08	169.703	0	0	2609.89	0	1304.94	7553.62	0	0	7013.16	7237.05	2574.12	5501.26	5792.33	10305.3	0	3424.37	5362.66	5052.7	6848.92	4971.99	5137.99
514	553.026	0.9	0	17762.6	23816	0	21611.3	8881.32	10805.6	15246.3	16076.8	26156.7	28102.3	14162.3	13571.6	0	6096.88	13171.6	27962.1	0	18813.8	29458.6	21768.4	26782.3	14813.7	19942.7
515	561.004	0.9	11031.8	0	2358.41	0	0	5515.9	0	2757.95	0	0	0	10745.1	0	0	0	4115.42	0	0	0	7667.77	0	9640.65	0	2472.63
516	564.024	0.9	105684	62765.3	19614.3	0	56433	84224.9	28216.5	70328.9	36458.4	41459.1	0	58405.5	18880	43166.3	0	31583.8	41705.9	0	40405.7	25482.9	23343	0	41673.1	24658.7
517	570.017	0.9	29197.4	25584.9	25147.4	30237.6	32566.4	27391.2	31402	29978.8	25042.3	14736.9	18615.1	20585	20555	30159.9	16114.6	23296.5	12201.3	11495.9	14180.8	21285.3	0	16362.3	18171.3	13385.3
518	580.995	0.9	106424	0	68731.5	0	59738.3	53212.1	29869.2	56475.2	0	6447.42	13715.3	0	0	0	0	0	10267.5	0	0	0	0	0	0	1466.78
519	584.007	0.9	100866	54953.4	35346.1	50314.2	56194.2	77909.7	53254.2	67051.9	39786.6	34942	48671.3	45043.4	41643.7	41793.5	39326	26014.7	40900.5	48927.1	43806.8	46959.3	38440.9	37763.4	35498.4	41756.6
520	587.468	0.9	0	1866.93	0	1592.26	1315.46	933.466	1453.86	1124.46	1327.75	725.295	7525.2	3669.08	2779.24	2740.87	2225.33	1456.18	4754.71	5106.6	0	1791.95	0	3944.04	0	2228.19
521	587.979	0.9	7520.53	3952.64	0	0	3999.09	5736.59	1999.55	4867.84	0	0	0	6620.92	4050.93	0	0	1824.32	7630.45	4469.84	0	3572.46	2735.62	8711.8	0	3874.31
522	594.032	0.9	1391.59	1752.29	4471.42	5191.07	0	1571.94	2595.53	785.971	2086.8	4050.77	0	2857.34	4174.17	0	1909.21	3624.92	2691.83	0	2503.42	0	878.046	3784.6	1478.15	1619.44
523	599.987	0.9	35902.9	23168.7	21972.4	0	17508.9	29535.8	8754.45	23522.3	17188.9	10436.6	9360.36	5937.05	13348.5	12950.3	3351.88	14693.3	0	0	13147.7	10065.6	6214.87	5722.27	0	5021.49
524	601.991	0.9	112070	56888.3	52107.4	51623	54520	84479	53071.5	69499.5	37434.6	37475.1	0	40035.5	31481	35819.9	33864.4	36865.9	34583.5	28852.1	29905.1	38519.9	35760.1	36069.4	25640.6	32761.5
525	609.979	0.9	8481.66	6072.07	5282.24	4369.77	0	7276.86	2184.89	3638.43	7527.47	0	0	8004.04	10366.9	0	9243.09	10200.3	11472.8	3688.13	11311.8	8490.93	0	15985.8	4215.15	7880.66
526	616.481	0.9	0	0	0	0	0	0	0	0	0	0	0	0	0	163.778	3482.34	0	0	0	2012.72	1437.87	2431.15	0	0	840.249
527	623.986	0.9	28972.9	12380.8	11549.3	8893.28	14380.6	20676.9	11637	17528.8	14127.2	10753.1	0	19109.1	8970.23	11663.7	10596.7	15337.2	21819.4	20896.5	9918.97	16414.2	15545.2	11997.3	14693.4	15897.9
528	634.468	0.9	1716.98	962.208	1738.33	1970.07	1353.52	1339.6	1661.8	1346.56	0	0	4671.79	3081.05	2010.22	0	0	1581.12	3503.77	3984.08	1279.28	0	3233.74	2326.12	2340.82	2381.12
529	634.973	0.9	3541.62	1283.91	3622.8	7236.16	6376.2	2412.77	6806.18	4394.49	7179.44	0	0	5200.05	6313.89	0	6732.42	0	0	0	0	8403.73	10325.6	10047.7	2131.29	4415.48
530	645.995	0.9	2525.69	0	0	6124.64	4160.26	1262.85	5142.45	2711.55	1066.76	2619.43	2094.58	2582.21	1210.41	2732.62	0	0	3074.75	0	0	0	1296.95	397.614	1614.07	911.912
531	646.965	0.9	1817.7	1287.03	2326.07	1006.98	941.344	1552.36	974.161	1246.85	0	0	0	0	0	0	2765.35	2284.11	0	0	0	2867.6	2139.35	3086.3	0	1156.18
532	677.969	0.9	11461.7	9187.66	5393.32	9513.13	4651.85	10324.7	7082.49	7488.27	3553.98	3380.83	2900.77	1619.1	0	3005.18	3783.76	4095.44	2471.99	3566.1	2777.38	1395.34	1732.62	2220.72	2661.92	2403.72
533	694.084	0.9	0	30453.5	15298	39010.3	32189	15226.8	35599.6	23707.9	87952.4	55230.1	115332	102260	71542	79528.4	65914.6	101304	104095	115676	88458.4	129770	95492.3	102421	92423.4	104048
534	97.976	0.91	31739.1	0	28685	26722	0	15869.6	13361	7934.78	0	0	0	0	0	0	0	3280.38	0	0	0	13600.1	0	0	0	1942.88
535	186.051	0.91	73785	92292.8	40524.3	95076.6	96420.6	83038.9	95748.6	89729.7	50898.1	42494.8	38684.2	67428.2	50377.8	59923.8	80035	73090.5	73347	56872.6	67971.8	91987.9	67800.5	55078.3	75210.3	69752.7
536	245.082	0.91	6298.45	12029.9	3053.72	9227.35	9788.33	9164.16	9507.84	9476.25	25487.4	25872.4	22771.5	31500.7	25945.5	31523.8	20747.2	51976.2	15615.1	17290	16783.1	37401.8	22772.8	24813.2	18653.8	21904.3
537	253.987	0.91	24460.6	16743.4	10141.2	11438.3	12752.8	20602	12095.5	16677.4	6025.03	2325.49	5217.82	2894.66	6174.68	3042.99	0	1339.17	4941.64	0	4775.18	5171.65	9405.82	2393.2	3889.03	4368.07
538	259.047	0.91	14507	0	17000	17424.4	14995.8	7253.51	16210.1	11124.7	9070.95	7717.66	10321.7	9971.34	0	11580.5	13723.7	15356.4	17163.6	10381	17557	21528.4	15277.2	15073.6	7052.85	14862
539	346.008	0.91	0	0	89084	0	0	0	0	0	124334	0	178853	0	0	0	0	0	115646	126906	118887	41581.5	116590	145506	117992	111873
540	352.024	0.91	0	379108	276471	327496	308070	189554	317783	248812	591284	544753	1.08474e+06	866737	587136	627234	473314	751400	803959	901706	630315	833080	652374	752639	620502	742082
541	370	0.91	15480.6	12863.1	10298.8	14758.2	15544.5	14171.9	15151.4	14858.2	22340.7	22285	51281.8	19227	21154.5	33912	14197.6	20484.2	49204.4	57902.5	24972.6	24417.8	23994.5	0	26097.9	29512.8
542	371.986	0.91	4361.81	4307.67	4384.1	3036.77	3365.78	4334.74	3201.28	3850.26	1552.16	0	0	1169.91	2851.94	3440.22	3092.23	0	3131.13	875.505	3291.19	3755.94	3773.03	0	4030.63	2693.92
543	419.961	0.91	41443.6	17609	13096.3	9209.73	9066.83	29526.3	9138.28	19296.6	6207.48	5045.03	0	10060.3	8163.85	5641.68	4013.28	5573.61	4312.07	0	2468.35	2443.32	0	0	4852.51	2010.89
544	429	0.91	8485.86	15176.6	2564.88	16652.7	16738.9	11831.2	16695.8	14285	12809	10714.6	12419.4	20614.9	12840.7	13452.8	0	10082.1	10647.8	9716.63	10805.9	16141.8	11541.1	9741.4	16352.6	12135.3
545	468.03	0.91	0	671.608	2792.27	1014.96	0	335.804	507.479	167.902	932.22	0	0	3109.65	2430.32	2727.34	918.065	0	1819.94	1776.14	0	3788.95	842.312	1494.05	2158.62	1697.14
546	477.045	0.91	3551.98	6314.17	768.969	4859.27	0	4933.07	2429.64	2466.54	10591.6	8131.32	5790.06	0	0	0	9405.64	3288.3	3713.52	8439.93	4478.17	4077.53	7946.36	4454.95	2482.31	5084.68
547	477.99	0.91	47194.1	28113.4	40290.8	52197	35050.9	37653.8	43623.9	36352.3	63599.2	59358.3	0	37396	38637.7	33612.3	31770.7	59362.4	34389.2	27278.4	37904.9	33825	37709.7	58731.9	36106.1	37992.2
548	498.016	0.91	4454.07	7634.65	3519.4	2960.51	3164.49	6044.36	3062.5	4604.42	0	2123.32	0	0	643.896	1558.29	2567.86	0	635.636	587.15	0	1827.69	0	1467.02	2326.56	977.723
549	524.902	0.91	0	3804.35	2721.69	0	7902.08	1902.18	3951.04	4902.13	1485.97	3050.36	5433.11	0	5209.88	3793.27	4560.41	0	3193.76	5391.79	3339.56	0	0	2705.6	2985.29	2516.57
550	557.988	0.91	9250.71	1982.21	8231.88	4405.67	0	5616.46	2202.84	2808.23	6200.34	0	2269.54	0	0	2286.33	0	4037.24	0	1876.12	0	2573.65	0	2501.57	0	993.049
551	560.5	0.91	0	401.219	0	964.249	2881.14	200.609	1922.7	1540.88	4820.42	2834.96	4609.38	0	5058.1	3949.39	3999.33	3386.88	5819.42	0	0	1500.33	4583.68	1971.95	3105.4	2425.83
552	565.009	0.91	0	0	0	0	0	0	0	0	0	5318.34	0	6260.27	0	0	0	7662.94	0	2629.93	2495.11	9505.54	5031.69	0	0	2808.89
553	568.491	0.91	0	0	1602.88	427.474	771.712	0	599.593	385.856	2689.3	1947.29	5240.22	2750.81	5264.67	4937.88	4141.34	2422.67	5583.92	8418.41	6200.15	3409.9	4939.03	4329.28	4306.09	5312.4
554	580.484	0.91	0	0	0	0	0	0	0	0	338.658	0	3630.79	982.648	521.881	2073.36	208.471	0	0	0	1378.36	597.507	0	0	0	282.267
555	584.996	0.91	0	5169.68	0	6680.03	626.597	2584.84	3653.31	1605.72	1898.81	0	0	5966.77	0	1631.37	4153.45	4693.46	7095.05	7419.37	2679.31	4075.27	0	4090.35	0	3622.76
556	603.991	0.91	11140.7	4945.67	8641.59	3519.04	5754.87	8043.18	4636.95	6899.02	11984	5821.94	0	12451.9	0	0	5938.74	9787.86	14388.8	0	0	7598.42	0	0	0	3141.03
557	617.987	0.91	30109.8	18005.6	7630.28	14642.2	15176.3	24057.7	14909.2	19617	14650.1	12018.1	20851.4	14604.7	16126.3	22032	10755.8	11421.2	14499.3	8222.57	13684.9	18277.1	13778	13244.1	0	11672.3
558	618.994	0.91	2394.3	1907.59	1312.66	4579.92	3404.26	2150.94	3992.09	2777.6	4749.62	0	1804.09	5154.37	3452.8	2475.2	0	3967.88	2441.62	0	4068.2	5324.43	3350.04	4423.66	2480.11	3155.44
559	628.462	0.91	3853.59	3057.44	1032.04	0	3253.9	3455.51	1626.95	3354.71	2614.93	3906.96	0	0	7394.21	5159.89	4489.13	3057.82	0	6169.04	6995.6	0	5266.67	4286.05	4226.48	3849.12
560	632.467	0.91	0	1251.74	1209.46	0	1535.48	625.869	767.74	1080.67	1596.12	110.63	0	669.409	3546.27	0	243.275	2035.46	2623.91	2756.96	2738.23	1213.29	2375.8	0	1288.32	1856.64
561	654.953	0.91	5931.79	5070.66	1470.03	4881.26	1934.41	5501.22	3407.83	3717.81	3486.14	4016.86	2475.99	4765.27	4274.13	2455.46	0	3525.55	0	0	4550.1	0	2191.89	5092.51	2545.36	2054.27
562	699.547	0.91	0	0	0	0	0	0	0	0	669.413	0	6821.25	3953.32	755.895	2445.61	293.353	990.479	5793.37	6678.95	2050.42	2919.55	5965.62	6923.42	4631.66	4994.71
563	118.008	0.92	4154.48	3173.29	2551.69	3832.53	3642.47	3663.89	3737.5	3653.18	10006.6	4516.28	0	7696.98	6929.58	7561.12	4321.12	9991.53	2789.35	7534.71	8177.95	6029.3	4734.42	3611.91	600.578	4782.6
564	143.091	0.92	2490.6	985.931	3403.15	1541.49	2127.88	1738.27	1834.68	1933.07	400.114	883.674	194.124	0	324.933	2301.55	680.08	1940.37	0	1956.31	1672.44	1943.92	1849.44	1103.52	1562.82	1441.21
565	157.994	0.92	0	13530.9	5712.74	0	22198.5	6765.45	11099.3	14482	0	0	0	0	0	0	0	0	0	0	0	0	0	0	0	0
566	161.062	0.92	0	0	0	0	0	0	0	0	2583.17	0	0	0	3120.73	0	0	0	0	0	0	0	0	1810.31	0	258.615
567	229.096	0.92	0	0	0	0	78.2234	0	39.1117	39.1117	2023.22	2344.99	1782.89	633.072	2264.59	1926.04	1478.13	3392.44	0	989.692	0	2980.69	4024.36	790.851	1404.21	1455.69
568	272.04	0.92	7952.27	6429.29	7561.32	6973.41	6590.43	7190.78	6781.92	6890.61	23892.7	25728.5	45143.2	4584.56	0	18118.8	21043.8	1080.67	35223.4	41098.2	29879	12424.5	26843.1	37397.1	30340	30457.9
569	287.022	0.92	3360.34	0	0	0	8122.22	1680.17	4061.11	4901.19	0	7699.07	0	0	0	7242.79	2736.01	0	0	0	0	9029.99	0	6466.15	0	2213.73
570	336.054	0.92	283850	399027	368781	443838	406125	341438	424982	373782	669586	672028	845871	764692	605025	633879	594413	770475	755265	807514	695019	864889	796646	780099	693705	770448
571	354.023	0.92	39238.1	40066.2	37345.9	48232.6	46467.2	39652.2	47349.9	43059.7	78323.8	34348.4	0	86929.3	75773	60227.9	54852.9	66409.3	0	0	46275.7	77089.9	87811.2	0	68075.8	39893.2
572	364.095	0.92	78097.3	209923	27883.8	26714.7	25351.5	144010	26033.1	84680.8	70871.4	992741	7329.11	60236.8	27575.1	33866.6	34042.1	798695	19523.6	30048.6	118062	169873	87724.4	48635.8	86853.4	80103
573	367.995	0.92	46898.1	27506.2	22375	17235.7	29097.9	37202.1	23166.8	33150	29860	24316.1	38763.1	37610.7	36167.8	30740.5	17526.1	17570.5	33010.8	34569.4	25328.1	25313.6	26808.5	18840.8	26264.2	27162.2
574	380.066	0.92	16689.6	60019.3	2643.88	3549.26	2973.3	38354.5	3261.28	20663.9	45403.9	434185	8788.01	34261.6	13772.7	22556.5	1607.67	341159	15489.1	24801.9	70139	89125.2	51141.1	38510	47037.5	48034.8
575	386.972	0.92	7874.39	6736.37	4170.57	4450	4651.14	7305.38	4550.57	5978.26	0	0	0	0	4008.32	5578.08	5193.27	0	0	0	4056.31	0	0	0	0	579.473
576	390.065	0.92	8740.88	17998.5	6878.84	14810.9	15666.2	13369.7	15238.6	14518	25738.8	31405.4	37461.6	27768.6	24829	14838	14474.2	12445.1	24649.1	30715.7	27604.4	22368.9	24600.1	27655.8	27314.9	26415.6
577	397.988	0.92	34753.9	16357.1	9067.59	6765.7	5545.72	25555.5	6155.71	15550.6	6774.57	4155.4	6834.78	7222.67	3681.5	3940.57	6335.27	5982.96	4343.53	4733.02	0	5360.39	1744	2963.65	3913.01	3293.94
578	402.946	0.92	16543.8	4395.86	5638.13	5733.19	4017.76	10469.8	4875.48	7243.79	3353.39	0	1748.87	3940.72	2685.16	0	0	0	0	0	1136.61	1071.2	0	0	1723.43	561.605
579	415.918	0.92	14692	4976.14	2243.17	0	1976.09	9834.09	988.045	5905.09	1200.69	1656.81	2012.76	1853.84	1755.52	1013.51	0	2126.9	0	421.982	0	0	0	0	0	60.2831
580	418.983	0.92	22094.6	10944	9254.11	9681.43	8235.2	16519.3	8958.31	12377.3	0	0	0	6768.82	0	6274.87	4103.95	5816.11	0	0	0	6595.92	13802.5	0	0	2914.06
581	422.057	0.92	3927.17	9778.4	2564.01	2999.28	3244.44	6852.79	3121.86	5048.61	3187.02	39734.9	0	0	1990.2	2286.29	2627.29	24720	1986.79	1369.29	7759.36	6710.84	3604.57	5777.84	6212.91	4774.51
582	422.321	0.92	1381.85	0	985.617	3843.48	0	690.927	1921.74	345.464	0	794.318	0	0	6878.22	0	0	1491.83	4832.9	2412.5	1530.11	0	2707.54	4410.43	6359.22	3178.96
583	422.986	0.92	11520.7	8463.46	4497.9	0	0	9992.08	0	4996.04	5787.23	3904.39	6199.54	0	0	4540.51	1145.8	2042.29	0	6415.62	0	3212.28	2318.54	4469.65	4166.1	2940.31
584	445.948	0.92	64228.9	22598.8	14666.4	10554.5	12418.8	43413.8	11486.6	27916.3	10476.4	7659.67	0	15490.5	7007.14	11692.7	6530	9882.81	10750.6	4800.91	5308.38	5974.66	6390.99	0	6535.41	5680.14
585	495.163	0.92	0	1617.9	0	0	0	808.949	0	404.474	0	4868	0	0	0	0	0	3757.12	0	0	1198.32	983.181	0	705.87	506.64	484.859
586	495.972	0.92	3720.83	0	2401.68	0	0	1860.42	0	930.208	0	7779.12	0	0	0	0	304.096	5143.25	0	0	0	1601.66	0	0	0	228.808
587	500.006	0.92	1957.78	0	0	2192.73	2243.4	978.891	2218.06	1611.14	3916.8	10513.1	2773.4	1242.46	0	3064.74	448.013	13140.2	805.287	0	0	1913.33	431.058	3517.62	0	952.471
588	519.902	0.92	25152.6	8887.72	4436.86	0	1745.27	17020.2	872.636	9382.71	0	0	0	0	0	0	0	0	0	0	0	0	0	0	0	0
589	524.029	0.92	5365.02	1125.01	1377.56	0	2350.55	3245.02	1175.28	2797.78	3770.41	0	2205.61	1174.77	0	0	0	0	0	0	0	1841.96	0	3547.21	1502.04	984.459
590	537.008	0.92	1081.69	0	3672.82	0	0	540.845	0	270.423	1524.86	1594.75	5877.52	0	1816.05	1899.5	0	0	0	1071.43	819.536	3363.24	1939.26	1246.54	2654.83	1584.98
591	550.03	0.92	0	4415.63	0	1834.74	0	2207.82	917.369	1103.91	7142.02	860.171	0	5099.88	0	3955.2	5864.55	0	1750.99	4998.49	3071.95	3454.57	2778.14	4129.6	0	2883.39
592	557.008	0.92	21913.9	7088.61	7585.5	4177.7	14376.1	14501.3	9276.92	14438.7	17470.8	0	0	8405.37	8292.81	0	17197.3	0	0	8597.75	0	17334.6	15980.1	9916.2	14786.2	9516.41
593	567.02	0.92	16378.2	12578.1	13340.1	5321.24	14856.5	14478.2	10088.8	14667.3	0	2302.58	0	12913.3	4228.32	0	3334.98	6887.49	0	0	11107.5	13969.4	13326.9	0	0	5486.24
594	572.012	0.92	0	9066.74	4257.37	9501.6	9289.48	4533.37	9395.54	6911.42	13573.8	3385.27	0	9386.28	9999.12	0	4833.39	11472.8	0	16720.8	8873.34	16131.1	0	22368.6	14925.5	11288.5
595	576.474	0.92	0	0	457.261	576.409	521.259	0	548.834	260.63	2658.93	614.167	5252.07	2186.6	2544.82	2409.29	2263.83	0	3208.94	4003.65	2261.38	1713.9	1691.21	2185.83	2069.36	2447.75
596	586.993	0.92	18328.2	6611.7	0	9937.48	12002	12469.9	10969.7	12236	4461.92	5615.07	14053.6	17804.3	4402	6824.86	5443.98	0	10367.1	11680.5	8222.65	8768.7	6721.19	2738.59	9231.82	8247.22
597	594.012	0.92	7776.83	14473.8	15812.3	16368.3	5786.64	11125.3	11077.5	8455.97	13156	13172.6	8145.18	24582.4	8150.9	13334.2	15231.4	10219.9	18599.7	16387.8	11374.6	12564.2	17891.9	12740.9	13574.8	14733.4
598	609.477	0.92	0	0	1160.39	821.342	1667.16	0	1244.25	833.578	1204.75	1050.89	0	3522.99	2548.59	586.608	1042.7	936.856	3709.84	2887.02	3522.51	2160.71	2559.8	0	2213.91	2436.26
599	613.496	0.92	339.069	665.135	0	473.923	420.319	502.102	447.121	461.21	0	0	963.331	0	1837.38	0	0	1760.28	1711.66	0	0	1233.29	1526.35	2850.29	843.7	1166.47
600	617.469	0.92	1106.83	0	0	0	542.471	553.415	271.235	547.943	608.804	0	0	0	2562.56	655.562	0	0	2777.28	2720.96	0	868.11	2354.5	1859.98	0	1511.55
601	650.47	0.92	2564.91	1629.86	0	2061.09	2544.77	2097.38	2302.93	2321.08	523.658	1764.73	1771.29	1803.98	3565.66	2140.79	2466.34	1263.56	668.953	0	0	888.877	2379.37	2572.04	972.98	1068.89
602	661.974	0.92	4907.17	10620.3	8323.35	9600.52	8203.28	7763.73	8901.9	7983.5	769.881	4021.88	4787.1	3456.88	3649.1	0	6939.37	3810.55	2265.39	2860.43	3403.08	5420.56	4932.37	5570.57	3886.75	4048.45
603	669.988	0.92	0	1521.33	920.294	2156.03	1228.69	760.663	1692.36	994.674	2869.52	0	0	2353.78	2112.82	652.708	4017.09	3398.29	0	1385.42	3256.92	2802.31	432.6	0	0	1125.32
604	672.1	0.92	558.427	14101.7	4678.1	29194.1	26364.7	7330.06	27779.4	16847.4	82626.9	63625.6	80092.8	77219.3	55122.3	59936.8	46336.2	77540.5	108289	98930.3	71902.9	93694.1	95269.9	86004.5	71732.2	89403.3
605	678.166	0.92	2171.14	10595.1	252.609	1415.13	0	6383.13	707.566	3191.57	5123.02	75456.2	0	4670.36	888.232	1952.96	360.879	72610.8	0	2097.8	8388.31	17834.3	6618.6	5375.67	6407.93	6674.66
606	678.993	0.92	0	2741.02	4592.43	0	6704.38	1370.51	3352.19	4037.45	0	2439.21	0	0	1632.38	2077.75	1483.86	1859.48	2835.26	815.621	0	2561.71	3380.04	3051.97	3008.97	2236.22
607	688.074	0.92	4530.18	33212.4	27425.7	50514.2	38781.4	18871.3	44647.8	28826.4	114373	95195.1	279467	134557	99936	111852	80566.8	122871	154800	190991	121398	143206	128179	156926	141119	148088
608	695.038	0.92	858.075	4474.76	4528.13	10087.5	6058.7	2666.42	8073.12	4362.56	15490	8501.6	22256.8	22001.5	12043.8	12088.8	16016.5	7681.71	24176.4	22704.3	11871.8	17824.9	20274.4	21874.9	19795.4	19788.9
609	174.074	0.93	0	10199.1	4830.86	5749.4	6003.86	5099.55	5876.63	5551.71	17665.7	5879	3815.03	4373.82	5453.81	6453.73	9864.68	21096.3	875.718	2111.91	3827.98	5529.11	0	10174.5	12977	5070.89
610	216.04	0.93	580.411	0	2567.93	2627.13	3305.89	290.206	2966.51	1798.05	0	2010.55	0	0	0	0	3840.42	2283.62	0	3493.66	1238.68	3235.84	0	0	4483.3	1778.78
611	228.109	0.93	8958.07	11441.4	5224.56	8200.58	7935.01	10199.8	8067.79	9067.38	5066.93	6721.05	7880.2	6588.85	6653.66	4218.23	8409.03	8298.02	7044.99	7249.49	8012.75	9226.51	5487.66	5725.99	6945.37	7098.97
612	238.008	0.93	8666.76	3885.82	0	5307.01	5371.28	6276.29	5339.14	5823.79	0	1833.87	880.165	0	1094.84	0	1943.55	906.775	1364.27	0	0	874.852	1310.79	1441.44	2082.72	1010.58
613	248.097	0.93	8751.17	7534.39	4741.88	13069.6	10016.8	8142.78	11543.2	9079.81	14513.4	12981.6	8172.01	14889.9	8914.05	11046.4	7520.05	17371.4	4473.09	4351.05	5019.47	9765.57	6875.28	7165.02	4159	5972.64
614	312.034	0.93	2009.68	0	2487.67	4513.36	2143.08	1004.84	3328.22	1573.96	0	697.428	0	4216.09	2599.81	3258.79	3276.75	2970.68	3806.1	1130.78	1812.3	4831.68	3292.71	1094.16	1977.04	2563.54
615	338.044	0.93	10755.2	38788.8	37173.2	0	54971.4	24772	27485.7	39871.7	55166.4	0	79928	0	59744.2	15318.8	52636.4	8405.08	75310.1	76860.7	58975.5	53759.7	78636.4	74288	0	59690.1
616	364.273	0.93	992.661	0	0	0	0	496.33	0	248.165	0	0	1771.99	2826.11	1367.51	0	0	1790.8	0	2479.51	3398.7	1720.05	3901.84	0	2098.25	1942.62
617	364.989	0.93	23160.6	74246.2	13422.9	12121.1	15152.9	48703.4	13637	31928.2	71043.5	0	0	22555.7	14798.5	13527.3	12924.4	7401.49	0	10732.6	16260.1	7719.77	11695.1	0	0	6629.66
618	386.973	0.93	7215.16	0	5573.93	0	6308.64	3607.58	3154.32	4958.11	9585.1	0	0	0	0	0	7617.29	0	0	0	5194.59	4480.74	0	0	0	1382.19
619	394.994	0.93	36548.8	16732.3	6908.69	4997.56	15442.3	26640.6	10219.9	21041.4	8102.13	0	0	6367.18	9264.85	5591.14	4743.02	0	0	0	0	3867.79	5430.54	0	4793.47	2013.11
620	396.076	0.93	17393.9	3115.13	14189.2	20810.8	24806.9	10254.5	22808.9	17530.7	7785.29	8793.01	1442.03	2699.57	2849.49	3042.43	1685.56	3328.12	6052	0	8505.89	13370.9	0	5771.04	0	4814.26
621	399.947	0.93	53707.2	16826	12293.8	6741.71	9063.18	35266.6	7902.44	22164.9	7359.42	6095.87	6836.78	7363.39	5609.18	4814.21	4014.04	5879.48	5170.88	3815.85	3316.04	6177.27	4426.7	3270.71	3672.49	4264.28
622	422.009	0.93	23260.3	18523.5	19445.8	23056.9	17967.4	20891.9	20512.2	19429.7	6442.28	8782.01	12328	11255.8	11712	21280.1	21687.7	6762.95	14368.8	9319.91	20313	11549.1	13979.5	12613.7	16376.8	14074.4
623	423.968	0.93	127554	54591.9	32945	26748.2	26022.2	91073	26385.2	58547.6	22813.2	14793.9	39442.7	28157.7	29597.8	24027.3	12194.3	21726.5	19006.4	28466.8	22789.6	18861	15038	16738.4	14188.4	19298.4
624	434.024	0.93	69255.4	81412	89582.7	110362	95953.8	75333.7	103158	85643.8	110222	98053	95635.7	97114.2	93990.7	83848	93087.7	98315.7	101039	86951.7	101199	118687	99675	110325	101115	102713
625	440.973	0.93	15261.4	0	5494.48	0	0	7630.7	0	3815.35	0	0	0	0	0	0	0	0	0	0	0	0	0	0	0	0
626	458.001	0.93	0	10608.9	0	0	0	5304.46	0	2652.23	0	0	0	0	0	0	0	0	0	0	0	0	0	0	0	0
627	481.96	0.93	0	0	0	0	0	0	0	0	0	0	0	0	0	0	0	0	0	0	0	0	0	0	0	0
628	487.953	0.93	44196.1	15010.3	37289.9	0	42703.9	29603.2	21352	36153.5	13594.5	37435.2	40211	42836.5	57118	44243.4	12128.7	37560.5	43507.1	30007.6	38421.9	17515.4	32771.7	39009.9	34292.9	33646.6
629	513.06	0.93	1329.38	2762.66	0	0	0	2046.02	0	1023.01	1963.28	9738.36	2126.64	0	5904.81	4539.24	3888.03	4127.19	2536.56	1876.23	1332.96	3358.41	0	0	0	1300.59
630	522.988	0.93	4636.13	4168.87	6240.97	4563.12	3232.37	4402.5	3897.75	3817.44	0	0	0	0	2381.13	2053.7	3966.24	3462.89	0	449.711	738.221	1871.54	0	1592.69	563.065	745.032
631	530.001	0.93	0	4915.59	3594.89	4591.67	2553.75	2457.8	3572.71	2505.77	3399.21	0	155.174	3905.57	0	6222.06	8559.52	5851.49	1844.95	993.86	0	4670.96	0	6246.68	2195.77	2278.89
632	554.994	0.93	2002.58	1065.5	0	0	0	1534.04	0	767.02	1459.84	0	3385.73	0	0	0	1395.55	659.054	900.593	2086.76	708.041	0	1525.17	1943.14	0	1023.39
633	610.987	0.93	3302.34	296.013	0	637.023	0	1799.18	318.511	899.589	0	2127.52	2433.49	3300.85	0	0	0	0	2357.52	0	0	3298.59	439.998	0	0	870.872
634	638.987	0.93	2426.63	3593.25	1003.33	2155.99	4094.98	3009.94	3125.48	3552.46	3096.1	2136.25	0	576.579	890.105	0	0	0	0	1944.96	1661.56	1546.29	2615.19	0	1125.85	1270.55
635	650.123	0.93	40549.5	79249	65653.5	97661.4	86880.2	59899.2	92270.8	73389.7	221439	188475	354411	242153	191173	197099	160563	222327	286914	315455	231075	281859	233427	284605	236019	267050
636	666.093	0.93	33668	61698.8	55447.8	72373.2	65949.2	47683.4	69161.2	56816.3	192870	156256	359439	207060	159900	180141	125568	174004	241886	313238	198672	225808	204022	246283	183232	230449
637	689.066	0.93	4917.03	6270.72	4977.39	0	5250.43	5593.87	2625.22	5422.15	25803.7	0	40778	0	0	0	13941	24566.4	0	0	0	27032.3	21366.5	0	26353.7	10678.9
638	690.063	0.93	0	4307.79	4095.42	6531.55	5882.71	2153.89	6207.13	4018.3	12398.9	12340.3	25915.6	19473.1	5884.31	13453.8	11146.3	12969.2	20448.6	24223.9	16487.2	6830.54	16191.1	20367.3	0	14935.5
639	96.02	0.94	1332.55	1679.39	0	0	1546.3	1505.97	773.151	1526.13	0	383.434	0	0	0	1931.37	0	0	0	0	1583.44	2517.2	0	713.092	714.785	789.788
640	172.073	0.94	44622.9	52467.3	0	124186	58352.8	48545.1	91269.3	53448.9	24938.8	0	0	45289.8	0	36314.8	54963	50329.8	20650.7	18361.7	55082.9	0	22341.5	33053	26066.3	25079.4
641	174.061	0.94	2673.83	10036	0	7589.37	7641.91	6354.9	7615.64	6998.4	18482.5	4009.31	0	3824.86	0	5544.11	10848.6	20464	2817.23	1791.58	2023.27	7710.54	0	6822.22	4545.64	3672.93
642	189.099	0.94	8419.32	9069.2	4177.17	0	4573.41	8744.26	2286.71	6658.84	0	0	5784.63	3117.93	0	0	4425.22	3769.72	910.21	3111.16	7044.77	8908.25	7559.64	3708.19	6123.51	5337.96
643	332.048	0.94	20205.5	18680.8	15698.1	17961.9	18253.7	19443.1	18107.8	18848.4	88275.5	75674.2	180078	86036.6	87439.6	91124	29570.9	74077	97890.4	151006	81483.4	97696	91849.9	116144	82269.8	102620
644	366.984	0.94	0	151266	0	0	0	75633.1	0	37816.5	122096	0	0	554007	757436	0	0	84163.8	0	0	0	0	0	0	0	0
645	377.955	0.94	7766.53	3644.73	0	1190.33	591.926	5705.63	891.129	3148.78	0	0	0	0	0	0	0	0	0	0	0	0	0	0	0	0
646	384.959	0.94	5868.23	6613.1	0	0	0	6240.66	0	3120.33	5860.03	6833.73	12269	5827.17	6708.16	6298.36	7311.98	0	10129.1	0	5032.46	3708.47	5309.37	8063.56	6216.44	5494.2
647	391.001	0.94	11436.8	0	0	0	0	5718.41	0	2859.21	0	0	0	0	0	0	0	0	0	0	0	0	0	0	0	0
648	458.981	0.94	0	0	0	0	0	0	0	0	0	0	0	0	0	0	0	0	0	0	0	0	0	0	0	0
649	474.957	0.94	11884.1	4351.25	0	0	0	8117.67	0	4058.84	0	0	0	0	0	0	0	0	0	0	0	8623.57	0	0	0	1231.94
650	530.01	0.94	4507.77	3817.13	5819.69	4793.45	1357.29	4162.45	3075.37	2759.87	2914.51	0	1175.58	0	0	5667.15	4787.17	2967.04	0	1804.4	624.875	2730.16	1794.53	5398.47	47.2937	1771.39
651	547.035	0.94	0	0	75489.1	93244.3	0	0	46622.1	0	0	0	0	0	0	0	0	0	0	0	0	0	0	0	0	0
652	556.981	0.94	17198	11520.3	14927.7	8600.34	10302	14359.1	9451.16	12330.6	3928.36	9536.89	0	2271.13	6433.32	8351.32	9107.25	2309.11	1944.77	4469.09	5602.2	5014.65	4380.74	5982.61	5470.94	4695
653	582.981	0.94	0	3168.55	2520.54	2824.73	0	1584.28	1412.37	792.138	0	843.225	0	0	2643.43	1048.54	0	0	0	0	546.971	3213.95	0	0	0	537.274
654	628.141	0.94	32052.8	50712.8	36211.1	59962.7	54248	41382.8	57105.3	47815.4	135448	106586	213136	141234	0	117196	96131.8	135834	162514	195178	141441	171673	141182	177389	133143	160360
655	156.003	0.95	16354.9	39237.5	109471	71998.6	49615.2	27796.2	60806.9	38705.7	12440.1	0	3063.98	12150.4	17631.7	28065.5	52608.9	42943.1	2050.4	2274.91	7461.1	24057.3	7390.7	13554.5	8050.24	9262.74
656	159.053	0.95	9846.9	14909.4	10038.9	13758.2	17658.3	12378.1	15708.3	15018.2	11695.8	17032.9	27257.2	9973.2	20905.8	9013.01	9411.05	8470.84	17681.7	18702.3	12399	19724.9	21409.9	20417	15557.3	17984.6
657	165.021	0.95	646923	771006	723592	854686	860764	708964	857725	784864	1.57264e+06	1.43756e+06	3.39758e+06	1.74e+06	1.66601e+06	1.57213e+06	1.17417e+06	1.62691e+06	2.27989e+06	2.78224e+06	1.67934e+06	1.98323e+06	1.79568e+06	2.26096e+06	1.58562e+06	2.05242e+06
658	168.003	0.95	11480.3	15613.1	29020.4	22826.6	17641.9	13546.7	20234.2	15594.3	1235.88	0	1620.2	0	4137.68	4335.67	8857.71	0	0	932.242	0	6074.99	1764.51	3881.4	2226.73	2125.7
659	257.1	0.95	18136.7	18786.1	2844.84	19868.3	4246.09	18461.4	12057.2	11353.7	10538.1	5984.48	14246.2	11503.8	1285.39	7929.67	9234.99	9667.18	20491.2	16970	7524.16	4777.62	6347.97	7870.45	12050.7	10861.7
660	408.016	0.95	7681.98	8529.03	8040.32	8084.09	9756.46	8105.5	8920.27	8930.98	6264.9	13851.1	0	9450.45	8880.03	9270.15	12024.6	11224.8	6532.3	3722.84	10901.2	10760.3	10870.2	7681.94	7366.31	8262.14
661	422.223	0.95	1381.85	0	0	2232.24	2951.14	690.927	2591.69	1821.03	0	0	0	3679.78	0	0	2550.21	3360.85	4556.4	0	674.888	0	0	4679.92	6059.65	2281.55
662	464.969	0.95	0	10696.1	0	0	5275.04	5348.06	2637.52	5311.55	0	0	0	0	0	0	0	0	0	0	0	0	0	0	0	0
663	508.023	0.95	18639.5	18275.3	25362.7	21005.5	13631.5	18457.4	17318.5	16044.5	13134.7	10888.6	2795.68	10066	15533.6	17954.2	22406.8	13532.3	0	4475.15	1774.05	9836.58	0	13002.1	10034.3	5588.88
664	508.923	0.95	6661.9	10883.6	0	0	0	8772.78	0	4386.39	0	0	0	0	0	0	0	0	0	0	0	0	0	0	0	0
665	644.107	0.95	44727.7	62083.8	51211.9	73413.5	67886.3	53405.8	70649.9	60646	176395	148077	393972	190423	166251	165996	120067	170641	243799	316237	194554	219975	196879	259871	177956	229896
666	666.99	0.95	5753.12	6607.7	955.365	4618.69	4872.9	6180.41	4745.79	5526.66	0	1129.91	0	0	77.9775	0	0	333.444	0	0	0	0	890.015	0	0	127.145
667	668.077	0.95	6163.8	2372.02	7339.52	5063.56	7487.73	4267.91	6275.64	5877.82	33210.1	24584.1	73505.4	30870.3	25434.6	27016.3	12558.7	26614.2	46819.7	60848.7	34133.7	39573.6	41625.3	49955.3	32676.3	43661.8
668	674.06	0.95	24346.5	10076.5	4738.47	3980.91	759.439	17211.5	2370.18	8985.49	25621.3	21881.8	33396.4	25232.8	17203.9	17877.1	8721.92	24415.4	18358.9	29152.1	20458.8	22535.3	24395.9	23019.5	18640.2	22365.8
669	688.967	0.95	6968.9	5745.04	6345.52	7669.82	5114.84	6356.97	6392.33	5735.9	0	0	0	0	887.024	0	3261.84	1127.82	0	0	0	1061.51	0	0	0	151.645
670	692.031	0.95	128526	78039.3	48890.1	53883.4	50858.3	103283	52370.9	77070.5	64000.5	47121.1	72471.6	63423.5	58997.7	52014.4	45697.2	53195.3	52933.4	50392.3	43632.4	48573.6	43145.7	46356.5	37092.1	46018
671	696.039	0.95	22115.7	16937.3	15199.8	18783	12216.8	19526.5	15499.9	15871.7	33111.5	15005.7	42649.2	24726.9	23612.4	24636	22509.8	22834.7	28646.5	29706.6	11142.3	25662.1	27800.3	25835.3	21569	24337.4
672	159.125	0.96	127839	122562	170544	191407	123721	125201	157564	124461	117349	118409	137765	147099	135379	165583	197400	180714	155566	191146	196233	156716	170091	103965	206158	168554
673	165.02	0.96	34259.1	41281.1	36339.4	33202.7	47996.5	37770.1	40599.6	42883.3	59311.6	0	0	0	0	0	76701.5	76792.8	0	0	0	0	0	0	0	0
674	322.056	0.96	38025	54128.3	53873.2	63816.2	54843.8	46076.6	59330	50460.2	152561	132268	346757	164845	139496	138067	105352	148106	212447	285175	174183	200438	178712	229089	155117	205023
675	331.047	0.96	60875.9	66438	58063.6	79064.6	64827	63657	71945.8	64242	138061	130068	318613	154751	134251	145292	114142	140318	200188	248795	155045	165994	150644	201943	133001	179373
676	408.003	0.96	9606.19	10718.8	11260.1	11196.2	9490.48	10162.5	10343.4	9826.5	5723.17	11557.9	0	10836.4	11289.4	7791.45	14875.5	4724.32	6424.28	4852.14	6654.39	5780.91	4742.92	7509.37	12181.8	6877.97
677	435.027	0.96	0	0	0	0	0	0	0	0	0	0	0	0	0	0	0	17341.3	0	0	0	0	0	0	0	0
678	463.079	0.96	4512.64	3286.19	0	0	3274.89	3899.41	1637.44	3587.15	11993.1	5716.34	2482.8	0	1370.62	0	10169.4	15213.2	0	1459.09	5083.7	0	0	3995.92	0	1505.53
679	492.044	0.96	525.619	6449.07	10177	9332.1	7077.64	3487.35	8204.87	5282.49	6843.5	2931.09	8065.13	6728.47	8001.16	11011.3	12952.5	11102	2540.39	2209.4	2844.94	11862.7	5596.19	6600.4	4777.32	5204.48
680	497.049	0.96	9002.55	5387.11	2831.94	0	2893.13	7194.83	1446.57	5043.98	1844.45	1776.81	0	1538.38	4879.84	0	0	0	996.266	1064.7	0	0	545.164	912.475	1820.06	762.666
681	498.047	0.96	0	0	2888.06	0	0	0	0	0	0	0	0	2253.34	0	1277.61	0	0	532.541	0	390.164	0	937.92	0	0	265.804
682	502.013	0.96	0	2225.45	0	0	1932.41	1112.72	966.206	1522.57	4131.82	0	0	2116.96	3357.92	433.687	1297.54	2559.26	1331.3	1087.85	960.173	1752.27	300.745	1247.03	710.278	1055.66
683	514.024	0.96	0	3054.79	6999.02	10185.8	7501.44	1527.39	8843.6	4514.42	2143.83	1821.63	1130.5	4265.93	2532.9	5133.97	9545.73	3228.33	0	1989.98	0	3363.01	0	1829.28	0	1026.04
684	520.069	0.96	2761.79	4314.89	0	2578.78	1527.55	3538.34	2053.16	2532.95	4726.37	6405.47	0	0	4558.52	9098.38	4154.26	10817.6	0	0	0	0	0	2932.54	0	418.935
685	526.146	0.96	0	1091.3	0	0	462.12	545.651	231.06	503.885	0	24121.5	0	0	0	0	0	0	0	0	1158.44	1000.11	586.878	825.49	0	510.13
686	606.153	0.96	18953.6	29345.3	15153.6	29577.5	27930.7	24149.5	28754.1	26040.1	91205.5	61164.5	221995	94702.4	76572	63333.2	56213.6	85105.5	128256	170126	93551.2	117477	105219	145076	89932.7	121377
687	630.123	0.96	6170.16	11719.6	0	3678.62	9988.81	8944.9	6833.72	9466.85	12204.2	25448.4	56461.5	22086.1	24826.9	12444.2	0	17177.7	23297.1	47725.8	31390.3	25127.8	35346.2	39262.2	18193.3	31477.5
688	652.104	0.96	4929.75	9061.76	3710.87	10948.9	6184.85	6995.76	8566.9	6590.3	18486.4	21583.3	39582.7	26179.9	18561.7	18056.3	9856.94	24116.1	30428.2	36546.8	24219.7	29236.4	29482.7	29983.7	19600.8	28499.8
689	681.053	0.96	91743.6	128487	107089	126521	132361	110115	129441	121238	204036	192910	292198	182033	197650	193242	164685	171929	243560	244443	199394	181585	199786	219195	189517	211068
690	697.025	0.96	0	124121	104657	120485	125732	62060.3	123109	93896.4	179316	165842	253182	164889	186638	183372	150680	146866	194820	215264	173348	155590	169025	189012	164868	180275
691	117.078	0.97	1.4438e+06	1.59362e+06	1.29378e+06	1.81563e+06	1.30857e+06	1.51871e+06	1.5621e+06	1.41364e+06	2.33453e+06	871154	792102	1.11205e+06	1.30385e+06	1.50551e+06	1.87531e+06	2.56438e+06	1.15186e+06	861042	1.18818e+06	1.65294e+06	865407	1.99914e+06	1.61691e+06	1.33364e+06
692	117.079	0.97	1.39745e+06	277306	996240	1.76544e+06	330546	837377	1.04799e+06	583961	218685	845032	775285	0	187635	1.46887e+06	1.82102e+06	0	1.11277e+06	835301	1.15329e+06	182069	841946	1.95653e+06	1.57155e+06	1.09335e+06
693	169.065	0.97	0	0	5563.84	14548.1	13101.6	0	13824.8	6550.79	7459.93	2911.55	8995.87	4522.69	0	4021.98	23244	0	9008.26	0	9555	0	3837.67	0	11275.3	4810.89
694	169.081	0.97	0	0	7245.43	0	0	0	0	0	0	0	42106.7	0	0	0	0	0	0	33680.6	0	0	7229	0	0	5844.23
695	243.082	0.97	9633.22	9364.65	17352.7	21285.8	15739.9	9498.93	18512.9	12619.4	15743.8	20266.7	14653.1	24870.1	23635.6	12687.9	22461.8	20080.6	12891.3	14446	22788.7	27205.4	24121.9	8101.64	16339	17984.8
696	417.148	0.97	0	7258.73	0	0	0	3629.37	0	1814.68	0	740.146	0	0	0	2821.07	1974.87	7439.2	1303.44	433.236	712.848	0	3389.06	646.444	393.321	982.622
697	422.297	0.97	1327.85	0	0	0	1062.37	663.924	531.187	863.149	2080.05	1652.24	558.72	0	1639.34	0	0	1189.17	0	0	0	0	0	2793.45	3055.27	835.532
698	447.114	0.97	2324.36	5537.74	481.075	3511.16	4184.79	3931.05	3847.98	4057.92	5246.03	1747.25	2307.86	4550.44	6188.86	2489.5	7724.26	9657.65	5764.61	4559.67	5271.76	8612.03	2464.96	10429.7	7170.44	6324.74
699	457.003	0.97	5847.98	4736.89	0	4414.31	3797.34	5292.44	4105.83	4544.89	1741.61	8500.21	3941.43	5811.66	4050.45	3998.6	2215.94	2025.86	9832.92	5603.36	0	4370.55	0	4567.51	5267.92	4234.61
700	464.048	0.97	5159.49	10690.5	16291.5	17733.3	13930.1	7925.01	15831.7	10927.6	19100.6	5193.37	6711.36	9230.63	13400	15323	21821.2	19942.1	7851.57	5351.15	5902.62	13039.2	10856.4	17560.6	12114.2	10382.2
701	483.899	0.97	10618.5	11254.4	6880.38	9042.05	6549.38	10936.4	7795.71	8742.9	9833.27	14634	7916.52	5570.86	12273.2	0	9750.78	18590.4	5542.02	7709.98	9118.72	9156.81	5340.51	12980.1	13508.2	9050.9
702	484.063	0.97	16096.6	19313.6	9937.9	15989.5	12807.3	17705.1	14398.4	15256.2	19428.3	27017.1	2401.45	12930.9	13052.9	13881.5	18465.2	26101.7	12164.4	10204.8	15010	12024.7	11712.4	13222.2	15422.2	12823
703	491.064	0.97	0	2772.83	853.028	3867.29	1116.11	1386.41	2491.7	1251.26	5360.94	833.928	0	0	3168.43	0	2785.32	0	0	3548.11	0	0	0	0	3320.35	981.209
704	495.04	0.97	32735.3	6725.38	0	11828.8	9836.84	19730.3	10832.8	14783.6	6190.39	3400.3	3351.8	2488.19	0	2342.2	0	348.873	0	0	3117.89	0	0	3153.89	2004.68	1182.35
705	500.033	0.97	4622.62	3246.58	4090.48	692.49	2605.84	3934.6	1649.16	3270.22	2868.28	1843.41	2151.56	1489.97	1902.11	0	3549.28	3560.03	1856.09	0	2204.49	3454.23	2056.07	3463.95	1874.12	2129.85
706	520.049	0.97	5350.24	3401.71	8597.82	8136.98	4206.62	4375.98	6171.8	4291.3	0	0	0	0	0	0	0	2614.89	0	0	0	0	2914.07	2636.83	0	792.985
707	552.032	0.97	2091.03	1511.49	2302.49	3371.2	4138.87	1801.26	3755.04	2970.07	0	0	470.3	3508.7	3397.6	0	0	0	0	0	2326.39	7943.99	4567.07	1647.72	5224.86	3101.43
708	581.87	0.97	80285.5	47280.8	44622.5	40632.8	44375.4	63783.1	42504.1	54079.2	33892.4	21713.5	0	36004.4	34797.8	39714.3	24022.7	32373.6	30644.7	0	31576.8	37849.4	30787.4	27692.9	32023.5	27225
709	591.006	0.97	0	3010.16	0	0	5808.49	1505.08	2904.24	3656.78	8412.14	1987.43	0	6732.06	0	0	0	0	0	0	0	0	0	0	0	0
710	593.988	0.97	2499.39	0	0	408.859	2251.04	1249.7	1329.95	1750.37	0	0	0	0	0	0	0	0	0	0	0	0	0	0	0	0
711	605.016	0.97	4306.04	4693.2	0	5992.96	6170.98	4499.62	6081.97	5335.3	1589.62	1752.73	0	3724.86	1488.15	1074.33	5085.6	7348.7	3796.6	2662.23	6366.16	3623.92	0	0	3972.09	2917.29
712	636.004	0.97	3833.8	3216.24	5605.6	4568.95	3589.67	3525.02	4079.31	3557.35	0	0	1176.55	0	0	1139.46	6101.51	0	0	0	429.971	8645.82	2759.44	799.121	4219.38	2407.68
713	674.056	0.97	51236.2	30105.5	17536.8	18660.4	20664.7	40670.9	19662.5	30667.8	19885.6	24953.8	31936.7	27048	18815.1	18676	7113.98	7305.05	20590.6	3325.8	19172.7	9296.1	17588.1	5501.33	6725.47	11742.9
714	684.055	0.97	6491	7106.59	7444.86	6433.73	9795.03	6798.79	8114.38	8296.91	22708.1	18969.2	40567.8	20866.4	21247.5	22323.2	11024.9	8056.16	26116.3	13375.2	23381.2	20090.3	24950.8	23519	21793.9	21889.5
715	688.068	0.97	0	0	11062.8	0	0	0	0	0	0	0	0	0	0	0	0	0	0	0	0	0	0	0	0	0
716	695.038	0.97	8569.23	10074.5	0	8293.71	6495.43	9321.85	7394.57	7908.64	0	0	6546.31	0	7912.91	0	3184.18	0	0	0	3725.06	0	0	0	0	532.151
717	695.062	0.97	0	1414.19	0	1417.17	0	707.093	708.587	353.547	16812.9	0	0	0	0	0	0	0	0	0	0	0	0	0	15227	2175.29
718	696.032	0.97	54262.9	37798.6	29561.5	0	32962.5	46030.8	16481.2	39496.6	0	28245.9	0	11009.7	26608.4	24679.8	28870.9	7914.01	0	23717.6	14211.3	11256.7	24925.5	0	23265.8	13911
719	142.023	0.98	0	0	7152.63	3993.15	0	0	1996.57	0	15655.8	0	0	8756.78	0	10190.4	6043.22	7533.2	0	0	5960.97	6978.91	0	5979.68	13702.7	4660.32
720	145.084	0.98	10909.4	24666.1	12326.9	10297.7	6670.85	17787.8	8484.25	12229.3	7609.89	18025.5	12138.1	9547.62	10818.5	11446.6	3289.41	11744.9	2766.68	3934.81	3589.8	12164	14468.6	13715.2	6657.96	8185.3
721	161.044	0.98	728.275	5453.04	0	2812.76	2686.38	3090.66	2749.57	2888.52	7452.95	2739.1	1712.55	3320.56	3839.38	1580.85	9897.48	7632.22	0	3713.97	0	5122.24	1074.1	3404.3	9243.96	3222.66
722	193.02	0.98	5888.48	4084.92	0	10419.8	7423.24	4986.7	8921.53	6204.97	5356.88	0	0	6057.87	5346.65	4590.52	5220.25	1967.79	0	3204.84	0	0	4038.09	1360.77	0	1229.1
723	246.086	0.98	0	1707.23	2110.11	0	0	853.614	0	426.807	0	3587.37	5625.4	5182.69	0	0	0	0	0	6685.51	0	4779.47	0	0	0	1637.86
724	259.041	0.98	15190	0	12016.6	0	4831.05	7595	2415.53	6213.02	0	0	0	0	3765.2	0	2408.4	0	4351.6	13737.8	13717.2	0	11340.4	5053.55	0	6885.79
725	292.09	0.98	2.42556e+06	2.87438e+06	2.35219e+06	3.09908e+06	2.89415e+06	2.64997e+06	2.99661e+06	2.77206e+06	4.84829e+06	4.56598e+06	8.903e+06	5.11804e+06	5.05321e+06	4.56813e+06	3.62555e+06	4.60938e+06	6.05136e+06	7.1899e+06	5.14926e+06	5.93658e+06	5.28998e+06	6.38429e+06	4.68279e+06	5.81202e+06
726	314.073	0.98	2.61856e+06	2.9884e+06	2.47776e+06	3.24247e+06	2.99604e+06	2.80348e+06	3.11926e+06	2.89976e+06	5.02781e+06	4.48799e+06	8.43363e+06	5.02405e+06	5.00288e+06	4.55368e+06	3.77769e+06	4.70383e+06	5.93838e+06	6.81458e+06	5.00467e+06	5.90382e+06	5.11434e+06	6.28279e+06	4.5941e+06	5.66467e+06
727	372.006	0.98	3244.48	2661.33	2764.76	1793.16	3333.05	2952.91	2563.11	3142.98	1586.3	7262.95	0	0	2872.37	4818.07	11150.6	0	5115.35	2554.52	0	3289.51	0	4755.79	5278.72	2999.13
728	380.002	0.98	0	0	2071.19	0	0	0	0	0	0	0	0	0	0	0	0	0	0	0	0	0	0	0	0	0
729	412.035	0.98	15539.2	43075	51444.5	55107.4	53002	29307.1	54054.7	41154.6	64184.7	61424.8	72217.2	61362.4	55128.3	55639.5	55932.3	48353.7	61575.3	65844.6	67618.2	73950.7	0	61257.2	61729.6	55996.5
730	424.051	0.98	1043.51	8303.48	2822.26	0	0	4673.5	0	2336.75	0	10648.8	0	1577.77	902.382	654.534	0	6495.51	623.003	2473.37	2105.29	4154.46	2219.91	78.6963	1412.12	1866.69
731	440.097	0.98	8312.55	11718.8	9378.4	8778.34	6191.34	10015.7	7484.84	8103.51	16722.9	10308.9	10618.1	10803	16212.6	16284.2	19552.6	12273.5	11993	8060	13244.1	14014.9	9963.5	11740.3	10918.8	11419.2
732	459.191	0.98	0	2131.93	0	0	0	1065.96	0	532.982	1823.22	5489.01	0	515.251	0	0	0	18764.8	0	1033.09	1273.43	3422.39	822.86	1479.05	861.511	1270.33
733	504.066	0.98	4294.3	7517.26	12901.6	11247.6	7028.21	5905.78	9137.93	6467	6699.99	3871.1	2604.05	6307.55	0	9068.73	9544.5	7403.37	6005.43	3858.73	7087.58	8596.09	4883.91	7695.49	9261.37	6769.8
734	520.033	0.98	4325.1	1691.32	21762.5	16384.5	15282.1	3008.21	15833.3	9145.14	0	18056.1	6316.3	9862.09	11098.8	17871.1	6966.66	12652	13859.2	6879.51	9800.98	11855.9	5784.24	5743.48	9747.84	9095.88
735	536.013	0.98	3389.28	4298.14	0	1664.39	4030.68	3843.71	2847.53	3937.2	0	0	0	4783	1696.89	0	8902.28	1030.37	2926.72	4266.34	1843.53	2560.53	1554.87	0	5235.61	2626.8
736	544.039	0.98	61012.1	0	47658.6	45572.5	36795.9	30506.1	41184.2	33651	32435.1	0	30527.6	12055.3	43595.6	38866.9	0	7117.09	41388.9	0	43998.8	6592.03	39748.1	0	6355.14	19726.1
737	570.132	0.98	0	3919.62	5050	5796.33	7719.3	1959.81	6757.81	4839.56	15200.6	12694.1	22491.8	2680.56	10466.1	13278.7	13037.3	7460.2	14418	19351	15168.9	6529.75	12627	17568.1	15385.5	14435.5
738	581.656	0.98	46666.3	30909.4	32562.1	25670.6	29770.8	38787.8	27720.7	34279.3	22215.2	17866.5	0	24728.7	27265.2	25090.2	23967.9	19124.8	28964.3	0	22814.8	23267.5	18182.5	21451.7	17253.8	18847.8
739	591.977	0.98	30118.6	23230.2	21341.3	17745	21035.3	26674.4	19390.2	23854.9	0	3517.61	0	14491.9	0	0	0	0	0	0	10984.9	11535.9	19833.4	0	0	6050.61
740	602.982	0.98	71417.4	39878.7	36895.6	28229.1	40483.7	55648.1	34356.4	48065.9	25579.5	0	0	25608.2	28457.4	25531.1	29973.5	29972.7	26167.1	16361.5	23833.7	24522	24883	22040.7	0	19686.8
741	645.913	0.98	0	5772.88	766.272	2926.59	3847.13	2886.44	3386.86	3366.79	24812.5	20349.2	0	22730.7	21397.1	18647.9	13486.9	19886.1	28958.9	13284.5	23522.4	26206	22860.9	0	21987.3	19545.7
742	680.044	0.98	1293.81	0	0	0	694.383	646.907	347.191	670.645	1972.73	2475.36	0	0	1553.32	1251.33	0	0	7059.29	0	0	673.854	0	0	0	1104.73
743	112.014	0.99	247734	223874	307953	308002	237254	235804	272628	236529	199294	171063	111202	242170	185802	222015	207735	232173	145377	145427	156110	347301	164909	144438	161833	180771
744	129.077	0.99	53758.7	48713	46590.9	67391.7	62969.8	51235.9	65180.8	57102.8	148016	109185	118329	106266	124497	117710	179679	119803	87842.4	123106	129709	101232	62580.3	84039	116193	100672
745	132.026	0.99	108566	117343	99898.1	154721	109913	112954	132317	111434	102628	50663.7	64553.4	65006	84983.8	86722.1	91634.6	71218.9	67681.9	56324.2	85460.8	84949.3	54590.2	32307.3	54892.6	62315.2
746	132.049	0.99	0	6864.2	38010.8	15066.2	0	3432.1	7533.09	1716.05	100925	77541	33176.3	59252.9	78549.9	29171.6	57783.2	21865	17969.3	7681.52	20964.6	121519	47487	51525.6	60891.3	46862.6
747	138.042	0.99	14309.4	12713.3	12121.5	11710.8	26808.7	13511.4	19259.8	20160	68484.4	26941.8	20023.6	54593.5	49400.5	74523.2	68079.2	121853	14177.5	33670.5	23242.2	60918	26603.6	72163.3	71052.5	43118.2
748	144.041	0.99	0	0	0	0	0	0	0	0	3822.78	9798.12	6903.37	11131	0	0	0	0	7945.29	0	12537.8	0	11950.1	0	0	4633.31
749	147.089	0.99	27192.3	17771.8	20310.8	18775.4	18404.8	22482.1	18590.1	20443.4	73910	74601.2	59173.4	67535.8	61284.3	52019.2	59095.2	62419.6	56295.3	53009	49189.1	69784.9	67674.4	70679.1	66632.5	61894.9
750	149.051	0.99	506064	511479	428000	700440	521553	508772	610997	515162	449867	235764	286219	291333	379011	374933	407824	315088	322280	234413	364914	362247	236483	140630	226969	269705
751	154.028	0.99	11949.5	22805.5	50154.3	15066.2	18215	17377.5	16640.6	17796.3	61081.5	61894.5	51033.2	62036.6	76793.3	61201.8	73495.7	60646.8	35873.8	13587.1	35067.7	76470.3	52064.3	40931.2	54355.9	44050
752	157.143	0.99	5540.7	1879.38	0	3581.78	0	3710.04	1790.89	1855.02	1265.28	469.469	977.269	804.787	0	8664.74	4526.11	4648.82	3123.52	3054.91	8234.9	1231.41	2289.91	3795.27	1075.34	3257.89
753	173.08	0.99	0	0	0	0	0	0	0	0	6517.75	0	0	0	6760.22	15915.9	8227.93	9802.48	8364.35	0	3784.82	7556.08	5089.64	4417.65	2634.7	4549.6
754	175.054	0.99	8444.07	11347.4	9188.05	11432.2	11660.9	9895.72	11546.6	10778.3	11865.4	6318.89	4345.97	8004.87	12724.8	16051.3	14830.4	17764.5	8455.14	4668.8	8112.57	14090.3	9559.13	6500.81	12428.4	9116.44
755	176.08	0.99	5910.68	11707.6	0	0	0	8809.13	0	4404.57	4828.19	799.43	0	1310.93	0	3763.04	1923.68	0	0	35316	14270.5	0	14910.3	28727.7	25011.4	16890.8
756	179.076	0.99	0	5612.86	10354.8	12766.2	12716.8	2806.43	12741.5	7761.59	4195.58	2826.38	2101.55	6534.86	2704.48	0	6586.43	3793.13	3887.29	3439.45	3271.77	8024.08	3833.82	2615.95	2858.65	3990.14
757	188.111	0.99	0	0	0	8173.13	6959.18	0	7566.16	3479.59	3320.39	11023	9568.21	8288.83	4284.54	2793.57	13051.2	3130.77	0	0	0	12273.2	0	0	0	1753.31
758	203.057	0.99	0	116619	0	0	0	58309.4	0	29154.7	147351	64458.4	38304.5	84991.7	0	0	118451	167684	0	0	0	82604.9	0	0	0	11800.7
759	203.115	0.99	768522	744684	925907	1.31781e+06	961793	756603	1.1398e+06	859198	482594	1.23012e+06	1.37951e+06	517763	720278	825452	875995	576781	1.4039e+06	1.21799e+06	1.38396e+06	693311	1.06211e+06	426209	754559	991720
760	218.089	0.99	24197.1	39612.5	24629.9	25982.2	23122.6	31904.8	24552.4	27513.7	58296.8	17679.2	12434	31433.6	30626.1	32129.7	40631.9	79130.1	8994.15	7795.76	7988.73	27896.9	10030	36026.8	20982.8	17102.2
761	219.021	0.99	5838.71	5518.8	10590.9	5529.17	4643	5678.76	5086.09	5160.88	4508.51	0	561.431	0	594.239	1213.31	0	0	2240	584.583	108.329	0	3338.41	3892.36	5790.19	2279.12
762	229.984	0.99	22964.8	36327.7	50239.4	40407.8	37587.4	29646.3	38997.6	33616.9	23356.7	25700.1	32165.1	27133.8	30501.9	37527.2	37802.5	19063.2	32548.4	31440.9	33353.3	28106.5	30026.9	26135.5	27098.6	29815.7
763	244.067	0.99	11669.2	10338.4	0	19388.2	0	11003.8	9694.1	5501.92	13158.4	10758.6	0	0	0	9332.87	18858.6	0	8388.18	9678.77	12979.7	14842.7	2722.04	2661.49	12629.5	9128.92
764	286.138	0.99	12141.7	1030.14	0	1376.19	0	6585.93	688.093	3292.97	0	0	0	0	0	0	650.337	0	0	409.81	0	0	0	0	0	58.5443
765	309.099	0.99	7274.64	9665.58	10115.8	17130.1	9497.39	8470.11	13313.8	8983.75	5544.87	3987.97	7722.9	2907.5	6280.02	9161.83	8364.95	7817.99	9925.84	0	4574.44	2522.38	6497.69	3851.07	3307.19	4382.66
766	313.117	0.99	4847.59	6304.95	26006.5	7396.17	3322.47	5576.27	5359.32	4449.37	1356.14	3535.36	1729	2309.82	2033.81	1463.16	3774.5	5871.45	8293.74	8649.49	4645.83	78050.4	5706.17	8005.38	6026.28	17053.9
767	333.966	0.99	5999.77	9003.63	11966.6	11392.8	11216.4	7501.7	11304.6	9359.07	5122.84	3641.56	624.298	2178.38	4990.52	1441.37	0	2949.19	3056.38	273.062	1179.48	4080.89	4067.48	1824.3	4544.77	2718.05
768	347.062	0.99	87665.9	64825.9	74548.8	99470.1	73052.9	76245.9	86261.5	74649.4	66673.7	78016	52125.5	79425.8	48223.4	75464	65855.1	66245.4	75293.2	62274.9	69152	74183.6	98687.7	71866.2	90548.5	77429.4
769	361.065	0.99	839.161	0	0	0	0	419.58	0	209.79	1485.95	1656.87	633.534	518.029	0	493.872	0	2999.91	0	0	0	0	0	0	1005.98	143.712
770	363.048	0.99	11048.9	8851.01	13616.7	12630.2	11393.6	9949.93	12011.9	10671.8	15675.2	14442.9	11661.7	16153.9	13259.9	16711.9	14779.3	14024.8	15710.9	13469.9	14947.7	17385.3	20842	20286.3	18763	17343.6
771	380.047	0.99	404.845	466.688	4100.87	7462.26	4682.37	435.767	6072.32	2559.07	0	0	0	0	2321.4	0	8637.25	0	750.913	995.146	0	0	888.687	0	0	376.392
772	385.031	0.99	28702.7	28654.1	35659.8	42697.7	35183.3	28678.4	38940.5	31930.8	44528.2	43779.8	37615.9	45920.9	34536.9	34363	42025.7	46637.7	43418.2	39438.4	48492.3	56464.1	49741.9	53383.3	47179.9	48302.6
773	416.049	0.99	4149.69	6008.1	8001.65	6354.86	8888.12	5078.89	7621.49	6983.51	4350.55	1683.14	992.013	3964.63	3358.95	2302.26	3852.17	4568.51	1494.04	1984.57	4330.49	2701.4	2292.69	1119.98	3717.61	2520.11
774	432.082	0.99	1719.66	3838.38	2095.6	2765.54	3003.95	2779.02	2884.74	2891.48	2752.62	11592.6	2371.76	0	1088.19	622.132	0	7438.83	1437.27	1136.56	1872.16	0	3302.2	2388.02	0	1448.03
775	438.011	0.99	5911.18	3817.6	5839.66	6588.13	6298.68	4864.39	6443.4	5581.53	0	0	0	0	1962.36	3775.46	8106.64	13922.3	4829.5	0	974.477	2849.96	3422.3	2511.4	1072.41	2237.15
776	448.071	0.99	3252.91	4048.71	9951.14	5776.76	13926.2	3650.81	9851.49	8788.52	13440.1	15632.4	5029.51	7839.57	9250.69	13146.6	13448.6	17372.2	2426.76	6529.57	5640.75	9849.67	12493.6	0	12479.5	7059.97
777	448.084	0.99	415.502	0	2099.76	7155.88	0	207.751	3577.94	103.876	0	7271.55	509.531	392.573	0	0	0	884.223	0	2362.47	0	6069.7	8078.02	0	2254.77	2680.71
778	468.099	0.99	3395.92	9711.9	7605.31	7026.94	5938.9	6553.91	6482.92	6246.41	5704.5	4930.76	2764.59	8774.19	5902.4	4980.56	0	5445.2	3813.32	0	9185.87	6871.32	7559.5	9220.38	7758.9	6344.18
779	509.053	0.99	22735.7	12415.6	3933.97	8363.68	7000.83	17575.7	7682.25	12288.2	6443.61	3576.49	3156.34	2651.68	3231.45	3052.85	2607.87	5046.2	3156.13	0	0	5108.62	4982.28	3746.55	2701.11	2813.53
780	524.054	0.99	14013.9	7221.98	2528.27	3821.86	4291.84	10618	4056.85	7454.9	0	1471.36	1914.27	0	1383.17	0	2336.85	1293.67	0	0	1748.32	2551.39	1852.63	3757.43	3131.66	1863.06
781	528.076	0.99	27102	40925.2	58049.6	58531.9	53329	34013.6	55930.4	43671.3	50900.1	44696	46628.8	46886.3	46049.2	62164.5	64903	55799.1	55191.7	65478.4	67771.5	67138.1	55515.8	58581.5	60141.2	61402.6
782	543.047	0.99	84806.1	14551.4	48711.6	45437.2	46053.1	49678.7	45745.2	47865.9	0	0	11862.1	23197.6	25530.9	16866.8	0	25511.8	19559.9	22093.6	25792.7	0	4552.31	21690.1	23039.9	16675.5
783	551.05	0.99	7644.9	7438.17	4373.65	3884.6	7808.97	7541.54	5846.78	7675.25	2313.22	4903.9	0	3198.82	0	667.992	0	0	1491.7	5217.74	3532.85	7379.91	0	0	3054.52	2953.82
784	554.038	0.99	26000.7	17391.1	23750.2	13086.4	21693.2	21695.9	17389.8	21694.5	17148.8	10775.9	0	9746.13	0	0	20815.3	12919.9	8758.55	0	15241.5	7785.17	16259.4	6639.5	1380.5	8009.23
785	558.021	0.99	156084	67021.8	69639.1	0	0	111553	0	55776.4	46985.4	33697.6	37141.9	43212.4	38300.4	35990.2	0	0	44467.3	45948.1	35454.1	38027.6	35477.9	33315.8	32751.4	37920.3
786	559.013	0.99	86072.1	95281.7	96441.3	87135.2	86200.7	90676.9	86668	88438.8	61397.7	51937.4	61817.7	53868.5	63858.4	65517.6	59719.9	56159.6	50781.9	44597.5	48938.9	56674.7	50832.4	55655.8	49284.6	50966.5
787	579.999	0.99	253761	103845	89546.3	73912	31662.5	178803	52787.2	105233	38374	0	50759.2	42600.7	46174.8	32873.5	43377.4	45137.3	50966.2	42500.6	38499.3	49831.1	0	0	42009.4	31972.4
788	582.003	0.99	0	0	37451.7	38668.3	23974.9	0	31321.6	11987.5	25072	24052.4	0	28512.2	26461.9	28887.5	25259.3	23541.9	24589.1	37314.5	27249.4	29119.3	22740.2	22340	27839.2	27313.1
789	588.014	0.99	7634.47	14141.3	0	15248.5	5662.42	10887.9	10455.5	8275.15	10022.5	5467.09	0	10171.3	4988.63	7860.41	9408.09	10211.2	19088.2	8913.27	11661.3	17022.7	13884	16834.2	16779.6	14883.3
790	591.756	0.99	20317.6	18860.7	19108.1	17598.5	14863.4	19589.1	16231	17226.3	9348.79	11959.6	0	12474.8	0	10056.2	14017.9	0	13513.2	0	9522.04	0	20359.8	0	12725.7	8017.25
791	596.974	0.99	38821.9	33059.3	42469.3	37869.2	32279.6	35940.6	35074.4	34110.1	29219.6	21294.6	22084.3	19288	30259.9	28837.1	23936.3	16791.9	25402.3	21667.4	24412.5	18111.2	23542.4	22245	20068.8	22207.1
792	612.147	0.99	18041.4	21446.6	16319.9	25858.2	19287	19744	22572.6	19515.5	13523.9	17543.1	14362.7	10850.6	10323.3	12536.8	11787.8	9292.14	11824	11161.8	7761.4	9730.07	14723.2	9854.72	9580.42	10662.2
793	683.054	0.99	5535.43	7868.72	6378.71	9627.59	5758.41	6702.07	7693	6230.24	11806.1	9000.02	12685.5	9573.37	15933.2	16214	13883.1	7265.76	9642.52	6379.91	10736.8	11486.8	8211.79	8436.49	7455.42	8907.1
794	694.08	0.99	0	0	0	0	0	0	0	0	0	6642.06	0	0	0	0	0	0	0	0	0	0	0	0	0	0
795	699.055	0.99	5783.5	4746.16	5613.56	6289.62	7609.33	5264.83	6949.47	6437.08	11837.5	8509.47	23534.6	13379.1	12303	11221	10081.6	0	7086.29	19548.6	4847.01	6209.37	14408.3	5237.36	7165.74	9214.66
796	84.02	1	37205.8	25610.4	42923.1	36511.5	23417	31408.1	29964.3	27412.5	8952.09	30785.9	17949.7	15466	23702.8	14700.7	15819.6	8858.66	19085.2	15865.1	21353.6	3492.19	13622.8	0	15492.9	12701.7
797	85.09	1	715523	901134	611935	1.00069e+06	698787	808329	849740	753558	1.42035e+06	493731	525745	552827	923236	1.21624e+06	1.2247e+06	1.36913e+06	724310	531661	858010	1.14839e+06	565599	1.16079e+06	963510	850324
798	103.046	1	35258.1	35043.9	31374.2	43609.5	34238.4	35151	38923.9	34694.7	33349.6	18018	20154.8	18425.7	28633.2	24356.2	30998.2	19395.5	21541.3	17453.9	22299.3	24489.8	15089.3	11185.6	14259.4	18045.5
799	111.042	1	25405.3	24921.7	38548.4	34898	33597.1	25163.5	34247.6	29380.3	24830.8	32042.9	23500.7	29798.5	38453.4	30448	36378.2	26338.6	28176.2	17845.6	29466.7	34779.8	32974.3	22610.1	28137.9	27712.9
800	118.041	1	17331	20649.5	30346.6	24244.7	18654.3	18990.3	21449.5	18822.3	36395.2	25387.3	25708.6	24556.4	23046.9	30161.9	29875.6	30511.5	16265.3	17706.2	20689.9	25582.2	16884.9	30770.3	24328	21746.7
801	119.073	1	350072	404743	489502	411588	355893	377407	383740	366650	662279	304253	319774	333828	456997	513881	574315	635128	377507	342461	440786	489787	305546	537679	419293	416151
802	122.045	1	51430.6	65071.1	0	0	14953.7	58250.8	7476.85	36602.3	78843	108461	103628	88068.5	78817.3	89657.9	79207.5	80720.6	115016	49389.6	41216.2	86645.3	135582	112784	65025.2	86522.6
803	124.012	1	0	0	0	0	0	0	0	0	0	0	0	0	0	0	0	0	0	34103.4	0	0	0	0	0	4871.91
804	125.054	1	4415.38	3676.48	2043.24	3553.69	7251.35	4045.93	5402.52	5648.64	0	1951.13	0	1433.18	1096.75	3623.27	0	274.952	1810.64	2173.03	1598.21	1563.07	4018.42	2236.88	1287.04	2098.19
805	126.03	1	45764.4	52588.6	107095	71631.9	50655.5	49176.5	61143.7	49916	46118.2	79717.4	97576.7	56324.2	100932	72899.6	90456.6	43408.9	84988.3	85099.5	121881	56397.2	85424.5	43278.3	57997.2	76438
806	129.043	1	0	44514.3	82701.3	0	50635.3	22257.1	25317.7	36446.2	0	0	0	60004.3	0	0	0	0	0	0	0	0	0	0	0	0
807	131.094	1	2.91133e+06	3.57921e+06	2.35829e+06	3.84024e+06	2.47779e+06	3.24527e+06	3.15902e+06	2.86153e+06	5.62568e+06	1.91794e+06	1.99475e+06	2.10877e+06	3.62248e+06	4.84791e+06	4.71193e+06	5.26851e+06	2.86998e+06	2.05727e+06	3.3984e+06	4.55786e+06	2.26891e+06	4.49615e+06	3.74203e+06	3.34152e+06
808	135.068	1	129547	161212	252798	193364	130811	145380	162088	138095	273884	110087	79478	154276	150418	162821	198175	250963	64113.1	42749.5	62670.5	128562	62658.6	168387	123977	93302.4
809	137.084	1	91166.7	70743.5	109057	99227	54213.9	80955.1	76720.5	67584.5	99977.9	80717.4	54682.5	99466.9	84467.7	94818.5	76275.3	97495.7	82981.5	95829.3	79969.6	72178.7	136250	73141.4	91724.3	90296.4
810	139.022	1	39380.2	39673.3	48255	53309.3	48224.4	39526.8	50766.8	43875.6	43283.7	36582.1	38459.2	19683.8	32679.4	45033.3	57386.5	14795.3	41551.1	40614.4	68922.6	32867.7	37372.9	37634	38611.9	42510.7
811	140.01	1	14715.8	17231.1	30324.2	41998.9	27220.4	15973.5	34609.6	21596.9	7200.68	12173	9697.2	10050.8	14191.7	9192.98	13469	7853.51	4042.05	1969.31	6856.77	14886.9	9430.45	5303.81	6670.71	7022.86
812	142.065	1	211251	256906	399293	311129	209725	234078	260427	221902	436649	174187	118602	240745	229260	259813	319976	401128	93389.6	64945.4	102532	199449	97961.5	267779	188460	144931
813	145.11	1	567.762	11231.6	3124.3	1511.31	0	5899.69	755.657	2949.85	0	15936	12703.6	0	9621.1	0	0	0	10187.2	0	8488.26	0	7340.12	6319.09	0	4619.23
814	151.034	1	23568	20442.1	1927.51	39370.3	8395.57	22005.1	23882.9	15200.3	18490.9	831.036	7087.62	1277.71	24278.5	1059.51	10442.2	3044.18	12066.1	8247.55	19985.1	0	0	734.567	0	5861.9
815	152.054	1	36676	30033.9	30421.6	21669.9	14937.3	33355	18303.6	24146.1	28645.5	13060.4	24854.1	28118.1	30322.1	26685.5	28094.6	14114	20160.1	16689.8	26749.1	27978.3	18423.6	12465.5	20718.4	20455
816	155.129	1	13704.9	19613	2254.47	5216.57	2217.75	16658.9	3717.16	9438.33	4602.99	3429.7	1411.59	2359.25	182452	55656.7	5380.82	9516.71	3884.6	5490.12	25936.2	3961.43	3208.89	5229.13	10222.9	8276.18
817	156.158	1	6233.76	3872.33	0	0	1140.98	5053.05	570.49	3097.01	1096.98	1992.4	649.533	2521.94	0	3148.24	5572.23	11784.7	2917.3	2725.16	2575.09	4995.63	2712.37	7682.36	2958.27	3795.17
818	157.11	1	2786.64	9348.05	25323.8	7473.93	9585.54	6067.34	8529.74	7826.44	2331.44	8508.4	5898.41	8296.58	20941.7	15067.3	8092.91	4798.71	4864.81	4966.8	5812.51	5886.15	9199.21	9354.68	5585.58	6524.25
819	162.11	1	9082.75	9200.12	0	0	12065.6	9141.43	6032.82	10603.5	6365.56	0	5585.43	0	7093.23	13153.1	0	4634.53	8873.03	0	6940.92	0	0	9215.77	0	3575.67
820	165.079	1	1.40261e+06	1.5013e+06	1.97788e+06	1.66254e+06	1.38938e+06	1.45196e+06	1.52596e+06	1.42067e+06	2.51712e+06	1.08235e+06	907133	1.08331e+06	1.81884e+06	2.06203e+06	2.48065e+06	2.20776e+06	1.29064e+06	1.0047e+06	1.50246e+06	1.53709e+06	1.03955e+06	1.82499e+06	1.49785e+06	1.38533e+06
821	168.036	1	32780.2	22381.1	49290.4	31959.8	24422.8	27580.6	28191.3	26001.7	3559.2	0	8037.35	4226.79	7810.27	2622.41	3405.46	0	10260.2	14653.1	15605	3033.03	10592.6	4980.1	0	8446.3
822	170.052	1	10759	9724.54	8874.76	11773.2	7426.66	10241.7	9599.95	8834.2	3732.14	3944.9	4013.6	4647.22	3292.5	0	999.091	4178.39	4513.44	0	0	10328.8	4887.25	4950.67	7390.55	4581.53
823	170.141	1	9174.62	5140.68	1468.53	3344.42	922.247	7157.65	2133.33	4039.95	2649.19	2678.57	2402.64	1609.1	21146	14950.4	5426.02	5255.51	3611.2	7709.78	5844.12	825.882	4183.99	5692.72	2512.23	4339.99
824	174.024	1	2024.14	6230.35	7141.1	6424.67	2939.67	4127.24	4682.17	3533.46	1007.81	4418.49	0	2336.16	0	0	2435.41	2533.08	0	0	0	0	0	0	2359.37	337.053
825	175.092	1	42970.8	29170.8	62722.6	69239	28975.1	36070.8	49107	32522.9	58188.5	65058.9	41097.8	53332.6	37755.7	47284.6	64571.8	60458.6	32179.7	34011.5	35594.1	39678.6	62439.6	37157.1	48134.3	41313.6
826	176.091	1	43116.8	36557.9	64546.4	55409.9	27459.2	39837.3	41434.5	33648.3	55092.7	37413.2	44248.4	46885.5	33077.4	48320	42845.7	55793.5	53582	31540.8	38782.1	39747.8	83124.4	43642.8	34876.4	46470.9
827	176.093	1	36234.3	32543.4	51082.3	50160.6	25828.8	34388.9	37994.7	30108.8	55092.7	37413.2	38740.3	50219.4	33077.4	45632.9	37751.9	52781	30793.3	32285.5	33395.8	35438.3	61662.5	35507	45276	39194.1
828	181.073	1	1.10439e+06	1.38697e+06	2.16118e+06	1.69353e+06	1.15534e+06	1.24568e+06	1.42443e+06	1.20051e+06	2.331e+06	930084	619131	1.25315e+06	1.20772e+06	1.36717e+06	1.71448e+06	2.19362e+06	490929	354746	524711	1.09973e+06	518669	1.42636e+06	1.01153e+06	775240
829	184.024	1	9080.06	0	0	9456.76	0	4540.03	4728.38	2270.02	0	0	0	0	7509.24	0	0	0	7501.16	0	0	0	4293.22	0	0	1684.91
830	190.077	1	16060.9	10705.9	17948	12409.2	6682.08	13383.4	9545.63	10032.8	17642.3	15085	12430.9	8959.54	9499.96	15010	12275.4	7369.34	12318.3	18184.8	18953.8	3585.65	22138.7	14059.9	17827.7	15295.5
831	192.022	1	30670.8	48160	66857.2	52623.7	50010.1	39415.4	51316.9	44712.8	25671.2	32188.2	34884.2	31190	37086.8	43307.9	45922.9	26313.5	38542.6	44006.1	39290.5	34756.9	36439.8	31994.5	39553.6	37797.7
832	192.034	1	7031.08	5267.77	16300.6	10435.8	0	6149.43	5217.88	3074.71	8680.24	2364.17	0	3585.78	5997.46	2440.09	3509.62	4147.62	0	3448.57	5610.06	14530.7	5632.67	3733.6	8557.49	5930.45
833	192.039	1	1127.9	3879.57	7595.61	4112.49	5660.75	2503.74	4886.62	4082.24	3336.38	4367.33	1113.84	1884.35	3495.84	5296.2	5531.88	2351.32	2922.32	3216.5	3770.36	3953.24	4588.6	2988.85	4504.13	3706.29
834	194.114	1	30439	15542.8	11455.8	14132	16174.7	22990.9	15153.4	19582.8	20262.1	9186.31	5811.19	9787.43	16674.9	35916.3	9647.03	18938.7	10183.2	13720.7	5739.67	26468	12545.7	37755.7	15132.8	17363.7
835	194.119	1	28987.5	16001.5	11442	16751.7	17077.8	22494.5	16914.7	19786.1	16844.5	8237.1	3545.1	11430.5	12348.6	29171.4	12363.7	20498.2	4474.04	6249.28	3470.86	13539.4	8003.28	32540.8	13559.7	11691.1
836	196.119	1	1244.79	2699.4	17022.3	7018.97	3913.23	1972.1	5466.1	2942.67	24971.5	17908.7	6583.38	11552.1	1441.93	17118.1	13008.3	10710.9	10044	0	6534.9	16042	13852.5	1339.25	23478.5	10184.4
837	200	1	24936	21534.2	29752.4	32805.4	25661.5	23235.1	29233.5	24448.3	20125.4	14761.1	9409.96	24728.6	19555.1	23997.4	16639.2	16775.6	14680.8	12631	13963.3	36394.1	14214.6	15733.6	13323.8	17277.3
838	205.024	1	5283.5	6516.61	14038.3	11751.4	10643.3	5900.06	11197.4	8271.68	4518.57	5706.7	4408.84	2105.76	4103.67	5005.89	3897.79	3722.93	3114.32	5025.04	4590.22	4164.47	5841.95	2423.79	6685.16	4549.28
839	207.058	1	0	2410.62	2512.51	442.005	0	1205.31	221.003	602.654	1268.65	1403.19	0	2129.17	1525.68	3248.02	3099.41	0	2136.4	0	3048.68	524.907	0	1420.49	1704.4	1262.13
840	207.146	1	9208.98	6982.32	9284.53	8202.94	1019.64	8095.65	4611.29	4557.65	9757.54	5900.76	2605.53	2740.13	9046.64	23304.1	8698.4	2481.95	0	4014.67	6605.2	3850.39	6475.69	15609.2	3252.4	5686.79
841	208.086	1	11546.9	17146.6	22400.1	19408.8	15102.6	14346.7	17255.7	14724.7	31312.9	15760.2	10820.2	20149.6	22401.8	20934.1	28417.8	30158.9	13675	9729.57	18326.6	20260.4	13129.2	23618.2	18384.9	16732
842	209.051	1	11387.4	14637.9	18282.5	18548.4	15604.4	13012.7	17076.4	14308.5	11563.5	7044.69	6859.31	8853.07	11192	14693.2	16149	8793.12	10678.5	2623.74	11359	11960.1	10430.5	11059.1	10744	9836.43
843	210.059	1	12999.9	8634.18	14456.2	15325.1	8581.63	10817	11953.3	9699.33	11062.9	13761.6	9194.66	20260.6	11694.7	10702.2	16971.4	14931.1	9934.5	13288.3	18206.6	10541.9	12341.2	11291.7	14200	12829.2
844	211.001	1	6328.45	10727	18530.1	11754.5	12439.6	8527.7	12097	10483.7	2415.56	3644.53	3308.19	3396.08	7890.79	9254.37	9113.85	4260.39	4740.48	6427.67	8453.8	5317.81	7015.28	2769.43	8048.09	6110.37
845	212.114	1	1604.22	4568.02	3114.07	2667.28	4354.6	3086.12	3510.94	3720.36	4050.7	0	515.826	1183.92	0	1598.44	1710.07	1148.55	0	216.789	0	2887.73	759.223	689.404	1135.11	812.608
846	214.008	1	322813	466812	626745	570814	512023	394812	541419	453418	303285	321615	285055	330093	357076	387228	484221	288355	338867	325860	378047	367923	356450	310487	346318	346279
847	214.008	1	249592	357601	502881	445029	414726	303596	429877	359161	234364	248304	223305	253266	279112	300547	366960	224723	259188	256396	291271	285721	269360	235536	270831	266900
848	216.095	1	22768.1	14999.5	13176.2	13705.6	11116.9	18883.8	12411.3	15000.4	0	2624	1165.14	5720.99	6583.8	13981	6794.73	12572.4	1331.5	0	0	7803.76	0	23394.6	9932.41	6066.04
849	217.131	1	43795.2	46634.3	46945.2	76098.4	59266	45214.8	67682.2	52240.4	42018.3	33419.8	21554.2	24281.1	35121.3	35492.2	63080.9	39818.4	19119.8	18693.3	23608.6	33112.6	21500.4	27965.2	38628.2	26089.7
850	219.11	1	18800.8	19392	13460.8	23196.5	12764.1	19096.4	17980.3	15930.2	28146.5	8780.73	4633.91	9981.2	20874.8	13445.2	28063.3	19486.8	5231.28	6544.36	8940.56	15344.7	9515.16	15078.8	14675.5	10761.5
851	220.073	1	2532.7	4289.63	3686.76	3084.52	1884.41	3411.17	2484.46	2647.79	5733.49	2622.55	4971.5	11092	3651.56	5148.05	9091.2	4990.9	2989.73	0	5066.75	6483.33	3433.6	0	7513.86	3641.04
852	220.078	1	10889.7	15381.2	12446.7	15230.1	8885.91	13135.4	12058	11010.7	12888.2	6175.1	4578.59	9071.49	11395.8	18296.7	20609.9	15339.7	3537.88	3388.32	4203.87	7958.36	1129.95	8947.35	4037.5	4743.32
853	227.084	1	6764.56	5717.46	6911.87	7978.45	7390.22	6241.01	7684.34	6815.62	4274.67	11858.5	985.342	8919.13	11636.4	11018.8	15029	11907.2	6725.17	4791.95	9239.2	7930.35	7862.1	9776.87	10583.9	8129.93
854	228.146	1	10442.7	18725.3	22238.7	28110.4	30572.5	14584	29341.5	22578.3	17705.1	21717.8	25023.2	19599	25080	15651.2	26146.9	7846.16	27144.9	25333.9	28219.7	20791.6	26777.9	25361.4	24820.2	25492.8
855	230.13	1	0	0	1182.66	844.022	887.266	0	865.644	443.633	682.429	0	83.4231	0	0	362.083	0	1035.68	3401.85	1421.03	2686.7	3002.28	0	0	2398.11	1844.28
856	231.146	1	100653	76331.1	45900.8	87384.6	92717.6	88491.9	90051.1	90604.7	21019.9	42194.6	28474.4	20004	27068	20292.5	28799.8	17219.6	23019.8	19206.9	21585.5	28715.7	28261	16725.7	27022.7	23505.3
857	235.089	1	0	32293.1	32246.8	23738.2	36968.2	16146.5	30353.2	26557.4	51761.2	54169.1	89966.1	15929.8	54357.8	0	46960.4	5530.43	63942.5	68275.6	60753.1	23888.5	57092.6	63918.7	52963.8	55833.5
858	239.099	1	3256.94	3836.01	5903.2	3761.17	4435.54	3546.47	4098.35	3991	4810.07	5134.03	1906.42	3877.06	3096.73	1188.25	5001.33	4560.92	3485.99	1866.76	3879.87	4036.51	3995.25	1742.42	4383.24	3341.43
859	240.144	1	16925.7	22634.3	12100.2	19922.5	16978.3	19780	18450.4	18379.2	10352.6	7741.95	8964.38	4977.1	6973.17	5365.97	6383.54	9247.14	5423.86	5828.57	7976.47	9217.88	5717.56	4647.01	5595.32	6343.81
860	241.095	1	0	0	0	0	0	0	0	0	0	0	0	888.17	2342.93	1738.69	1002.61	858.684	149.561	0	0	0	0	1302.8	1016.36	352.674
861	244.051	1	7675.42	9993.28	4237.14	9961.13	2776.84	8834.35	6368.98	5805.59	6419.11	2570.16	3504.39	6919.71	5170.05	1108.42	3649.88	2302.6	3249.95	2583.75	5678.67	3168.89	4214.62	7923.47	5968.34	4683.95
862	244.053	1	31130.2	28600.5	48921.7	48802.4	44792	29865.3	46797.2	37328.7	42222.8	30626.4	30792.8	36551.2	29023.6	38854.7	35408.7	46256.4	28293	25854.5	35100.3	44072.6	32397.5	39932.4	34690.7	34334.4
863	244.143	1	14030.1	11891.5	13015.4	14234.9	9820.41	12960.8	12027.6	11390.6	5619.24	5960.48	3384.51	4602.64	6897.39	3508.36	12007.6	5050.44	5328.13	2203.24	6129.45	7293.08	4530.46	6549.96	9616.92	5950.18
864	246.099	1	18187.8	24022.1	14542.6	17585.8	17352.3	21105	17469.1	19228.6	11875.1	4551.65	145.73	2510.37	4681.55	6594.65	10935	8232.19	1566.85	2455.45	665.337	7837.17	1169.66	9112.06	11804	4944.36
865	246.114	1	22127.5	26601.1	17499.4	16200.8	14501	24364.3	15350.9	19432.7	14552.4	4403.01	0	4002.65	0	8089.6	13390.5	15006.3	0	574.448	4797.23	1083.97	2869.01	10572.6	11436.4	4476.23
866	247.139	1	9102.49	9449.05	14298	16713.1	8953.17	9275.77	12833.1	9114.47	7010.22	12654.4	10413.2	8851.28	12841.4	12097.6	20244	4204.01	13080.5	10725.7	16565.4	7814.56	10226.5	6257.09	8024.44	10384.9
867	250.057	1	19535.7	9369.16	23606.1	16610.6	21143.9	14452.4	18877.3	17798.2	31809.6	26891.5	42163.7	23149.3	27169.2	28354.7	30256.2	18568.1	38446.3	38704	31828.9	24822.4	32144.9	39754.3	35597.2	34471.1
868	255.046	1	69034.6	77817.8	93240.4	111030	106565	73426.2	108797	89995.5	97141.8	72871.3	67711.4	81353.5	77087.8	85014.4	83775.2	108271	42571.4	75508.4	87767.3	99673.6	76845.2	98527.5	84059.3	80707.5
869	257.09	1	11672.8	8642.59	3508.76	16545.7	7136.51	10157.7	11841.1	8647.11	9002.38	16344.5	0	5679.52	6505.49	11037.2	5819.87	6827.88	4785.38	0	10835.9	11493.9	5061.18	0	10013.1	6027.05
870	260.023	1	9227.81	7947.87	17898.4	15413.1	9140.21	8587.84	12276.7	8864.02	30631.6	15928.9	5598.55	0	25317.1	0	22937.1	24574.1	9604.45	0	20444.2	0	13745.7	14325.7	13712.6	10261.8
871	261.154	1	9745.42	7632.36	7753.73	8286.18	11203.6	8688.89	9744.9	9946.25	9483.19	8864.61	6436.86	5035.25	4279.18	3242.43	3195.82	2175.62	9352.58	6369.85	7319.76	10450.2	10626.5	7877.71	11790.4	9112.43
872	262.062	1	8859.9	10971.5	0	13057.5	11242	9915.69	12149.8	10578.9	6943.98	7481.68	3201.61	6233.87	4238.12	1257.84	2103.54	8669.48	0	5006.61	4245.13	5934.53	2441.16	2613.25	4082.05	3474.67
873	264.071	1	8961.85	12107.6	16160.8	14813.1	16461	10534.7	15637	13497.9	24480.5	20251.6	17709.2	29662.9	28984.9	23339.7	27271.8	26694.7	16404.3	6337.92	11417.5	18176.5	15057.2	12391.2	16832.2	13802.4
874	267.094	1	9615.72	3024.22	11973.4	7739.42	7628.7	6319.97	7684.06	6974.34	9978.61	19261.1	4110.68	8990.89	8144.38	5875.38	12303.6	8621	2083.43	4518.88	8688.09	3605.57	3016.75	4197.33	4682.09	4398.88
875	270.068	1	20004.6	33060.5	18921.5	18127.3	16584.9	26532.5	17356.1	21558.7	2286.31	5670.91	0	968.402	24509.1	9075.21	12663.9	11389.5	2558.48	1059.86	3728.7	9603.25	4245.19	864.189	0	3151.38
876	275.154	1	3753.94	7597.48	0	4583.48	3326.76	5675.71	3955.12	4501.24	5466.17	904.891	1431.5	5517.8	3805.71	2330.25	2576.77	2738.39	2919.62	1958.13	1178.5	49590.3	4812.33	8097.1	4668.83	10460.7
877	277.081	1	6870.84	0	4973.21	7828.04	16740.1	3435.42	12284.1	10087.8	0	3880.03	9822.11	2206.42	61518.4	15697	5744.34	1390.84	7322.07	6966.7	7488.28	3733.59	1973.64	4920.79	4263.31	5238.34
878	279.125	1	4203.75	5427.53	0	5687.99	0	4815.64	2844	2407.82	1656.68	1701.03	1083.72	0	1061.68	0	1274.39	0	0	0	0	4163.19	2928.14	2130.68	2335.63	1651.09
879	281.111	1	8208.78	7163.9	9227.3	7738.97	4840.68	7686.34	6289.82	6263.51	6388.33	7311.55	6569.31	6909.96	7303.69	6037.33	8328.75	5399.28	4352.8	5152.69	7076.05	7622.68	5811.75	6532.03	8492.82	6434.4
880	287.037	1	0	0	0	0	0	0	0	0	0	3746.38	0	0	0	0	0	0	0	0	0	4118.6	0	0	0	588.372
881	288.012	1	0	2427.96	4639.54	3988.15	1329.93	1213.98	2659.04	1271.96	0	2956.17	1319.97	0	2348.78	2039.92	0	0	0	0	0	0	0	2125.85	1333.59	494.206
882	289.142	1	3471.27	2434.36	5269.55	2154.52	1671.06	2952.81	1912.79	2311.94	924.582	6087.41	3527.68	5770.54	3146.22	493.901	0	0	2471.23	609.274	0	0	3025.67	0	0	872.31
883	296.017	1	0	527.106	1090.27	0	695.003	263.553	347.501	479.278	1381.33	907.722	0	1028.92	822.331	0	0	0	0	0	0	880.522	531.912	0	1020.04	347.497
884	297.128	1	3138.07	0	3436.15	4006.53	1542.03	1569.03	2774.28	1555.53	4462.12	0	1196.08	3376.15	210.165	3581.72	0	5166.95	1199.78	1269.13	3150.31	3323.85	0	2751.73	4553.36	2321.17
885	300.108	1	12238.1	12152.3	21964.4	17826.3	13623.7	12195.2	15725	12909.4	6530.69	19896.4	31048.9	8206.21	10748	9977.42	6290.55	15998.3	19224.3	27677.7	19011.6	27165.1	24787.5	22361.3	16393.6	22374.4
886	304.142	1	4829.78	6052.04	10160.8	1345.59	5813.73	5440.91	3579.66	5627.32	2393.65	4702.5	3078.33	3985.92	3171.95	4565.96	5342.04	5647.52	2717.46	2689	3571.88	4637.87	3013.27	3649.69	3858.62	3448.26
887	306.075	1	58528.6	65130.5	51158.3	74421.6	73469.5	61829.5	73945.5	67649.5	35535.6	66750.6	43412.1	35718.6	32846.6	35452.2	32833.1	27483.6	37066.5	34803.5	33391.4	35262.7	47267.8	27693.8	29434.2	34988.6
888	308.042	1	61925.7	59730.7	73060.1	88617.4	66740.1	60828.2	77678.8	63784.1	57926.1	36142	20826.9	45036.4	45958.1	56229.9	45072	48188.2	26638.9	26033.6	32916	83915	31279.3	38020.4	34303	39015.2
889	310.116	1	16133.1	28253.3	34077	20186.9	18442.4	22193.2	19314.6	20317.8	17546.3	11146.3	5511.1	11432.6	9815.45	10752	2032.57	16431.8	3013.3	1888.63	3876.44	8850.36	0	2512.11	979.17	3017.15
890	311.141	1	5724.37	3273.47	1565.52	1644.11	2188.79	4498.92	1916.45	3343.86	8239.84	0	0	1784.49	2733.52	1969.48	830.678	6734.6	2332.14	225.592	589.593	6587.44	1634.82	5413.65	5342.22	3160.78
891	323.118	1	2151.28	5310.64	5143.02	7335.81	5236.59	3730.96	6286.2	4483.77	4015.04	1009.12	1929.88	2199.66	3215.36	5895.9	5086.25	3895.25	3466.52	2104.68	3345.28	5956.94	1680.2	4553.33	4605.07	3673.15
892	326.06	1	4670.01	4542.2	3918.52	3658	3995.65	4606.11	3826.83	4300.88	3237.89	1458.77	14628.4	4445.71	5577.42	4074.44	5036.82	6230.75	5243.53	9023.44	5473.81	2335.17	4287.41	0	4175.07	4362.63
893	328.073	1	2887.5	1445.47	2270.07	4548.72	2274.34	2166.49	3411.53	2220.42	781.971	11935.6	2499.34	960.808	313.472	1933.74	570.267	568.397	667.668	1052.56	3592.83	5176.12	2939.58	0	0	1918.39
894	333.133	1	3501.03	78.4612	2762.66	4821.76	736.53	1789.74	2779.15	1263.14	1486.42	143.485	0	0	1096.92	1301.49	0	266.942	458.239	231.965	2703.54	4042.31	1640.29	2504.99	498.127	1725.64
895	349.087	1	1707.49	3791.1	6156.06	6263.34	4480.05	2749.3	5371.7	3614.67	1611.39	3368.67	1186.53	2553.28	1683.12	1526.17	4009.85	2064.09	3370.18	1819.38	3306.16	2151.05	1702.51	1425.17	2545.08	2331.36
896	350.045	1	1288.76	985.965	1771.07	3214.14	2212.14	1137.36	2713.14	1674.75	0	1270.74	0	0	0	0	1613.76	0	837.046	886.596	2029.11	0	2323.48	740.218	0	973.777
897	352.123	1	525.866	2981.84	2609.21	665.484	2189.62	1753.85	1427.55	1971.74	0	651.298	0	1431.47	1637.03	178.616	398.593	0	0	0	0	2147.4	1128.09	0	1114.03	627.075
898	360.019	1	5260.6	4469.29	7764.45	4633.49	8012.77	4864.95	6323.13	6438.86	6349.6	6100.39	0	4475.91	5560.1	6731.99	7119.76	9558.3	0	0	5758.61	10653.9	10588.5	14476.8	6348.84	6832.39
899	370.034	1	4397.29	6149.01	5969.44	6990.42	4989.78	5273.15	5990.1	5131.47	3179.46	3500.82	0	2094.19	4036.78	4217.59	5209.31	3157.22	0	0	1560.95	6038.37	2831.53	3945.08	3798.03	2596.28
900	371.071	1	1781.23	2997.31	3754.81	4177.85	1747.65	2389.27	2962.75	2068.46	3084.72	2223.93	0	1946.6	1189.74	1255.32	3090.53	3644.08	1775.87	0	1414.85	3534.7	1095.02	402.979	3278.11	1643.08
901	386.031	1	0	3253.41	5119.37	5044.69	2224.48	1626.71	3634.59	1925.59	4154.75	6375.94	670.157	7925.75	3417.56	2570.08	5744.3	7201.04	2233.43	6172.9	4623.57	7954.35	5708.78	6630.25	7105.82	5775.59
902	391.004	1	3523.63	4027.65	6678.04	5024.85	3743.21	3775.64	4384.03	3759.43	0	0	0	0	2414.96	0	0	0	0	0	0	0	0	0	0	0
903	391.018	1	8413.95	7057.28	9647.78	8530.79	10144.5	7735.62	9337.67	8940.08	10006.2	4724.61	3283.57	6048.22	4008.18	10383.8	11265.1	6084.68	5276.41	6686.16	6144.61	7369.99	7884.77	8452.94	7679.72	7070.66
904	394.052	1	8457.91	6477.12	13316.5	12859.3	13695.5	7467.51	13277.4	10581.5	4978.04	3988.17	2686.65	5353.31	4928.7	4280.16	6409.93	6063.21	4616.26	4719.56	6090.82	6970.38	6957.53	5013.72	5541.96	5701.46
905	394.062	1	11853.5	9681.46	19921.2	19470.7	18921.2	10767.5	19195.9	14844.3	6149.61	2507.2	2569.91	7710.51	6734.48	8162.57	10322.5	7966.31	4547.86	4394.54	7326.46	7217.21	0	6060.83	7482.95	5289.98
906	404.023	1	0	0	8498.4	4512.3	0	0	2256.15	0	0	0	0	0	0	0	0	0	0	0	0	0	0	0	0	0
907	406.029	1	0	41996.4	51912.7	47892.4	0	20998.2	23946.2	10499.1	0	0	47956.1	18354.3	41034.8	20774.4	0	16452.2	26181.1	48555.1	46910.9	50064	45925.9	0	47997.7	37947.8
908	410.036	1	11753.3	14870.5	17143.6	19751.3	19179.7	13311.9	19465.5	16245.8	8222.24	3404.59	5418.23	9913.49	4455.89	10689.5	12167.8	13297.9	10769.4	9347.72	10962	14971.5	10387.2	9009.37	10428.7	10839.4
909	422.023	1	2725.31	2173.59	1001.43	6733.64	5506.93	2449.45	6120.29	3978.19	4403.06	604.946	0	321.356	1029.84	5300	5759.76	6045.19	705.642	0	5706.94	5221.93	4936.86	5916.76	5226.95	3959.3
910	430.009	1	3413.03	4079.68	1410.71	2421.28	2419.75	3746.36	2420.52	3083.05	3099.94	2979.74	0	2234.3	3681.39	5167.46	3132.43	0	0	466.036	0	2060.91	4225.61	3171.77	2061.54	1712.27
911	439.05	1	0	1643.36	3551.95	2451.75	1516.75	821.678	1984.25	1169.22	1838.85	1050.53	0	0	1275.28	716.957	1712.32	2879.47	0	0	1254.4	0	747.488	592.028	1230.18	546.3
912	448.963	1	28743.2	16892	22211.3	13949.1	17970.8	22817.6	15959.9	20394.2	18716.2	0	14962.5	0	8056.54	5230.21	0	0	13604.8	41612.9	8768.48	0	34510.1	18173.3	18521.3	19313
913	459.064	1	1738.19	0	1366.74	1634.37	433.494	869.093	1033.93	651.293	831.581	1915.03	2423.19	2842.21	1260.65	2899.12	2469.87	2190.21	1688.33	3048.03	1975.35	3014.02	1552.27	3059.89	2496.21	2404.87
914	461.125	1	2682.75	4095.12	1582.62	2432.19	2678.48	3388.93	2555.34	3033.71	12137.4	5666.48	5738.6	4695.76	6335.52	6301.12	4097.2	9244.73	4400.52	5797.98	5851.49	10851.4	3022.19	11744.2	7698.17	7052.27
915	469.108	1	3010.94	4777.65	3148.12	5210.13	4991.28	3894.29	5100.71	4442.79	7358.34	4128.64	3543.52	3793.24	4506.19	5678.26	6287.39	6524.18	3644.09	2922.75	4271.47	5501.2	2809.71	7139.73	4083.21	4338.88
916	473.209	1	0	1439.92	0	0	0	719.959	0	359.98	708.143	4559.34	0	0	0	0	0	12824.7	0	0	850.69	3732.02	0	0	1080.25	808.994
917	474.078	1	0	2616.5	0	0	1741.91	1308.25	870.953	1525.08	0	0	0	1599.08	153.208	0	1019.29	830.13	1092.47	0	0	0	0	0	515.402	229.696
918	476.091	1	38817	45664.9	28796.5	47151.5	35624.7	42241	41388.1	38932.9	58902.3	32844	32084.6	40396.6	44609.5	52090.6	55292.3	63426.1	38941.7	27616.5	38096.4	41557.5	27257.1	45887.6	42608.4	37423.6
919	483.101	1	635.884	2881.82	2845.41	2004.6	2865.73	1758.85	2435.16	2312.29	6826.27	3284.17	3049.33	2922.39	3092.98	5324.57	3405.26	7295.57	3600.75	2810.32	4092.57	3864.23	2838.6	6180.73	3739.22	3875.2
920	491.089	1	10705.5	4514.27	4391.77	7389.64	4787.88	7609.89	6088.76	6198.89	12584.2	5005.39	1245.1	4746.76	10402.2	0	0	11225.3	3764.11	2032.78	1873.46	7592.77	4470.48	5247.33	3182.5	4023.35
921	498.072	1	19091.5	23570.2	15013.8	20059.7	17561.4	21330.9	18810.6	19446.1	31857.4	15549.3	16769.4	16250.5	20218.9	24296.7	29214.7	24283.6	18191.8	14466.3	19950.7	23386.2	15881.3	23065.6	20232.5	19310.6
922	510.094	1	44031.8	41134.6	54720.4	68381.3	59972.9	42583.2	64177.1	51278.1	62636.3	43114.9	48650.2	53265.1	48506.6	54045.6	51223.2	70259.4	48510.9	50650.6	57349.1	63945.7	55513	63247.7	57509.8	56675.3
923	511.104	1	36.3785	11527.4	15843.4	11691.1	14370.4	5781.88	13030.8	10076.1	25381.6	15766.5	11476.5	10246.9	9870.7	18814.8	13012.4	21322.6	5693.48	4906.96	14537.8	20525.3	12902.7	24582.4	11842.3	13570.1
924	523.191	1	462.709	1558.45	0	0	0	1010.58	0	505.289	780.137	5067.87	0	852.51	0	0	146.131	15060.2	0	0	0	2221.09	0	573.12	0	399.173
925	526.047	1	18901.6	28057.1	29210.6	30484.8	5121.91	23479.3	17803.4	14300.6	9820.17	20951.3	0	25175.6	18712	24028.9	5788.8	14571.6	18455.7	0	15744.7	25415.7	0	30731.7	16773.5	15303
926	526.062	1	44057.3	52214.7	64776	56141.4	34806.2	48136	45473.8	41471.1	57338.8	36048.7	25930.6	37724.5	50499.2	53035.5	55227.3	53567.7	23435.9	45246.7	28449.7	33582.2	43797.8	47988	34012.6	36644.7
927	530.052	1	7728.66	8887.32	7771.19	5803.67	8885.7	8307.99	7344.68	8596.85	3191.37	0	3276.97	6483.61	0	6373.8	5476.77	0	2974.58	4329.16	7800.95	4634.13	6020.26	6033.1	3000.05	4970.32
928	539.076	1	6560.89	4718.81	6741.47	8782.07	6557.58	5639.85	7669.83	6098.72	13928.7	7379.98	8867	5851.52	10346.5	15849.1	17797.3	17804.6	5559.43	8658.82	8617.52	13118.6	8776.13	14244.5	8227.28	9600.34
929	556.087	1	4870.23	7489.99	5564.93	4084.76	6078.94	6180.11	5081.85	6129.53	6493.94	7264.14	2010.99	4167.36	0	8818.98	10765.3	8123.31	10697.8	7426.55	2178.1	2215.72	2185.68	5414.5	6226.16	5192.08
930	561.056	1	21286.6	13849.5	17584.2	14635.4	10450.2	17568	12542.8	14009.1	13519.2	7160.5	7899.34	11486.6	8912.96	6284.28	7819.44	6789.71	6492.35	6852.56	10398.7	14425.5	11436.8	10692.9	12400.6	10385.6
931	568.029	1	0	0	0	0	0	0	0	0	0	9269.27	0	10358.2	4732.11	13200.5	2973.64	2815.61	0	4347.62	8313.19	0	0	0	0	1808.69
932	572.041	1	13462.8	14403	20645.1	24999.7	18923	13932.9	21961.3	16428	20081.9	21970.3	11682.6	18591.6	16581.1	23537.9	29237.5	26673.4	21357.2	16346.8	23875.2	24885.3	18983.2	16394.3	21235.1	20439.6
933	581	1	0	64464.8	71536.5	60473.3	55304.1	32232.4	57888.7	43768.3	50769.1	41538.5	38369.3	35988.8	45418.5	22935.8	33477.8	36089.7	45392	26618.7	43709.5	40418.9	24091.4	36285.4	38634.8	36450.1
934	583.033	1	13130.9	8509.55	10551	14870.3	9194.77	10820.2	12032.5	10007.5	11740.6	10496.4	10399.5	14592.5	7422.11	12354.8	15787.4	10554.7	11186.8	0	13155.7	11566.7	9778.17	7241.37	13041.8	9424.38
935	595.978	1	93058.3	38058.5	38362	27804.8	26774.6	65558.4	27289.7	46166.5	0	14054.5	0	17452.1	17062.9	16977.8	12635.8	9717.57	0	16116.7	9081.05	18418.9	11391.4	12855.6	10959.9	11260.5
936	596.046	1	0	803.724	0	452.251	422.485	401.862	437.368	412.173	0	0	0	0	2500.46	3438.33	3295.57	0	967.525	0	494.912	2824.61	0	2907.69	4767.91	1708.95
937	599.279	1	36182.7	24118.7	35370.5	24043.1	31470.9	30150.7	27757	30810.8	24844.3	7261.45	28916.9	0	12882	15198	7881.57	0	24972.3	75839.5	13692.1	0	63375.3	31504.4	33908.1	34756
938	602.054	1	0	2369.74	2703.49	2086.24	1048.21	1184.87	1567.22	1116.54	0	427.878	0	276.973	0	0	723.379	447.304	461.206	0	0	0	1613.44	0	1552.08	518.103
939	614.148	1	5367.82	9271.97	6208.63	9171	9321.27	7319.89	9246.14	8320.58	10542.8	10049.2	17440.3	10986.7	9583.35	10130.5	8889.49	13793	13380.4	16841.3	13587.2	10757.1	15761.9	17051.2	12337.1	14245.2
940	617.035	1	3522.1	2935.75	0	3258.57	0	3228.93	1629.29	1614.46	0	4854.67	7776.81	537.696	0	0	0	558.356	8973.94	7126.11	6662.05	1011.56	2775.38	1646.89	4149.87	4620.83
941	629.996	1	2596.86	2342.7	887.459	970.11	979.937	2469.78	975.024	1724.86	179.318	0	0	639.299	381.433	1792.02	0	1110.43	0	0	357.866	0	0	0	0	51.1237
942	634.127	1	5303.34	6856.57	3973.27	8881.46	9122.94	6079.95	9002.2	7601.45	3080.41	4113.84	4982.5	3088.27	2450.4	4394.17	3975.91	2181.55	3532.16	2355.51	3108.04	2049.32	5380.6	2309.22	4294.42	3289.9
943	642.017	1	17088.3	11159.6	21933.8	22429.3	18591.2	14123.9	20510.2	16357.6	0	6342.24	4706.68	12220.7	10693.6	12083.4	14782.1	8542.14	4527.74	9447.22	9822.53	10726	6037.16	9876.46	17263.2	9671.47
944	646.094	1	191.712	2435.28	4312.97	10784.9	7490.34	1313.5	9137.61	4401.92	21697.8	33534.2	59575.9	28545	29225.8	28626.7	16689.9	34385.4	37359.2	61900.4	37078.8	36365.3	31766.5	46900.5	37342.8	41244.8
945	648.063	1	49453.2	41943.4	34590.9	34304.9	32209.6	45698.3	33257.2	38953.9	35039.9	30215.8	13799.8	30852.1	24279.4	25862.1	29592.9	20193.7	28919	26072.9	24129.2	31763.7	22526.4	28332.2	26212.1	26850.8
946	657.164	1	1454.29	2623.17	0	0	2231.08	2038.73	1115.54	2134.9	2513.23	954.306	0	947.885	2085.3	0	1133.06	4037.83	513.792	0	949.969	559.336	0	2132.86	654.703	687.238
947	658.006	1	2560.98	1893.45	8676.14	6297.95	9491.04	2227.22	7894.49	5859.13	844.449	0	0	0	2965.62	0	4678.12	0	3127.93	2021.95	0	2792.67	0	0	6360.71	2043.32
948	664.018	1	24282.1	21341.7	24805.9	24539.2	22607.8	22811.9	23573.5	22709.9	17947.3	14094.4	10864	18092.8	21901.7	20518.1	25996.7	13605.6	14776.2	13121	17398.1	15696	17724.1	12220.8	19932.6	15838.4
949	677.071	1	9101.02	9548.96	9927.72	14221.6	7553.71	9324.99	10887.6	8439.35	19711.5	8633.27	29843.9	20293.4	12285.3	15940.8	15534.7	12837.6	21361.3	22455.6	17167.5	18350	17033.4	20901.7	17489.8	19251.3
950	679.047	1	1786.14	1068.55	0	0	1272.53	1427.34	636.266	1349.94	0	5033.77	1207.72	7788.93	4161.8	2967.92	3842.55	0	6066.15	0	0	0	5407.46	3171.88	5638.51	2897.71
951	116.012	1.01	4532.18	11442.1	16293.5	10928	6973.87	7987.15	8950.91	7480.51	7860.41	11608.7	9457.45	8924.33	16056.4	12376.4	14236.3	10200.8	10912.1	6208.66	17633.7	13139.2	12366.8	6127.79	9249.88	10805.4
952	137.011	1.01	5828.98	8983	9183.56	13335.6	2459.81	7405.99	7897.7	4932.9	0	1735.68	0	3593.73	2477.36	4742.9	4437.1	0	2583.88	5376.53	1231.81	8235.98	3146.77	1928.54	5739.15	4034.67
953	156.024	1.01	13176	6727.04	13001.8	4023.83	0	9951.54	2011.92	4975.77	25356.6	7142.03	6057	11373.9	8681.94	22886.6	22848.4	17176.3	30693.4	13202.2	28669.2	28809	18893.9	19317.4	24848.6	23490.5
954	187.062	1.01	469669	487922	612217	554421	498191	478795	526306	488493	684304	407392	273979	252857	683109	736426	871806	451226	419594	214658	358693	254841	299548	522224	348511	345438
955	188.074	1.01	109028	111146	108426	114516	97660.5	110087	106088	103874	140513	97754.9	71323.8	87763.5	126874	148920	167221	118555	104095	59834.9	90182.8	62948.3	86372.4	143684	95888.5	91858
956	190.009	1.01	8861.82	6521.71	0	0	0	7691.76	0	3845.88	0	0	0	0	0	0	0	0	0	0	13226.3	0	0	0	0	1889.46
957	191.06	1.01	0	0	0	0	5079.03	0	2539.52	2539.52	0	0	0	0	0	0	0	0	0	0	0	0	0	0	11982.5	1711.78
958	198.06	1.01	7771.69	7544.78	12373	2120.66	6471.81	7658.23	4296.23	7065.02	14711.6	4892.91	38509.4	2572.22	15203.9	10957.5	9439.81	9866.01	28801	39970.8	39778.4	2637.64	35056.5	26847.9	26013.5	28443.7
959	211.048	1.01	9517.93	16361	8159.71	18438.8	4512.69	12939.5	11475.7	8726.08	18671.9	2552.36	2887.46	10530.1	10563.4	6403.54	9169.31	11952	1221.26	2137.2	3737.36	3834.77	5099.2	10810.8	10806.2	5378.1
960	228.049	1.01	1473.77	3292.66	2559.09	6668.77	3974.44	2383.21	5321.6	3178.83	4821.19	2247.75	971.115	2861.87	2689.06	2954.23	3425	3465.82	3694.54	0	1849.75	2368.45	2577.13	0	4312.96	2114.69
961	232.029	1.01	4609.63	13101.5	17183.3	12182.8	10399.1	8855.58	11291	9627.34	8631.4	14422.6	12148	15573.2	20911.3	16639.2	13996	16249	13225.6	7209.73	16562.7	13482.7	14476.1	5886.84	9872.42	11530.9
962	238.141	1.01	2750.41	5701.38	6372.78	7091.46	7103.13	4225.89	7097.29	5664.51	1054.74	4096.36	4588.23	1186.32	1395.07	2702.35	0	997.01	4673.64	2248.94	4236.43	3130.93	2089.43	3509.66	3135.5	3289.22
963	242.045	1.01	33364.8	33449.7	44490.8	43324.6	37058.3	33407.3	40191.5	35232.8	53358.2	32865.4	21886.4	29538.4	41026.2	59715.5	75703.3	44839.9	37588.3	20888.5	32158.6	26007.9	30470.6	42025.4	35961.4	32157.3
964	249.074	1.01	2559.65	1333.19	1776.88	1699.69	3329.11	1946.42	2514.4	2637.76	1704.64	3921.44	637.617	2937.19	2867.31	1439.85	4481.86	2313.17	2058.12	1658.24	133.948	2527.73	2850.46	3119.49	4198.67	2363.81
965	253.985	1.01	0	4589.53	0	6116.18	11657.9	2294.77	8887.02	6976.31	0	0	1543.62	0	0	0	0	1795.84	0	0	1696.68	0	0	0	0	242.382
966	259.049	1.01	7883.58	5954.31	6263.97	5170.06	5209.75	6918.94	5189.91	6064.35	0	0	2590.94	8960.04	6135.67	6586.79	7841.23	5522.27	0	6942.57	3835.94	5167.56	3700.87	5664.77	8094.93	4772.38
967	261.031	1.01	24358.5	31511.9	36573	35725.4	34318.4	27935.2	35021.9	31126.8	35150.4	33658.9	46605.3	38363.5	38269.1	40483.9	40623.4	34755.2	46500.9	53199.3	45376.6	52128.7	43796.8	44774.7	41071.7	46692.7
968	278.045	1.01	18320	14907.8	17648	14351.6	6660.69	16613.9	10506.1	11637.3	39487.8	33770	27082.1	12889.8	10583.7	27217.3	38755.6	22915.6	34717.6	35867.4	35867.7	15961.4	25520.4	36255.1	37346.2	31648
969	278.113	1.01	0	0	0	0	0	0	0	0	1250.92	0	1216.97	1937.97	0	1657.72	2217.31	4784.54	857.295	475.885	1090.29	1562.14	1823.96	3476.84	5151.91	2062.62
970	304.031	1.01	7432.37	8895.39	10974.9	9589.42	8936.44	8163.88	9262.93	8550.16	8638.14	7069.34	4829.8	6734	6594.08	7565.09	10293.1	7626.24	7419.65	6936.58	7570.66	9005.25	5727.35	5918.37	7789.28	7195.31
971	318.053	1.01	4595.99	0	0	5248.45	2702.56	2297.99	3975.51	2500.28	1301.95	2917.61	3152.11	1754.08	3825.44	1246.85	1371.05	1186.3	2980.43	7218.21	4216.91	4666.35	2670.79	3082.78	1607.66	3777.59
972	320.011	1.01	10619.7	9399.31	20610	15098.1	15982.1	10009.5	15540.1	12995.8	5200.5	8179.92	4648.13	10307.3	7573.63	9339.82	7654.03	6347.01	12278.5	9092.29	10314.3	13404.5	13311	11459.1	8806.06	11238
973	361.033	1.01	1371.13	967.049	2065.13	3940.5	2352.1	1169.09	3146.3	1760.6	1485.95	874.193	578.933	624.907	0	0	665.196	643.445	488.734	0	0	0	0	0	1002.53	213.037
974	380.183	1.01	4940.69	2688.88	4360.17	4773.07	3281.53	3814.79	4027.3	3548.16	6668.05	2549.15	1086.91	1025.59	1667.62	6742.59	3364.79	3669.45	2137.83	1193.03	2770.18	1170.27	4669.42	1903.04	2776.93	2374.39
975	398.077	1.01	13572.4	9807.34	11846.9	20457.7	19431.6	11689.9	19944.7	15560.7	9682.42	7308.62	4889.54	9426.01	1732.44	6907.88	6053.77	10276.7	7653.29	3680.13	5385.86	11272.1	0	2231.65	5865.3	5155.47
976	418.097	1.01	3450.26	3803.74	5325.9	5464.85	4137.11	3627	4800.98	3882.05	6057.45	4166.12	300.233	939.37	0	0	5004.17	1960.35	2209.03	2138.71	4924.56	1877.51	2866.4	2551.86	2252.73	2688.69
977	438.027	1.01	1105.61	997.96	779.282	2513.71	3203.09	1051.78	2858.4	2127.44	0	729.05	0	0	0	1463.99	0	11208	1357.38	1220.87	0	0	0	0	0	368.322
978	449.209	1.01	17357.7	11187.1	16853.6	11620.3	16408.5	14272.4	14014.4	15340.4	14960.1	3237.71	12604	0	5443.49	6280.39	3959.35	0	10854.4	32904.6	7148.48	0	24180.3	6706.02	16520.2	14044.9
979	454.955	1.01	0	0	3210.49	0	2619.05	0	1309.53	1309.53	0	0	0	0	0	0	0	0	0	9372.49	0	0	7712.28	0	0	2440.68
980	495.113	1.01	1403.63	0	5650.87	5336.09	1888.88	701.814	3612.49	1295.35	12998.2	2689.36	0	8321.97	5211.76	6057.76	7592.28	16267	5846.53	1782.74	4015.59	9829.29	9122.56	14798.4	12907.9	8329.01
981	497.122	1.01	0	501.84	3087.71	3267.98	1398.38	250.92	2333.18	824.651	6146	1421.05	1008.38	1627.2	864.832	3462.49	0	7235.27	417.81	1568.41	665.585	2404.03	1519.54	2507.98	2439.56	1646.13
982	516.034	1.01	6539.19	7634.53	4287.02	4692.87	6350.97	7086.86	5521.92	6718.91	2786.23	0	2666.03	3478.5	5442.36	0	1691.63	3007.78	3535.99	2468.27	1437.54	2656.06	530.367	4189.85	3274.87	2584.71
983	524.075	1.01	1975.22	1619.55	3410.74	2102.01	0	1797.38	1051.01	898.692	1397.61	2192.42	3066.41	2166.17	2730.51	4433.6	1079.58	4478.09	1301.98	2834.84	3272.87	2804.78	2379.37	3274.08	2998.34	2695.18
984	532.07	1.01	43237.3	33662.9	30598.3	45792.5	43887.3	38450.1	44839.9	41168.7	40358.8	24995.6	0	34456.1	32639.9	38502.9	25777.5	37478	0	18536.4	0	0	27988.4	36057.3	26042.9	15517.9
985	535.021	1.01	11544.8	8051.9	3868.02	4322.17	5874.24	9798.37	5098.2	7836.3	0	0	0	0	0	7893.58	0	15290.7	0	0	9676.53	9686.68	0	0	0	2766.17
986	546.051	1.01	0	19071.1	10587.3	7059.81	8639.08	9535.53	7849.44	9087.3	0	10162.9	4894.42	7695.71	7041.19	8507.25	0	1945.1	5487.13	8477.36	11534	0	10669.2	7883.95	5704.76	7108.06
987	556.07	1.01	1591.58	1725.15	0	2570.21	2574.31	1658.37	2572.26	2116.34	1334.87	1202.47	1050.64	1050.16	1202.01	354.402	1787.01	0	1662.94	1578.66	3943.58	1551.83	3316.95	957.362	0	1858.76
988	560.987	1.01	77232	56310.1	87906.5	58890.8	79810.9	66771	69350.8	73291	74035.2	29672.5	61546.2	16673.7	34261.3	45115.4	29879.1	16231.4	60545.9	156300	48076.3	15562.3	140541	69355	71053.4	80204.8
989	564.109	1.01	2189.27	0	2858.12	4655.08	6672.06	1094.63	5663.57	3883.35	12362.7	10467.4	21517.6	2883.92	7514.99	9980.35	10583.5	5012.45	16200.3	19364.1	15300.5	4255.14	14053.7	16575.6	15459.2	14458.4
990	578.997	1.01	5737.15	6139.5	2406.12	2089.19	4240.81	5938.33	3165	5089.57	0	1282.59	0	2962.69	0	0	0	0	0	2162.53	0	0	0	0	0	308.933
991	589.034	1.01	2016.95	1368.34	1543.99	1266.54	0	1692.65	633.27	846.324	2549.66	3263.16	0	1253.72	1507.03	791.457	2664.53	351.407	841.044	1859.23	500.435	2695.19	1579.7	1376	1309.26	1451.55
992	598.611	1.01	74857.9	48212.9	76350.2	47876.3	62173.5	61535.4	55024.9	61854.5	57203.3	13621.1	53904.7	0	25877	33533.1	17055.9	1629.02	50613.7	163792	29229.5	0	137002	67846.2	70232.2	74102.3
993	598.948	1.01	69895.5	50600.9	78720.4	50200.7	60683.2	60248.2	55442	60465.7	55954.3	16156.5	54346.6	0	26387	33002.8	17520.7	0	52883.8	152142	30624.9	0	129309	64825.2	66810.4	70942.2
994	624.113	1.01	0	2196.48	1069.66	0	0	1098.24	0	549.12	10781.1	13811.5	43470.1	13200.2	6838.79	13985.8	0	16725.3	22874.7	33424.7	20306.3	19577	20040.8	26542.8	17165	22847.3
995	636.065	1.01	0	1363.05	205.798	0	888.516	681.527	444.258	785.022	1280.8	88.3772	1507.11	0	0	0	1959.62	0	0	1110.51	0	0	1621.69	0	0	390.315
996	646.054	1.01	5826.79	8942.81	9435.51	10239.5	10290.9	7384.8	10265.2	8837.83	4024.06	3283.84	629.098	1713.14	5292.11	0	2491.83	0	993.594	0	1549.05	3095.43	1384.71	0	3423.8	1492.37
997	648.515	1.01	2640.55	0	3183.62	2932.39	2360.16	1320.28	2646.28	1840.22	0	535.161	0	1133.89	0	0	0	0	3231.08	2887.15	756.671	0	2523.92	0	0	1342.69
998	662.047	1.01	4336.21	4836.37	2484.45	2598.86	4620.52	4586.29	3609.69	4603.41	7585.46	3188.86	0	9106	8839.3	4898.97	3584.7	3233.29	2566.79	3589.39	9335.47	2119.21	4803.06	13065.5	3442.97	5560.34
999	670.041	1.01	0	0	35621.4	36038.7	0	0	18019.3	0	28541.6	0	0	0	36908.6	31588.9	27797.5	0	0	0	0	0	0	0	0	0
1000	109.968	1.02	66336.7	62729.6	78012.7	84423.9	65551.4	64533.2	74987.6	65042.3	58829.9	51773.5	31970	67078	54094.6	65528.7	56967.1	51201	41261.2	46409.1	46203	75608	48889.5	47987.6	39314.6	49381.8
1001	143.075	1.02	5346.52	3564.89	4937.06	4959.25	3352.75	4455.7	4156	3904.23	6702.62	1521.17	1873.9	2105.16	7419.1	6297.71	7045.64	3362.58	4494.11	0	0	1840.46	518.247	6104.02	1555.22	2073.15
1002	145.049	1.02	0	12874.5	11552.5	3784.18	8188.48	6437.23	5986.33	7312.86	14531.7	8348.67	1735.39	3952.57	13915.5	17539.7	11053.7	8499.57	7045.04	0	5286.76	3226.31	3633.64	12042.7	8214.75	5635.59
1003	160.007	1.02	26506.4	28518.6	35175.8	27801.9	34548.1	27512.5	31175	31030.3	14742.2	17661	8332.75	16658.2	21499.4	24660.6	23705.3	20287.8	21443.2	23998.3	10346.9	28410.8	22535.4	21448.8	23690.3	21696.2
1004	172.014	1.02	5864.69	9691.92	14316	13993.1	10365.2	7778.31	12179.2	9071.77	5632.78	3090.53	0	15176.5	16446.5	11091.8	7752.78	5202.47	2996.83	0	0	12866.8	5343.55	6291.2	0	3928.34
1005	198.053	1.02	0	0	0	0	0	0	0	0	0	5389.33	0	0	10648.2	0	0	1298.63	0	8137.64	0	0	0	0	0	1162.52
1006	199.035	1.02	0	5327.83	0	0	0	2663.91	0	1331.96	0	7227.98	2555.2	0	0	0	0	0	0	0	0	0	0	0	0	0
1007	204.091	1.02	876540	875990	1.13273e+06	949701	928037	876265	938869	902151	1.24529e+06	738881	422620	430583	1.24238e+06	1.36467e+06	1.65113e+06	816318	673630	277137	589282	454434	506179	951076	600050	578827
1008	226.07	1.02	86189.5	83105.6	106513	101713	85158.6	84647.5	93435.6	84903.1	116101	71600.1	29052.8	50849.8	101342	124079	168469	88028.2	68410.4	24700.9	66418.9	39989	54817	85964.6	64175.3	57782.3
1009	239.026	1.02	0	1397.81	865.674	1469.14	473.979	698.907	971.558	586.443	0	0	0	256.651	2188.04	2626.36	778.801	0	0	0	956.822	1314.42	0	0	0	324.464
1010	241.013	1.02	7076.39	8097.82	8566.52	4276.34	3177.64	7587.11	3726.99	5382.37	6815.15	2633.52	783.3	3448.98	3006.61	4025.94	0	4457.66	2222.41	1096.72	3626.77	1532.8	1234.7	1666.15	1804.7	1883.46
1011	248.048	1.02	10593.9	11686.9	16149	14549.6	11772.1	11140.4	13160.8	11456.2	16241.7	10559.6	5454.14	5854.85	11029.7	17421.7	5169.97	14683.8	8887.21	6787.47	12185.7	9207.26	7631.54	12101	9252.76	9436.14
1012	256.066	1.02	84680.9	88510.3	80412.8	88101	91086.5	86595.6	89593.8	88841.1	154798	136090	189969	63222.5	114215	130835	132064	71269.7	158138	173486	153495	72980.1	154180	172714	154865	148551
1013	274.031	1.02	8076.82	10260.5	11807	11912.5	12739.9	9168.65	12326.2	10954.3	13809.7	10665.3	10064.1	6777.67	12755	16515	14971.2	13905	12120.7	9152.44	12561.5	9388.92	11191.6	14145.5	11868.4	11489.9
1014	274.109	1.02	1029.16	1927.69	535.273	0	0	1478.43	0	739.213	212.091	0	0	647.499	0	170.048	171.573	209.455	75.2563	812.798	0	719.464	0	0	1331.74	419.893
1015	302.023	1.02	3345.11	4432.1	4281.79	6415.93	7972.52	3888.61	7194.23	5930.56	602.266	3202.56	1406.82	5958.22	6053.46	6583.59	1611.27	0	1152.98	1843.36	1914.83	1356.41	2619.51	0	2407.47	1613.51
1016	323.036	1.02	696.343	1695.38	2271.57	1474.13	0	1195.86	737.063	597.93	2036.41	2268.76	2523.52	1148.12	471.71	0	0	0	0	5250.13	0	4226.44	2216.61	0	0	1670.45
1017	420.056	1.02	0	11931.2	18759	17790.6	0	5965.58	8895.31	2982.79	15764.1	8623.63	13213.6	16786.6	14579.5	14632.8	13945.3	15757	14749.9	10412.2	13771.5	29705.6	11758	18542.8	11683.8	15803.4
1018	448.063	1.02	0	0	21035.1	26141.7	26828.4	0	26485.1	13414.2	0	13888.9	8280.51	21174.4	7960.88	0	21726.6	21613.5	9797.35	8753.45	8714.29	21285	21760.3	0	4690.22	10714.4
1019	467.993	1.02	145790	66133.9	53709.4	52219.7	35860.9	105962	44040.3	70911.5	27817.3	22492.8	25673.4	32167	23333.9	24697.4	25081.4	27509.7	22525.6	16623	0	27570.7	26097.8	17599	22711.7	19018.3
1020	497.133	1.02	2574.98	502.32	2775.88	1757.82	110.279	1538.65	934.052	824.464	3396.3	1835.71	331.67	904.277	934.346	769.711	428.521	2988.97	0	647.984	665.585	1671.46	1151.35	5397.72	1807.02	1620.16
1021	503.036	1.02	1352.23	0	640.28	0	0	676.114	0	338.057	931.408	2475.93	1673.45	3774.57	0	0	1313.57	1569.58	4565.87	2272.94	0	1769.53	2457.64	1542.51	2330.02	2134.07
1022	532.038	1.02	0	0	0	0	0	0	0	0	0	0	0	0	0	0	0	0	7530.06	0	0	0	0	0	0	1075.72
1023	534.118	1.02	6232.85	7887.95	7013.12	4823.64	8621.82	7060.4	6722.73	7841.11	16838.2	12376.9	9205.73	6242.9	13904.5	14954.4	19249.4	14793.4	12402.3	4482.6	9683.34	4855.45	9808.87	18502.7	10120.1	9979.34
1024	571.06	1.02	12859.3	14083.3	15254	16782.1	13210	13471.3	14996	13340.6	19558.5	12421	6826.99	7711.05	16306.9	20896.9	26504.5	10513	11025.6	2469.45	11543.2	4262.06	10227	11885	9797.91	8744.31
1025	574.02	1.02	177.518	871.231	0	3675.87	0	524.375	1837.93	262.187	0	0	724.196	647.151	1107.84	0	0	0	0	1945.61	4403.67	0	0	0	0	907.04
1026	578.058	1.02	0	0	1411.4	508.619	337.226	0	422.923	168.613	802.458	490.633	421.789	144.319	360.912	0	719.554	0	806.617	1842.13	2305.36	759.828	3361.62	3620.79	2962.58	2236.99
1027	587.042	1.02	3202.04	4141.83	3804.95	4508.45	3686.48	3671.93	4097.46	3679.21	4666.4	726.965	1864.27	0	4433.45	5923.04	5094.54	2886.89	3692.76	2636.27	2107.04	1266.74	1841.45	2942.86	3258.72	2535.12
1028	593.036	1.02	4477.3	6013.41	5120.22	5342.52	2062.76	5245.36	3702.64	3654.06	6608.34	5928.07	1841.86	4362.73	4450.64	7859.42	9779.26	5378.77	3483.24	1364.91	1990.36	1292.32	2930.93	1917.63	4740.99	2531.48
1029	606.269	1.02	9235.67	3974.34	5180.88	3166.79	6198.91	6605.01	4682.85	6401.96	2489.31	278.987	4239.16	0	506.589	1073.69	0	0	7445.73	21244.6	4343.15	0	19397.3	7985.35	9234.03	9950.02
1030	611.26	1.02	1348.24	2833.86	4742.59	2169.6	2972.83	2091.05	2571.22	2531.94	1264.05	847.891	4453.89	0	1090.89	2005.29	0	0	4266.4	13752.3	166.597	0	10606.4	5377.56	5038.28	5601.09
1031	617.051	1.02	2480	2748.89	1728.35	4393.64	0	2614.45	2196.82	1307.22	6113.89	3440.37	4631.03	686.452	3863.39	5210.19	4617.5	4050.28	4988.3	5913.41	5234.84	2551.16	0	4120.62	6221.1	4147.06
1032	639.04	1.02	2202.14	816.391	1787.08	1248.83	1822.2	1509.27	1535.51	1665.73	2483.98	3116.31	1986.15	132.063	0	4659.21	3374.85	0	3093.34	656.802	576.782	0	0	1525.3	2773.66	1232.27
1033	646.088	1.02	7813.25	9783.99	0	9577.14	5099.36	8798.62	7338.25	6948.99	34492.6	29112.1	18577.1	33079.3	27049.2	14485.9	24286.3	8329.7	11299.3	28286.2	32635	11695.2	35654.4	22019.7	29975.2	24509.3
1034	647.056	1.02	1117.3	4117.61	1681.32	2559.99	963.891	2617.45	1761.94	1790.67	5230.84	3833.36	464.729	2587.38	4597.88	2057.17	3580.48	4394.61	3915.14	3363.18	1264.77	3012.81	1577.81	3494.22	4446.15	3010.58
1035	657.066	1.02	0	0	721.38	8843.54	5121.54	0	6982.54	2560.77	0	5529.45	9252.99	0	3060.18	6494.77	3335.8	0	8586.17	0	17336.5	0	8288.56	5770.21	6419.54	6628.72
1036	662.071	1.02	7163.46	10613.5	9962.14	10662.7	8252.43	8888.49	9457.55	8570.46	25324.5	24788.2	43718.7	21592.9	24389.4	24215.7	17643.8	18309.6	32323.2	39075.8	21185.6	8346.16	26011.3	31830.8	22540.7	25901.9
1037	687.011	1.02	0	5970.16	4126.17	0	0	2985.08	0	1492.54	5074.7	1045.78	0	0	4191.37	2101.35	8143.59	0	7649.99	0	0	7341.71	7346.68	3104.05	0	3634.63
1038	140.05	1.03	0	5297.63	4234.81	0	1399.57	2648.81	699.787	2024.19	2643.87	4532.95	0	0	0	7398.37	4925.9	0	7026.63	1211.21	3237.85	2161.27	3193.02	4658.91	0	3069.84
1039	160.007	1.03	14844.2	18821.9	24988.3	20606.4	16488	16833	18547.2	16660.5	8887.48	11058.5	3046.76	5525.18	9510.47	7233.52	11337.5	6527.45	9620.75	11627.4	4069.93	14231.7	10166.3	10434.3	6950.43	9585.82
1040	264.016	1.03	0	0	0	0	0	0	0	0	27014.2	0	0	0	16748.5	32962.7	0	0	0	0	0	0	0	0	0	0
1041	274.064	1.03	7357.24	4351.18	0	618.772	0	5854.21	309.386	2927.1	0	0	0	0	1092.04	3076.69	2298.99	0	0	0	1520.48	0	3231.56	0	0	678.863
1042	274.152	1.03	0	2229.31	0	0	0	1114.65	0	557.327	0	0	6321.01	0	3569.58	0	0	0	3788.08	3183.23	2195.32	0	0	0	0	1309.52
1043	301.025	1.03	3574.33	3451.62	7270.2	5138.67	8567.93	3512.97	6853.3	6040.45	10403.5	4218.35	9040.49	2079.78	4132.37	9665.26	6644.25	4807.12	14112.7	0	12624.7	4029.08	0	0	8127.3	5556.24
1044	318.047	1.03	18321.2	1407.22	4227.27	10330.7	11609.1	9864.21	10969.9	10736.7	0	3037.31	4925.66	0	3716.58	3638	4171.03	0	0	5854.47	4922.99	0	3319.27	1367.61	2005.65	2495.72
1045	350.026	1.03	0	0	0	4284.47	2824.25	0	3554.36	1412.13	2404.94	2584.88	0	0	0	2546.14	6159.91	2998.47	2012.72	874.946	0	2895.63	2231.2	1980.3	1672.14	1666.71
1046	360.03	1.03	8116.37	3483.21	10968.9	4639.91	6051.78	5799.79	5345.84	5925.78	0	0	0	1003.49	0	0	4663.97	0	0	0	0	0	847.8	1802.65	0	378.635
1047	374.005	1.03	0	0	0	0	0	0	0	0	0	0	0	0	0	0	0	0	0	0	0	0	0	0	0	0
1048	434.062	1.03	0	0	1306.12	2089.03	2511.69	0	2300.36	1255.85	538.445	7430.33	8777.18	0	6699.3	9795.15	7681.82	3900.67	7823.72	6370.88	9338.71	0	9625.76	0	4132.89	5327.42
1049	579.081	1.03	824.241	2476.68	2560.97	2959.69	2570.55	1650.46	2765.12	2110.51	8054.73	4577.14	9149.9	336.338	0	4755.26	0	2885.59	8527.74	6762.58	5730.07	1294.88	0	1493.67	0	3401.28
1050	601.059	1.03	3324.79	7331.76	6776.01	3789.05	9295.17	5328.28	6542.11	7311.72	16432.9	14728.9	19625.1	3054.16	10196	5750.03	11998.1	3724.05	15335.9	14780.7	14111.2	3900.64	10974.7	16253.2	14274.5	12804.4
1051	605.949	1.03	17218.6	10296.2	7788.02	8165.81	13552.1	13757.4	10859	13654.8	19163.3	0	0	0	0	0	0	0	15514	17976.5	0	0	25954.3	8779.14	16467.6	12098.8
1052	621.997	1.03	6900.36	0	0	3131.59	0	3450.18	1565.79	1725.09	0	0	0	0	0	0	0	0	0	0	7023.11	416.647	0	0	0	1062.82
1053	622.125	1.03	6982.59	20063.7	13708.1	17242.3	17980.5	13523.2	17611.4	15751.8	57318.9	35323.4	133236	56524.4	40043.4	40583.4	36641.3	44868.3	69897.9	100725	52709.5	69153.5	63421.7	85754.4	53040.2	70671.7
1054	638.091	1.03	20895.1	19000.9	16259.8	26792.9	36354	19948	31573.5	28151	63309.3	50307.5	111903	69639.4	82428.3	70239.1	42579	58902.5	75136.5	94048.1	62172.4	61455.6	60953	79804	53763.1	69619
1055	654.052	1.03	3280.03	7634.9	4894.67	11940.5	9946.37	5457.47	10943.4	7701.92	13344.9	8251.99	14091.5	14635.1	22071.1	13546.2	10282.9	10904.3	9546.43	15367.4	6632.65	7958.77	13198.4	17129.9	13446.3	11897.1
1056	655.049	1.03	1680.57	2497.24	1458.25	0	4145.37	2088.91	2072.69	3117.14	0	5840.49	1921.99	1216.23	3506.77	2241.89	0	2640.01	6105.19	0	4288.21	1290.67	2271.75	2099.85	0	2293.67
1057	659.069	1.03	147513	171455	144762	162373	181535	159484	171954	170509	302006	266226	472989	272466	285746	284800	219139	241056	330980	370198	282141	269396	290860	217165	268305	289864
1058	660.074	1.03	34579.3	41689	34614	48734.8	51596.3	38134.2	50165.5	44865.2	96798.4	0	0	0	0	105478	70282.2	92030.5	0	0	0	0	99659.3	0	89758.7	27059.7
1059	685.022	1.03	2960.44	2220.19	689.828	2008.67	1411.09	2590.31	1709.88	2000.7	0	1975.03	0	0	4957.15	0	0	0	0	0	0	540.277	0	0	0	77.1824
1060	688.066	1.03	0	0	0	0	0	0	0	0	0	0	0	0	0	0	17684	0	0	47729.1	22953.7	0	0	0	0	10097.5
1061	699.024	1.03	20065.5	10364	9306.16	0	0	15214.7	0	7607.37	0	13989	0	9462.91	33894.5	0	0	0	0	0	0	0	0	13317.4	0	1902.48
1062	135.018	1.04	9957.18	18568.6	21048.2	22316.5	18120.9	14262.9	20218.7	16191.9	8715.25	16560.8	9291.8	10974.9	14464.3	15159.6	10829.8	18428	20517.3	16581.8	13198.2	30016.1	14420.4	13455.5	11948.2	17162.5
1063	169.007	1.04	41709.4	39359.4	52374.6	46845.2	48348.8	40534.4	47597	44441.6	44296	30680.4	29881.9	48613.1	35994.4	40627.9	32595.8	38246.3	28037.8	29470.5	29737.7	57327.4	26696.4	34323.2	23975.4	32795.5
1064	194.054	1.04	7324.1	6712.98	5667.6	8422.38	5517.35	7018.54	6969.87	6267.94	6022.01	7288.11	4358.11	6837.45	10066.1	5114.76	7355.54	6422.74	4775.77	4398.51	5685.49	11895.6	0	7777.62	0	4933.29
1065	301.018	1.04	2121.77	4601.1	4506.07	4119.07	2716.36	3361.43	3417.72	3038.9	3993.18	1117.24	9549.35	0	1753.44	3266.3	2802.51	1881.5	7684.57	8006.57	8024.37	2409.33	3108.56	550.089	9177.42	5565.84
1066	305.032	1.04	2550.45	3692.7	4041.92	3380.19	4357.69	3121.58	3868.94	3739.63	2509.39	1747.89	0	0	4463.31	1931.27	0	0	0	1198.37	3310.14	4338.65	1383.63	1397.41	1043.29	1810.21
1067	334.033	1.04	4430.31	9004.67	13981.6	10565.8	9114.76	6717.49	9840.26	7916.13	25784.1	24171.8	19947.9	0	0	17330.1	26298.1	15052.2	30125.1	29500.2	0	19527.3	28329.1	26524	28790.5	23256.6
1068	399.014	1.04	0	0	3433.77	0	0	0	0	0	0	0	0	0	0	0	0	0	0	0	0	1319.65	0	0	0	188.522
1069	432.013	1.04	0	0	2541.05	3324.14	4304.38	0	3814.26	2152.19	2460.85	0	0	2362.13	0	693.317	0	2473.04	0	0	0	2280.6	0	1855.9	0	590.928
1070	436.013	1.04	5448.18	8927.54	11339	12333.1	10776.3	7187.86	11554.7	8982.07	9719.36	8563.46	7428.08	9648.43	8633.6	3938.59	7816.55	0	7190.17	0	3680.06	0	8882.47	10200.7	9265.99	5602.77
1071	563.013	1.04	76827.5	64965.1	60469.4	73661.8	70153.5	70896.3	71907.6	70524.9	53234.7	43130.9	20996.5	31287.6	59886.5	56159.2	50387.6	26367.5	30589.8	26506.2	25811.1	56587.9	25268.2	28347	46454.8	34223.6
1072	612.99	1.04	6213.14	6821.25	6661.62	5173.43	10118	6517.2	7645.72	8317.6	0	3927.14	0	0	0	0	10323.5	0	0	11038.8	0	0	0	0	14457.6	3642.34
1073	638.076	1.04	3652.94	4467.65	0	2823.2	8959.8	4060.29	5891.5	6510.05	10109.9	3450.35	6606.3	11655.1	18822.5	14032	9472.14	7708.23	9463.54	6353.63	8242.44	5547.12	0	7733.69	3983.38	5903.4
1074	669.037	1.04	3264.98	4447.8	3168.02	5926.39	4599.39	3856.39	5262.89	4227.89	0	2860.43	0	0	12173.2	10253.7	5716.6	2893.66	2294.26	0	2902.95	328.02	1944.49	2139.6	2420.54	1718.55
1075	673.051	1.04	11383.8	9677.11	1137.79	2390.28	6043.18	10530.5	4216.73	8286.82	0	0	0	0	1777.63	868.423	513.101	0	0	0	0	0	413.475	0	0	59.0679
1076	675.038	1.04	0	0	94892.8	116067	0	0	58033.7	0	177150	158785	260688	158579	170334	170136	133576	133860	192779	202188	0	141442	157882	172262	107404	139137
1077	676.051	1.04	10699.7	0	6849.6	11386.4	19346.1	5349.85	15366.2	12348	12450.8	0	0	10511.9	25618.1	15202.7	8904.95	10145.8	11724.9	20270.3	0	0	9677.14	9512.69	9158.08	8620.44
1078	682.051	1.04	29352.7	42819.1	0	0	47153.4	36085.9	23576.7	41619.6	0	70610.1	0	0	0	0	0	0	0	0	50034.7	0	45593.1	0	0	13661.1
1079	690.049	1.04	0	2590.96	3163.85	2137.89	2047.84	1295.48	2092.87	1671.66	0	0	0	0	0	0	0	0	0	0	0	0	0	0	0	0
1080	183.066	1.05	8682.73	19779.6	7237.26	5829.18	0	14231.2	2914.59	7115.58	10232.4	20286.2	20727.2	16044.3	12059.1	14703.3	7728.66	0	6337.69	11148.5	13444.5	24965	14580.4	13496.4	14966.4	14134.1
1081	188.004	1.05	38302.4	33203.5	63297.8	54872.1	43091.4	35753	48981.7	39422.2	39812.9	33858.3	45478.4	39168.2	51483	35934	54545.1	34587.8	40437.1	42663.8	46170.4	46088.2	36219.6	24090.4	39813.8	39354.7
1082	281.015	1.05	5383.51	0	7008.55	0	0	2691.75	0	1345.88	0	2121.84	0	2347.17	0	3096.61	0	0	4873.54	7834.08	0	3565.19	2951.55	0	1293.1	2931.07
1083	575.002	1.05	1132.44	5571.85	9586.74	5210.92	11775	3352.14	8492.96	7563.56	0	0	0	11210.2	0	0	0	0	0	0	0	0	0	0	2535.09	362.156
1084	608.134	1.05	3693.41	3167.14	4260.91	910.412	2812.79	3430.28	1861.6	3121.53	17207.7	10170.2	26319.8	0	8866.32	0	4695.63	9889.99	11023.3	24090.5	6576.85	10834.4	13060.8	15329.5	15255.7	13738.7
1085	637.086	1.05	98628.2	120121	86341.9	116772	113682	109375	115227	111528	190675	173622	333025	177996	207510	183858	149634	159110	232881	261066	193988	158009	190979	229091	178331	206335
1086	673.056	1.05	6742.39	10022	0	3323.05	3102.77	8382.21	3212.91	5742.49	2861.69	0	0	1462.76	8376.89	5410.92	0	0	4628.73	0	0	0	1366.86	1243.25	0	1034.12
1087	691.013	1.05	13546.8	14425.8	10497.3	18962.9	22947.5	13986.3	20955.2	18466.9	16653.8	19415.2	27262.6	19446.8	39008.4	37404.5	8030.24	22236.9	11777.5	0	18992.1	10272.8	16544.5	19285.8	14947	13117.1
1088	694.036	1.05	71330.8	42563.3	14844.5	31910.1	29642.2	56947.1	30776.2	43294.7	22214.8	18590.4	24863	17977.3	23032.4	22195.7	15082.7	10108.7	19054.4	7441.66	11252.1	10349.6	7516.82	10343.8	11859.3	11116.8
1089	206.017	1.06	0	0	0	0	0	0	0	0	0	0	0	0	0	0	0	0	0	0	0	0	0	0	0	0
1090	213.035	1.06	594.044	3986.92	3749.47	3663.44	2502.52	2290.48	3082.98	2396.5	4654.15	4875.02	3297.97	3675.87	0	0	5432.57	3690.69	7259.65	8815.84	8444.14	8027.08	11965.3	0	5431.62	7134.8
1091	221.021	1.06	7040.37	0	11422.8	15705.3	13353.2	3520.18	14529.2	8436.7	20784.2	24557.1	20877	15820.2	12990	16022.4	17641.7	19871.1	25332.2	19681.2	16459.7	32160.3	28113.1	16892.6	15528.1	22023.9
1092	436.999	1.06	0	3937.92	0	0	2695.2	1968.96	1347.6	2332.08	0	0	0	0	0	0	0	0	5574.09	0	0	2903.1	0	12956.9	0	3062.01
1093	456.007	1.06	94324.7	0	0	0	0	47162.3	0	23581.2	0	0	0	0	0	0	0	61581.9	0	0	0	0	0	0	0	0
1094	486.021	1.06	0	8950.58	0	0	0	4475.29	0	2237.65	5596.58	0	3066.18	8001.28	0	0	0	0	0	5497.36	0	13415.7	11082.9	5948.66	7546.57	6213.03
1095	556.979	1.06	0	0	0	3106.14	0	0	1553.07	0	0	0	0	1359.08	0	0	0	0	0	0	0	1514.57	1869.59	0	0	483.451
1096	157.029	1.07	0	55635.8	41508.8	0	0	27817.9	0	13908.9	96065.7	91097.6	125598	103108	88642.8	96313	64421.4	108245	101336	106461	96638.5	117942	100239	102431	83373	101203
1097	234.085	1.07	376223	409797	372292	409802	449852	393010	429827	421431	654416	597672	1.02167e+06	233258	643844	674677	532231	276159	780668	828801	684381	322365	707484	779600	684555	683979
1098	239.993	1.07	13805.6	11554.7	15747.8	15482.1	10037.7	12680.2	12759.9	11358.9	14382.4	0	8178.58	16249.4	6532.16	0	0	6568.23	0	10819.5	0	19264.3	11687.3	4211.99	7952.17	7705.02
1099	255.044	1.07	3864.34	1980.96	1550.54	1013.13	3167.1	2922.65	2090.11	3044.88	884.858	1134.51	1136.16	2402.47	3025.2	0	4924.64	0	0	699.164	2972.12	0	0	4129.07	744.208	1220.65
1100	290.001	1.07	9848.92	0	0	0	0	4924.46	0	2462.23	0	0	0	0	0	0	0	0	0	0	0	923.359	0	0	0	131.908
1101	360.009	1.07	0	0	0	0	0	0	0	0	0	0	0	0	0	0	0	0	0	0	0	0	0	0	0	0
1102	412.035	1.07	0	41745.1	45149.5	0	0	20872.6	0	10436.3	0	0	70562.9	0	55108.8	0	0	0	0	65922.9	0	0	0	0	0	9417.55
1103	427.992	1.07	0	0	0	0	0	0	0	0	33827.8	29073.9	0	0	0	0	0	0	0	0	0	0	0	0	0	0
1104	428.009	1.07	0	0	0	0	0	0	0	0	0	82028.9	99107.9	0	0	0	0	0	0	0	0	0	0	0	0	0
1105	493.976	1.07	45646.1	0	0	0	0	22823	0	11411.5	0	0	0	0	0	0	0	0	0	9255.25	0	0	0	0	0	1322.18
1106	535	1.07	5111.51	3797.94	4995.79	0	0	4454.72	0	2227.36	4299.38	1903.12	0	0	2331.25	5129.33	0	0	0	0	0	0	0	0	0	0
1107	559.002	1.07	0	10449	0	0	2290.49	5224.51	1145.25	3757.5	0	0	0	4800.97	0	4764.34	0	1387.34	3244.16	0	5679.16	0	0	5685.67	0	2087
1108	683.04	1.07	6881.49	13153.5	9770.06	8565.59	11186.5	10017.5	9876.03	10602	15222.3	13105.7	16924.9	11764.2	15891	17953.5	0	14098.6	19329.9	20867.5	16403.3	8528.13	13100.2	19617.3	11253.1	15585.6
1109	173.985	1.08	98494.5	92492.5	101285	119440	95173	95493.5	107306	95333.3	94968.9	80329.2	29235.5	101184	83895.9	84170.4	84412.1	116352	51282.3	52313.6	69016.7	0	71469.8	83983.2	64177.6	56034.7
1110	229.009	1.08	9298	0	7874.57	8632.35	11192.8	4649	9912.59	7920.91	16455.9	10334.7	14106.5	22807.5	17707.9	16760.1	11152.6	19396.2	0	16847.5	11418.6	27671.3	0	15961.5	10639.5	11791.2
1111	341.015	1.08	7770.41	9663.65	0	0	12669.7	8717.03	6334.86	10693.4	23753	17168.7	37855.3	21132.2	25417.8	24774	0	20887.4	28341.3	33275.1	24092.4	0	24006.9	31785.7	24019.6	23645.8
1112	344.013	1.08	25783.4	6293.38	0	10448.5	19822.8	16038.4	15135.6	17930.6	4911.01	995.181	1501.38	11011	15996.7	15005.1	0	4460.95	0	2005.8	1157.54	0	0	0	0	451.905
1113	353.023	1.08	0	0	0	0	0	0	0	0	0	0	0	0	0	0	0	0	0	0	0	0	0	0	0	0
1114	434.952	1.08	0	0	0	0	1546.04	0	773.02	773.02	0	0	0	0	0	0	0	0	0	0	0	0	0	0	0	0
1115	500.987	1.08	17783.2	13902.2	17412.1	22151.1	21133	15842.7	21642.1	18487.9	6158.13	14853.5	8721.06	12446.1	13546.3	8586.97	8034.62	0	8873.82	6134.29	9222.02	0	15681.4	13833.2	8106.34	8835.87
1116	503.995	1.08	4917.92	0	5213.29	821.699	1858.08	2458.96	1339.89	2158.52	0	1475.45	0	0	0	0	1455.57	1031	933.606	0	0	0	553.143	0	0	212.393
1117	514.005	1.08	0	6065.93	6571.13	6640.89	0	3032.97	3320.45	1516.48	0	0	0	0	0	0	2835.69	0	1649.87	4118.92	0	0	3266.98	2428.78	0	1637.79
1118	518.996	1.08	2418.92	3522.38	4755.68	0	1047.34	2970.65	523.672	2009	0	5700.01	5410.79	2032.13	1694.09	1831.22	0	1070.02	1452.67	3792.55	1313.71	0	5708.32	5173.98	2579.85	2860.15
1119	599.965	1.08	0	5958.01	0	9744.32	0	2979.01	4872.16	1489.5	0	0	0	0	0	0	0	0	0	0	0	0	0	0	0	0
1120	674.032	1.08	16330.1	14855.4	7128.61	9801.29	7297.81	15592.7	8549.55	11445.3	11241	10332.1	0	7606.63	11606.3	6555.69	3159.38	0	0	0	3876.28	0	0	0	6754.22	1518.64
1121	683.03	1.08	9517.18	11338.1	5751.58	7139.23	10835.1	10427.7	8987.14	10631.4	6893.92	12359.1	0	0	0	15221.4	0	5768.61	0	2690.84	11130.2	0	11201.1	13321.2	6231.25	6367.79
1122	158.014	1.09	28368.6	29137	36929.6	36641.1	13739.9	28752.8	25190.5	21246.4	28294.3	12931.7	15984.7	39061.4	11684.4	17737.9	30139	51581	20955.2	4451.52	0	1714.73	9236.3	2959.58	22873.9	8884.47
1123	267.995	1.09	0	1891.5	3825.33	879.203	795.836	945.751	837.52	870.793	0	0	607.226	2057.84	0	0	0	0	0	0	473.876	0	0	340.144	268.815	154.691
1124	321.996	1.09	4062.45	0	0	8870.87	7274.53	2031.22	8072.7	4652.87	0	0	0	0	145.174	0	0	0	0	0	0	0	0	0	0	0
1125	354.019	1.09	0	0	0	0	0	0	0	0	0	0	0	0	0	0	0	0	0	0	0	0	0	0	0	0
1126	366.005	1.09	0	0	0	0	0	0	0	0	17415.3	13644.1	21176.5	18830.6	0	0	15280.4	13233.4	18867	11384.6	11743.1	10529.1	13827.6	11773.9	11348.7	12782
1127	371.998	1.09	0	0	0	0	0	0	0	0	2577.2	0	7831.36	0	0	0	0	0	0	0	0	2896.48	0	4965.28	0	1123.11
1128	404.038	1.09	2796.41	0	2252.07	3950.82	2864.58	1398.21	3407.7	2131.39	5141.3	0	0	0	0	1676.69	8862.93	0	0	6471.31	0	2345.11	4322.75	4359.86	2108.92	2801.14
1129	450.996	1.09	0	16720.3	11075.9	13719.7	0	8360.15	6859.83	4180.07	0	0	14703.5	16782.9	0	18355.4	14552.7	13625	0	0	16744.8	0	16198.7	0	0	4706.22
1130	486.004	1.09	8585.51	8558.23	9167.64	4621.58	0	8571.87	2310.79	4285.93	5804.85	7955.89	6340.13	7031.68	6544.86	4615.84	5271.08	8693.65	3197.28	6378.07	5779.12	13769.4	6324.57	6415.27	3644.86	6501.22
1131	492	1.09	0	10030.1	13686.4	11923.5	10205	5015.07	11064.3	7610.05	5427.5	0	0	0	0	1725.52	0	0	4297.23	1578.19	0	8215.47	0	1624.85	3034.1	2678.55
1132	502.541	1.09	505.044	1058.49	1207.41	0	909.872	781.769	454.936	845.821	1453.14	4141.52	9221.66	1781.62	2111.22	0	0	2473.38	4453.51	7225.95	6843.63	2290.12	3463.54	4314.87	1856.76	4349.77
1133	518.984	1.09	7548.39	8817.58	9384.57	9295.89	5718.8	8182.99	7507.35	6950.9	4029.54	5770.61	4814.6	7170.14	6862.25	6251.14	6769.3	2483.43	8277.19	5969.42	5684.44	9750.49	5283.16	6172.03	6594.17	6818.7
1134	568.999	1.09	6025.83	5797.57	0	7029.32	7635.94	5911.7	7332.63	6773.82	9347.01	6013.58	0	7175.78	5497.47	0	0	3399.34	0	5095.98	0	7425.94	7744.86	0	4835.21	3586
1135	588.983	1.09	3333.75	1697.65	2336.62	0	1946.74	2515.7	973.368	2231.22	0	2131.71	0	0	0	0	346.211	0	0	0	0	0	0	0	0	0
1136	694.057	1.09	0	0	0	0	0	0	0	0	0	0	14462.3	11947	0	0	9437.35	9508.85	0	0	0	0	0	8785.88	6798.73	2226.37
1137	136.017	1.1	11661	17995.8	15885.6	11360.2	17433.9	14828.4	14397	16131.1	41906.7	37077.4	0	9128.83	24264.4	35944.5	30812.2	11739.9	0	0	42651.8	0	0	0	0	6093.12
1138	176.081	1.1	35668.8	37869	30166.9	3406.5	31779.7	36768.9	17593.1	34274.3	70222.3	47334.5	143794	0	41985.1	50213.7	39708	17960.8	95876.8	0	90683.8	16824.1	84105.4	120052	84359.3	70271.7
1139	209.978	1.1	0	0	8768.43	0	0	0	0	0	4264.6	0	0	0	0	0	0	0	4220.95	0	3489.56	11192.7	0	0	0	2700.46
1140	271.001	1.1	4295.59	8890.39	11867.7	6249.48	5957.39	6592.99	6103.43	6275.19	0	2142.81	4351.12	2178.89	1454.93	5468.79	0	0	3496.2	2141.88	3024.12	2154.45	0	5803.03	4740.2	3051.41
1141	338.035	1.1	27137.3	0	29487.7	0	48702.8	13568.7	24351.4	31135.7	50962.7	48939.5	73064.2	22618.4	52735.6	54237.2	46116.8	26510.7	65737.1	71858.7	56419.1	57503.2	63476.6	64245.5	62029.5	63038.5
1142	346.01	1.1	113340	123464	0	144698	184788	118402	164743	151595	0	135411	0	258131	344668	294887	152245	178927	0	0	0	0	0	0	0	0
1143	348.011	1.1	0	80464.8	60402.5	79664.8	78495.5	40232.4	79080.1	59363.9	71692.2	94720.9	93935.5	0	116102	104095	92990.9	70842.8	0	0	99932.1	0	68670.8	74895.4	92287.1	47969.3
1144	350.009	1.1	6058.75	0	0	0	0	3029.38	0	1514.69	14009.7	10514.9	7817.72	0	14375.7	11597.5	0	7816.31	15468.1	10369.5	12152.3	5079.47	3943.83	8706.73	10806.9	9503.83
1145	356.003	1.1	11890.5	0	0	8865.25	0	5945.24	4432.63	2972.62	13117.7	5443.02	14928.5	6428.24	12592.3	5913.41	10796.4	0	10323.7	10433.9	6761.9	6187.34	6637.55	6224.75	9990.77	8079.98
1146	367.989	1.1	0	0	58440.2	0	0	0	0	0	0	0	0	0	0	0	0	0	0	0	0	0	0	0	0	0
1147	449.985	1.1	0	0	0	0	0	0	0	0	0	42580.6	47954.9	0	36920.6	0	0	0	0	43195.9	0	0	0	0	0	6170.84
1148	470.004	1.1	62480.1	24593.8	16911.3	10698.6	9749.17	43537	10223.9	26643.1	11815.9	8873.2	6007.61	0	4288.73	7246.59	3658.45	10719.6	6269.97	0	6390.61	0	2546.56	6333.35	0	3077.21
1149	472.979	1.1	28363.9	27931	24489	27273.6	24331.7	28147.5	25802.6	26239.6	31164.3	33675.4	30411.3	27579.3	30251	29802.5	21246.5	23364.8	28094.9	28195.2	13489.6	30171.7	25038.4	30487.8	29081.5	26365.6
1150	576.98	1.1	0	2021.47	3494.89	0	2875.14	1010.74	1437.57	1942.94	0	0	0	0	4432.86	1579.65	0	0	0	0	0	0	0	0	0	0
1151	690.029	1.1	2340.14	0	0	0	1985.81	1170.07	992.905	1577.94	0	4900.34	3203.26	0	5158.32	5880.31	3712.88	1577.22	1055.58	1600.64	0	3936.68	3409.75	0	4798.28	2114.42
1152	165.02	1.11	0	0	0	0	0	0	0	0	0	0	0	0	0	0	0	0	0	0	0	0	0	0	0	0
1153	173.003	1.11	118170	122832	83800	163754	210881	120501	187317	165691	0	139919	0	288642	384676	330000	164511	207901	0	0	0	0	0	0	0	0
1154	175	1.11	5136.68	7170.95	6047.77	8221.65	6814.45	6153.82	7518.05	6484.13	0	12474.9	0	8173.73	13768.4	0	0	0	14195.2	10154.2	0	3038.67	3041.9	0	0	4347.13
1155	224.014	1.11	0	0	0	2641.4	6794.65	0	4718.03	3397.33	0	0	1740.54	0	3065.93	0	2959.18	3075.17	0	1965.07	0	0	0	0	0	280.724
1156	338.035	1.11	0	0	46781.3	0	0	0	0	0	50290.6	0	0	0	72072.9	51884.8	39229.8	52885.2	0	68866	0	0	0	58289.4	0	18165.1
1157	474.972	1.11	6419.47	14441.2	6588.71	0	5153.6	10430.3	2576.8	7791.96	0	0	0	0	7492.26	0	9891.35	0	0	0	0	0	0	0	0	0
1158	494.964	1.11	9362.85	8845.37	7603.89	5183.12	9856.47	9104.11	7519.8	9480.29	0	15796.7	0	10924.6	6951.13	8334.3	9325.76	10582.7	0	0	8416.47	4196.9	6124.37	0	9096.96	3976.39
1159	499.973	1.11	12389.7	17909.7	20416	0	25655.7	15149.7	12827.9	20402.7	0	13567.2	0	11352.3	0	0	0	0	0	6044.92	0	17023.5	0	11080.1	0	4878.36
1160	500.977	1.11	21600.7	22217.5	23283.1	23474.7	19865.3	21909.1	21670	20887.2	0	9360.42	8486.09	14032.9	11553.8	12242.9	13430.2	0	0	0	9500.35	12926.2	12332.4	8461.25	5047.99	6895.46
1161	540.012	1.11	0	6209.16	4147.64	5633.33	6845.45	3104.58	6239.39	4975.01	6159.78	4532.67	2754.01	6312.12	4702.47	0	5269.05	7095.18	5200.22	0	3662.86	9575.37	6031.59	0	0	3495.72
1162	550.983	1.11	8861.25	4782.87	0	0	8679.06	6822.06	4339.53	7750.56	2241.78	7113.04	7828.84	5992.57	8199.88	8296.49	6069.35	0	2954.52	0	0	0	4772.24	5163.65	5071.79	2566.03
1163	627.981	1.11	0	0	0	0	0	0	0	0	0	0	0	0	0	0	0	0	0	0	1566.81	860.097	0	0	0	346.701
1164	269.995	1.12	2527.54	2690.93	2671.79	2993.29	2068.73	2609.23	2531.01	2338.98	1832.8	0	1260.37	0	3160.83	4447.47	2408.95	0	0	1925.16	4327.75	1304.29	1344.12	3674.68	3586.19	2308.89
1165	344.014	1.12	0	0	0	9949.04	0	0	4974.52	0	0	0	0	8349.7	20155.5	0	7794.76	1510.62	1633.69	1198.19	0	0	0	0	0	404.554
1166	354.009	1.12	0	0	0	0	0	0	0	0	0	0	0	0	0	0	0	15417.8	0	0	0	0	19841.3	0	0	2834.47
1167	358.034	1.12	0	0	0	0	0	0	0	0	0	0	0	0	0	0	0	0	0	0	0	0	0	0	0	0
1168	369.992	1.12	17184.4	0	9652.59	11555.9	20093.6	8592.2	15824.7	14342.9	25645.1	28282.8	32393.8	0	0	6092.87	26628.5	16980.5	31764.2	0	0	0	26720	28165.1	0	12378.5
1169	382.958	1.12	0	0	0	0	0	0	0	0	0	0	0	0	0	0	0	0	0	0	0	0	0	0	0	0
1170	431.282	1.12	1906.2	0	0	0	0	953.099	0	476.549	0	0	0	0	0	0	0	0	0	0	0	0	0	0	0	0
1171	434.02	1.12	0	0	0	0	0	0	0	0	0	0	0	0	0	0	0	0	0	0	0	0	0	0	0	0
1172	437	1.12	0	8507.41	5504.19	0	0	4253.71	0	2126.85	0	0	18331.5	13367.9	0	5812.59	0	0	0	17159.6	0	0	0	0	0	2451.37
1173	464.021	1.12	8209.47	6988.83	8236.77	5502.63	8267.19	7599.15	6884.91	7933.17	6216.99	11715.7	2570.2	14290.3	7725.2	10520.9	6182.64	11824.7	2923.77	8515.29	8727.94	14109.1	7439.62	5705.8	5784.92	7600.92
1174	477.99	1.12	0	0	20839.6	0	12427.6	0	6213.78	6213.78	18460	33158.8	0	0	15454	0	0	0	0	25310.7	0	37964.7	26313.8	0	0	12798.4
1175	500.977	1.12	17812.6	18945.9	22104.2	18272.6	16839.3	18379.3	17556	17609.3	14823.1	17485.1	0	18779.8	16743.9	8019.54	15420.6	0	0	0	10057.2	18283.2	15624.1	11116.8	9842.83	9274.86
1176	513.526	1.12	973.032	0	1286.23	874.683	465.191	486.516	669.937	475.853	2823.64	1451.18	6665.39	3771.29	2046.81	3836.5	876.617	0	4598.04	5171.48	0	512.273	3800.74	5125.24	1769.38	2996.74
1177	545.986	1.12	0	0	3248.72	0	0	0	0	0	0	0	1098.45	1598.9	82.5828	1035.6	0	0	0	478.328	0	0	0	0	0	68.3325
1178	548.98	1.12	6436.57	2743.26	1761.82	0	2021.15	4589.92	1010.57	3305.53	1498.14	1168.17	1503.57	1889.43	0	4003.33	2415.55	0	1293.89	463.896	2133.33	0	0	1371.49	0	751.8
1179	596.974	1.12	0	0	0	0	0	0	0	0	0	0	0	0	0	0	0	0	0	0	0	0	0	0	0	0
1180	603.933	1.12	5651.44	0	0	0	0	2825.72	0	1412.86	0	0	0	0	0	0	0	0	0	0	0	0	0	0	0	0
1181	694.022	1.12	0	13992.9	6989.67	4823.32	8551.73	6996.43	6687.53	7774.08	0	0	978.24	0	5821.25	3523.33	3512.56	1307.2	1588.64	0	0	0	2426.36	1260.22	1155.84	918.724
1182	120.044	1.13	525758	423917	438224	534033	492693	474837	513363	483765	0	424855	570516	0	462719	456542	493312	316156	516957	317170	485220	0	319363	508538	6193.79	307635
1183	160.001	1.13	0	0	0	0	0	0	0	0	0	0	2795.89	2919.38	0	0	0	5115.96	4834.2	0	5203.5	0	0	0	0	1433.96
1184	231.989	1.13	0	0	0	0	0	0	0	0	0	0	0	0	0	0	0	0	0	0	4577.81	0	0	0	0	653.972
1185	263.963	1.13	0	0	0	0	0	0	0	0	0	0	0	0	0	0	0	0	0	0	0	0	0	0	0	0
1186	443.004	1.13	6983.08	8434.83	10649.9	0	0	7708.96	0	3854.48	21198	22779.6	23622.1	15410.2	0	0	0	20160.1	29132.8	0	25288.4	0	0	0	24276.3	11242.5
1187	444.009	1.13	3854.64	2812.87	4057.72	0	0	3333.76	0	1666.88	0	0	4036.86	4151.52	2443.64	0	0	2338.71	0	0	0	5523.12	0	0	4278.42	1400.22
1188	521.016	1.13	1965.81	0	0	6425.04	0	982.903	3212.52	491.452	6589.7	0	0	6034.64	0	0	5637.88	0	0	0	0	5671.29	2399.9	0	6308.81	2054.28
1189	533.008	1.13	5253.55	8532.28	8889.69	4471.81	4171.36	6892.92	4321.59	5532.14	7020.68	9425.96	7406.31	0	1791.93	4788.47	0	2614.3	3010.04	3083.35	4848.98	0	6263.36	5981.92	4596.58	3969.17
1190	553.981	1.13	1945.7	7742.88	4626.48	8054.06	5644.45	4844.29	6849.26	5244.37	9253.58	10687.5	8581.04	7577.45	7082.27	6686.46	4912.64	7698.91	8388.35	0	7264.1	0	7455.82	9687.99	6854.43	5664.39
1191	153.028	1.14	0	0	0	0	0	0	0	0	0	0	0	0	0	0	0	0	0	0	0	0	0	0	0	0
1192	156.004	1.14	0	0	0	0	0	0	0	0	0	0	0	0	0	0	0	0	0	0	0	0	0	0	0	0
1193	235.998	1.14	0	0	0	0	0	0	0	0	0	0	0	0	0	0	0	0	0	0	0	0	0	0	0	0
1194	338.034	1.14	0	0	0	0	0	0	0	0	0	0	0	0	0	0	0	0	0	66776.3	0	0	0	42938.3	47026.2	22391.5
1195	344.975	1.14	0	681759	599622	622834	0	340879	311417	170440	687442	851387	818867	616771	0	740956	638835	557648	700858	671925	633650	492155	626597	0	620631	535116
1196	365.985	1.14	0	0	0	3955.6	0	0	1977.8	0	0	1537.6	892.758	0	0	0	705.578	601.091	0	470.706	0	0	0	594.419	0	152.161
1197	385.97	1.14	17185.6	10874.8	0	0	0	14030.2	0	7015.09	0	14382.2	0	0	0	10928.6	0	7350.4	0	14737.9	0	0	0	0	0	2105.41
1198	417.966	1.14	40983.7	15993.9	8449.36	9356.13	0	28488.8	4678.07	14244.4	11404.2	14027.8	10311.9	0	0	0	0	0	0	0	0	0	0	0	0	0
1199	457.995	1.14	0	11427.2	11789.8	0	0	5713.6	0	2856.8	15567.9	0	10419.6	17064.5	0	9031.52	9317.56	13378.7	0	0	0	20646.3	0	11295.2	13831.2	6538.96
1200	486.941	1.14	69730.5	0	93951.1	0	85193.3	34865.2	42596.6	60029.3	0	0	0	0	0	79719.5	0	58470	0	0	0	0	0	0	84753.9	12107.7
1201	499.956	1.14	20669.3	4537.55	0	0	0	12603.4	0	6301.72	0	0	0	0	0	0	0	0	0	0	0	0	0	0	0	0
1202	558.003	1.14	0	0	0	0	0	0	0	0	0	0	0	0	0	0	0	0	0	0	0	0	0	0	0	0
1203	699.024	1.14	0	0	0	6659.78	0	0	3329.89	0	0	0	9616.5	3909.8	0	8599.93	0	0	6821.58	2703.99	0	5543	3957.64	5022.21	6555.21	4371.95
1204	81.006	1.15	11046.6	15046.3	0	0	16659.7	13046.5	8329.83	14853.1	34369	14208.8	54034.5	36075.2	21511.1	30475.4	26866.2	0	41556	52347.5	31449.9	25574.9	42272.8	43433.4	41798.3	39776.1
1205	135.926	1.15	0	0	0	0	0	0	0	0	0	0	0	0	0	0	54968.7	0	0	0	53582.8	0	0	50063.3	0	14806.6
1206	154.02	1.15	0	0	0	0	0	0	0	0	0	17336.7	30424.3	38014.9	43232.9	0	27232.5	0	0	0	0	0	21054.1	0	0	3007.72
1207	216.01	1.15	0	0	0	0	0	0	0	0	0	1705.3	0	0	3319.88	0	0	0	0	963.815	0	0	0	0	0	137.688
1208	300.066	1.15	0	0	471.373	0	0	0	0	0	0	0	0	0	0	0	2385.72	0	0	0	6478.86	0	0	5534.5	0	1716.19
1209	345.002	1.15	662123	692651	612736	648904	696780	677387	672842	687084	701652	746588	828128	604296	0	759025	662356	567929	745182	680474	644503	497420	634899	665430	627627	642219
1210	377.975	1.15	0	0	34498.8	0	34039.5	0	17019.8	17019.8	37131.5	36503.7	43409.5	26242.7	23432.8	0	0	15404.9	28081.2	31014.6	0	0	24087.3	23538.7	22567.8	18469.9
1211	398	1.15	24658.8	0	10535.5	6865.91	0	12329.4	3432.96	6164.7	16928.9	0	0	12233.5	13004.1	15440.9	12664.4	9670.4	0	0	0	0	10255.4	0	0	1465.05
1212	415.988	1.15	0	0	0	0	0	0	0	0	0	0	0	0	0	3846.41	0	0	0	0	0	0	0	0	0	0
1213	424.973	1.15	105619	56177.7	42073.3	0	38785	80898.1	19392.5	59841.5	40871.8	40654.3	0	28484.5	0	34731.1	22783.1	0	0	0	0	0	24971.6	13637.5	0	5515.58
1214	425.993	1.15	0	0	0	0	3097.64	0	1548.82	1548.82	0	0	0	0	0	0	0	0	0	0	0	0	0	0	0	0
1215	430.984	1.15	0	23137.4	0	0	0	11568.7	0	5784.34	0	0	42991.7	0	0	28973.6	0	0	0	0	0	0	0	28377.3	0	4053.9
1216	440.973	1.15	20334.1	6383.7	2726.15	5537.77	5842.42	13358.9	5690.09	9600.65	0	0	8250.98	0	5526.32	5027.54	0	0	0	0	0	0	0	0	0	0
1217	441.984	1.15	22365.8	19566.4	0	0	0	20966.1	0	10483.1	0	0	0	5889.14	0	14102.3	0	0	0	0	0	0	0	0	0	0
1218	443.003	1.15	35655.8	29963	27391.6	35161.2	42960	32809.4	39060.6	37884.7	34388	40800.2	32887.8	48088.9	56129.6	29058.1	41990.6	34964.9	46709.9	46541.4	43209.3	38341	47491.1	41881	40707.1	43554.4
1219	465.97	1.15	0	0	0	0	0	0	0	0	0	0	0	0	0	0	0	0	0	0	0	0	0	0	0	0
1220	487.956	1.15	0	0	0	0	0	0	0	0	0	4830.65	0	0	0	0	0	16461.7	7799.77	0	0	0	0	0	0	1114.25
1221	592.938	1.15	0	4677	5039.95	0	4127.37	2338.5	2063.69	3232.94	0	0	0	0	0	0	3794.19	0	0	867.037	0	0	0	0	0	123.862
1222	601.946	1.15	5889.95	0	0	1214.61	6431	2944.98	3822.81	4687.99	0	0	0	1354.98	1358.81	2098.58	0	1464.58	2713.24	0	0	0	0	0	0	387.606
1223	616.945	1.15	1567.05	0	0	0	2456.19	783.527	1228.09	1619.86	0	0	0	0	0	0	0	0	0	0	0	2099.56	0	0	0	299.937
1224	224.995	1.16	0	0	0	0	0	0	0	0	0	58120.4	0	0	0	0	0	0	0	0	0	0	0	0	0	0
1225	232.984	1.16	32880.9	39714.8	0	37632.6	0	36297.9	18816.3	18148.9	0	41284.2	0	0	52285.7	0	0	0	0	0	0	0	0	0	0	0
1226	364.993	1.16	0	0	50456	45321.7	0	0	22660.9	0	71589.6	69645.6	85216.6	0	0	0	63262.7	57422.3	0	72850	51019.1	40577	0	61733.2	55502.4	40240.2
1227	374.005	1.16	0	0	0	0	0	0	0	0	0	0	0	0	0	0	0	0	0	0	0	0	0	0	0	0
1228	487.958	1.16	0	20812	0	19784.6	18334.9	10406	19059.8	14370.4	0	21221.8	0	0	33966.7	0	0	0	0	0	0	0	12682	0	0	1811.71
1229	563.958	1.16	406.571	1749.19	1396.72	0	2192.47	1077.88	1096.24	1635.18	2853.48	2509.26	1029.96	4054.9	1838.43	4900.91	0	0	0	0	1473.87	0	2740	0	1573.72	826.798
1230	151.023	1.17	0	0	0	0	15037.5	0	7518.75	7518.75	0	0	0	34426.3	53433.5	25624	0	0	0	0	0	0	0	0	0	0
1231	183.994	1.17	129134	134248	125393	144920	205629	131691	175274	168660	169951	0	0	199614	0	209906	181224	189071	0	222425	0	157924	189272	0	0	81374.5
1232	232.986	1.17	34562.3	38661.1	37742.8	36355.5	0	36611.7	18177.7	18305.9	0	42931.8	0	44652.9	0	0	0	37074.9	0	0	0	0	0	0	39420.3	5631.47
1233	316.065	1.17	0	0	0	0	0	0	0	0	0	0	0	0	0	0	0	0	0	0	0	0	0	0	0	0
1234	377.974	1.17	0	52883.2	37847	0	0	26441.6	0	13220.8	40489.3	40608	48570.8	0	24636.2	27499.4	0	16444.7	35916	32692	0	17134.3	22903.5	0	0	15520.8
1235	380.014	1.17	0	0	9702.7	8459.5	0	0	4229.75	0	12366.6	0	11900.9	16518.6	11010.8	12605.9	0	0	17339.7	0	0	12106	0	0	0	4206.52
1236	396.98	1.17	0	0	0	0	0	0	0	0	0	0	0	0	0	0	0	0	0	1512.78	0	0	0	0	0	216.111
1237	409.998	1.17	0	0	8801.34	0	0	0	0	0	0	15690.4	0	8459.16	0	14281.8	12463.5	0	15835.6	0	12137	6010.1	0	0	8484.22	6066.7
1238	464.985	1.17	34096.2	14574.2	0	2587.31	10070.4	24335.2	6328.83	17202.8	11643.4	26025.6	20684.4	9084.59	20031.1	14923.1	11077.3	11329.2	0	0	24567.5	0	0	16408.6	17799.6	8396.52
1239	470.016	1.17	0	83965.3	66377	0	55375.2	41982.6	27687.6	48678.9	71339.9	75456.5	0	46284.5	67361.6	56123	58939.9	0	0	73534.7	62270.2	0	64486.3	69107	0	38485.5
1240	486.943	1.17	87932.3	105056	92974.4	92228.8	85068.2	96494.3	88648.5	90781.2	90195.1	0	0	0	0	79393.7	0	57674.4	91111.3	0	83292.4	0	0	0	84739.6	37020.5
1241	531.986	1.17	0	5463.78	0	0	3305.61	2731.89	1652.81	3018.75	4769.58	8756.22	0	0	1369.5	6047.25	0	7127.38	0	0	0	2712.59	2651.84	7524.83	4923.46	2544.68
1242	591.933	1.17	2041.41	673.642	0	1725.21	0	1357.53	862.603	678.763	0	0	0	0	0	0	0	0	0	0	0	2402.54	0	0	0	343.221
1243	301.013	1.18	0	35521	31611.6	24459.6	0	17760.5	12229.8	8880.26	38868.9	39182.7	44333.7	28807.1	30505.9	0	34618.5	0	0	33943.5	33036.8	21879.2	31842.4	27524.7	30415.6	25520.3
1244	352.023	1.18	0	0	0	0	0	0	0	0	0	0	0	0	0	0	0	0	0	0	0	0	0	0	0	0
1245	366.985	1.18	728576	961774	879318	686703	695618	845175	691161	770397	835457	1.08718e+06	0	0	0	941905	730468	728214	1.07271e+06	0	994576	692323	953889	748596	0	637442
1246	397.997	1.18	0	0	0	0	0	0	0	0	0	0	0	0	0	0	0	0	0	0	0	0	0	0	0	0
1247	422.991	1.18	12493.9	14112.2	8974.76	0	10274.9	13303	5137.43	11788.9	9281.74	0	2975.51	7551.22	4717.01	0	0	2580.93	3952.62	0	0	2813.58	0	0	0	966.599
1248	458.98	1.18	38044.6	30520.4	22685.6	28396.3	36787.1	34282.5	32591.7	35534.8	32747.3	25160.8	39476.2	37745.3	47203.8	34405.1	30081.4	0	0	27182.2	0	0	0	28285.5	28412.8	11982.9
1249	471.975	1.18	16469.9	21291.7	0	21716.2	0	18880.8	10858.1	9440.39	0	0	36244.5	24594.9	0	0	0	0	0	0	24010.2	28537.3	25589.6	30160.9	25684.7	19140.4
1250	481.959	1.18	21921.9	2005.52	6414.51	0	5163.44	11963.7	2581.72	8563.58	0	0	0	0	7082.52	0	0	0	0	0	0	0	0	0	0	0
1251	493.96	1.18	0	0	0	0	0	0	0	0	0	0	0	0	0	0	0	13713.4	0	0	25681.2	0	0	0	0	3668.74
1252	495.942	1.18	0	18891.3	8374.62	0	8675.69	9445.65	4337.84	9060.67	0	0	0	0	0	0	0	0	0	0	0	0	0	0	0	0
1253	181.074	1.19	0	0	0	0	0	0	0	0	0	0	0	0	0	0	0	0	0	0	0	0	0	0	0	0
1254	229.985	1.19	0	0	0	0	0	0	0	0	0	0	0	0	0	0	0	0	0	0	0	0	0	0	0	0
1255	395.985	1.19	0	0	0	0	0	0	0	0	0	22719.9	27015.5	23438.6	0	0	0	0	0	0	0	0	0	0	0	0
1256	476.956	1.19	20906.6	11807.9	10383.3	7384.4	3738.26	16357.3	5561.33	10047.8	0	0	0	0	4772.49	0	2505.19	2352.69	0	0	0	0	0	0	0	0
1257	479.97	1.19	0	0	0	0	8281.36	0	4140.68	4140.68	0	0	0	0	0	0	0	0	0	0	0	0	0	8437.13	0	1205.3
1258	553.971	1.19	4508.87	6473.89	1252.25	0	2932.47	5491.38	1466.23	4211.92	9048.26	6548.51	0	0	0	0	1635.55	0	1451.89	0	3449.97	0	4870.46	5427.91	4604.7	2829.28
1259	344.877	1.2	0	551150	579477	573811	0	275575	286906	137788	704236	591651	601610	380246	650134	472081	617539	378382	660216	508821	496190	368342	495883	653358	481321	523447
1260	423.974	1.2	208050	121923	95555.7	74570.3	84327.5	164986	79448.9	124657	99404	97893.3	121334	82095.7	0	78819.5	59881.7	63293.5	81069.9	77771.6	68405.9	61160.2	67692.5	72586.1	65280.8	70566.7
1261	429.971	1.2	32840.3	27401.5	23834.9	23421	28166.7	30120.9	25793.8	29143.8	32707.9	32675.6	39978.5	27615.6	34348.4	0	28514.6	31350.8	32583.9	33145.4	0	0	29453.6	30246	28321	21964.3
1262	445.951	1.2	0	0	52734.7	0	0	0	0	0	0	39030.7	50260	0	0	20947.4	0	0	0	0	26771.4	0	18558.1	0	0	6475.65
1263	469.984	1.2	0	0	0	47250.9	46174.7	0	46712.8	23087.4	0	0	75601.1	33557.6	56572.5	47448.4	51034.1	26898.8	57901	63711.7	0	32027.2	54899.2	59590.1	0	38304.2
1264	475.958	1.2	62584.8	36754.4	21748.9	12981.9	17255	49669.6	15118.4	33462.3	0	19771.7	0	15121.2	0	0	0	0	0	0	9280.63	0	0	3973.1	0	1893.39
1265	477.989	1.2	0	21259.6	0	0	0	10629.8	0	5314.89	0	22839.6	32934.2	15784.3	0	23153.9	0	24673.6	21676.8	26571	0	32699.8	25371.1	28487	0	19258
1266	487.951	1.2	22929.2	0	0	33691.3	0	11464.6	16845.6	5732.31	0	0	0	0	0	0	0	0	0	0	0	14962.8	0	0	0	2137.55
1267	380.011	1.21	0	0	0	8459.5	0	0	4229.75	0	12366.6	1628.76	0	0	0	0	0	0	0	0	0	13921.3	16697.8	0	0	4374.16
1268	389.972	1.21	79044.5	84367.4	78961.2	0	0	81706	0	40853	0	0	0	103471	0	0	96255.2	0	0	0	0	0	0	100522	0	14360.2
1269	413.989	1.21	0	0	0	0	0	0	0	0	0	0	11785.6	0	9877.12	0	0	0	0	9443.94	0	0	0	0	0	1349.13
1270	474.958	1.21	61049.9	36882.7	28221.2	0	17170.6	48966.3	8585.29	33068.4	0	24747.6	0	0	23427	19035	21649.4	20699	24618.9	28732.3	0	18676.1	22644.8	0	20863.8	16505.1
1271	474.958	1.21	80833	50230.9	35255	24449.4	23891.4	65532	24170.4	44711.7	41310.9	33307.1	40183.9	29217.3	25828.7	26465.1	24623.7	0	30180.1	0	17780.3	22836.9	23235.5	0	25986.8	17145.7
1272	519.949	1.21	11455.6	8489	7741.54	752.572	0	9972.31	376.286	4986.15	0	13814.4	0	5982.63	0	0	0	0	0	0	0	0	0	9433.05	0	1347.58
1273	590.944	1.21	3393.91	1708.99	1625.15	338.349	0	2551.45	169.175	1275.73	0	0	0	0	0	0	0	0	0	0	0	0	0	0	0	0
1274	366.957	1.22	368157	393855	295486	336411	280450	381006	308430	330728	337979	437749	384335	0	304593	0	300293	238715	349961	406511	0	228149	377996	297821	295760	279457
1275	377.977	1.22	0	0	0	0	0	0	0	0	0	39561.8	0	0	0	27354.3	20670.4	0	27323.3	32628.9	0	17740.9	0	0	0	11099
1276	423.973	1.22	198182	120364	80819.9	62751	70421	159273	66586	114847	83314.3	80471.5	105638	67235.4	67776.1	63284.8	54693.2	48533.6	70703.5	0	61110.6	52764.7	58978.8	0	55130.5	42669.7
1277	499.967	1.22	0	6992.23	0	0	0	3496.11	0	1748.06	0	0	0	0	2356.29	0	0	0	0	0	0	0	0	0	0	0
1278	508.926	1.22	66688.9	71554.7	60873.8	64294.8	60998.2	69121.8	62646.5	65060	97897.2	80193.2	0	0	67701.6	56614.8	0	0	0	60475.4	62890.5	47593.3	58290.6	60796.3	60154.8	50028.7
1279	141.936	1.23	0	40792.2	0	0	0	20396.1	0	10198	0	0	0	0	0	0	49915	515.689	44077.6	0	0	104139	0	0	0	21173.8
1280	153.074	1.23	0	0	0	0	0	0	0	0	0	0	0	0	5912.37	0	0	0	0	0	0	0	0	0	0	0
1281	169.011	1.23	0	0	0	0	0	0	0	0	0	0	0	0	0	0	0	0	0	0	0	0	0	0	0	0
1282	231.974	1.23	0	0	0	0	0	0	0	0	0	709.316	1833.67	2748.97	2739.01	0	0	0	0	0	2633.51	0	0	0	0	376.215
1283	264.005	1.23	0	0	0	0	0	0	0	0	0	0	0	0	0	2871.13	1545.91	0	0	0	0	0	0	0	0	0
1284	388.966	1.23	346077	0	282251	318318	272135	173038	295226	222587	326400	412321	418079	0	0	344189	286367	230700	0	353282	370257	262505	355377	286023	288692	273734
1285	425.988	1.23	15693.7	12330.4	4701.98	3806.47	0	14012.1	1903.23	7006.03	0	10605.6	0	7543.53	3860.77	8572.29	10500.5	2851	0	0	10242.3	0	5855.01	4230.32	8424.5	4107.45
1286	467.963	1.23	0	0	0	0	0	0	0	0	0	0	0	0	10055.6	11700.7	0	0	0	8224.59	3366.72	0	0	3057.26	0	2092.65
1287	495.942	1.23	50783.2	25997.3	15555.1	11573.6	8156.94	38390.3	9865.29	23273.6	0	0	0	0	0	0	0	0	0	0	0	0	0	0	0	0
1288	456.001	1.24	0	0	0	0	0	0	0	0	0	0	0	0	0	0	0	0	0	0	0	0	0	0	0	0
1289	459.973	1.24	0	0	0	0	0	0	0	0	0	0	0	0	0	0	0	0	0	0	0	0	0	0	0	0
1290	156.004	1.25	0	0	0	0	0	0	0	0	0	0	0	0	0	0	0	0	0	0	0	0	0	0	0	0
1291	192.014	1.25	0	0	0	0	0	0	0	0	0	0	0	0	7679.14	0	0	0	0	0	0	0	0	0	0	0
1292	383.964	1.25	0	0	0	0	0	0	0	0	0	0	0	0	0	0	0	0	0	0	0	0	0	0	0	0
1293	386.979	1.25	24331.2	34164	27052.2	0	0	29247.6	0	14623.8	0	31458.2	42970.6	0	29674.5	35557.4	27929.3	0	0	36652.1	0	0	26147.2	25485.4	32468.2	17250.4
1294	430.982	1.25	34206.6	32594	26990.6	24309.4	28154.7	33400.3	26232.1	30777.5	43589.3	43213.4	59475.4	0	0	39796.1	34708.3	36834.1	43186.5	46643.4	0	30913.1	41059.9	39273.4	37406.3	34069
1295	441.975	1.25	25549.4	0	0	18839	0	12774.7	9419.48	6387.34	21645.3	19923.9	27961.6	22971.4	27261.4	0	19488.1	0	0	21211.8	17404.1	0	0	17217.2	0	7976.15
1296	464.979	1.25	48344.7	0	0	27355	0	24172.3	13677.5	12086.2	0	47213.2	45713.6	0	35074.2	37960	30595.2	23615.3	43291.8	38448.4	32927.5	25965.3	41551.2	40281.1	35807.6	36896.1
1297	509.937	1.25	14793.1	13848.6	0	0	11643.4	14320.8	5821.69	12982.1	0	16811.2	0	0	0	0	0	0	0	0	0	0	0	11333.7	0	1619.09
1298	141.953	1.26	0	0	0	0	0	0	0	0	0	0	0	0	0	0	0	0	0	0	0	0	0	0	0	0
1299	223.979	1.26	42701.9	26225.9	16079.8	15439.7	0	34463.9	7719.87	17232	0	0	0	0	0	0	0	0	0	0	0	0	0	0	0	0
1300	384.966	1.26	66459.3	63246.7	52768.7	59294.5	62547	64853	60920.7	63700	83151.8	80428.6	82315.7	66745.8	73279.3	77371.7	69593.4	64856.4	79838.1	71527.7	82067	65420.5	74179.8	0	76857.5	64270.1
1301	133.994	1.27	0	0	0	0	0	0	0	0	0	0	0	0	0	0	0	0	0	0	0	0	0	0	0	0
1302	332.04	1.27	0	0	0	0	0	0	0	0	0	0	0	0	0	0	0	0	0	0	0	0	0	0	0	0
1303	440.97	1.27	0	0	0	0	9861.16	0	4930.58	4930.58	0	0	2237.9	0	0	0	0	0	0	0	0	0	0	0	0	0
1304	493.959	1.27	0	0	0	0	0	0	0	0	0	0	0	0	0	0	0	0	0	0	0	0	0	0	0	0
1305	524.926	1.27	4855.35	0	0	0	0	2427.67	0	1213.84	0	6482.77	0	0	0	0	0	0	7956.74	0	0	0	0	0	0	1136.68
1306	136.017	1.28	0	0	0	0	0	0	0	0	0	0	0	0	0	0	0	0	0	0	0	0	0	0	0	0
1307	272.036	1.28	0	0	0	0	0	0	0	0	0	0	0	0	0	0	0	0	0	0	0	0	0	0	0	0
1308	343.007	1.28	0	0	23680.4	0	0	0	0	0	0	0	0	18594.4	0	0	0	0	0	0	0	0	0	0	0	0
1309	350.005	1.28	0	0	0	0	0	0	0	0	0	0	4579.85	0	0	0	0	0	0	0	10556.5	0	0	0	0	1508.07
1310	368.99	1.28	0	18654.1	0	13293.3	0	9327.03	6646.64	4663.52	20345.1	0	0	0	0	0	0	0	14451.1	0	0	0	0	12389	16582.7	6203.28
1311	135.924	1.29	0	0	0	0	0	0	0	0	13620.3	0	0	0	0	0	0	0	0	0	0	0	0	0	0	0
1312	348.01	1.29	0	0	0	0	0	0	0	0	0	23204.1	0	21417.7	0	0	0	0	0	0	0	2250.58	18458.2	0	0	2958.4
1313	384.966	1.29	0	0	0	0	0	0	0	0	83459.1	88178.4	0	66768.2	0	0	0	64577.2	80143.4	0	0	64936.2	74393.6	74298.4	0	41967.4
1314	428.958	1.29	69713.4	68403.5	55238.2	56218.3	60109.7	69058.5	58164	64584.1	0	94138.6	62442.6	0	69662.5	80816.3	69230.5	0	0	0	0	0	0	0	77295.5	11042.2
1315	478.945	1.29	38187.3	30414.3	0	16352.5	0	34300.8	8176.24	17150.4	0	27848.7	42414.2	0	19351.9	17168.9	24392.3	0	29365.3	0	26106.5	0	25710.9	26228.3	20722.6	18304.8
1316	500.943	1.29	10983	0	0	0	0	5491.52	0	2745.76	0	0	10261.3	0	10483	0	0	0	0	0	0	0	0	6976.74	0	996.677
1317	504.94	1.29	0	11655.2	0	7544.48	7037.64	5827.62	7291.06	6432.63	0	6757.06	0	0	0	0	0	0	0	0	637.014	0	0	0	0	91.002
1318	530.902	1.29	0	0	0	0	19395.8	0	9697.88	9697.88	0	0	0	0	0	0	0	0	0	0	0	0	18301.8	0	0	2614.55
1319	574.928	1.29	6697.79	0	467.079	0	0	3348.9	0	1674.45	0	0	4903.25	0	0	0	0	0	1969.61	0	3668.52	0	0	0	0	805.446
1320	441.978	1.3	0	0	0	0	0	0	0	0	20011.3	0	0	18338.8	0	19882.6	18960.9	0	0	18771	0	0	0	0	16483	5036.28
1321	316.058	1.31	0	0	0	0	0	0	0	0	0	0	0	0	0	0	0	0	0	0	0	0	0	0	0	0
1322	451.975	1.31	0	0	0	0	0	0	0	0	0	6573.27	0	0	0	0	0	0	0	0	0	0	0	0	0	0
1323	467.931	1.31	0	13699.4	10911.2	4537.88	7022.18	6849.7	5780.03	6935.94	0	0	0	0	998.771	0	0	0	2231.4	1186.15	0	0	5810.77	0	5156.03	2054.91
1324	473.946	1.31	0	51327.4	43751.1	35281.9	0	25663.7	17641	12831.8	56619.4	44638.8	69797.3	0	0	47278.6	39068.4	45960.3	41979	0	0	39386.7	49750.5	0	39315.9	24347.4
1325	564.929	1.31	0	0	0	0	4271.43	0	2135.71	2135.71	0	0	0	3303.3	0	0	0	0	0	10858.5	0	0	0	2152.58	0	1858.72
1326	150.028	1.32	30843.5	0	74393.8	0	0	15421.7	0	7710.87	0	0	0	0	0	0	0	0	0	0	0	0	0	0	19363.3	2766.18
1327	346.006	1.32	0	0	16040.7	0	0	0	0	0	0	0	0	0	0	0	0	0	0	0	0	27704.2	0	36868.8	0	9224.71
1328	423.975	1.32	0	0	0	61338	0	0	30669	0	0	78307.4	0	0	68356.5	0	0	0	69947.3	0	0	0	0	58799.4	0	18392.4
1329	445.953	1.32	0	0	71324.5	52010	0	0	26005	0	0	0	0	57640.7	0	45297.4	0	0	0	45533.9	0	0	45264.2	41533.3	42629.8	24994.5
1330	471.974	1.32	0	0	0	0	0	0	0	0	0	0	0	32117.7	0	0	0	0	0	0	0	0	0	0	0	0
1331	508.923	1.32	0	0	0	0	0	0	0	0	63022.2	0	0	32689.2	0	0	0	0	0	50329	55299	0	52738.3	0	51921.2	30041.1
1332	519.947	1.32	0	0	0	0	0	0	0	0	6620.2	8090.56	9567.05	0	0	4483.26	0	4563.39	6924.53	6639.24	2890.76	0	0	7135.15	0	3369.95
1333	524.928	1.32	29697.3	0	26240	21751.2	24060.3	14848.7	22905.7	19454.5	28877.2	34853.1	0	0	33130.2	30359.4	0	13841.5	37480.5	27292.1	31183.4	0	0	0	0	13708
1334	496.941	1.33	76480.5	0	39865.1	29107.5	30298.2	38240.3	29702.9	34269.2	0	0	0	32242.9	29287.2	0	32615.7	25696.4	34509.4	33635.7	0	0	34434.9	34530.8	35722.3	24690.4
1335	502.927	1.33	0	0	0	0	0	0	0	0	7099.92	20510.9	0	0	0	0	0	0	0	0	0	0	0	0	0	0
1336	525.935	1.33	0	0	0	0	0	0	0	0	0	0	0	0	0	0	0	0	0	0	0	0	0	0	0	0
1337	122.047	1.34	0	0	16039.1	0	0	0	0	0	17189.8	0	26057.5	0	0	0	1874.29	0	0	0	0	0	0	0	2240.52	320.074
1338	331.04	1.34	0	0	0	0	0	0	0	0	0	0	0	0	0	0	0	0	0	0	0	0	0	0	0	0
1339	446.956	1.34	0	0	0	33132.4	0	0	16566.2	0	39896.1	39781.6	46691.1	28629.1	38047.1	34510.5	0	29432.9	0	29616.5	28905.8	0	18631.7	0	0	11022
1340	456.954	1.34	40635.9	33593.3	0	0	32547.5	37114.6	16273.8	34831.1	44521.5	46427.2	57669	0	0	36543.2	31056.2	35928.8	0	43515.7	0	0	0	41576	45891.6	18711.9
1341	469.982	1.34	0	0	0	0	0	0	0	0	0	0	0	0	0	58764.7	0	0	0	0	0	31665	0	0	0	4523.58
1342	506.934	1.34	31875.6	25384	0	23136.4	27534.8	28629.8	25335.6	28082.3	0	32678.9	32836.7	0	0	28232.7	25432.7	19217.7	26057.8	27619.5	15464	0	0	19853	21196	15741.5
1343	584.907	1.34	0	0	2512.39	0	7953.93	0	3976.97	3976.97	0	3601.32	1233.73	0	0	0	0	0	0	0	0	0	0	0	0	0
1344	126.029	1.35	0	0	0	0	0	0	0	0	0	0	0	0	0	0	0	0	0	0	0	0	0	0	0	0
1345	183.993	1.35	0	0	0	0	0	0	0	0	0	0	0	0	0	0	0	0	0	0	0	0	0	0	0	0
1346	214.009	1.35	0	0	0	0	0	0	0	0	0	0	0	0	0	0	0	0	0	0	0	0	0	0	0	0
1347	223.983	1.35	0	0	16099.7	0	15378.4	0	7689.21	7689.21	0	6288.61	7862.31	0	0	0	0	0	0	0	4637.82	0	0	0	0	662.546
1348	235.991	1.35	0	0	0	0	0	0	0	0	0	0	0	0	0	0	0	0	0	0	0	0	0	0	0	0
1349	449.982	1.35	0	0	0	0	0	0	0	0	0	0	0	0	0	0	0	0	0	0	0	0	0	0	0	0
1350	478.946	1.36	0	33118.4	0	9896.94	17212.5	16559.2	13554.7	16885.8	31845.3	30287	39286.5	0	0	0	19258.5	0	0	29567.8	26474.9	0	0	0	16875.9	10416.9
1351	428.957	1.37	0	0	63570.4	71641	73984	0	72812.5	36992	0	99421	125938	77401.5	0	96279.4	81525.6	66345.5	104288	0	78666.6	68387.6	80000.2	84262.6	78692.1	70613.9
1352	490.983	1.37	0	0	0	0	0	0	0	0	0	9219.57	4421.69	0	0	2704.11	0	0	0	0	0	10096.2	13903.6	5681.77	12766.9	6064.07
1353	142.065	1.38	0	792.461	0	0	0	396.231	0	198.115	0	0	0	0	0	0	0	0	0	0	0	0	0	0	0	0
1354	256.067	1.38	0	0	0	0	0	0	0	0	0	0	0	0	0	0	0	0	0	0	0	0	0	0	0	0
1355	347.008	1.38	0	0	0	58093.7	0	0	29046.9	0	77149.1	72474.6	0	0	0	0	0	0	0	0	0	63349	0	69292	70107.1	28964
1356	367.988	1.38	0	0	0	0	0	0	0	0	0	0	0	0	0	0	0	0	0	0	0	0	0	0	0	0
1357	343.006	1.39	0	0	0	0	0	0	0	0	0	0	0	0	0	0	0	0	0	0	0	0	0	0	0	0
1358	598.893	1.39	2423.33	0	0	0	0	1211.67	0	605.833	0	0	0	0	0	0	0	0	0	0	0	0	613.548	0	976.377	227.132
1359	301.013	1.4	0	0	0	0	0	0	0	0	0	0	0	0	0	0	0	0	0	0	0	0	0	0	0	0
1360	475.953	1.41	0	0	0	0	0	0	0	0	0	0	0	0	0	0	0	0	0	0	0	0	0	0	0	0
1361	487.949	1.43	0	0	0	0	0	0	0	0	0	0	0	0	0	0	0	0	0	0	0	0	0	0	0	0
1362	518.923	1.44	0	0	18563.3	0	0	0	0	0	0	22055	17344.4	0	0	0	0	0	0	17986.6	18493.4	0	0	0	0	5211.44
1363	445.95	1.45	0	0	0	51450.4	0	0	25725.2	0	64992.1	0	0	57738.7	0	0	0	43791.1	0	50279.5	0	0	0	0	0	7182.78
1364	506.94	1.45	0	0	0	0	0	0	0	0	0	0	0	23260.8	26349.9	0	0	0	0	0	0	0	0	0	0	0
1365	181.074	1.46	0	0	0	0	0	0	0	0	0	0	0	129709	0	0	0	220260	0	0	0	116216	0	0	0	16602.2
1366	173.983	1.48	0	0	0	0	0	0	0	0	0	0	0	0	0	0	0	0	0	0	0	0	0	0	0	0
1367	214.008	1.49	0	0	0	0	0	0	0	0	0	0	0	0	0	0	0	0	0	0	0	0	0	0	0	0
1368	499.956	1.49	0	0	0	0	0	0	0	0	0	0	0	0	0	0	0	0	0	0	0	0	0	0	0	0
1369	126.028	1.51	0	0	0	0	0	0	0	0	0	0	0	0	0	0	0	0	0	0	63689.9	0	58079.8	0	0	17395.7
1370	165.02	1.51	0	0	0	0	0	0	0	0	0	0	0	0	0	0	0	0	0	0	0	0	0	0	0	0
1371	467.933	1.52	0	0	0	0	0	0	0	0	0	0	0	0	0	0	16237.3	0	0	17626	0	0	0	0	0	2518
1372	486.939	1.52	0	0	0	0	0	0	0	0	0	0	0	0	0	0	0	0	0	0	0	0	0	0	0	0
1373	126.028	1.54	0	0	0	0	0	0	0	0	0	0	0	0	0	0	57594.2	0	0	0	0	0	0	0	0	0
1374	474.951	1.55	0	0	0	0	0	0	0	0	17030.8	0	0	0	0	0	14734.7	14676.7	0	0	0	0	0	0	0	0
1375	183.99	1.57	0	0	0	0	0	0	0	0	0	0	0	0	0	0	0	0	0	0	0	0	0	0	0	0
1376	135.924	1.58	0	0	0	0	0	0	0	0	0	0	0	0	0	0	0	0	0	0	0	0	0	0	0	0
1377	85.09	1.61	0	0	0	0	0	0	0	0	0	0	0	72242.4	0	0	0	184969	0	0	0	166938	0	0	0	23848.3
1378	423.97	1.61	0	0	0	0	0	0	0	0	0	0	0	0	0	0	0	0	0	0	0	0	0	0	0	0
1379	131.095	1.62	0	0	0	0	0	0	0	0	0	0	0	276055	0	0	0	698918	0	0	0	0	0	0	0	0
1380	140.951	1.62	266075	0	0	0	0	133038	0	66518.8	0	0	0	0	0	0	0	0	0	0	0	0	0	0	0	0
1381	131.095	1.63	0	0	0	0	0	0	0	0	0	0	0	286855	0	0	0	724682	0	0	0	642038	0	0	0	91719.7
1382	140.951	1.66	295245	0	0	0	847183	147623	423591	497403	0	0	0	0	957909	483657	0	0	0	0	0	0	0	0	0	0
1383	173.983	1.66	0	0	0	0	0	0	0	0	0	0	0	0	0	0	0	0	0	0	0	0	0	0	0	0
1384	508.919	1.76	0	0	0	0	0	0	0	0	0	0	0	0	0	0	0	0	0	0	0	0	0	0	0	0
1385	141.934	1.87	0	0	21207.5	0	0	0	0	0	0	0	0	0	0	0	28808.7	0	0	0	81888.2	0	1636.07	0	16358.3	14268.9
1386	96.961	1.9	0	0	0	0	0	0	0	0	0	0	0	0	0	163149	0	0	0	0	0	0	0	0	0	0
1387	126.028	1.9	0	0	0	0	0	0	0	0	0	0	0	38406.2	0	0	0	35762.7	0	0	0	45810.3	0	0	0	6544.33
1388	96.961	2.04	0	103253	95330.8	0	0	51626.6	0	25813.3	0	0	0	0	0	0	0	100032	0	0	0	0	28692.5	0	0	4098.93
1389	141.933	2.21	0	2340.23	0	0	0	1170.12	0	585.058	5397.98	7545.56	0	0	0	0	0	2238.34	4479.45	20799	0	0	0	0	0	3611.21
1390	159.069	2.53	0	0	0	0	0	0	0	0	0	0	0	26730	0	0	0	24175.9	0	0	0	16272.3	0	0	0	2324.61
1391	166.082	2.69	0	27002.4	0	0	0	13501.2	0	6750.59	0	0	0	0	0	0	0	0	0	0	0	0	0	0	0	0
1392	119.074	2.78	69932.3	77647.2	113653	100607	73827.5	73789.7	87217.3	73808.6	171729	53001.2	47183.6	0	111837	0	162878	0	74513.2	65910.2	105705	0	63335.8	113498	0	60423.1
1393	165.079	2.78	219409	225146	351093	325924	220087	222277	273005	221182	452174	165185	134461	0	264491	0	447953	0	167399	0	303817	0	0	322766	231676	146523
1394	165.079	2.79	107441	132583	283792	322987	224435	120012	273711	172224	531178	175947	137581	0	270675	388079	342946	0	220013	199144	303447	0	196159	326467	300067	220757
1395	190.073	3.15	0	0	0	0	0	0	0	0	0	0	0	13968.6	0	0	0	16521.2	0	0	0	5261.27	0	0	0	751.611
1396	165.079	3.2	0	0	0	0	0	0	0	0	0	0	0	379247	0	0	0	706557	0	0	0	597729	0	0	0	85389.9
1397	277.078	3.23	0	0	0	0	0	0	0	0	0	0	0	0	8697.94	0	0	0	0	0	0	0	0	0	0	0
1398	165.08	3.45	0	0	0	0	0	0	0	0	0	0	0	0	0	0	0	0	0	0	0	0	0	0	0	0
1399	231.147	3.56	35772.6	25384	15376.2	35636.4	32571	30578.3	34103.7	31574.7	7858.07	13983	7185.05	0	8225.55	7582.71	9010.21	0	8137.66	5434.07	5456.71	0	10391.1	4211.29	9476.6	6158.2
1400	204.09	3.81	620037	586375	814237	833928	675079	603206	754503	639142	1.00367e+06	505977	367518	1.09855e+06	849437	1.08607e+06	1.39606e+06	0	563178	293984	499588	0	442685	753651	485582	434096
1401	129.058	3.82	0	0	0	4662.47	0	0	2331.24	0	7310.61	0	0	9449.66	7403.58	6814.14	0	8882.22	0	0	2667.58	4898.83	0	5103.72	0	1810.02
1402	140.044	3.82	38293.5	31851	75899.5	46086	51662.4	35072.3	48874.2	43367.3	93164	62275.1	61239.6	0	72665.1	64731.6	82828.6	0	86334.9	101799	113044	0	83607.4	93473.4	101084	82763.2
1403	145.053	3.82	8152.65	6213.77	9559.12	9868.03	7561.1	7183.21	8714.56	7372.15	11458.9	5798.54	2890.5	11747.2	10308	13837.2	18743.9	17691.6	4915.12	0	0	12723	3518.37	6377.58	4055.93	4512.85
1404	158.084	3.82	8831.7	7486.06	11137	10987.2	9490.74	8158.88	10239	8824.81	16603.1	7090	5063.14	19220	12926.8	16061	20666.2	19893.4	6263.22	3884	5456.49	15131.9	5924.94	11728.1	8324.93	8101.94
1405	187.063	3.82	316330	306427	416107	433592	356537	311378	395064	333957	535468	274637	195818	581578	460159	574134	741734	0	300563	153132	270828	0	234800	392379	257619	229903
1406	226.167	3.82	0	0	0	0	0	0	0	0	0	0	0	0	0	0	0	0	0	0	0	0	0	0	0	0
1407	248.054	3.82	17245	17197.2	23942.2	19292.3	18870	17221.1	19081.2	18045.6	29877.1	16016	11210.7	30715.7	18549.9	31512	36641.9	40356.1	15338.9	8393.5	15467.8	33081.1	12766.1	21941.1	14363.5	17336
1408	272.063	3.82	6619	0	8037.25	4881.36	5828.06	3309.5	5354.71	4568.78	10113.4	5445.25	1801.8	9401.25	7431.27	11372.2	14160	14509.8	0	0	2748.34	9012.58	2965.04	7976.15	4186.19	3841.19
1409	288.041	3.82	10601.7	12373	16046.9	14116.5	13102.4	11487.3	13609.5	12294.9	18231.3	10218.7	5221.89	20850	16845.7	21564.8	27869.1	0	10412.5	3442.26	6445.51	0	7059.42	14374.6	9648.25	7340.37
1410	305.031	3.82	1681.62	1606.43	3969.39	703.227	596.106	1644.02	649.667	1120.06	3708.11	952.408	0	2288.97	3013.64	5225.84	1635.81	7092.75	1651.64	0	1272.59	4395.24	0	3058.43	1091.86	1638.54
1411	131.077	3.87	2930.5	0	4833.11	0	775.67	1465.25	387.835	1120.46	0	0	0	7434.72	1014.01	0	0	12512.9	0	0	0	6714.7	0	0	0	959.243
1412	156.077	3.97	0	0	0	41032.6	0	0	20516.3	0	0	0	0	70690.4	0	0	48357.7	61123.3	0	45518.7	0	67496.7	30618.8	42640.9	27902.7	30596.8
1413	196.12	4.04	383.423	485.443	18266.4	14672.3	3341.22	434.433	9006.78	1887.83	26868.7	14892	3742.33	31466.8	3045.17	19322.8	17901.9	20349.3	10376.4	1699.63	9919.32	35280.9	17027.1	3251.69	26923	14925.4
1414	598.612	4.04	0	0	0	51629.5	0	0	25814.8	0	47070	0	0	0	0	30682.5	0	0	36501.6	175529	0	0	147059	0	0	51298.5
1415	226.168	4.06	24535	3742.59	20884.4	9591.19	0	14138.8	4795.59	7069.4	2156.13	59854.4	1143.88	41539.1	0	38130.5	19375.9	1937.74	9211.91	3383.89	2384.67	0	0	3616.58	0	2656.72
1416	599.28	4.06	0	0	0	25337.7	0	0	12668.9	0	18297.4	0	0	0	0	0	7044.25	0	0	84868.4	0	0	80295.9	29338.6	34580.7	32726.2
1417	448.954	4.07	0	0	0	2783.42	0	0	1391.71	0	0	0	0	0	0	0	0	0	0	17041.3	0	0	17426.9	0	4018.63	5498.12
1418	598.945	4.07	0	0	0	37578.3	0	0	18789.1	0	39751.4	0	0	0	0	16643.5	0	0	30780.1	159553	27931.3	0	134165	46243.6	61664.5	65762.5
1419	449.209	4.08	0	0	0	0	0	0	0	0	0	0	0	0	0	0	0	0	0	15665.3	0	0	14614.6	0	0	4325.71
1420	180.076	4.1	0	0	0	0	0	0	0	0	0	0	0	0	0	0	0	0	0	0	0	0	0	0	0	0
1421	605.938	4.11	0	0	0	0	0	0	0	0	0	0	0	0	0	0	0	0	0	27511.9	0	0	25320.2	0	0	7547.44
1422	238.14	4.12	0	0	0	3469.89	0	0	1734.94	0	1870.05	615.343	0	0	0	0	3351.01	0	0	728.198	0	3128.81	307.35	2544	3615.69	1474.86
1423	260.133	4.12	20088.8	31542.7	13309	21555.2	15002.7	25815.8	18279	20409.2	20999.4	9270.62	11570.2	21996.1	18051.6	17237.7	24940.6	31428.7	14510.9	11031	16167.4	27972.6	6871.51	18674.7	17333.4	16080.2
1424	152.041	4.15	73841.7	54937	56877.1	43070.6	7778.07	64389.3	25424.3	36083.7	55580.1	21290.8	0	0	67741.2	60408.2	63236.8	41279.9	50965.9	34861.5	59512	115066	48783	62835.5	40487.4	58930.2
1425	294.122	4.3	4665.99	10237.3	8199.3	7365.18	5320.38	7451.67	6342.78	6386.03	6278.98	3218.9	0	5187.69	4194.65	4915.98	6900.56	7485.05	589.986	0	2773.01	5592.03	1582.12	4349.78	3919.31	2686.61
1426	605.936	4.35	0	0	0	0	0	0	0	0	0	0	0	0	0	0	0	0	0	0	0	0	0	0	0	0
1427	449.208	4.37	0	0	0	0	0	0	0	0	0	0	0	16023.6	0	0	0	1719.07	0	0	0	0	0	0	0	0
1428	598.612	4.37	0	0	0	0	0	0	0	0	0	0	0	148182	0	0	0	46982.2	0	0	0	56967.6	0	0	0	8138.23
1429	598.945	4.37	0	0	0	0	0	0	0	0	0	0	0	133384	0	0	0	0	0	0	0	0	0	0	0	0
1430	129.152	4.41	15251.8	11154.6	18498.9	20697.6	16404.9	13203.2	18551.2	14804	10053.7	13845	9292.62	23462.9	17333.9	26825.2	20969.8	25541.4	12376.6	20767.2	47642.2	25439.3	15537.5	13799.9	19223.2	22112.3
1431	282.169	4.42	10605	8444.39	10603.4	11389.3	12229.4	9524.7	11809.3	10877	10396.3	9703.71	8706.42	16274	8849.84	13261	12907.8	12608.2	13101.9	10066.8	13432.7	15492	10523.9	10632.4	11809.8	12151.4
1432	180.076	4.44	132751	142863	139215	127231	130449	137807	128840	134128	128910	97248.5	112988	72713.5	119844	146325	132038	84805.5	106480	44817.7	128003	45275.6	126899	111352	48099	87275.2
1433	526.586	4.45	474.673	0	1861.57	0	0	237.337	0	118.668	9645.35	0	2642.34	25551.4	1153.76	3248.36	1185.03	3038.32	4982.77	9092.29	1819.25	3442.78	9943.17	5049.66	6336.94	5809.55
1434	448.959	4.52	7380.36	3449.55	9578.76	9107.8	6217.87	5414.95	7662.83	5816.41	9710.88	834.329	2900.13	16460.1	2753.96	5805.42	3055.41	4481.84	7195.73	35115.8	5956.28	4825.8	30139.2	11858	14940.4	15718.7
1435	449.208	4.52	977.45	2985.48	7817.07	8428.23	6896.02	1981.47	7662.12	4438.74	8024.65	473.896	3853.83	13981.6	2058.31	5073.09	2793.17	3591.03	6979.97	28508.6	4820.22	4655.42	30556.3	11492	13446.7	14351.3
1436	454.454	4.52	0	2334.36	4957.09	4215.82	4435.18	1167.18	4325.5	2801.18	5831.11	0	0	0	1052.94	2988.76	1812.3	0	3442.04	17438.8	0	0	16882	5237.68	9355.6	7479.44
1437	458.446	4.52	6218.84	2651.16	7680.38	6282.81	1349.27	4435	3816.04	2892.14	8823.2	663.05	0	22386.4	1151.42	4879.74	2497.53	2588.76	6083.06	26785.2	4007.52	4904.27	26029.3	11540.1	12041.5	13055.8
1438	598.611	4.52	76892.9	38426.5	85725.6	85375.6	76234.5	57659.7	80805.1	66947.1	84007.1	17443	48612.8	145832	24964.1	56622.9	33659	46266.7	76351.4	301852	59196.3	58533.4	282911	128624	152508	151425
1439	598.611	4.52	88649.5	44998.5	100965	100250	86947	66824	93598.3	76885.5	96944.5	16991.6	55801.5	170992	30677	60010.9	39328.4	52386.2	86892.2	343446	63245.7	62650.1	327346	148425	175292	172471
1440	598.945	4.52	66728.3	36750.6	79088.5	78454.3	64515	51739.4	71484.6	58127.2	78833.6	12708.5	41136.3	135697	20775.2	52727	30848.3	79466	67250.6	268846	50806.3	101981	253300	113090	141787	142437
1441	599.28	4.52	35435.3	19217.6	43304.1	42837	34531.4	27326.4	38684.2	30928.9	43167.6	5364.92	22719.6	67627.9	12153.2	26582	15401.2	41168.7	33217.5	143549	25693.4	55507.2	129543	63353.5	69160.2	74289.2
1442	605.938	4.52	8858.66	5000.4	10932.2	9725.71	8077.63	6929.53	8901.67	7503.58	9983.25	1582.42	5860.1	36477.5	999.843	5493.76	3624.22	5062.58	8145.63	34323.9	7334.37	15193	27032.5	16535.3	16229.5	17827.7
1443	606.273	4.52	8530.4	3897.85	8594.71	9459.49	8425.92	6214.13	8942.7	7320.02	8519.31	1996.4	4838.24	16582.1	2279.91	6152.78	3364.03	6029.09	8575.72	32772.8	6491.86	11660.7	32691.2	13010.9	17797.6	17571.5
1444	611.262	4.52	4964.11	1012.31	4975.51	4028.88	2971.28	2988.21	3500.08	2979.74	3804.18	813.711	3839.27	9762.38	709.192	3363.85	2156.83	1171.1	4365.62	19239.2	1781.33	3879.95	15618.4	7285.57	7867.26	8576.76
1445	613.266	4.52	2144.76	0	2639.29	2668.62	2080.31	1072.38	2374.46	1576.35	2274.76	0	0	3632.55	0	878.715	0	230.977	1569.78	9252	1721.02	1610.23	8319.02	3588.48	3916.93	4282.49
1446	611.595	4.53	3548.22	209.967	2910.24	2556.66	4397.63	1879.09	3477.14	3138.36	3808.56	0	2223.15	5136.3	1135.13	897.292	1479.26	1490.09	1418.81	15686.7	457.577	1482.6	12835.6	6454.23	5672.81	6286.91
1447	618.585	4.53	1274.96	747.102	150.565	1269.37	768.551	1011.03	1018.96	889.792	1355.06	0	0	3245.71	0	1456.66	0	0	0	6137.61	0	1918.78	5534.02	3256.73	3458.65	2900.83
1448	153.079	4.58	0	0	0	0	0	0	0	0	0	0	0	0	0	0	10513.3	0	0	0	0	0	0	0	0	0
1449	392.202	4.61	0	0	0	0	0	0	0	0	0	0	0	0	0	0	0	0	0	0	0	0	0	0	0	0
1450	196.071	4.63	0	32748.7	30912.4	58622.8	0	16374.3	29311.4	8187.17	0	0	0	0	34793.7	0	19780.2	0	0	29390.1	0	0	27052.5	0	57987.7	16347.2
1451	208.071	4.64	0	0	0	0	52748.9	0	26374.5	26374.5	0	0	0	0	0	0	0	0	0	0	0	82636.6	0	0	0	11805.2
1452	348.176	4.64	13378.2	10240.7	12013.5	11781.1	12085.8	11809.5	11933.4	11947.6	11193.6	12134	8590.65	11809.4	10130	23502.1	20270	20911.7	14750.3	11818	21139.4	21672.9	20889.6	10348.8	13025.6	16234.9
1453	370.221	4.83	0	6113.74	6067.99	7555.97	11758.8	3056.87	9657.41	7407.86	9467.6	5524.97	5803.21	10808.2	0	15271.8	11809.7	11315.1	4161.59	6825.93	4753.13	14678.5	9306.91	7259.3	7137.49	7731.84
1454	387.247	4.83	11561.2	8692.72	15873.2	12552.1	15279.5	10127	13915.8	12703.2	10305.4	7917.85	13827.6	17384.4	16350.3	18212.6	14539.9	16797.5	17357.2	16082	16459.4	17703.4	15026.1	8888.68	13941.3	15065.4
1455	392.204	4.84	26660.3	25602.4	24269.9	25130.3	24237.8	26131.4	24684.1	25184.6	21929.7	24117.2	12230.8	24627.6	25014.8	29091.2	27125.4	24854.2	26388.2	24326.9	25304.1	26109.6	25624.2	24625.6	25941.4	25474.3
1456	436.228	4.87	0	0	0	0	0	0	0	0	0	0	0	0	0	0	0	0	0	0	0	0	0	0	0	0
1457	306.072	4.89	4905.55	0	0	0	0	2452.78	0	1226.39	0	0	0	0	0	0	0	0	0	0	0	0	0	0	0	0
1458	196.071	4.9	0	0	0	0	0	0	0	0	0	0	0	0	0	0	0	0	0	0	0	0	0	0	0	0
1459	553.901	4.9	464.838	0	846.546	551.521	797.289	232.419	674.405	514.854	0	0	0	0	0	0	0	0	0	5880.39	0	0	2588.53	754.827	1304.39	1504.02
1460	170.091	4.91	0	45878.6	36945.4	37553.9	41935.4	22939.3	39744.7	32437.4	24893.6	41873	39900.7	38864.7	26858.9	22080.9	35961.1	58205.5	0	41976.1	41421.8	43525.8	45866.5	27561.5	44344.8	34956.6
1461	187.067	4.91	11375.4	17557.5	15342	21066.5	9107.76	14466.4	15087.1	11787.1	0	0	0	0	0	0	0	0	0	0	0	0	0	0	0	0
1462	476.222	4.94	24152.3	10601.4	22790.3	23643.4	23800.2	17376.8	23721.8	20588.5	23305.5	22204.2	19526.4	22819.6	20574.9	24271.2	26260.3	23415.7	20694.8	21837.2	23240.1	24018.6	19534.7	21504.9	23671.7	22071.7
1463	520.25	4.94	0	0	0	0	0	0	0	0	0	0	0	0	0	0	0	0	0	0	0	0	0	0	0	0
1464	154.06	5	12609.9	7977.65	24094.6	15944	21485.9	10293.8	18715	15889.8	50785.3	18272.6	26214.8	31036.7	66994	32129.6	30672.1	30705.4	64529.2	36399.3	47102.1	34577.2	50291.2	63361.6	34348.4	47229.9
1465	414.247	5	57036.1	52543	53107	53414.5	54094.6	54789.5	53754.5	54442	53878.7	53584.2	50077.3	55704.6	50830.2	64257.7	59361.7	54314.3	53010.8	55233.1	58013.3	59066	52173.1	50381.2	56423.4	54900.1
1466	431.274	5	27264.8	22854.8	24610	24528.5	26821.8	25059.8	25675.2	25940.8	24938.8	24538.5	22440	25284.1	23844.4	25859.3	26635	23914.1	26799.8	23702.3	18360.6	26654.7	24851.8	24212.1	25467	24292.6
1467	480.253	5.03	0	0	0	0	0	0	0	0	0	0	0	0	0	0	0	0	0	0	0	0	0	0	0	0
1468	193.074	5.04	52838.5	38558.4	31498.4	57366.3	53238.4	45698.4	55302.3	49468.4	1290.17	4993.31	3368.65	1457.17	1123.52	6477.55	9284.01	0	0	6476.35	3154.54	3561.83	1391.76	0	6663.92	3035.49
1469	196.071	5.07	108645	70267	110198	41505.7	95912.4	89455.9	68709.1	92684.2	96604	73879.5	118524	132060	89824.1	96920.4	110118	126737	76972.8	69123	79799.3	73284.2	69945.4	98349	69535.6	76715.6
1470	264.101	5.08	0	0	0	0	0	0	0	0	0	0	0	0	0	0	0	0	0	0	0	0	19672.8	0	0	2810.4
1471	515.294	5.09	14704.1	15640.8	13906.4	14606.1	15954.9	15172.5	15280.5	15563.7	11183.1	15342	14044.9	16535.1	7592.2	15466.1	11108.8	16022.9	16342.5	14417.2	15475.1	16532.7	13485.2	13975.9	15601.2	15118.6
1472	520.25	5.09	40867.8	37941.3	38474.7	39829.7	42284	39404.6	41056.9	40844.3	36887.3	38981.2	35813.2	39597	36056.4	40450.3	42402.9	39161.3	38507.7	39248.1	41445.5	38681.6	38192.4	36891	41124.3	39155.8
1473	306.073	5.1	16969.7	6018.05	16384.5	10971.1	13159	11493.9	12065.1	12326.5	0	0	0	0	0	0	0	0	0	771.812	0	0	0	0	9395.87	1452.53
1474	498.267	5.1	12868.4	10357	11393.1	12377.1	11914.1	11612.7	12145.6	11763.4	13645.3	10348.4	12323.1	12599	11051.5	15332.5	13365.8	10823	13354.5	12420.7	14392.8	13745.2	12338	10761.4	12744.4	12822.4
1475	169.014	5.14	0	0	13993.5	13315.2	7014.73	0	10165	3507.36	0	0	0	0	0	0	2520.33	0	0	0	0	0	0	0	0	0
1476	187.119	5.14	3069.97	2196.67	1987.9	845.761	410.708	2633.32	628.234	1522.02	0	3126.56	553.372	3622.15	0	33734.2	443.487	3046.18	623.899	648.296	1904.55	3270.75	773.046	315.8	1769.09	1329.35
1477	458.274	5.15	87867.8	81201.3	84827.7	84281.6	88086.5	84534.5	86184	86310.5	84515.9	84664	79559.3	84445.2	80663.1	90250	89561.7	84236.2	87618.1	85698.4	85504.8	86695	84796.4	82580.5	84084.3	85282.5
1478	475.3	5.15	40986.5	37148.8	39332.8	40847.5	41262.6	39067.6	41055.1	40165.1	39346.3	37903.9	36546.2	39218.7	37745.5	44870.8	45069.9	38654.8	39355.5	41454.9	42336.3	42033.2	39864.1	36163.1	39961.4	40166.9
1479	250.099	5.19	0	3447.63	28575.2	0	1503.74	1723.82	751.869	1613.78	24131.5	12001.7	0	13311.7	12820	15618.2	16037.4	25900.4	4475.63	0	8481.6	23921.7	9659.38	31959.5	24831.8	14761.4
1480	195.088	5.2	10768.6	23328.3	19624.3	32239.4	8169.53	17048.4	20204.5	12609	18374.8	0	0	7421.51	14179	22434.5	26290.4	25781.5	4470.56	0	9841.76	27829.2	5394.5	23826.1	15263.8	12375.1
1481	173.105	5.21	12636.6	26898.5	22726.6	25685	8381.83	19767.5	17033.4	14074.7	22229.8	0	0	8845.4	16194.7	26234.7	30455	28046.6	0	0	10771.2	31820.3	0	28452.5	18584.3	12804
1482	232.038	5.21	6725.67	3066.32	3808.25	4763.1	4022.79	4896	4392.95	4459.4	3338.32	3963.77	3584.37	4955.72	4636.22	5319.87	3867.09	7218.6	5124.31	5488.49	3925.29	3853.96	3700.05	4676.57	3104.72	4267.63
1483	259.178	5.21	5292.4	2658.81	12796.4	9932.29	10149.2	3975.6	10040.7	7062.39	1019.34	14210	18549.1	6806.88	9948.51	6554.5	7881.78	523.703	8635.22	6597.15	8619.71	3696.31	9259.37	1511.96	5898.11	6316.83
1484	451.731	5.21	12922.8	15637.5	6904.85	28448.2	19733.5	14280.1	24090.8	17006.8	0	0	0	468.636	0	0	0	0	0	0	0	0	0	0	0	0
1485	542.293	5.23	79119.4	75745.7	76377.9	77473.1	79742.3	77432.6	78607.7	78587.5	77238.1	77063.3	75987.4	74974.5	71998.1	79377.1	71612.4	75247.8	77478	79371.3	79064.8	78825.7	73174.5	63421.8	75942.2	75325.5
1486	559.321	5.23	30814.4	25868.5	33542.3	27215.9	35526.7	28341.5	31371.3	31934.1	23987	26597.6	19609.9	24108.7	33948.1	37568.3	28440.8	34590.6	34118.9	34062.3	34874.1	34967.2	34765.9	32366.6	13207.4	31194.6
1487	580.252	5.23	15555.4	16278.9	16100	16587.9	16059.3	15917.2	16323.6	15988.3	8819.71	8292.35	15111.1	12674.9	15045.2	17664.7	7631.37	16765.3	9078.6	15830	16224.9	15924	15766.8	17033.7	15554.8	15059
1488	293.13	5.24	9725.11	9979.63	7780.07	9391.77	8987.27	9852.37	9189.52	9419.82	0	2985.16	2410.83	9660.05	7270.64	3260.49	5017.47	9468.73	7851.89	8775.76	7765.31	8253.71	9891.2	7338.35	7066.62	8134.69
1489	210.086	5.25	0	52937.7	0	0	0	26468.8	0	13234.4	0	49611.3	57945.2	0	42127.8	0	0	0	0	47871	64496.4	0	40876.4	32830.9	35700.3	31682.1
1490	528.798	5.27	0	0	0	0	0	0	0	0	0	0	0	2633.28	0	0	0	0	4006.8	9627.59	0	530.297	599.671	0	0	2109.19
1491	502.3	5.29	118700	114164	121461	118589	118820	116432	118704	117626	116543	114645	113224	117966	110617	126096	127455	118722	120770	118036	121782	119301	116423	111407	119166	118126
1492	519.326	5.29	57013.1	54353.3	54015.9	55387.5	57836.1	55683.2	56611.8	56759.6	57597.9	53524.5	52222.7	56739.2	54808.1	57108.9	59988.5	53963	54561.5	54278.4	55780.3	54422.2	55824.9	51817.8	21999.2	49812.1
1493	452.336	5.32	4494.93	498.248	1932.26	4754.96	0	2496.59	2377.48	1248.29	558.393	5831.68	0	2044.25	0	11268.7	3045.19	2431.42	6058.64	1154.07	0	0	0	0	2212.66	1346.48
1494	194.09	5.35	0	0	0	0	0	0	0	0	0	0	0	0	0	0	0	0	26119	0	0	0	0	0	19086	6457.86
1495	270.106	5.35	82430.5	44947	45549	54370.4	29985.9	63688.7	42178.1	46837.3	55720.9	59670.4	63688.9	41863.7	60024.4	51180.8	57001.5	80422.2	50253	46494.5	58591.9	64709.7	58144.7	70085.2	51530.6	57115.7
1496	304.152	5.35	5303.28	9599.68	9738.82	7039.46	9703.33	7451.48	8371.39	8577.4	9971.19	0	10508.7	10678.7	6342.12	7076.15	6961.2	5871.04	7299.52	6296.81	6853.07	7894.98	10300.5	4698.5	7928.56	7324.57
1497	323.131	5.35	3976.41	3366.15	0	6332.19	4695.77	3671.28	5513.98	4183.52	3223.75	6180.15	5704.75	5827.23	6931.52	7286.8	4616.18	5741.79	5647.48	5346.9	6175.35	5907.92	5260.12	4160.83	4657.3	5307.99
1498	286.084	5.36	92853.8	78034.9	50026.9	58663.2	60018.8	85444.4	59341	72731.6	75970	69716.4	52440.6	0	65909.9	96401.1	89304.5	74490.9	77410	85317.7	77853.6	0	50378.1	75199	69075.9	62176.3
1499	312.139	5.36	31764.1	28841.7	26808.5	29192.7	26731.5	30302.9	27962.1	28517.2	28863.9	21272.9	27358	28763.6	27144.6	24687	31258.5	28578.5	32652.1	30988.5	30308.9	29704.8	27968.6	29428.7	31104.6	30308
1500	315.145	5.36	17924.9	18401.6	17823.3	18267.5	20223	18163.2	19245.2	19193.1	23968.5	25002.9	17104.8	20534.9	21888.9	17867.8	22670.3	23172.6	18460.6	21073.2	22994	17687.5	22010.8	22256.6	21547.9	20861.5
1501	603.347	5.36	39142.7	36453.2	39954.8	38252.7	39657.8	37797.9	38955.2	38727.9	39582	36021.2	36668.2	40637.5	36665.4	39678.5	41949	35428.1	39276.7	35608.4	37610.5	38954	38551.5	36631	39653.5	38040.8
1502	608.302	5.36	83582.7	80295.7	84378.5	82854.4	83767.6	81939.2	83311	82853.4	88428.2	83188.8	77547.2	83042.5	84182.9	88234.2	89556.8	82135.2	83772.5	84839.1	87154.7	83768.1	83556.6	78326.4	81583.9	83285.9
1503	286.084	5.37	92853.8	78034.9	50026.9	58663.2	60018.8	85444.4	59341	72731.6	75970	69716.4	52440.6	75205.3	65909.9	96401.1	89304.5	74490.9	77410	85317.7	77853.6	82878.8	50378.1	75199	69075.9	74016.1
1504	293.156	5.37	13230.2	11204.1	13276.6	13198.4	12431.3	12217.2	12814.8	12324.2	12835.5	9362.37	12336.4	13586.9	9959.4	13757.4	11414.8	12133.1	13201.4	9960.34	12168.6	13011.3	12631.8	12855.5	12887.9	12388.1
1505	273.164	5.42	27937.2	23928.4	27368.9	25117	26303.5	25932.8	25710.3	26118.2	28084	26992.3	25266.6	27577.4	25885.1	27672.3	27281.2	24301	28896.9	25484.6	26789.4	26004.5	25180.7	22871.4	27672.3	26128.6
1506	284.147	5.42	6255.74	4784.39	8819.4	5854.54	9008.78	5520.06	7431.66	7264.42	5039.15	6895.51	5988.06	7562.91	4059.38	5357.64	7179.29	6901.37	6014.98	7528.65	9311.24	9245.93	5744.94	9004.53	6853.57	7671.98
1507	546.326	5.42	157356	153013	159340	164703	161510	155184	163107	158347	166929	159367	152538	161731	157153	171762	171586	166031	165479	163490	167398	167221	158372	153761	164138	162837
1508	563.352	5.42	89242.8	82356.3	85748.1	86736	88781.3	85799.5	87758.6	87290.4	89392.2	83003.1	82912.7	86002	83036	89432.3	91959.5	82133.1	85812.7	84594.9	86147	86481.3	83969.6	82151.1	87097.3	85179.1
1509	620.831	5.42	0	0	0	0	0	0	0	0	0	0	0	996.141	0	0	0	0	3762.56	12851	0	0	0	0	0	2373.36
1510	168.068	5.44	43157.6	33080.6	43932.8	51766	37339.1	38119.1	44552.5	37729.1	40655.1	33593.4	20050.4	0	47141.6	31776.2	47957.2	75739	36515.2	40764.4	37525.7	64287.7	37158.7	38038.8	40535.4	42118
1511	315.174	5.47	95548.6	93767.7	95395.8	98251.9	89991.2	94658.2	94121.5	92324.7	94723.9	89257.1	89010.4	99822.9	87729.8	98881	101696	91748.6	96456.8	92683.2	96112.6	97272.3	91479.3	85072	98278.2	93907.8
1512	647.375	5.47	57794.6	50918.7	53021.6	52318.2	51570.7	54356.7	51944.4	52963.7	55783.4	49766.6	53338.5	53292.1	53487.1	57695.5	57823	53580.5	56509.9	55523.2	53339.3	54259.7	56242.2	53205.8	52686.1	54538
1513	326.165	5.48	106107	95935.4	99074.5	101396	105245	101021	103321	103133	107137	100156	100076	99794.6	99281.1	105126	105750	104974	101266	97197.7	100935	104218	101860	92800.9	102107	100055
1514	335.182	5.48	9124.96	1389.77	5008.69	2494.25	4430.3	5257.37	3462.27	4843.83	4504.73	3460.83	4614.6	6120.33	2032.33	4964.89	5837.78	3679.77	0	5502.3	4779.44	5212.01	5354.65	4027.48	3950.61	4118.07
1515	345.143	5.48	13124.5	10957	12110.6	11410	11057.6	12040.7	11233.8	11549.2	12098.8	12124.9	11970.1	11799.1	11337.3	7187.71	12477.6	11592.6	11437.8	10928.6	6345.58	12345.2	11672.7	12775.6	12600.1	11157.9
1516	207.09	5.49	5527.64	6858.34	18429.2	5900.03	4411.61	6192.99	5155.82	5302.3	6073.88	1249.39	749.182	2954.77	4089.4	7336.2	8630.86	9069.43	1284.87	1509.58	6676.02	7610.73	226.079	5800.99	5311.94	4060.03
1517	171.125	5.5	0	0	2986.34	668.407	1039.29	0	853.85	519.646	0	0	689.719	0	0	34162.6	2608.73	3456.76	1324.44	950.568	502.132	3089.71	0	550.008	0	916.695
1518	306.168	5.53	133505	115106	128340	124929	127455	124305	126192	125880	128776	120875	115471	125190	117306	132414	132313	125357	126507	125227	126660	125586	122313	120667	125589	124650
1519	173.106	5.54	0	0	15860.1	13559.5	21723.1	0	17641.3	10861.6	0	10405	8516.56	0	0	0	0	0	5194.7	7288.63	15650.9	0	6376.55	0	0	4930.12
1520	295.176	5.54	108742	94572.2	102671	102021	102279	101657	102150	101968	104724	97482.2	103244	103364	98851.9	107294	111667	103108	106318	109504	106705	107320	102585	99486.3	103934	105122
1521	607.378	5.54	91316.3	85426.7	87640.4	89316.4	89317.4	88371.5	89316.9	88844.4	87332.9	85023.2	85510	88683.8	86143.4	93357.4	93029.8	84388.5	89754.9	86951.8	89003.1	86964	85806	84701.4	86921.9	87157.6
1522	194.057	5.55	3219.46	3341.13	0	2988.02	5836.6	3280.3	4412.31	4558.45	2628.26	0	503.613	0	0	0	0	0	1479.48	3922.58	4251.04	1872.45	4180.02	3530.57	0	2748.02
1523	381.181	5.55	0	0	0	0	0	0	0	0	0	0	0	0	0	0	0	0	0	0	0	0	0	0	0	0
1524	254.082	5.56	28027	30666.1	33634.5	37299.4	31087.8	29346.5	34193.6	30217.2	24779.8	34118.3	28920.3	35634.2	27494.9	24304.4	34615.9	37669	31629	27431.1	30856.3	31835.9	29986.7	33904.1	34889.7	31504.7
1525	192.044	5.57	4994.86	3567.57	6524.26	6824.91	9232.33	4281.22	8028.62	6756.78	8773.71	9567.51	6462.59	10162.3	6697.97	7994.93	7246.16	11346.1	4845.2	4692.55	7916.51	8397.21	5693.48	2909.77	9097.55	6221.75
1526	270.108	5.58	0	0	0	0	0	0	0	0	0	0	0	0	0	0	0	0	0	0	0	0	0	0	0	0
1527	691.402	5.58	50097.9	49692.1	49717.5	48341.9	51330.8	49895	49836.4	50612.9	51214.4	50221.4	49686.1	49669.4	49015.9	54196.3	53623.1	48428	50262.5	50925.6	51929.6	50833	48028.3	47651.9	50383.3	50002
1528	286.084	5.59	0	0	0	0	0	0	0	0	0	0	0	0	0	0	0	0	0	0	0	0	0	0	0	0
1529	337.188	5.59	162682	150190	168930	162968	159836	156436	161402	158136	154457	156610	145453	157495	160362	178122	181324	167301	177162	173918	174220	171963	169826	153581	170899	170224
1530	348.179	5.59	32150.8	33109.4	34254.4	34556.6	28261.2	32630.1	31408.9	30445.7	35185.3	33371.7	33035.4	26458.1	35645.1	34824.9	33671.5	26108.7	35508.5	35928.5	26674.5	28075.7	34024.3	28610.2	25961.1	30683.3
1531	357.192	5.59	6929.98	11811.8	11042	11079.6	10843.8	9370.89	10961.7	10107.3	8169.78	11505.8	10869.8	11062	10669.8	10119.7	11522.2	10787.6	9854.85	11224.3	7826.34	11316.7	7689.89	9218.13	11058.3	9741.21
1532	367.157	5.59	18972	17484.3	21020	20830.6	19044.5	18228.2	19937.5	18636.3	18408	18964.8	19661.7	20067.4	18350.4	20377.2	22254	20524.1	20788.5	20784.3	21859.6	19618.5	21225.3	17841.7	19396.9	20216.4
1533	317.191	5.64	208499	195860	202095	207432	206204	202180	206818	204192	204163	197452	193848	205623	192817	214917	216652	196079	205950	203419	206289	203694	196702	192179	200105	201191
1534	328.182	5.64	35292.2	36123.8	38838.3	38031.8	38834.9	35708	38433.4	37271.4	34248	35925.8	35017.6	35667.8	35067.4	38905.4	37449.3	37418.9	36303.3	35920.1	36575.1	36107.2	35717.6	35549.4	37450.8	36231.9
1535	651.406	5.64	75971.1	71363.5	71621.5	74272.6	75235.5	73667.3	74754.1	74451.4	72847.1	70065.3	71384.2	74877.7	69299.8	73940.6	77088.3	71622.5	74644.6	73291.7	72765.7	74695.3	71959.3	72628.8	72617.9	73229
1536	686.358	5.64	0	0	0	0	0	0	0	0	0	0	0	0	0	0	0	0	0	6859.76	0	0	0	0	0	979.966
1537	326.187	5.65	8126.73	7809.69	10593.4	10340.7	9380.28	7968.21	9860.47	8674.25	11538.9	9460.56	10636.9	10817.2	10104.3	10219.4	12743.3	10087	11719.9	9825.32	10552.6	10246.3	9811.85	10419.4	9626.2	10314.5
1538	318.125	5.66	0	0	0	807.071	0	0	403.535	0	10183	9684.9	0	6929.24	6188.45	9533.75	13637	9433.15	0	677.341	0	0	0	0	0	96.763
1539	166.097	5.67	0	0	0	0	0	0	0	0	0	0	0	0	0	0	0	0	0	0	0	0	0	0	0	0
1540	246.103	5.68	7560.53	21243.3	53206.4	27564.4	16813.1	14401.9	22188.8	15607.5	14762.1	3261.49	2438.24	10212.8	13863.7	19374.7	21970.7	18768.3	8833.26	2927.35	12810.2	19624.1	6464.24	20756.5	16461.3	12553.8
1541	300.104	5.68	14653.3	8386.38	29218.4	15093.4	24687	11519.9	19890.2	18103.4	0	15226.3	0	0	16883.3	0	0	36131.2	0	30344.9	16951.8	32168.2	0	26991	0	15208
1542	376.228	5.68	11419.1	12664.1	8106.44	7828.83	8762.44	12041.6	8295.63	10402	7225.34	8105.79	5874.09	7267.96	6102.91	10072.4	4634.28	6892.06	7151.11	9332.13	9652.82	11884.3	11317.6	9949.6	9999.42	9898.14
1543	205.076	5.69	4716.96	11410.5	15583.1	11285.7	8039.69	8063.74	9662.68	8051.72	8984.32	7688.43	4207.23	6157.82	6472.81	3513.25	8829.86	11999.3	5736.22	2604.48	5807.72	3729.26	2258.93	4352.34	3904.52	4056.21
1544	359.202	5.69	145447	141838	141824	149084	149559	143642	149322	146601	150753	151315	141091	147333	137664	152624	155209	149920	150983	149692	151421	146115	141344	142635	140842	146147
1545	370.19	5.69	37333.8	36623.3	37243.9	36927.5	39966.6	36978.6	38447.1	38472.6	37505.3	35861.8	37598.8	37321.6	37485.1	39961.7	38088.3	36834.6	37042.6	36544.6	40646.6	39118.8	35630.4	36712.2	37545.9	37605.9
1546	378.177	5.69	33235.5	28759.8	29907.5	32329.3	39643.5	30997.6	35986.4	35320.5	31103.1	36676	26831.1	39365.3	27381.3	28483.4	28861.8	37784.7	40252.4	39923.9	42115.6	42326.3	40220.3	38307.7	41409.1	40650.8
1547	379.206	5.69	19330.5	18019.1	16932.7	17466.8	19508.9	18674.8	18487.9	19091.9	18743.8	17261	17716.1	17263.2	16536.8	16087.9	17390.6	17778.7	18779.6	18999.8	18252.3	18062.4	16600.7	17940.6	17669.6	18043.6
1548	389.171	5.69	25632.2	24253.7	26123.5	26114.9	24807.6	24943	25461.2	24875.3	29279.3	27857.3	27036	25605.8	22877.6	26504.3	28562.4	26135.4	25101.1	26588.5	25686	25902.1	28152.4	25342.6	25872.2	26092.1
1549	192.076	5.74	36786.4	32968.8	34566.6	26758	24491.2	34877.6	25624.6	29684.4	42513.8	49442.2	43943.7	51404	35240.2	43508.9	27202.5	52652.3	19699.3	32256.4	25817.6	29602.8	44962.9	41110.6	22293.5	30820.4
1550	339.203	5.74	167207	156739	157687	162672	166354	161973	164513	164164	166678	152882	159689	160568	154756	165274	167427	160352	158832	160188	169065	160373	157878	145914	157292	158506
1551	350.195	5.74	41618.7	40719.9	41880	40728.1	43432.3	41169.3	42080.2	42300.8	36834.6	42345.9	42461.6	38506.4	36556.8	40959.6	41085.2	37620.5	42276	43739.1	38551	42917	37096.3	37154.7	39345.5	40154.2
1552	356.229	5.74	10753.8	11053.9	11929	9952.65	11453.8	10903.9	10703.2	11178.8	10203.9	12061.8	11432.6	12640.7	8262.25	12719.9	11847.4	12220.6	8522.97	11013.9	10330.8	10361.6	9889.4	11184.3	11902.1	10457.9
1553	358.18	5.74	10060.4	15700	15126.4	15043.3	14747.4	12880.2	14895.4	13813.8	9415.6	16624.3	15256.5	16066.6	13978	15211.7	13323.4	14326.6	14526.6	15069.4	11799.1	15607	15346.9	14427.1	15588.6	14623.5
1554	194.091	5.75	6090.34	11579.9	6894.56	7416.17	9711.15	8835.14	8563.66	9273.14	0	0	0	0	0	0	0	0	0	0	0	0	0	0	0	0
1555	389.726	5.77	47386.9	46800.3	46328.2	48774.7	47230.9	47093.6	48002.8	47162.3	46692.1	46158.4	44220.3	44957.2	46386.5	49761.6	49016.2	45420.9	44943.1	45321.5	49128.8	47209.4	46078	42070.9	47734.2	46069.4
1556	392.205	5.77	63468.6	63864.1	60436	68371.5	69127.2	63666.3	68749.3	66396.7	69256.3	62327.9	57166.1	66581.3	65141	65611.2	71446.5	67036	68066.7	68944.7	58316.4	64918.1	57693.7	63597.2	65536.8	63867.7
1557	400.718	5.77	58207.6	53807.5	58181.7	58202.3	58183	56007.5	58192.6	57095.2	58756.5	55263.7	60962.7	56765.5	61635.2	64791.5	61149.9	48491.2	61484.1	60877.4	60240.1	61529.1	55858.4	57459.7	60784.1	59747.6
1558	401.219	5.77	23174.2	23421.4	20798.5	25300.1	25268.9	23297.8	25284.5	24283.4	23150.2	22859.7	23586.8	21613.2	19519.9	23362.9	24061.8	20588.9	22399	20401.8	22975.3	22313.3	19014.6	23854	21548.2	21786.6
1559	403.198	5.77	65940.8	69753	70229.9	68022.8	70861.6	67846.9	69442.2	69354.3	72044.2	65588.4	70163	68876	66126.9	70553.6	75324.8	69313.8	70926.5	73913.5	74639.8	68739.3	70560.6	67919.2	70332.8	71004.5
1560	398.239	5.78	16904.6	13765.4	15054.3	15188.7	16096.9	15335	15642.8	15715.9	15593	8855.56	16258.4	13345.9	15268.1	16393.2	15027.3	13947.4	13675.3	15274.7	13407.8	14921.7	15075	14174.8	15930.3	14637.1
1561	400.189	5.78	32455.1	28921.4	30976.6	32694.1	32864.6	30688.2	32779.4	31776.4	30051.9	33015.5	32451.6	32924.6	29754.5	38766.4	36073.3	32920.8	30590.7	30689	35611.1	37150	35871.3	32994.3	33589	33785.1
1562	409.209	5.78	4681.85	5083.31	6320.91	0	6068.87	4882.58	3034.44	5475.73	5422.84	5283.82	5077.93	7439.69	4357.61	5331.43	6157.57	5152.84	4363.01	5860.93	3381.55	4655.9	5506.99	5154.73	6029.11	4993.17
1563	411.184	5.78	28544.6	28690	26882.8	31359.3	29337.8	28617.3	30348.5	28977.5	27014.8	29550.2	29031	29837.6	28023.9	30225	27288.6	29923.2	29175.6	30920.3	28939.9	27501.3	28395.8	27026.2	26930.4	28412.8
1564	522.273	5.79	7390.94	9709.36	10327.7	11263.7	5218.46	8550.15	8241.1	6884.31	0	9471.54	0	0	9255.95	10953.6	8924.71	9667.4	10641.8	0	11377.4	8969.32	0	10299.9	4821.63	6587.14
1565	508.793	5.8	0	1672.33	780.657	0	0	836.164	0	418.082	0	0	0	809.829	0	0	0	0	0	0	2646.25	3672.13	0	0	0	902.626
1566	519.79	5.8	9030.41	8930.2	8606.62	8583.48	7846.98	8980.3	8215.23	8413.64	9201.56	8477.63	8233.93	8812.35	7829.56	9555.68	10496.6	6670.42	8889.76	8672.3	7897.62	8916.07	9173.39	7163.37	6673.54	8198.01
1567	227.206	5.82	91295.4	52885.5	7983.4	118351	0	72090.5	59175.7	36045.2	53152.6	95570.6	0	0	51189.2	151424	103898	0	0	31267.3	92627.4	13615	97772.4	142470	0	53964.5
1568	302.116	5.82	0	0	0	0	0	0	0	0	0	1501.67	0	0	0	0	0	0	0	2503.13	0	0	1674.03	0	2973.31	1021.5
1569	381.212	5.82	39046.1	34659.3	32657.3	36676.6	40962.6	36852.7	38819.6	38907.6	37428.5	34390.1	35390.4	36939	32938.3	39936.9	37242.9	35098.7	33176.7	35897.4	39051.5	39675.6	33823.9	33742.7	37743	36158.7
1570	389.202	5.82	15693.4	12064	10235.7	4784.77	14058.8	13878.7	9421.8	13968.8	14514.6	13439	10623.4	5615.43	0	13571.7	11865.4	10478.2	5148.92	4035.87	4506.67	10730.1	0	0	14670.3	5584.55
1571	361.216	5.83	126573	125315	131637	128377	130835	125944	129606	128389	133885	129073	129306	129619	120523	139720	143111	128842	134001	127482	133142	128828	126871	127487	127779	129370
1572	372.207	5.83	35204.1	32068.4	33934	32975.3	32924.1	33636.2	32949.7	33280.2	34795.8	33623.6	30988.8	35648.2	32069	34891.9	36152.8	33436.4	27372.1	30061	35014.8	33731.9	34496.9	27995.3	35750.7	32060.4
1573	378.244	5.83	17547.6	14651.3	14612.3	16066.8	16286	16099.4	16176.4	16192.7	17276.7	16449.3	14034.6	17891.3	14968.1	17618.1	19035.8	16113.1	16086.9	15219.5	15744.6	16841.3	15391.7	14944.3	16875.4	15872
1574	380.193	5.83	17461.8	17564.9	17867.2	18534.7	19663.5	17513.4	19099.1	18588.4	18030.9	14771.3	16717.4	19106.4	17917.4	18725.6	19776.1	19172.8	18472.7	18554.9	19205.7	19970.3	18036.6	19464.7	17608.6	18759.1
1575	340.81	5.84	510508	452717	62066.2	0	145708	481612	72854.1	313660	289908	397506	55191.2	0	277864	606256	521136	112566	180523	0	484732	0	436135	586369	170792	265507
1576	341.06	5.84	364362	293906	45247	0	96302.9	329134	48151.5	212718	204031	275589	0	57607.1	196940	0	391435	91812.2	119503	130226	391141	100010	285249	378365	131296	219399
1577	341.311	5.85	172185	170908	7379.82	0	27843	171546	13921.5	99694.6	111953	150016	16166.1	0	98606.4	205929	0	0	65324.8	51734.5	198747	39666.1	163363	210234	59928.9	112714
1578	530.807	5.85	5955.99	6340.46	3743.72	5438.53	0	6148.22	2719.26	3074.11	4745.17	4169.4	7106.9	7234.76	5089.24	6752.57	5978.73	0	4848.79	4724.46	5335.42	5423.69	5894.48	5387.68	5769.45	5340.57
1579	552.269	5.85	10103.1	7421.85	28134.8	9197.82	7960.3	8762.5	8579.06	8361.4	10462.4	12851.4	7379.38	8345.71	7654.64	9880.19	8992.02	13027.5	9817.77	6747.66	8940.98	9404.5	6886.13	7440.79	8925.12	8309
1580	600.264	5.85	0	853.819	5725.65	2230.9	1603.48	426.909	1917.19	1015.2	8977.14	15279.7	15615.6	8038.1	13409.7	12241.2	17962.5	10330.2	0	4407.05	5998.89	3009.82	5687.83	4293.77	1896.37	3613.39
1581	411.739	5.86	37123.2	35788	36890	37931.5	37727.7	36455.6	37829.6	37091.7	25311.4	33882.4	32042.2	36648.6	34091.3	38637.3	36588.2	32711.7	36142.9	36055.9	33319.4	35739.8	35267	33723.1	33955.9	34886.3
1582	414.216	5.86	49050.1	48186.9	45871.6	51899.3	50448	48618.5	51173.6	49533.2	48354	54734	59435.9	49713.7	47208.3	52962.8	55169.5	62280.8	51421.3	48449.5	56694.5	64437	48836	45575.6	50010.6	52203.5
1583	422.205	5.86	22904.3	22088.1	23168.2	23618.5	25923.3	22496.2	24770.9	24209.7	23645	25554.8	21684.7	24288.1	22971.9	21790	25960.7	24351.4	26593.2	25101.6	25821.1	24172	22465.9	22868.4	25308.4	24618.6
1584	422.731	5.86	59687.1	57397.7	61931.4	60770.4	63423.5	58542.4	62096.9	60982.9	62733.7	59206.4	58296.4	61152.8	59098.4	63619.4	46583.9	58668.4	62496	58505.6	60384.8	61718.1	59691.9	58186.3	57950.7	59847.6
1585	425.212	5.86	59756.9	61826.9	57554.8	59976.4	64794.1	60791.9	62385.3	62793	60877.1	61107	61262.6	62624.8	55672.5	63239.9	68189	62581.4	62189	61341	61719.7	62608.5	60780.4	56427.3	61775.3	60977.3
1586	433.198	5.86	24914	26308.8	26981.3	29319.3	27821.7	25611.4	28570.5	26716.5	27156.5	26966.4	20616.4	25696.8	26215.6	28020.3	29699.9	28418.8	27592.5	29414.6	29521.5	29093.8	26078.6	28317.5	28070	28298.4
1587	433.702	5.86	7764.88	10236.7	8240.52	5782.98	7115.52	9000.78	6449.25	8058.15	7473.64	6350.06	8343.18	8556.76	8093.23	7475.03	9710.79	9323.71	9566.09	8066.31	6899.53	7622.3	7164.05	7302.65	7096.89	7673.98
1588	541.802	5.86	16513	14415	15987.7	14585	15704.6	15464	15144.8	15584.3	15461.1	16726.5	14973.2	16928.5	14812.7	19163.1	17363.5	16018.1	16613	14463.7	16458.5	16441.6	4670.08	14602.5	15470.2	14102.8
1589	544.286	5.86	18001.1	15875.9	18449.5	15574.9	8585.54	16938.5	12080.2	12762	17452	19556.3	15776	18377	14683.6	19332.9	19807.9	17263.5	17690.3	16928.3	20575.3	18849.5	17799.2	15973.5	18547.9	18052
1590	318.13	5.87	756.537	591.011	0	0	480.466	673.774	240.233	577.12	15825.4	10271.4	0	9656.84	8834.51	10239.8	29386	14111.2	1068.44	0	0	2745.59	891.998	0	0	672.29
1591	414.719	5.87	12311.7	9124.89	12884.9	9233.8	13098.1	10718.3	11166	11908.2	8581.03	11990.6	11965.1	12658.8	7391.62	10809.2	13038.8	8346.59	8448.88	13051.4	10378.5	10401.7	10190	11929.3	12937.6	11048.2
1592	420.254	5.87	17891.3	16049.2	14747.1	17934.8	17077.8	16970.2	17506.3	17024	17897.4	10111.4	15173.2	11562	12011.4	9351.3	11428.1	11819.6	16496	11299	13171.8	15747.5	15124.6	17182.2	17356.9	15196.9
1593	423.233	5.87	27445.3	25986.9	24381.1	26790.1	24980.8	26716.1	25885.5	25848.5	25973.6	26398.8	25051.3	25080.5	22333.4	27780	25496.5	23236.7	24160	26240.8	24665.7	25267.6	25845.6	24560.1	23948.9	24955.5
1594	425.713	5.87	29570.1	26148	24858.2	24952.1	25649	27859.1	25300.6	26754.1	26028.9	27008.5	24772.6	23105.1	25060.3	25300.3	27272.9	24387.2	27368.4	26968	27307.5	26638.8	26102.1	25299	24117.6	26257.3
1595	430.718	5.87	12170.7	13321.2	13252.2	14289.1	13276.8	12745.9	13782.9	13011.4	13803.6	13905.8	11749.2	15131.7	11231	13388.1	15353.3	13297.1	13173.8	12438.2	13122.9	13864.8	14252.9	14458.8	12789.8	13443
1596	431.222	5.87	5667.2	5449.82	5880.57	3383.31	5249.37	5558.51	4316.34	5403.94	3706.17	3226.76	3455.62	5285.36	3388.94	2171.57	4288.56	5563.53	6359.65	4708.11	3596.43	5896.46	4692.73	4610.24	6113.82	5139.63
1597	441.183	5.87	3097.26	2351.68	1466.32	2060.27	1641.39	2724.47	1850.83	2182.93	1680.13	0	3086.84	4279.27	521.128	1315.6	950.413	960.353	1410.31	2372.52	3528.2	3849.17	2721.04	2552.05	3372	2829.33
1598	569.235	5.87	0	0	0	0	0	0	0	0	0	0	0	0	0	0	0	0	0	0	0	0	0	0	0	0
1599	613.34	5.87	0	3272.06	7247.79	3865.11	3582.17	1636.03	3723.64	2609.1	0	2209.9	1076.5	0	0	1297.26	0	0	5060.18	0	5464.83	3729.02	5804.23	0	0	2865.47
1600	166.096	5.88	37729.5	29775.9	39843.9	50239.4	37197	33752.7	43718.2	35474.9	22207.4	19005.7	29216.9	13839	31602.5	26433.3	32055	59797.1	21229.6	7488.4	31026.3	42247.6	32838.3	29228.9	18400	26065.6
1601	286.086	5.88	18967.9	0	0	0	0	9483.95	0	4741.98	0	0	11403.1	0	0	0	0	0	0	0	0	0	0	0	0	0
1602	383.214	5.88	18882	20310.5	18093.1	18066.6	26346	19596.2	22206.3	22971.1	20212.5	21428.6	19452.3	18649.3	23237.9	25782.4	22625.2	26552.4	14759.3	15628.2	23106.2	23320.8	22438.9	17452.3	18339.7	19292.2
1603	270.109	5.89	0	0	0	0	0	0	0	0	0	0	0	0	0	0	0	20854.8	9650.68	0	0	0	0	0	0	1378.67
1604	222.088	5.91	0	0	0	0	0	0	0	0	0	0	0	0	0	0	0	0	0	3338.07	0	0	8975.63	0	0	1759.1
1605	222.096	5.91	0	0	0	0	0	0	0	0	0	0	0	0	0	0	0	0	0	3856.6	0	0	2198.69	0	0	865.042
1606	300.103	5.91	0	0	0	0	0	0	0	0	0	0	0	47342.9	32477.4	0	34029.1	0	0	0	0	0	0	0	0	0
1607	400.255	5.91	16040.7	11211.3	14875.1	13454	13875.4	13626	13664.7	13750.7	12101.9	10788	6270.1	15131.8	11351.8	15935.3	11993.9	13824.3	11258.9	15380.3	11797.6	16023.5	14371	14537	14814	14026
1608	402.206	5.91	12412.5	12689.9	13315.1	12292.3	12828.9	12551.2	12560.6	12690.1	13755	12930.3	12526.6	12026	11563.3	14221	16062.8	13104.5	14100.2	13575.4	14406.8	14708.8	12881.9	12490.4	14020.4	13740.5
1609	403.228	5.91	33388.7	30162	29145.6	29969.3	32003.1	31775.4	30986.2	31889.3	31298.6	31029.5	31088.1	36743.2	33373.7	36052.2	37365.4	31092	26927.1	33515.4	32515.7	33332.7	32600.2	28431.3	35442.4	31823.5
1610	238.089	5.92	2149.31	3236.08	3153.87	0	2292.86	2692.7	1146.43	2492.78	1792.38	0	1110.71	4926.22	3050.11	5289.83	1702.83	8110.62	5941.55	5105.47	23570.7	5932.44	1843.62	1176.62	3607.75	6739.74
1611	383.228	5.92	88499.7	94685.4	87624.5	87940.5	95819.7	91592.5	91880.1	93706.1	86988.5	89048.5	85070.9	88588	84319.4	94428.3	100698	88518.9	89160.3	90603.2	99914.2	90371.3	86314.9	85661	92979.3	90714.9
1612	383.731	5.92	22226.6	20325.4	21533.9	24513	24640.9	21276	24577	22958.5	23446.6	24396.1	22854.4	23484.5	20304.9	25327	25087.6	24144.5	22882	23789.9	24347.4	24316.3	22699.7	20248.1	23185.4	23067
1613	391.742	5.92	35210.6	31048.4	32203.1	35152.9	34122.9	33129.5	34637.9	33626.2	35609.3	34167.8	33401	36103.5	33252	23280.6	36648.4	33640	33484.3	36315.6	31397.3	34841.7	33602.7	32499.7	33433.4	33653.5
1614	394.222	5.92	27132.3	27159.5	29918.2	26007.3	30179.4	27145.9	28093.3	28662.6	25235.7	27408.1	26470	30104.1	26080.9	29777.2	29858.9	26463.1	18954.7	26828.3	28455.2	28990.8	26677.4	26018.2	27415.6	26191.4
1615	402.733	5.92	51017.1	51982.8	53033	51994.6	55277.4	51499.9	53636	53388.7	52138.2	53201.2	50196.7	53058.9	50740.3	53826.7	55130.3	51455	43017.7	51152.9	51651.8	51428.1	52771.3	50723.2	52397.2	50448.9
1616	411.215	5.92	8256.9	0	11413.8	4895.12	0	4128.45	2447.56	2064.22	3788.83	6821.03	4514.45	4073.93	3346.22	4006.14	3577.16	0	3917.54	0	5886.92	8629.2	7589.47	9124.02	9847.42	6427.79
1617	552.817	5.92	12471.4	9759.92	11784.2	14362.2	12195.4	11115.6	13278.8	11655.5	12257.6	9331.48	12512.3	11806.8	12259.8	10562.1	9490.07	13567.5	12637.2	13468.3	12839.9	12301.6	13180.1	10906	9660.7	12142
1618	555.3	5.92	9169.48	6243.88	5975.61	9596.1	4133.51	7706.68	6864.8	5920.09	10780.1	0	4291.12	5338.86	4170.7	0	6972.94	9636.92	4531.51	8961.19	10458.9	9330.13	9274.16	11326.4	10539.8	9203.15
1619	563.814	5.92	25482.7	22055.7	23074.8	24581.3	25471.6	23769.2	25026.5	24620.4	22934.7	24962.5	23556.1	23987	24782.4	26844.9	27133.6	22728	25804.2	24039.7	26387.6	24778.1	22080.3	24427.4	26524.1	24863.1
1620	566.299	5.92	26650.6	27048.1	27963.8	29362.9	30076.1	26849.3	29719.5	28462.7	26941.6	28344.5	26682.3	28163.5	25137.6	29460.9	30392.1	28045.5	30662.9	27961.6	28421.8	28686.1	28235.5	28867.4	27202.6	28576.9
1621	566.802	5.92	9266.97	15543.3	15752.5	16204	14517	12405.1	15360.5	13461.1	14740.4	14182.6	15112.4	16092	13605.4	17539.6	16424.5	15597.1	8486.74	16859.6	15147.4	8484.38	15581.1	15579.8	17343.5	13926.1
1622	574.283	5.92	8542.3	9387.1	24655	10168.6	9955.47	8964.7	10062	9460.08	15662.1	15491.3	9044.52	7519.94	6141.24	13212.4	13246.4	12661.7	10575.3	11882.1	10957.5	10832.2	10544.9	11233.3	10588.3	10944.8
1623	571.804	5.93	4846.26	3533.58	2009.59	7403.46	4230.01	4189.92	5816.73	4209.96	3865.11	0	5927.44	6105.51	6562.4	5835.46	7929.11	3312.78	0	0	2666.61	7423.22	7819.73	4639.99	6886.94	4205.21
1624	433.751	5.94	27502.2	23649.8	23809.1	18337.9	25286.8	25576	21812.4	25431.4	25357.5	20985	24858	18808.7	20895.1	25209.1	28153.1	19827.2	22789	17047.7	25851.8	22457	25163.7	21407.7	18307.8	21860.7
1625	436.23	5.94	33423.6	32407.9	33240.5	35898	35487.9	32915.8	35692.9	34201.8	36078.7	33825.8	32059.9	33300.8	32371	37322.1	43964.4	31006.4	33711.2	33244.3	32950.1	32387.2	37414.7	35042.2	32784.2	33933.4
1626	444.217	5.94	16261	16849.2	16353.1	15689.8	17891.6	16555.1	16790.7	17223.4	13339.2	14084.4	12757.5	13780.4	15817.3	15943.4	16271.8	14612.3	12472.1	16373.9	16260.6	16494.4	13864.5	14709.6	13108.9	14754.9
1627	445.246	5.94	18790.2	22194.6	15766.5	17628.5	16324.6	20492.4	16976.6	18408.5	22061.4	23195.3	12068	22333	13761.7	21558.3	25719.6	24254	16229.9	24430.7	19569.8	23544.7	23774.1	23080	23097.9	21961
1628	447.224	5.94	48354.9	48409.8	49844	48832.1	52206.3	48382.3	50519.2	50294.3	53581.3	45472.1	50731.8	48196.7	48230.4	52406.7	54901.5	45013.9	52329.8	45815.8	50293.2	49409.8	47169.1	45154.2	53466.2	49091.2
1629	453.234	5.94	8260.08	4878.58	3585.1	6055.02	4325.33	6569.33	5190.17	5447.33	3619.86	3896.26	4960.69	4134.58	3526.93	6370.75	6058.88	3103.24	4203.58	3834.76	5799.93	6476.39	6438	4572.73	5755.37	5297.25
1630	455.209	5.94	22835.6	20222.1	23362.2	25353.2	20433.4	21528.8	22893.3	20981.1	24644.3	18911.5	21793	21929.3	20003.6	23829.6	23210.5	23653	23168.5	22800.5	22507	23103.1	24803.1	21599.5	20513.2	22642.1
1631	341.061	5.95	0	0	45247	0	0	0	0	0	0	0	65452.5	57947	0	0	0	91812.2	0	0	0	100010	0	0	131296	33043.7
1632	422.761	5.95	63132.2	57283.4	55802.9	59512.2	61301.2	60207.8	60406.7	60754.5	63907.1	60401.8	57453	56851	38358	61809.2	67257.1	56950.4	2172.19	59928.1	63921.6	62209	57882.1	42091.8	58489.9	49527.8
1633	442.268	5.95	16211.6	15093.5	14792.8	16809.3	17805	15652.5	17307.2	16728.8	14753.9	15710.4	14359.8	11570.5	8080.01	15227.1	13776.6	7195.89	0	13967.1	9286.9	15212.3	12036.5	13451.7	11279.5	10747.7
1634	444.744	5.95	55536.2	48508.3	50088.2	52152.3	52397	52022.3	52274.7	52209.7	57657.9	51982	50819.7	35073.1	32014.4	53031.8	59327.4	52154.9	49051.5	52431.5	53657.3	34332.9	33576.2	51575.3	52862.6	46783.9
1635	447.726	5.95	20295.8	21527.8	19873.3	21069.2	23830.8	20911.8	22450	22371.3	24157.2	21241.6	19936	20268.2	21515.5	23126.8	21455.3	19819.1	22127.3	23036.4	24812.9	22002.8	21592	21223	21453.8	22321.2
1636	452.733	5.95	13485.4	10955.7	12658.4	4984.6	11718.8	12220.6	8351.72	11969.7	11229.5	12452.8	11696.4	5224.72	10996.9	14375.9	12809	12808.2	12902.3	14309.1	12672.5	6194.78	12956.3	12229.4	11235	11785.6
1637	455.714	5.95	6925.03	7979.76	5155.98	6512.92	8393.39	7452.39	7453.16	7922.89	6489.08	5463.21	8172.11	6917.35	8176.8	8047.26	6031.86	5397.11	7972.64	5725.58	6302.94	7599.36	6854.81	5547.73	7023.37	6718.06
1638	607.211	5.96	0	0	0	0	0	0	0	0	0	0	0	0	0	0	0	0	0	0	0	0	0	0	0	0
1639	523.26	5.97	0	0	123105	0	0	0	0	0	0	0	0	0	0	0	0	0	0	0	0	0	0	0	0	0
1640	539.223	5.97	0	0	30806.5	0	0	0	0	0	0	0	0	0	0	459.796	0	0	0	0	0	0	0	0	0	0
1641	586.33	5.98	20014	19431.2	18830.8	19599.4	19979.6	19722.6	19789.5	19851.1	18573.3	20111.9	18191.7	18747.3	18248.7	21003.7	21664.8	17397.2	20457.5	19034.9	18645.3	17875.1	18187.6	16829.8	14879.7	17987.1
1642	588.313	5.98	39346.8	37610.6	38874.3	39865.8	42687.5	38478.7	41276.7	40583.1	41472.3	38930.7	37368.9	41077.8	38467.5	42850.9	40450.5	37936.9	39652.8	38074.3	39585.8	40795.2	38012.9	38921.8	37341.6	38912.1
1643	588.816	5.98	25106.7	22542.4	23958.2	22312.6	23759.8	23824.5	23036.2	23792.2	20571.8	24364.9	21526.1	22699.5	22157.4	26617	27198.7	22650.4	23968.1	21233.6	22056.5	24047.4	23716.5	21678.8	23534.7	22890.8
1644	594.318	5.98	0	0	3940.39	0	0	0	0	0	0	4336.92	0	0	0	0	6183.24	0	0	0	0	0	0	0	3367.62	481.089
1645	425.24	5.99	29437	29758.5	29168	30296.9	28875	29597.8	29585.9	29236.4	33857.7	31500.1	29850.3	32824.7	29492.5	34064.2	29409.7	29003.6	31047.3	31634.7	30714	29941.3	31678.9	29976.8	27246	30319.8
1646	574.83	5.99	20238.8	19648.5	18153	19080.7	18609	19943.7	18844.8	19276.3	17832.1	19335	19295.9	16414.1	16283.8	18058.6	15757.2	17080	16777.2	12924.3	17692.4	17467.8	18272.9	14335.9	17294.6	16395
1647	577.315	5.99	8845.71	11798.7	6799.92	12859	12927.5	10322.2	12893.3	11624.9	7978.89	10993.4	5546.42	9007.39	10348.5	12726.5	12837.1	11719.7	14263.7	15378.5	13534.5	13489.1	7716.98	11361.2	12716.9	12637.2
1648	577.817	5.99	9773.67	8787.27	9623.26	8927.08	10356.3	9280.47	9641.71	9818.41	10659.3	8574.71	10279.2	8331.99	9426.06	10147.5	10428.5	8972.74	11451	8632.9	10088.7	8346.16	7809.94	7801.69	11214.8	9335.02
1649	583.351	5.99	8854.83	5852.35	6444.55	6333.69	8890.21	7353.59	7611.95	8121.9	6904.08	5887.91	5219.11	9316.34	5320.23	6489.46	10979.1	6004.54	6924.46	6057.67	5637.46	5047.2	9629.62	5399.59	5770.74	6352.39
1650	585.828	5.99	36498.5	33587.2	30795.8	34899.2	36178.6	35042.8	35538.9	35610.7	34406.4	33657.2	36682.3	35339.7	33274.4	36513.4	38795.2	33277.9	33689.6	34729.8	31943.2	32320.4	34010.3	33627.9	35908.3	33747.1
1651	593.82	5.99	11844.3	9811.37	10208.4	6868.08	11586.8	10827.8	9227.45	11207.3	10934.2	9980.01	9206.08	10564.8	8359.29	12652.4	10949	10410.5	8667.47	10427.3	13261.6	10616.1	9888.52	8589.93	8432.21	9983.31
1652	596.292	5.99	15687.9	15151.1	16227.6	16883.6	14897.4	15419.5	15890.5	15158.4	15729.6	14860.8	14990.1	16631.4	15614.3	17482.8	18018.4	15048.2	14992.9	13366.8	14642.3	16815.4	10942.7	15883.3	15129	14538.9
1653	413.755	6	22863.5	21514.5	19734.1	21402.4	21349.9	22189	21376.1	21769.4	22130.9	21143	20964.8	20447.4	21044.9	21208.7	20846.9	22293.3	22245.4	20651.9	22644	22995.7	20776	21155	21944	21773.1
1654	416.232	6	25523.8	21006.3	24052.9	25322.3	25893.5	23265.1	25607.9	24579.3	24354.1	23663.3	23187.3	23787.6	23515	24786.2	27519.3	25272.7	21811.8	24139.7	25783.2	22339.5	24279.6	24150.1	22673.9	23596.8
1655	422.268	6	9996.29	12457.4	12768.3	12362.6	12632.8	11226.9	12497.7	11929.8	12863.8	11175.8	11128.5	12182.8	11174.9	13041.2	12433.7	9896.56	12360.1	12101.2	13547.2	11087.9	9799.58	12261.9	11978.3	11876.6
1656	424.221	6	14009.9	14023.7	13865.2	12929.4	15257	14016.8	14093.2	14636.9	13112.7	14730.1	11490.5	15108.6	13220.9	14705.9	14392.2	12582.1	14647	14059.9	14023.8	13864.1	14996.8	15053.2	13091.6	14248
1657	424.747	6	44191	38526.2	39396	41655.1	42103.4	41358.6	41879.2	41731	42513.4	39426.9	39197.9	42397.2	40434.6	42690.5	41977.2	39424.7	42293	39196	41334.9	39573.6	38271.2	38290.8	36877.4	39405.3
1658	427.228	6	50713.3	48284	39411.4	49927.1	47602.3	49498.7	48764.7	48550.5	53343.4	50214.6	46913	50663.3	48214.4	50687.1	53801	48094.8	51233.7	46345.6	51468.7	51761.8	49911	49734.9	50038.3	50070.6
1659	427.229	6	49229.1	41134.8	46266.2	47549.3	52935.8	45182	50242.6	49058.9	51075.5	47318.9	37391.1	43867.4	45685.3	39025	39666.3	45108.8	39846.3	36129.2	37651.3	50511.1	36516.8	41595.7	41114	40480.6
1660	427.729	6	12916.7	12552.9	14544.7	14800.7	14167.1	12734.8	14483.9	13450.9	14730.3	15605.5	13297.3	16310.6	15805.7	13913.1	15572.6	15058.5	15767.6	15833.8	14491.6	15106.4	13733.4	12727.5	14718.6	14625.6
1661	101.999	6.01	4976.15	4131.81	10864.2	3723.69	943.438	4553.98	2333.57	2748.71	2317.53	6653.67	1612.23	5590.17	1381.24	12188.1	5615.14	2153.87	2801.95	1482.42	3011.77	12028.2	6879.91	574.879	4517.8	4470.99
1662	148.038	6.01	15919.2	14564.2	29428.3	12875.8	7644.22	15241.7	10260	11443	11389.4	19497.9	12776	17283.5	6272.02	30387	17780	8251.08	7299.23	4697.75	7857.46	37687.5	18514.4	4983.08	12508.9	13364.1
1663	186.069	6.01	100251	106165	110520	96594	105804	103208	101199	104506	103184	150680	113750	165243	114599	121181	117137	178791	125950	128954	144704	202722	128687	127827	129570	141202
1664	188.031	6.01	26072.8	24404.1	51832.9	24401.2	12299.4	25238.4	18350.3	18768.9	18121.6	33340.1	20983.4	29189.4	11599.5	52101.3	20340.3	13413.2	14141.3	8355.61	14937.3	53248.6	32257.5	4799.28	22811.4	21507.3
1665	250	6.01	4010.64	4568.67	7818.3	4668.19	1761.45	4289.66	3214.82	3025.55	3521.99	5771.28	4038.93	3874.95	0	9043.1	5565.71	1356.61	848.535	1216.73	1115.32	11074.2	3320.51	0	3163.55	2962.7
1666	437.17	6.01	2799.17	587.811	9922.41	24743.4	0	1693.49	12371.7	846.745	7209.7	8945.23	3128.59	2396.17	0	0	0	0	0	0	0	0	0	0	1472.97	210.424
1667	455.765	6.02	13867.8	13635.8	16220	14271.6	12295.5	13751.8	13283.6	13023.6	17403.1	14353.8	10393	13581.5	12845.2	16305	16055.6	14552.1	15063.4	15675.2	15305.6	16077.5	15041.9	15139.8	16819	15588.9
1668	458.746	6.02	6454.46	4446.75	4234.85	7962.49	7116.59	5450.61	7539.54	6283.6	3080.12	7789.91	3596.17	4895.52	7364.61	3926.55	2053.31	1970.1	7628.55	5442.44	4068.97	5103.45	5337.36	5263.3	7517.68	5765.96
1669	466.758	6.02	37742.2	39734.4	39984.2	39845	39353.9	38738.3	39599.5	39046.1	42439.4	40348	39563.7	41066	32731.9	42862	43606.4	39869.3	39937.6	38359.2	40356.4	38952.7	38682.3	33606.9	39413.3	38472.6
1670	467.258	6.02	19361	19691.6	19891.4	20843.8	19023.9	19526.3	19933.8	19275.1	20233.5	18563.6	18615.3	17404.2	19653.7	19878.4	18874	17793.7	18382.3	18447.5	21368.8	20218.8	20921.5	18395	19332.7	19581
1671	469.239	6.02	35695.9	36848.8	33198.6	35635.4	36559.4	36272.3	36097.4	36415.9	35767.9	37949.7	24741.3	36885.7	33205.7	35533	39205.5	33383.9	38026.7	33863.7	36959	36644.1	35344.3	34717	40829.9	36626.4
1672	474.746	6.02	11566.8	13353.5	11867.7	18941.2	13562.3	12460.2	16251.7	13011.2	13572.2	13744.9	8091.74	12825.9	13757.4	16609.3	13937.8	10839.2	13605.9	11417.5	16116.6	12962	7669.19	18065.8	15075.8	13559
1673	477.224	6.02	18213.1	17836.3	11933	17030.5	17233.7	18024.7	17132.1	17629.2	19108.2	16616.1	8947.77	17168.2	17736.2	16174.8	11945.4	16846.5	18610.6	16824.2	16470.6	19271.4	17912.9	17490.9	15047.4	17375.4
1674	477.729	6.02	6822	4179.66	5034.09	6772.51	4589.48	5500.83	5681	5045.15	5343.05	6026.75	6379.38	5657.71	4935.62	4834.89	5848.58	4279.14	5863.41	5751.55	4948.83	4223.49	6040.82	4123.55	5756.07	5243.96
1675	458.243	6.03	0	0	0	0	0	0	0	0	0	0	0	0	0	0	0	0	0	0	0	0	0	0	0	0
1676	464.281	6.03	12399.8	12418.6	9167.99	10405	11665.7	12409.2	11035.3	12037.4	12000.8	11703.5	7495.71	9304.65	8162.5	6770.16	7587.91	7694.77	7575.3	8546.97	12064.5	12451.2	13950.3	11079.8	12103.1	11110.2
1677	469.741	6.03	17412.6	14115.6	17239.4	17851.7	16533.5	15764.1	17192.6	16148.8	12542.4	16491.9	12555.2	13515.6	15865.6	14382.5	15034.5	11925.3	17769	17213.8	15063.1	16664.2	17662.5	13864.8	13619.2	15979.5
1678	341.061	6.04	0	0	0	0	0	0	0	0	0	0	65452.5	0	0	0	0	0	0	0	0	0	0	0	0	0
1679	596.84	6.04	18288.4	17025.4	14414.7	19064.7	17851.2	17656.9	18457.9	17754	21370.7	13450.3	18108.6	20237.8	19258.7	19734.3	18935.8	17746.2	19926.2	18341.1	16780.6	17395.7	19025.7	20003	18779.8	18607.5
1680	599.328	6.04	15813.4	14375.8	14219.7	14786.5	18089.4	15094.6	16437.9	16592	16787.3	12936.1	15506	16744.1	14642.7	13993.1	16029.6	16049.9	15338.5	15954.5	16040.8	16507.5	15887.9	14063.8	15724.1	15645.3
1681	599.829	6.04	8013.74	10865.9	10966.9	9598.85	11285	9439.83	10441.9	10362.4	12132.7	10093.6	10819.6	10463.9	0	10667	11780	11379.6	11727.5	10644	12082.7	0	0	11586.9	4252.22	7184.75
1682	607.841	6.04	45936.8	40303.6	43546.2	45861.6	46128.6	43120.2	45995.1	44624.4	46484.4	43862.4	41415.3	47482.3	45647.5	49251	48478	44147.1	44359.4	45762.8	44699	45543.9	43629.5	41388.8	47164	44649.6
1683	608.343	6.04	26749.9	24162.5	24849.8	25496.5	26116.5	25456.2	25806.5	25786.3	25239.6	25757	23799.4	24832.6	25830.4	27922.3	29189.6	25090.9	25971	25851.4	25916.2	26970.1	26372.9	24044.3	25541.7	25809.7
1684	615.828	6.04	14798.7	11948	13621.6	15530.2	14319.2	13373.4	14924.7	13846.3	14483.2	13396.1	13803.7	10842.2	13882.2	17427.6	16110.7	12120.4	17387.8	12157.4	14353.4	14502.3	15472	14431.8	17371.1	15096.5
1685	618.308	6.04	25049.6	20879.2	24441.6	23633.3	24886.6	22964.4	24259.9	23925.5	27908.8	25042.7	24130.1	23507.9	24032.4	27547.4	27456.5	24130.8	26341.3	27312.9	24578.4	23826.1	25136.8	23739.1	24843.9	25111.2
1686	605.363	6.05	10249.2	12376.1	14470.3	8482.34	9021.81	11312.6	8752.08	10167.2	11505.9	14247.1	8427.89	14421.8	13997.3	17558.4	16688.7	13746	13866.1	13962.3	14181.8	14484.4	13114.8	9437.45	9768.51	12687.9
1687	610.327	6.05	48738.3	47870.1	46819.1	48370.4	50719.7	48304.2	49545.1	49512	53264.6	48691.6	46627.1	52189.7	47151	53687.3	52749.1	45171.5	50484.8	51135.9	50009	50073.8	48765.2	46927	51061.8	49779.7
1688	610.829	6.05	27556.9	30112.7	30047.5	32357.2	30547.3	28834.8	31452.3	29691.1	25738.9	31339.3	26902.4	32175.3	30182.9	28919.2	34050	29705.3	31352.5	30388.8	30650	30287.5	30747.9	30297.9	28369.5	30299.2
1689	616.33	6.05	6950.33	5001.78	5706.19	4265.61	3781.76	5976.05	4023.69	4878.91	6435.62	6363.86	5889.25	6655.72	3773.06	7066.31	6842.53	3000.28	7097.44	5078.63	6647.25	7361.05	6436.66	6495.48	5570.14	6383.81
1690	626.296	6.05	3386.72	0	2205.73	0	0	1693.36	0	846.68	2581.99	801	0	2594.6	0	0	0	2151.63	0	0	3910.55	2093.97	2095.84	0	0	1157.19
1691	447.248	6.06	22632.1	20579.6	25684.8	28012	26757.5	21605.9	27384.8	24181.7	25496.2	25813.7	25270.8	24723.5	23465.9	26259.1	25814	23972.5	25665.3	29043.9	24800.9	23676.5	22143.7	24464	22442.7	24605.3
1692	271.241	6.07	12059.5	10072.1	0	8907.07	0	11065.8	4453.53	5532.88	0	0	872.595	0	0	0	10130.9	0	0	0	0	0	0	0	0	0
1693	435.768	6.07	12410.9	10708.2	10415.3	12729.6	12487.8	11559.6	12608.7	12023.7	11424.4	10651	10419.3	12010.1	7283.09	12434.4	12834.1	11730.9	11747.8	11880.2	11526	12173	10793.5	8856.04	11829.3	11258
1694	438.246	6.07	13269.9	12072.1	14820.8	14319.9	12815	12671	13567.4	12743	14341.7	11785.8	13194.9	12345	12417.7	15177	13568.7	14191.6	11407.1	12523.7	11667.8	13326.6	14629.7	11418.1	13604.4	12653.9
1695	444.278	6.07	8025.11	7547.73	6127.91	8208.37	7842.87	7786.42	8025.62	7814.65	8485.4	7023.93	7750.34	6651.55	8229.03	8447.09	8139.36	7847.7	7833.01	9617.13	8751.28	8278.86	7433.39	7637.16	9696.22	8463.86
1696	446.759	6.07	28878.8	27486.6	28115.5	26612.9	27594.5	28182.7	27103.7	27888.6	30077.5	27840.1	20561.6	28004.7	26619.5	29690.3	29941.2	25931.6	29402.9	29478.2	26031.1	26108	25281.8	26652.9	30393.8	27621.2
1697	449.243	6.07	28205	31392	38831	30155.3	35878.8	29798.5	33017.1	32838.7	36908.9	32942.7	27464.4	36304.4	35963	32105.5	32543.4	30121.6	34382.3	34166.3	32104.3	34070.1	26453	36841.5	31694.6	32816
1698	412.892	6.08	5729.49	6464.89	6272.56	6225.06	5933.97	6097.19	6079.52	6015.58	5707.53	7584.44	6161.12	6047.41	5454.03	9174.48	8425.79	0	6218.17	6117.19	5890.94	5175.74	3784.54	5092.47	3916.04	5170.73
1699	446.236	6.08	5182.61	4359.65	7769.3	4352.39	5017.23	4771.13	4684.81	4894.18	4014.91	4923.28	6185.99	3763.31	5110.8	8270.49	4016.97	4603.92	7077.06	3941.48	8119.91	8332.94	7612.98	6340.67	7750.77	7025.11
1700	449.241	6.08	35968.9	36503.6	0	0	0	36236.2	0	18118.1	40023.7	38301.4	37593.7	37216.9	0	0	39472.2	36165.3	0	0	0	37769.7	38076.5	0	0	10835.2
1701	210.086	6.09	64962.9	28482.1	29174	29772.2	51624.6	46722.5	40698.4	49173.5	36240	41491.4	45116.3	55385.4	83333.8	49587.5	45997.1	47267.5	36971.9	19981.5	51460.8	119388	80257.8	72603.4	71203.5	64552.5
1702	477.778	6.09	13045.4	10979.8	8570.99	11219.4	11835.4	12012.6	11527.4	11924	11412.2	10639.1	11479.4	9977.22	10782.6	14301.7	11503.3	11353.6	10259.4	9553.87	11520.6	11652.1	11553	10278.5	11734.5	10936
1703	480.257	6.09	0	0	0	13139.4	11319.6	0	12229.5	5659.8	0	0	0	0	0	0	0	0	0	0	13559.3	0	0	0	0	1937.05
1704	486.293	6.09	8062.14	9058.72	9008.55	8127.27	8485.51	8560.43	8306.39	8522.97	8746.39	9525.32	8334.42	8118.81	7343.47	7502.16	9632.12	9198.34	7010.68	7610.7	5829.89	8144.69	8193.54	8451.57	7520.48	7537.36
1705	488.772	6.09	31080.6	26027.2	27397.6	31769	28230.2	28553.9	29999.6	28392.1	29080.9	25939.3	24370	27206.4	27844.2	31508.7	30366.6	27441.1	29214.9	29274	28572.9	30684.2	28379.7	29192.6	26367.9	28812.3
1706	491.251	6.09	26392.7	26635.4	22997.9	26635	31345.8	26514.1	28990.4	28929.9	26135.4	25090	26013.6	27419.1	15583.4	28139.1	28993.9	25848	27252.3	25347.9	28963.4	25088.2	29065.6	23198.8	23670.1	26083.8
1707	491.754	6.09	12460.8	11583	10833.7	9413.83	12739.6	12021.9	11076.7	12380.8	9687.49	12530.9	5718.57	13236.4	11550	12178	13965.5	10673.6	13553.9	12521.3	12795.2	12714	10507.4	10399	9906.91	11771.1
1708	496.759	6.09	7179.81	7731.46	7386.27	8468.02	8398.85	7455.64	8433.43	7927.24	7126.3	8779.98	7822.49	5967.9	7672.75	6751.74	10728.7	7315.45	8057.41	8385.09	8336.75	7917.14	7477.93	7782.82	5756.76	7673.42
1709	627.377	6.09	15256	12939.1	14131.5	13685.1	15485.6	14097.5	14585.4	14791.6	13947.1	14846.4	12959.4	14472.9	14391.9	15835	14375.9	14428.3	14890.5	14752.3	16225.9	14192.3	14540.5	13385.5	13636.2	14517.6
1710	629.854	6.09	53650	49478.9	52738	25956.2	55964.2	51564.5	40960.2	53764.4	55119	53590.5	51336.4	55745.7	50545.3	55695.3	56804.2	52801.7	52415.4	54073.3	57422.1	52220	55336.4	52235.9	55790.1	54213.3
1711	637.841	6.09	16397.2	16230	17213.3	15534	18717.6	16313.6	17125.8	17515.6	18581.9	17659.1	15147.8	17344.6	16692.7	15472.6	18786.7	16081.2	18511.6	15599.9	16887.2	15793.4	16970.6	14022.4	17185.2	16424.3
1712	426.88	6.1	7514.84	5482.99	2151.08	5718.59	5733.07	6498.92	5725.83	6115.99	6774	6450.23	6122.79	6753.52	6400.84	9040.63	8408.25	6003.5	6310.38	6360.15	5004.32	6316.01	5210.86	6883.38	7184.57	6181.38
1713	428.888	6.1	19726.5	19227.7	18678.3	18848.5	19868.1	19477.1	19358.3	19672.6	18638.6	11473.2	19309.3	21005.4	18610.7	20885.2	20985.8	14908.8	20315.5	19816.4	18832.4	14487	21095.2	17905	19512.2	18852
1714	489.27	6.1	15802.8	14746.5	15913.3	12905.3	0	15274.7	6452.65	7637.34	13707.8	13469.4	14575.8	14850.5	4502.6	14964.1	16735	14620.4	15217.1	15680.9	15836.8	4282.96	0	0	15527.5	9506.46
1715	499.237	6.1	9330.61	11657.9	12956	12642.2	12732.4	10494.3	12687.3	11613.3	11195.3	10446.9	12902	13476.6	7649.46	11548.1	11802	11727.3	8286.53	6239.43	11745.7	9082.82	11911.6	12388.1	9330.35	9854.93
1716	499.742	6.1	4855.23	4157.66	3155.48	4193.5	4818.78	4506.45	4506.14	4662.61	3081.08	1841.48	2182.69	2844.14	1907.36	5040.5	5105.89	4889.69	4181.39	3993.15	5204.76	4989.63	4207.03	5612.02	3833.48	4574.49
1717	618.857	6.1	22548.9	22376.8	22165	22993.5	23367.7	22462.8	23180.6	22915.3	19823.4	23234.7	19220.9	21340.6	20892.9	23153.7	23456.9	21191.6	24671.1	22783	22883.7	23602	24223.1	23005.7	23564	23533.2
1718	621.338	6.1	23886.4	22785	22166.3	23461.8	21816.1	23335.7	22638.9	22575.9	23154.9	25016.7	24010.6	25107.9	20728.5	25876.5	25143.7	24099.9	26205.1	20611.2	25556.5	21320.6	16582.7	23904.2	24586.2	22680.9
1719	621.842	6.1	16560.9	13750.2	14158.6	15052.4	13418.2	15155.6	14235.3	14286.9	14163.8	16213.7	17349.9	16033.5	15463.2	15672.5	15897.7	16492.7	16865	14653.6	15599.6	14792.8	16440.7	15902.3	14552	15543.7
1720	630.356	6.1	32354.8	30486	30953.4	32668	35891.4	31420.4	34279.7	33655.9	31887.7	31487.1	32363.6	32706	30645.9	31992.3	33093.3	32367.4	33335.2	31254.1	32250.8	31055.8	30293.2	31078.1	31339.5	31515.2
1721	632.34	6.1	58555.3	54643.1	54666.2	56802	59113.1	56599.2	57957.6	57856.2	57939.7	55858.7	56449.9	56576.5	56567.7	58747.4	61463.4	54934.6	59502.4	57102.4	58781.2	57979	58393.1	53227.9	55026.4	57144.6
1722	632.838	6.1	37505.3	36201.6	34321.2	36202	36107.3	36853.4	36154.7	36480.4	37094.2	38490.7	34878.9	32555.3	34544.2	36269.2	39320.1	35688	36530.5	37169.7	37254	34948.9	35460.2	34768.4	35479.3	35944.4
1723	638.343	6.1	9220.2	8001.95	8783.64	8539.59	9285.25	8611.07	8912.42	8948.16	7746.38	7965.31	8408.05	5047.6	0	8515.79	10191.8	8226.51	9248.99	9726.55	9465.93	10218.9	6851.08	4772.35	3703.38	7712.45
1724	640.32	6.1	29128.8	28026.9	28700.3	32808.8	34093.4	28577.8	33451.1	31335.6	25091.3	29812	27753.7	27029	29402.4	33152.8	30683.5	28145.6	27638.8	31680.2	32155.1	34653.1	30609.2	29947	30124.8	30972.6
1725	681.617	6.11	0	0	0	0	0	0	0	0	0	0	0	0	0	0	0	0	0	0	0	0	0	0	0	0
1726	425.911	6.12	2275.82	1846.04	1920.8	4551.58	1825.03	2060.93	3188.3	1942.98	1618.85	3639.79	0	1330.74	1616.7	1202.3	4117.13	3022.47	157.824	2138.72	3744.17	3648.48	2383.6	661.759	3014.16	2249.82
1727	341.311	6.14	0	0	0	0	0	0	0	0	0	0	0	0	0	0	0	0	0	0	0	0	0	0	0	0
1728	408.034	6.14	65727.7	55076.5	3706.64	64967.9	8867.56	60402.1	36917.7	34634.8	29036.2	39320.8	0	0	26969.1	60322.9	55754.3	0	15282.1	0	61075.2	0	49239.7	73160.9	18378	31019.4
1729	457.782	6.14	6195.62	4905.04	6984.98	5534.82	6061.81	5550.33	5798.31	5806.07	6759.31	6999.7	6942.44	6277.62	6076.75	6988.49	6833.85	7013.52	5748.68	6034.72	7082.31	6799.25	6102.38	6882.7	5778.93	6347
1730	460.259	6.14	8083.02	9132.99	6493.62	4113.21	5378.82	8608	4746.01	6993.41	7720.43	4482.92	7953.45	8175.55	5058.05	4877.84	5537.46	4217.66	9069.61	2879.91	5797.98	5946.78	8215.59	9714.62	5937.72	6794.6
1731	468.772	6.14	24754.2	22947.5	23708.2	23981.5	25191.1	23850.8	24586.3	24521	23520.1	21366	22164.7	23889.3	23090.9	24665.9	26549.4	23237.4	24133.5	21823.9	23442.7	22165.9	23558.8	23022	23258.7	23057.9
1732	469.262	6.14	19579.3	18045.6	19819.5	16766.7	15087.2	18812.4	15927	16949.8	14178.6	11630	14728.2	15097.2	14838.2	14322.9	13633.3	13999.3	11714.5	20230	18835.5	19708.7	18300.8	16928.9	19123.5	17834.6
1733	651.867	6.14	58798.9	52985.4	58691.2	55977.4	61511.4	55892.1	58744.4	58701.8	56406.6	56743.4	51791.8	58811.6	56878.6	58781.3	58708	53531.2	55755.9	53781.7	57121	58631.3	59375	59189.6	60155.4	57715.7
1734	444.234	6.15	0	6436.74	0	0	7038.73	3218.37	3519.37	5128.55	6192.46	0	0	0	0	5062	6780.08	7399.84	0	0	0	0	4373.75	0	7096.92	1638.67
1735	640.869	6.15	27764.2	26382.6	23012.5	27171.5	28845.1	27073.4	28008.3	27959.3	28550.8	27967.2	27187.5	34079.1	24224.5	29738	34483.3	26053	30126.7	30417.4	30652	29558.9	28768.4	27653.4	31254.7	29775.9
1736	641.368	6.15	7047.09	6283.2	7197.22	7471.65	6981.83	6665.14	7226.74	6823.49	8456.05	9308.75	7567.09	3458.59	6747.42	9279.41	7257.24	8899.98	8155.91	7826.37	8051.27	7742.3	7522.85	7269.8	7213.03	7683.07
1737	643.354	6.15	28690	19281.4	27412.2	28674.8	29363	23985.7	29018.9	26674.4	28565.8	16624.8	19339.1	14792.1	25773.1	27383	16684.5	24234.1	26847.8	24735.8	20571.5	28700.7	27274.2	15097.1	26730	24279.6
1738	643.855	6.15	13705.5	14915.9	13446.1	12964.1	13543	14310.7	13253.6	13926.8	10379.9	14235.3	13741.5	14724.6	12754.1	9366.87	9006.44	15377.7	14477.2	14355.6	15642.7	14104.6	14069.2	13315.2	14140.6	14300.7
1739	649.39	6.15	18384.3	17978	16606.4	15443.3	16475.3	18181.2	15959.3	17328.2	17641.3	12786.7	12915.3	17142.7	16692	19070.1	18620.9	14319	12914.6	16386.4	17957.3	16495	16324.8	15701.4	17082.7	16123.2
1740	652.368	6.15	38414	36059	37673.7	39831	33029	37236.5	36430	35132.7	38268.5	37132.4	35857.6	40908.2	36826.1	39643.5	40713.4	39302.9	38988.8	35725.4	39107.9	40079.6	36365.4	34510.8	36325.7	37300.5
1741	654.35	6.15	61984.4	59273.1	58110.4	61977.5	61388.2	60628.7	61682.8	61008.5	63672.1	60918.8	59753.7	61040.3	56243.5	62660.1	63702.8	60608.5	62067.6	62082.6	63524	61937.1	57101.9	57087.9	58875	60382.3
1742	654.853	6.15	37941.6	36269	38612.6	38941.7	41372.8	37105.3	40157.2	39239	41335.8	33464	36949.2	29462.7	37205.3	32845.4	36516.9	31501.4	34399.8	34936	38027.4	41472	32043.1	36540.3	39275	36670.5
1743	659.854	6.15	15860.2	20031.2	13726.3	18830.6	13888.3	17945.7	16359.5	15917	18683.2	19400.6	14825.4	19125.7	12685.9	19892.3	13635.3	19455.1	18633.2	18646.3	18656.9	18612.3	20282.8	18784.6	19019.6	18947.9
1744	660.353	6.15	11273	8311.13	9551.59	12536	10680.3	9792.07	11608.1	10236.2	10908.9	9176.53	9183.2	10229.2	8628.46	11276.3	12616.9	11301.3	10811.2	10445.9	10136.6	12271.9	10527.2	9171.7	11452.8	10688.2
1745	662.333	6.15	31987.3	31911.8	33349.4	33958.1	36588.9	31949.5	35273.5	34269.2	35071.9	33502	30669.8	32661	30718.6	36385.4	35014.8	34872.2	37187.2	34359.9	33782.4	34746.9	36527	33057.6	36334.9	35142.3
1746	306.025	6.16	268440	228698	32604.6	273801	66952.7	248569	170377	157761	141818	171331	53057.7	0	116973	227377	0	0	79755.8	79498.1	251293	54029.6	183655	255510	92445.7	142313
1747	441.908	6.16	21756.1	18724.1	22106.1	21567.8	20617.5	20240.1	21092.7	20428.8	22218.9	19535.7	13277.9	18992.2	21453.5	22872.9	23909.6	19978.9	19287.1	20304.4	20264	21632.2	19907.1	20664.8	18090.2	20021.4
1748	448.886	6.16	12480.1	14389.4	13913.1	14416.6	16403.7	13434.7	15410.1	14919.2	15518.3	16790.3	15417.4	12670.9	6006.87	15300.3	14707.8	7570.75	16399.7	15215.4	14220.3	12900.9	15073.7	13157.8	13686.7	14379.2
1749	466.276	6.16	4352.12	7213.34	0	5199.7	7338.6	5782.73	6269.15	6560.67	6368.14	0	0	0	0	0	0	0	0	0	7092.16	8373.66	7377.66	0	0	3263.35
1750	499.79	6.16	6468.55	4895.66	5729.02	8530.53	5857.47	5682.11	7194	5769.79	4367.39	3117.98	2919.13	8001.44	6746.84	7166.14	7612.03	3458.17	6570.72	4757.14	5852.64	5315.34	5733.79	6825.06	0	5007.81
1751	508.307	6.16	5715.01	5781.73	5820.28	5635.07	7746.98	5748.37	6691.02	6747.67	5069.22	5482.12	4061.39	6250.38	5887.92	6123.83	6629.71	5012.14	4727.31	4933.72	6852.8	6641.71	5726.98	4746.69	6712.75	5763.14
1752	510.786	6.16	20010.3	16531.5	19041.5	18582.5	19630.9	18270.9	19106.7	18950.9	16290.6	19332.9	19617.8	18168.9	20770.4	17466.3	20190.5	18160.7	20868.9	18740.5	18083.1	18168.6	20304.5	18574.8	17680.9	18917.3
1753	518.776	6.16	6753.91	5340.11	5540.04	3452.47	6022.78	6047.01	4737.63	6034.89	5687.93	3521.75	4336.04	6193	3415.94	0	6990.22	2537.56	6218.21	4811.69	5225.79	4931.28	5658.27	5188.46	7110.72	5592.06
1754	521.251	6.16	0	10030.3	10447.5	0	0	5015.17	0	2507.58	0	0	0	0	0	0	6496.11	0	0	9566.99	0	8651.76	0	0	10014.4	4033.31
1755	649.891	6.16	12557.6	9259.33	0	11194.3	11450.4	10908.4	11322.3	11179.4	12312.4	10518.2	10617.1	12878.1	11936.6	11333.3	11317.8	11105.1	9907.06	11822.1	10306.1	9824.47	10612.5	7983.62	11647.8	10300.5
1756	513.263	6.17	18387.4	28191	39180.2	16534.9	16088.6	23289.2	16311.7	19688.9	20281.1	20272.3	16655.8	17032.8	15650	17806.2	20870.9	14716.5	15509.6	16849.5	15467.2	16903.5	16936.5	16897.6	16785.7	16478.5
1757	162.126	6.18	37803.6	36526.9	30994	36731.9	40119.8	37165.3	38425.9	38642.6	35589.3	35591.9	35872.3	39707.4	35672.6	34366.4	28450.2	42519.8	32136.7	37478.6	37157.4	39960.2	33940.7	37410.9	44007.3	37441.7
1758	184.109	6.18	31159.2	38113.4	48899.5	43753.4	53644.8	34636.3	48699.1	44140.6	40724.1	40923.2	45070.1	53536.1	41684.8	36788.8	47137.9	51927.9	50222.3	49555.6	40158.1	45800.9	32571.6	35195.1	47076.4	42940
1759	306.274	6.18	200546	164173	8487.08	212972	48096.3	182360	130534	115228	107093	129057	41799.6	5278.14	86739.7	198918	200828	43905.4	55894.9	66247.5	200644	0	168513	221857	65834.1	111284
1760	643.237	6.19	0	0	7662.94	0	0	0	0	0	0	0	0	0	0	0	0	0	0	0	0	0	0	0	0	0
1761	340.81	6.2	0	0	0	0	0	0	0	0	0	0	0	0	0	0	0	0	0	0	0	0	0	0	0	0
1762	454.929	6.2	7267.03	9721.24	10115.2	12172.8	9796.1	8494.13	10984.4	9145.12	11534.2	8607.55	9834.76	11282	10784.2	11156.3	8174.58	8564.86	7904.38	11049.6	11233.8	9260.72	9852.07	9528.84	10039.9	9838.48
1763	458.242	6.2	56946.6	57737.7	58437	52677.7	58519.2	57342.1	55598.4	57930.7	61313.2	57698.1	54599.3	57912.1	57890.4	59466.6	62115.5	56470.5	59076.6	62548.1	63413	62099.3	57670.3	60057.7	60635.4	60785.8
1764	461.905	6.2	10392	8974.67	8618.96	4289.29	9179.84	9683.36	6734.56	9431.6	9170.79	9547.28	3692.57	9582.82	8983.82	9821.72	2669.65	9554.59	10749.8	8970.92	11448.6	9766.12	9321.11	10912.9	9884.22	10150.5
1765	637.22	6.2	0	0	10571.3	0	0	0	0	0	0	0	0	0	0	0	0	0	0	0	0	0	0	0	0	0
1766	662.882	6.2	28231.4	28016.7	29324.2	29457.1	29010.6	28124	29233.8	28567.3	31019.7	25053	25664.2	25117.6	26504.9	35029.3	31738.5	29933	26618.9	30414.2	31436.8	23003.6	29712.7	25339	34361.4	28698.1
1767	663.391	6.2	15795.3	14679.9	14871	20044.8	22363.5	15237.6	21204.1	18800.6	14845.7	16377	14041.7	18758.8	18794.3	17232.5	17853.1	14614.3	18906.7	16813.8	17911.4	17795.1	17762.6	21518.2	18698.1	18486.5
1768	665.368	6.2	27812.7	25062.5	26481.1	28994.8	27597.9	26437.6	28296.3	27017.7	26976.6	27815.7	26879	28287	27863	28195.9	32385.3	25922	29165	29014.3	29202.2	29378.4	27026.3	26114.3	29633.5	28504.8
1769	665.869	6.2	16245.8	17246.8	17142.7	15636.3	20077.7	16746.3	17857	18412	19438	16381.2	19433.7	18675	16342.1	20092.4	18592.4	18982.5	19319.1	18632.5	19209.6	19743.4	18234.2	17248.8	19265	18807.5
1770	671.404	6.2	19235.4	16202.6	16922.1	17085.1	18909.6	17719	17997.3	18314.3	18050.4	17589.7	16221.5	17854.3	17445.4	18558.5	18012	16624	16608.2	18725.7	9204.99	18247.8	16282.8	15781.6	18002.1	16121.9
1771	673.88	6.2	58995.1	59337.4	59215.2	61407	59523.6	59166.2	60465.3	59344.9	61185.4	58676.1	56068.8	60932.9	58622.7	64332.3	65130.7	58907.3	58078.2	60889.2	61733	60836.1	57827.6	56682.3	63418.2	59923.5
1772	674.383	6.2	34045.3	37772.9	37489.3	38934.2	36052	35909.1	37493.1	35980.6	40053.5	32795.9	30739.6	40499.9	31415.2	33715.1	35690.2	34256.3	37750.2	33315.9	35711.9	35721.6	38025.9	36869.7	40871.1	36895.2
1773	676.365	6.2	76969.9	69699.9	70991	75586.1	71403.3	73334.9	73494.7	72369.1	78925.4	71194.8	71439.1	72991.4	67371.2	77423.8	79377.6	72158.7	75136.3	76415.6	76260.6	77980.2	74398.8	68447.9	66030.8	73524.3
1774	676.867	6.2	37361.5	35086.4	37342.9	40140.9	39964.2	36224	40052.5	38094.1	39437.2	38968.5	36704	37752.2	38520.1	39669.3	43276.6	37408.4	35534	36801.4	37692.6	39493.2	36114.8	36503.4	36731.6	36981.6
1775	681.866	6.2	21784.7	19260	21768.3	21798.9	20979	20522.4	21388.9	20750.7	19768.8	21204.3	18099.7	15020.8	18715	21683.8	22573.4	21594	21530.5	17894	21248.3	20376.2	14675.4	17586.2	21787.9	19299.8
1776	684.345	6.2	34305.9	33506.6	33934.1	36458.2	37733.2	33906.2	37095.7	35819.7	33040.7	36664.5	38478.6	38445.8	34165.8	38848.3	40944.8	32674.1	35483.8	37694.1	38142.2	39342.3	36029.3	35900.5	38267.4	37265.7
1777	450.915	6.21	17935.8	16598.7	15813.3	16383.8	14396.2	17267.3	15390	15831.7	17275.3	12532.9	16084.8	17731.5	9878.75	16260.1	17671.4	15622.8	16109.4	16762.5	18127	17397.7	15682.8	14367.6	16522.1	16424.2
1778	455.263	6.21	13739.3	12159.2	16601.4	10534.4	9550.75	12949.2	10042.6	11250	7279.1	13377.1	7444.54	13919.2	13206.7	14495	7813.2	9744.6	11584.2	13820.6	12746.9	11569.4	13754.3	10792.3	12666.4	12419.1
1779	479.798	6.21	4532.21	5431.36	5588.67	4421.74	2856.33	4981.79	3639.03	3919.06	3831.83	2815.21	3544	4632.3	2192.21	4191.19	1525.33	1969.35	1717.68	3920.01	5318.37	3702.26	3156.23	3638.44	1651.79	3300.68
1780	482.273	6.21	5625.83	4157.8	4456.39	4601.22	3539.08	4891.82	4070.15	4215.45	3817.06	3830.21	3543.46	4055.74	2245.95	4311.4	4927.77	4378.33	4670.23	5373.18	5310.06	4920.87	3232.94	4811.66	3793.14	4587.44
1781	490.785	6.21	16080.5	10480.5	11382	12808.7	13928.2	13280.5	13368.4	13604.3	14226.4	7868.65	13901.4	10037.9	12775.5	11483.9	15630.9	14190.2	11329.6	15078.5	9815.79	12054.5	12476.8	14516.8	10362.2	12233.5
1782	569.238	6.21	0	0	63844.3	0	0	0	0	0	7717.92	13201.5	1020.33	0	1841.57	5090.73	1685.3	5626.1	0	0	0	0	0	0	0	0
1783	671.904	6.21	11258.1	11079.9	9981.92	10632.8	12160.3	11169	11396.5	11664.7	11474.4	10210.2	9999.46	11373	11569.6	12007.2	14009.3	11087.1	11170	12553.8	11601.1	12327.9	11917.6	12656.4	12034.1	12037.3
1784	682.372	6.21	9998.24	5755.38	11346.1	9787.02	10627.8	7876.81	10207.4	9252.32	11069.2	10604.2	8205.26	11039.3	9433.86	11966.6	10653.5	9463.44	11800.8	9200.78	11647.4	10667.7	9714.43	11073.8	11547.7	10807.5
1785	456.921	6.22	31896.2	26893.7	26722.1	30316.1	31046.6	29395	30681.4	30220.8	31755.6	30248.3	25718.3	32612.8	28653.4	35980.4	30021.6	27533.4	28596.5	33073.5	30484.7	26952.8	28779.2	24900.1	28931.3	28816.9
1786	491.264	6.22	25903.4	2409.98	0	27939.3	0	14156.7	13969.7	7078.34	26180.5	0	0	0	9153.3	26770.6	22602.9	0	23452.8	29320.9	24207.3	22971.5	11317.7	20640.3	2746.55	19236.7
1787	540.79	6.22	0	0	0	2831.87	5317.53	0	4074.7	2658.76	4044.17	0	0	0	0	0	0	0	4419.81	0	0	0	4966.15	3759.49	0	1877.92
1788	521.801	6.23	7386.86	7225.74	7311.51	8201.18	9052.84	7306.3	8627.01	8179.57	5276.76	3932.59	5383.85	7862.9	6377.14	9327.95	8470.59	6445.53	6981.52	6885.2	7542.05	5518.16	7340.59	5835.94	7280.27	6769.1
1789	532.795	6.23	12775.2	11661.8	11148	14433.3	14394.6	12218.5	14413.9	13306.6	11915.7	4999.34	12310.2	11110.6	5548.65	13950.3	11337.2	10812.8	11313.9	10410.1	14054.5	13441.4	9940.4	10834.3	12359.4	11764.8
1790	535.274	6.23	0	9364.21	0	9982.73	0	4682.11	4991.36	2341.05	0	0	0	0	0	0	0	0	0	0	0	0	0	0	0	0
1791	543.262	6.23	0	0	0	0	0	0	0	0	0	0	0	0	0	0	0	0	0	0	0	0	0	0	0	0
1792	264.912	6.24	11942.3	11956.6	6274.93	12795.5	10687.3	11949.5	11741.4	11318.4	3002.8	3828.48	0	4452.38	0	6653.46	5342.36	0	6383.89	3580.7	5653.07	6983.82	9000.27	3785.63	6488.82	5982.32
1793	463.92	6.24	0	11348.3	17590	12240.4	15138.2	5674.15	13689.3	10406.2	17595.7	15908.5	14666	18780.4	16108.5	17492.5	13254.1	17005.7	19086.5	17191.6	18334	17993.6	14258.5	16898.4	16910.1	17239
1794	470.907	6.24	14407.6	12712.7	14508.6	13766.1	12592.3	13560.2	13179.2	13076.2	13967.8	10950.5	12986.8	12058.7	11928	13575.6	14334.7	15495.1	13596.6	13993.6	16238.6	13182.9	12395.7	13608	14007.3	13860.4
1795	480.904	6.24	7395.56	7661.8	4665.79	1050.38	4156.36	7528.68	2603.37	5842.52	6940.68	6582.68	5138.04	0	5219.18	3024.58	5054.59	7755.78	5342.86	304.896	7033.92	7001.48	8366.84	5739.5	7459.05	5892.65
1796	530.319	6.24	7008.36	4447.12	2410.7	8098.11	6055.43	5727.74	7076.77	5891.59	3125.75	1305.73	738.947	1556.49	1707.7	0	1571.07	1185.72	1846.65	2737.17	1576.68	4093.77	4836.19	3897.16	3964.33	3278.85
1797	684.893	6.24	33663.2	38764.4	38538.8	34538.4	37091.2	36213.8	35814.8	36652.5	39145.7	37951.1	36674	39930.7	33876.5	37242.5	34326.2	31684.6	43137.4	44262.6	37121.1	34527.4	38836.1	40413	36134.2	39204.5
1798	470.273	6.25	14610.5	10864.2	6941.96	14943.4	14238.1	12737.3	14590.8	13487.7	13832.5	0	14398.9	10312.9	8775.18	0	15339.7	12983.1	7167.95	14523.8	16648.3	14826.3	15815.6	13961.2	7585.63	12932.7
1799	471.257	6.25	60755.6	57938.8	60097.9	58743.4	62280.6	59347.2	60512	60813.9	62599	58770.9	58090.1	59490.4	59243.2	63128.1	42749.3	59343.7	57823.5	61590.1	61572.6	58691.5	59700.6	59891	58868	59733.9
1800	471.258	6.25	0	57938.8	60097.9	58743.4	62280.6	28969.4	60512	45625	0	0	58090.1	59490.4	59243.2	63128.1	63937.7	57125.6	57823.5	0	61572.6	0	0	59891	0	25612.4
1801	473.25	6.25	33029.3	31201.8	32745.7	31652.7	33314.8	32115.6	32483.7	32715.2	30425.9	31457.2	31592.4	31762.6	30813.8	34506.3	35258.9	32781.2	34738.4	33413.7	32477.8	33514.7	30498.5	30394.9	31910.9	32421.3
1802	478.239	6.25	27931.7	29956.9	32944	30400.1	34896.7	28944.3	32648.4	31920.5	33269.8	34055.5	34271.1	34015.3	33999.7	24492.6	33956.1	36090.2	33134.8	35914	33599.7	33771.5	34706.4	22071.2	35164.5	32623.2
1803	687.38	6.25	27661.1	25155.5	27545	21262.8	26170	26408.3	23716.4	26289.2	28093.8	22059.8	25778.8	21673	24552.8	28019	28025.6	25334.4	26008.3	23666.4	22611	28586.6	21699.1	25693.8	25757.8	24860.4
1804	687.882	6.25	6409.89	12827.6	13367.5	12963.2	14175	9618.75	13569.1	11896.9	5983.05	14305.8	12625	13231.9	4611.57	13677.9	14160.7	6633.78	13465.2	13874.9	15481.7	7997.82	12494.8	8481.99	14037.7	12262
1805	693.415	6.25	9597.9	17117.7	15862.4	16837	17439.6	13357.8	17138.3	15398.7	17335.4	17784.6	16924.6	17532.2	16785.7	18168.7	18443.8	16990.6	16578.7	16840.6	18055.7	16113.6	17309.8	17644.7	16970.9	17073.4
1806	693.918	6.25	9072.68	6485	8132.58	9697.63	7252.09	7778.84	8474.86	7515.46	12234.9	7382.13	11752.9	11715.2	8800.99	9860.05	10052.2	9326.47	10690.3	12158	6875.58	8207.03	8329.83	11531	8316.29	9444.01
1807	695.892	6.25	55366.5	53884.3	56373.1	57779.7	58530.7	54625.4	58155.2	56578	56296.7	56168.3	53503	56796	50617.4	57488.6	59026.1	54049.8	54854.6	56090.3	57785.9	58855.1	55455.1	55000.1	55609.7	56235.8
1808	696.396	6.25	37912.4	36662.1	38123.2	35449	40939.5	37287.3	38194.2	39113.4	39026.7	36685.1	36355.9	38431.4	35096.2	39289.5	42828.5	36148.7	36537.7	35522.5	40843.7	40441.7	36614.1	37278.8	36928.9	37738.2
1809	698.379	6.25	49703.1	48459	49397.1	51510	53056.2	49081	52283.1	51068.6	52065.4	50023.6	49508.7	52646.7	49262.7	56947	54865.3	52958.3	43926.6	52668.2	52053	52298.2	51212.6	47821.4	50221.8	50028.8
1810	698.878	6.25	38274	33065.9	33096.5	33911.3	36082.6	35670	34996.9	35876.3	38135.8	32730	34014.7	34194.5	32410.9	36103.8	38136	33789	36461.9	35002.7	34786.7	34234.7	34213.1	35086	35060.5	34977.9
1811	471.926	6.26	11559.9	6860.75	6554.25	12560.2	9516.19	9210.3	11038.2	9363.25	4666.32	14964.2	7982.58	9589.2	9135.3	13999.2	14236.3	14022.5	5919.77	10698.7	12147.9	12269.4	10670.7	11774	13171.2	10950.2
1812	472.915	6.26	50414	47998.9	46276.8	48944	50771.3	49206.4	49857.6	49988.9	49678.3	48472.5	41998.9	47758.5	39211.9	51278.8	53083.5	48036	49954.8	47670.1	49770.5	48265.7	48762.5	44865.8	50125.2	48487.8
1813	495.915	6.26	6400.62	5328.54	6972.65	5975.28	5637.35	5864.58	5806.32	5750.96	3739.01	6138.06	4297.63	3249.91	3750.75	4732.59	5263.28	5460.89	4907.69	4429.64	6143.41	4852.16	7280.76	6349.78	4964.15	5561.09
1814	496.256	6.26	0	0	9720.34	0	3431.64	0	1715.82	1715.82	3447.32	2443.78	2728.46	2696.41	1803.14	3678.88	2335.01	2566.7	4083.8	3011.94	262.664	3414.39	0	2490.96	876.27	2020
1815	158.036	6.27	0	0	8609.15	0	0	0	0	0	0	0	0	0	0	0	1173.26	0	0	0	0	0	0	0	2124.51	303.502
1816	240.068	6.27	8223.83	11358.1	10724	10861.2	10667.5	9790.96	10764.4	10229.2	15324.5	11781.7	7762.85	7342.24	10855.5	10775.1	8181.2	10020.8	11236.4	13473	13478.6	12389	12524.9	10916.8	15926.6	12849.3
1817	341.061	6.27	0	0	0	0	0	0	0	0	0	0	0	0	0	0	0	0	0	0	0	0	0	0	0	0
1818	467.952	6.27	0	0	463.75	1189.75	1428.9	0	1309.33	714.45	2202.09	0	0	1480.12	635.892	4368.78	432.668	913.187	162.153	175.574	0	4353.2	807.199	1842.28	0	1048.63
1819	469.941	6.27	13753.1	16702.8	12760.8	14379.5	13905	15227.9	14142.3	14566.5	11013.8	11814.9	13214.2	16025.9	15485.8	10463.2	12126.3	12624.2	12824.7	12502.7	16199.2	16897.5	15273	14878.7	15998	14939.1
1820	495.585	6.27	9152.7	7436.11	6985.76	8081.02	6596.83	8294.41	7338.93	7445.62	8927.94	6705.87	9250.34	5810.49	7481.77	7158.37	8235.9	8919.71	9876.42	5626.93	9486.57	7134.65	7499.03	7987.58	7925.65	7933.83
1821	562.799	6.27	0	0	0	0	0	0	0	0	0	0	0	0	0	0	0	0	0	0	0	0	0	0	0	0
1822	512.798	6.28	8370.79	8942.01	8023.01	8398.67	7688.99	8656.4	8043.83	8172.69	8073.01	8090.44	7079.67	8084.47	8185.63	7653.2	8874.45	9507.12	8995.83	7283.66	9838.04	8406.27	7900.89	8693.99	8798.9	8559.65
1823	485.935	6.29	57018.1	53443.7	56132.6	51938.9	48629.4	55230.9	50284.2	51930.2	56634.7	52763.5	52823.3	53901.1	52974.9	57734.4	52282.8	46954.8	55750.3	55291.4	56714.6	56485.5	54623	51792.8	55201.8	55122.8
1824	486.27	6.29	40221.4	35977.4	38916.8	40933.7	41055.3	38099.4	40994.5	39577.3	41958.1	38794.5	38258.1	38252.8	35449.9	41721.6	38150	36201	36750.8	38452.9	39316.9	39878.7	37480.5	36447.2	36921.5	37892.6
1825	487.926	6.29	38522.7	35494.8	38283.3	39590.2	41350.5	37008.7	40470.4	39179.6	37401.6	37902.1	36417.2	40697.7	35248.1	39673.2	41095.5	37432.7	38200.5	37995.3	40042.9	38353.3	36034.6	38205.9	37720.4	38079
1826	488.261	6.29	15882.9	13943.5	17722.3	18207.2	15445.9	14913.2	16826.5	15179.5	7750.2	15650.4	9684.28	14533.7	14741	16667.6	15928.8	15692	15700.5	4820.45	16077.3	16996.3	15833	12926.5	14507.3	13837.3
1827	491.26	6.29	9099.89	0	0	0	0	4549.95	0	2274.97	0	0	0	0	0	0	0	0	0	0	0	0	14742.3	0	0	2106.05
1828	492.913	6.29	32405	30641.7	31122.8	34811.2	30813.9	31523.3	32812.5	31168.6	34341.5	30316.7	33308	32592.4	31497	35833.5	33744.7	33226.5	36435.3	35921.4	35505.9	34083.8	33592.4	34476.6	35280.9	35042.3
1829	524.283	6.29	0	0	0	0	0	0	0	0	0	0	0	0	0	0	0	0	0	0	0	0	0	0	0	0
1830	543.81	6.29	2659.48	4149.08	4677.27	3093.22	3836.18	3404.28	3464.7	3620.23	3301.64	3410.62	3510.39	5457.62	3921.54	4998.42	3352.4	2227.79	4405.04	3636.21	4415.04	2418.9	3110.52	4032.72	3824.71	3691.88
1831	554.812	6.29	10333.4	9835.87	0	0	9252.07	10084.6	4626.03	9668.34	7548.18	9552.15	0	7769.99	8774.39	0	10979.5	8163.07	9171.02	0	9416.49	5981.87	5246.35	9353.37	3554.83	6103.42
1832	557.29	6.29	16834.4	6537.88	10125.2	12394.1	14730.6	11686.1	13562.3	13208.4	0	15366.6	14567	9965.12	0	0	15092.3	0	3342.55	5330.43	4890.57	14779.7	4699.5	14412.5	15369.9	8975.02
1833	557.795	6.29	3036.07	0	0	3410.95	3067.26	1518.04	3239.11	2292.65	0	2824.94	0	2404.23	3505.97	0	3887.38	0	4338.24	2964.91	3272.61	3860.9	2639.82	3057.4	4835.46	3567.05
1834	479.261	6.3	46899	44832.7	40371.2	27341.2	33080.1	45865.8	30210.7	39473	35901.7	46434.6	42723.1	45590.1	43145.4	44147.7	47146.1	46091.2	43361.6	43894.5	40913.4	47879.3	42590.5	44495.1	41009.7	43449.1
1835	480.265	6.3	47669.4	36501	43719.6	20221.9	0	42085.2	10110.9	21042.6	27970.5	31865.4	33660.4	46120.8	32153.1	31383.6	37508.7	34931.1	36797.5	39827.6	43685.6	46597.7	44764.4	44568.4	45700.4	43134.5
1836	480.266	6.3	40643.7	37912.6	35114.5	26126.5	28530.6	39278.2	27328.5	33904.4	41229.1	40163.2	37838.2	38990.9	38349.2	41414.4	42262.1	40700.6	37837.9	38102.7	39624.8	40731.1	38208.7	39989.9	39533.8	39147
1837	480.929	6.3	7967.23	7746.43	8690.89	6553.5	7945.36	7856.83	7249.43	7901.1	9169.93	7328.51	7732.47	8384.93	6715.61	7418.8	7799.39	7189.28	9389.79	8420.09	5474.16	7870.23	9710.06	8040.4	9882.98	8398.24
1838	484.279	6.3	19605.3	14602.5	13781.8	16031.5	17930.1	17103.9	16980.8	17517	16953.3	14866.4	15185	18260.4	16522.1	22614.8	17418.5	15099	14981.3	16136.4	20586.6	16427.7	21101.2	20557	15480.8	17895.9
1839	484.949	6.3	9749.18	10551.4	7124.4	7333.37	9170.42	10150.3	8251.9	9660.36	9790.97	10939.2	11937	8538.57	8626.8	7391.2	7153.25	9583.43	6902.14	10197	9694.55	10792.9	8801.88	9996.87	9940.22	9475.08
1840	493.268	6.3	0	0	0	34085.8	0	0	17042.9	0	38139.6	37165.3	0	0	0	0	0	0	0	0	0	36558.4	36514.3	0	0	10439
1841	510.267	6.31	0	0	0	0	0	0	0	0	0	0	0	0	0	0	0	0	0	0	0	0	14412.3	0	0	2058.9
1842	510.916	6.31	5165.13	2409.21	4102.11	0	3621.47	3787.17	1810.74	3704.32	4318.62	3446.86	0	5133.66	0	3742.28	6778.42	4400.28	159.069	4076.54	4546.22	606.31	480.19	3739.89	5317.66	2703.7
1843	493.937	6.32	4975.95	4534.53	3804.77	5635.04	10951.2	4755.24	8293.13	7853.23	7901.94	1314.49	0	8354.72	2218.88	4641.28	4029.1	11851.5	11932.4	2564.92	4597.9	4823.75	9856.4	11041.2	14358.1	8453.54
1844	504.284	6.32	8876.55	8684.39	7058.28	6943.48	7690.95	8780.47	7317.21	8235.71	8718.7	7701.54	6156.95	7174.15	7289.96	7867.76	8524.65	0	7332.73	6882.27	7993.58	8315.46	4202.8	7826.81	7937.41	7213.01
1845	493.269	6.33	37087.2	36648.8	35598	34341.6	38688.9	36868	36515.3	37778.5	38139.6	37440.9	37322.6	37989.7	35201.9	37837.8	40542.1	35937.5	36533.5	35750.3	36916.8	37982.6	36873	32453.8	36817.6	36189.7
1846	553.259	6.33	5081.57	0	299864	7838.9	4562.11	2540.79	6200.5	3551.45	44734.4	0	0	6652.13	0	27624	0	25506	4377.66	6607.27	0	0	4393	0	5874.74	3036.1
1847	494.943	6.34	30116.3	28315.8	29527	27376.7	30429.9	29216	28903.3	29823	28996.1	29023.1	28103	26506.9	25623.4	28665.8	31619.4	29661.3	30971	27850.1	30888.1	28499.3	27153.9	26151.2	29440.3	28707.7
1848	498.953	6.34	26130.5	23184.1	24600.6	25813.6	25443.2	24657.3	25628.4	25050.3	25966.7	21575.6	24751.6	25062.7	23242.7	27528.1	27458.5	23355.2	23154.2	25177.7	26424.9	25767.6	24214.7	27977.7	24978.1	25385
1849	500.943	6.34	40247	31092.1	42384.7	45574.1	43146.1	35669.6	44360.1	39407.8	25377	44932.9	41039.6	40044.1	41100.9	43713.2	27463.2	40348.3	40571.3	37816.5	44159	43781.3	36517.9	36502.1	40336.9	39955
1850	501.282	6.34	24469.9	26991.7	27736.5	31302	29246.7	25730.8	30274.4	27488.8	28916	27835.6	31332.7	30790.7	28792.2	30411.8	33483.4	27504.2	28489.7	27859.2	27368.9	26181.8	22134.2	29360.5	32383.7	27682.6
1851	502.266	6.34	67476.2	62462.4	62574.8	64889.4	67388.2	64969.3	66138.8	66178.7	67727.2	65101.7	63594.3	65154.7	63411.2	68296.3	67045.5	63269.7	66158	67564.4	65195.8	62800.8	64674.6	63878.8	63581.4	64836.2
1852	505.932	6.34	18711.4	15201	15229.8	16864.7	16612.6	16956.2	16738.6	16784.4	15741.6	13758.6	20425.5	16934.4	11724.8	14833.1	14604.2	18284.7	13451.3	18598.9	18260.9	20213	19310.3	20357.3	18400.1	18370.3
1853	506.274	6.34	10861.5	15534.8	9276.63	10514.2	16747.9	13198.2	13631.1	14973	11952.6	13511.2	12398.3	13955.6	10938.5	13788.3	17781.1	13412.3	14001	9105.44	13129.5	13705.6	11178.9	10948.3	12858.2	12132.4
1854	507.589	6.34	34035.7	32294.5	35246.1	38468.5	35081.4	33165.1	36775	34123.3	33492.5	35760	35027.9	39968.2	32964.1	40416.2	38684.6	33519.2	37739.4	35401.6	36958.9	37264.3	37481.3	36645.3	37841	37047.4
1855	523.268	6.34	14329.5	13715.1	0	14652.4	14485	14022.3	14568.7	14253.6	8797.11	13050.2	6595.28	13545.8	8564.63	15393.4	7663.17	13591.6	7347.29	8586.2	0	12755.1	15955.4	0	13378.8	8288.97
1856	534.815	6.34	11734.7	6683.75	3402.27	7246.57	11646.5	9209.21	9446.52	10427.8	8874.98	3054.6	0	6318.01	9089.23	7946.64	6578.57	0	0	7352	4353.38	5700.73	9144.06	5428.43	6540.19	5502.68
1857	495.275	6.35	17211.4	16530.9	33376.6	20055.5	18933.8	16871.2	19494.7	17902.5	23443.8	24059.5	18229.1	18071.2	18294.3	17930	20767.1	17409.9	20604.1	20091.4	21250.6	0	20573	18332.1	17917.8	16967
1858	525.605	6.35	2366.94	0	3352.08	0	1823.07	1183.47	911.536	1503.27	1634.57	1550.24	1142.02	2969.43	862.089	560.032	973.478	1919.15	779.621	4563.7	4895.44	3652.67	2938.71	3674.86	3267.02	3396
1859	565.822	6.35	2339.21	3056.94	2149.11	1733.38	3379.81	2698.08	2556.6	3038.94	0	0	0	1185.09	0	0	0	0	2227.06	0	0	376.408	2055.05	1889	1874.18	1203.1
1860	576.822	6.35	0	5452.07	5444.88	4402.11	5797.89	2726.03	5100	4261.96	6300.71	0	6074.72	4438.07	0	0	5267.67	5725.31	2934.74	7293.99	5010.21	5445.12	5232.73	3434.99	0	4193.11
1861	340.811	6.36	0	0	0	0	0	0	0	0	0	0	0	0	0	0	0	0	0	0	0	0	0	0	0	0
1862	499.29	6.36	27381.3	27868.4	27309.3	27267.8	27875.8	27624.8	27571.8	27750.3	30691.1	26777.5	26730.4	28565.3	27765.3	31685.9	28317	26279	27120.7	28422.3	22433.7	26290.5	28072.8	28662.7	30013.3	27288
1863	524.938	6.36	10770.2	9233.61	686.283	8731.24	9313.4	10001.9	9022.32	9657.66	11192.3	4144.81	1969.12	11892	13336.7	9615.58	0	3690.63	11467.5	1218.36	6402.33	1916.4	8085.06	13715.3	10196.8	7571.67
1864	525.273	6.36	6691.37	4037.79	4519.77	8606.3	9277.49	5364.58	8941.89	7321.03	0	8279.67	0	0	0	0	6852.48	3860.49	9007.19	3332.44	5840.22	7666.59	8636.68	8158.81	8318.39	7280.05
1865	497.304	6.37	6786.6	7431.8	4822.67	8304.14	7288.32	7109.2	7796.23	7198.76	6752.67	7173.6	6045.63	7520.15	6064.96	7225.81	8425.55	5799.25	5057.14	5725.99	6493.58	6751.36	5804.17	6253.81	6822.53	6129.8
1866	507.942	6.37	30448.8	28999.8	30924.1	25022.9	22711.1	29724.3	23867	26217.7	25047.2	24401.1	27438	27138.2	14750.1	20866.1	30768.8	24878	25586.1	24143.8	26111.5	26959.7	23389.3	23476.3	25279.8	24992.4
1867	507.943	6.37	24905.8	25912.6	23540.4	22505.4	23047.7	25409.2	22776.6	24228.5	31540.1	19769.1	29340.9	29071.2	20443.2	28639	25318	16267.5	28582.8	22766.5	23348.6	21448.1	27187.8	16456.6	14969	22108.5
1868	508.28	6.38	16483.3	19638.4	22442.7	20544	19703.9	18060.9	20124	18882.4	20503	20064.2	19319.9	20206.9	19903.8	16269.8	23597.2	15174.5	18627.6	13743.4	13801.4	25180	14108.4	18139.5	21559.9	17880
1869	513.969	6.38	29960.8	31857.8	28389.9	29001.8	29599.5	30909.3	29300.6	30254.4	28221.3	28954.9	15168.5	32320.8	30280	18679	24271.8	29253.5	30381.1	30868.6	26292.2	31174.7	30441.7	27272.6	28834.1	29323.6
1870	515.284	6.38	62050.6	63086.7	74746.4	71397	74450.5	62568.7	72923.7	68509.6	71264.2	66169.7	67141.7	73754.4	67391.4	68346.1	87026.3	78720.3	80634.9	70951.6	70381.2	78112.5	74325.5	75171.5	76605.4	75168.9
1871	515.285	6.38	69156	61804.9	122739	69216.6	69574.5	65480.5	69395.6	67527.5	73495.4	66512.9	66966.2	71327.1	62297.8	71222.2	75218.6	65484.4	65510.1	65851.2	68094.5	68280.5	65024.1	63093.5	65842.5	65956.6
1872	538.274	6.38	0	711.04	0	850.547	0	355.52	425.274	177.76	0	0	1578.36	0	0	0	0	0	0	0	0	0	0	0	0	0
1873	540.279	6.38	6160.99	4366.6	0	2432.23	1922.07	5263.79	2177.15	3592.93	3115.97	1426.31	5191.26	4936.66	4385.92	0	0	3459.26	0	4492.62	5528.22	3526.14	5073.97	2847.33	5515.74	3854.86
1874	592.324	6.38	0	0	14109.7	0	0	0	0	0	0	0	0	0	0	0	2455.41	0	0	1034.13	0	0	0	0	0	147.733
1875	509.951	6.39	17870.5	21636.3	17212.8	18912.1	20814.1	19753.4	19863.1	20283.8	16512.5	16948.3	15952.8	16752.1	15873.7	14803.6	13642.5	17279.6	17485.6	22261.4	18242.8	20648.4	19612	19710.9	21057.7	19859.8
1876	516.942	6.39	53199	51623.9	52435	53375.8	56290.4	52411.5	54833.1	54351	55361.7	50537.8	52600.8	51883.5	50149.1	56205.5	59107.2	54959	53740.8	53874.2	57997.1	51102.7	57121.4	51845.1	55505.8	54455.3
1877	517.276	6.39	42412.5	39189.8	38978.1	40995.7	42378.7	40801.1	41687.2	41589.9	41709.7	37858	37323.7	41702.8	38315.2	41396.5	40138.6	38648.3	39940.3	39493	43180.4	41522.4	40862.6	38830.5	41999.6	40832.7
1878	518.955	6.39	6760.47	5709.5	7772.29	7557.54	7764.26	6234.99	7660.9	6999.62	6652.92	5652.4	8825.24	5993.17	7205.54	7665.18	7740.52	6990.46	8301.17	6456.91	7353.01	6600.1	5132.99	7117.55	5766.54	6675.47
1879	520.607	6.39	16044.4	20850	15596.2	17956.5	16704.2	18447.2	17330.3	17575.7	21517.3	10542.8	11665.1	21379.8	12427.6	13629.3	14724	12487.9	15771.9	19181.6	20540.3	19259	21769.2	20399.7	19812.7	19533.5
1880	520.952	6.39	15164.3	10820.7	11042.5	13040.4	13831.6	12992.5	13436	13412	15590.9	13903.2	11469.8	13497.5	12845.4	16826.8	11077.9	13193.9	15050	11461.2	11769.5	13776.4	10752.5	13569.5	14503.1	12983.2
1881	522.263	6.39	35425.6	37171.8	35989	33752.3	36769.9	36298.7	35261.1	36534.3	38691.2	37106.9	36125.8	36667.8	34022.5	39284.2	39134.7	39865.2	35551.9	33696.1	39469.4	33592.9	36790.7	37235.9	37225.8	36223.2
1882	539.616	6.39	10521.4	10872.8	10031	11485.5	13056.5	10697.1	12271	11876.8	11034.6	10013.5	11582.2	8782.53	11984.1	15824.4	11448.5	12250.3	10317.8	13409.3	8547.33	10616.7	10210.1	13012.4	9779.24	10841.8
1883	612.049	6.39	0	0	0	0	0	0	0	0	0	0	0	0	0	0	0	0	0	0	0	0	0	0	0	0
1884	184.108	6.4	0	0	0	0	0	0	0	0	0	0	0	0	0	0	0	0	0	0	0	0	0	0	0	0
1885	511.98	6.4	7418.49	7433.96	7324.24	7409.92	8580.22	7426.22	7995.07	8003.22	7425.61	6729.28	7432.22	8485.8	5750.65	7569.86	8653.39	7832.73	6691.77	5830.13	7135.65	7345.02	5338.79	6898.97	7137.77	6625.44
1886	512.31	6.4	3227.4	5165.59	0	6052.64	6257.35	4196.5	6154.99	5226.92	5397.27	5653.63	3427.55	4915.98	4434.93	6080.77	4926.73	2929.46	3883.68	2721.03	5472.38	5811.34	6651.37	5307.61	5573.61	5060.15
1887	524.948	6.41	11767.2	11983	9524.49	12420	13844.7	11875.1	13132.4	12859.9	14804.3	14786.1	11019	12569.4	11019.9	12515.6	14386.2	12600.9	11530.7	15745.9	14869.6	14453	12888.9	14083.4	10969.1	13505.8
1888	522.61	6.42	28741.6	28780	25880.6	20898.4	27324.2	28760.8	24111.3	28042.5	24510.1	29076.5	26065.9	28621.8	23121.2	26957.3	20449.6	25605	28455.4	28930.8	24772.9	20391.3	25658.3	26939.9	28168.4	26188.1
1889	524.293	6.42	39065	33331.6	36868.6	31454.2	39987.6	36198.3	35720.9	38092.9	37670.7	37360.5	36231	39553.2	35555	40188.7	40055.8	34230.5	38876.1	37432.4	34677.1	41403.7	35663	36378.1	34387.8	36974
1890	528.306	6.42	22614.7	21006.7	26649.9	27486.5	27728.8	21810.7	27607.7	24769.7	26362	25333.3	26330.2	28158.2	22128.8	24577.9	30465.9	26763.3	25762.6	23864.4	27060.1	27653.8	23875.9	24474.7	28578.9	25895.8
1891	528.645	6.42	29883.7	29393.1	29224.2	28629.1	29162.6	29638.4	28895.8	29400.5	26073.7	27593.1	26934.4	30287.5	27007.4	31439.9	29927.4	27585.5	26922.6	30115.2	29444.8	29079.4	27649.5	25294.2	26668	27882
1892	528.974	6.42	10366.7	10216.3	3587.62	11712.1	11657.4	10291.5	11684.7	10974.4	10243.5	7823.9	9308.76	11829.2	11508.5	12575.4	9400.06	9983.58	8287.81	10806	10651.6	7113.87	9848.78	10563.4	7808.53	9297.14
1893	529.961	6.42	58761.1	55371.9	55367.3	58573.7	63203.3	57066.5	60888.5	60134.9	56587.2	59630.8	59044.2	55917.8	54993.5	55997.3	60832.3	57984	58570.6	60255.4	60190.4	59317.2	59431.3	56819.4	57815.5	58914.2
1894	530.296	6.42	47194.2	44083.5	47691.2	46978.6	47277.6	45638.9	47128.1	46458.3	45295.8	43241.7	43663.5	30390.1	40865.6	47482.5	48792.8	42886.5	46330.6	44947.9	45439.4	44102.3	44323.1	45173.6	44944.4	45037.3
1895	531.951	6.42	38433.4	34392.2	32956.1	33897.1	39570.2	36412.8	36733.7	37991.5	38876.4	38197.3	37771.4	37645.5	28785.7	39489.5	38918.6	27761.7	31896.3	34559.8	39184.5	29758.3	38852.9	33849.6	31834	34276.5
1896	535.283	6.42	38797.7	28106.7	38192	39819.7	37503.9	33452.2	38661.8	35478.1	37492.2	36439.7	35595.1	35908.4	35592.6	41317.6	38434.1	36944.5	42619.5	39862.1	36469.3	39434.4	37105.1	26333.5	38387.4	37173
1897	535.63	6.42	13394.3	15203	11969.8	10208.2	12575.3	14298.7	11391.7	13437	14846.3	8385.03	11344.9	10751.3	8557.87	10089	14622.3	8326.65	16816.1	13678.8	11928.6	10677	14291.3	9593.68	10005.5	12427.3
1898	252.035	6.43	162.194	215.667	2473.97	4222.11	4583.15	188.93	4402.63	2386.04	2354.7	3237.7	0	0	0	2063.05	5064.11	8848.04	0	0	185.909	0	778.789	3204.75	1299.39	781.263
1899	531.617	6.43	46972.2	48617.7	45383.7	43465.6	47787.8	47794.9	45626.7	47791.4	46339.8	45941.9	49097.3	49660.3	40389.7	50341.7	46482.5	50189.4	44302.8	50082.5	44749.5	46824.1	45186.8	46574.9	46022.1	46249
1900	532.285	6.43	19528	19231.3	16956.4	18975.8	19292.5	19379.7	19134.1	19336.1	20711.3	20557.9	19632.1	20017.5	18991.8	21034.6	18913.3	20340.2	21908.7	18820.9	19597.6	19060.1	20272.1	18416.7	21371.5	19921.1
1901	533.632	6.43	1989.22	2320.76	2619.9	6019.87	2818.18	2154.99	4419.02	2486.58	2213.68	2600.62	1194.01	6235.83	1444.97	1928.36	1261.69	3605.5	4729.31	4761.68	6292.27	4463.94	5503.17	1749.41	1549.62	4149.91
1902	536.943	6.43	25146.9	18419.1	24195.6	26077.8	26902.2	21783	26490	24342.6	24173.3	24278.5	20810.8	25016.2	22112.3	24265.6	27554.5	23812.9	24224	27099.2	26711.2	26028.1	25743.5	26574.3	25474.5	25979.3
1903	554.616	6.43	4109.94	6133.01	5501.14	4143.59	3960.33	5121.47	4051.96	4540.9	8367.62	2639.09	1816.24	4355.57	2806.6	8756.63	2061.65	2555.54	0	6754.67	5869.99	7006.41	5027.3	6030.85	7298.24	5426.78
1904	560.619	6.43	4075.37	932.729	1382.66	0	2850.46	2504.05	1425.23	2677.26	1180.84	514.804	1878.82	1849.85	0	1235.34	1628.69	1035.04	1510.23	2162.82	2630.23	1427.75	286.913	2822.28	1531.14	1767.34
1905	341.311	6.44	0	0	0	0	0	0	0	0	0	0	0	0	0	0	0	0	0	0	0	0	0	0	0	0
1906	526.657	6.44	4361.98	6789.75	7416.55	5703.14	8486.78	5575.87	7094.96	7031.33	6897.51	8195.66	5556.24	6222.85	5861.67	6382.25	9013.61	6762.18	7880.47	5833.99	3106.36	8052.87	4594.64	7400.17	8038.49	6415.28
1907	526.989	6.44	0	1809.71	1216.5	4102.29	0	904.856	2051.15	452.428	0	1024.34	107.652	2431.51	3664.58	1201.34	0	3097.74	1277.02	2800.2	3940.98	2362.5	4496.15	0	1632.78	2358.52
1908	554.305	6.44	13600	15829.3	11529.6	17525.6	16533.6	14714.7	17029.6	15624.2	24240.3	17686	16503	13318.7	0	0	15012.6	19461.5	11203	15441.4	11999.9	11796.8	15922.8	13338.6	15931.2	13661.9
1909	537.292	6.45	31448.7	31524.7	14216.3	32962.8	31804.3	31486.7	32383.5	31645.5	38087.5	45798.2	34967.8	36389.5	33133.1	35506	36805.7	36900.2	32148.8	33863.7	31811.5	38302.3	35132.3	34218.1	29879.2	33622.3
1910	566.296	6.45	22943.4	22232.5	0	22799.8	0	22588	11399.9	11294	21907.5	20108.6	20217.1	0	0	0	0	17714.6	0	0	0	0	22222.7	0	0	3174.67
1911	579.305	6.45	0	0	0	0	0	0	0	0	15673.9	0	0	0	0	0	0	0	0	0	0	0	0	0	0	0
1912	206.149	6.46	1790.88	3788.82	0	1102.65	4523.1	2789.85	2812.87	3656.48	1814.93	12497.6	1993.02	3200.22	1435.05	4200.02	3697.28	1337.7	7935.19	2951.12	6026.09	1088.05	4350.1	2053.23	3321.46	3960.75
1913	538.969	6.46	27834.6	26133	28022.9	24980.6	28978.9	26983.8	26979.8	27981.3	27677.7	28205.3	27692.1	27817.4	25064.2	28863.3	16753.6	25333.6	28918	25937.1	31559.3	25069.3	28686.3	26719.2	26147.4	27576.6
1914	541.662	6.46	4808.29	2145.59	2200.8	5307.81	3047.83	3476.94	4177.82	3262.39	1038.83	2213.49	3283.18	3958.13	4375.57	0	2414.67	2690.1	5502.55	3786.86	2479.11	4325.01	2706.6	2212.1	4187.13	3599.91
1915	542.979	6.46	28915	28887.6	23283.8	25562.9	26817.9	28901.3	26190.4	27859.6	22488.7	20674.2	25448.4	25842.9	27623.4	26482.4	31162.6	25109.4	25392	25368.9	26762.8	26975.1	21752.8	26865.7	26285.2	25629
1916	544.636	6.46	51799.2	46558.8	49056.6	49238.2	51087.6	49179	50162.9	50133.3	50584.6	50228.1	49198.9	50130.3	46846.5	52646.9	52276.1	49607.6	47702.9	53081	53142.7	49472.8	49677.3	48319.1	49206.4	50086
1917	544.97	6.46	41203.7	38830.9	37131.2	41579.5	38907.2	40017.3	40243.3	39462.2	43028.4	35040.8	37374.6	38619.7	38235.6	39016.8	43685.7	40414.1	39524.8	37880.6	41887.2	40555.6	42949.1	37438.6	38675	39844.4
1918	546.292	6.46	44820.7	42983.3	43563.8	46029.4	47779.6	43902	46904.5	45840.8	44373.1	47396.5	42330	47848.8	43730.7	45648.5	47203.7	45390.1	45255.2	46172.2	45899.7	42317.3	45490.7	44724.4	43168.9	44718.3
1919	546.628	6.46	30384.5	30478.8	34327.3	34138.8	35686.6	30431.7	34912.7	33059.1	32592.7	29589.5	30872.6	32355	29714.8	32449.5	25669.3	32071	32449.2	32954.2	23375.5	27686.1	32079.4	31011.8	31374.9	30133
1920	548.308	6.46	6330.5	6948.87	13337.3	7560.4	6512.82	6639.69	7036.61	6576.25	6773.94	7969.73	6071.66	8265.74	7050.41	4055.07	7471.74	6470.5	6037.95	6006.82	7469.83	0	6476.43	6696.62	7179.58	5695.32
1921	549.96	6.46	22924.9	19688.7	20669.7	22386.5	12888.9	21306.8	17637.7	17097.9	22940	20108.8	20553.7	21057.9	17943.8	22672	23018.2	15176.2	19776.8	23031.4	15905.2	22573.8	15940.9	20007.9	19803.4	19577.1
1922	550.301	6.46	16986.8	13681	15343.2	17813.1	16715.5	15333.9	17264.3	16024.7	12640.9	16892.6	16407.4	16633.2	18444.7	12159.3	19809.2	17485.3	17237.3	17973.1	14484.9	18080.3	17329.8	13899.7	15344.6	16335.7
1923	574.974	6.46	1835.08	2740.79	3117.9	385.884	4282.59	2287.93	2334.24	3285.26	5102.74	8482.16	266.901	4812.09	0	4202.46	4466.1	5927.91	3800.58	3571.23	6041.17	0	4727.68	5883.9	8005.29	4575.69
1924	182.091	6.47	13915.5	24105.5	0	18813.6	16980.6	19010.5	17897.1	17995.5	29350.3	19458.6	26768.8	29062.2	29437.8	0	22341.5	0	24226	25038.5	16200.7	33000.9	16573.7	25593.9	28542.3	24168
1925	309.196	6.47	0	0	0	0	2089.47	0	1044.74	1044.74	3638.43	2720.28	4270.18	3259.25	3008.26	4664.67	2403.11	0	2413.62	3749.05	3926.31	6851.86	4302.6	2425.29	4370.26	4005.57
1926	543.316	6.47	29697.6	26388.6	29832.9	28833.7	29088.3	28043.1	28961	28565.7	28335.9	26354.5	27239	30366.8	29687	30293.5	31438.3	26955	28463.4	26035	28339.1	27512.1	26370.9	26508.4	28241.2	27352.9
1927	551.614	6.47	28742.1	28179	27491.4	28117.1	31147.4	28460.5	29632.3	29804	30638	26886.4	26095.7	29323.4	27463.2	29162	31869.4	29479.1	29166	29805.7	30127.2	31231.8	28841.2	28374.2	29750.2	29613.8
1928	568.971	6.47	8095.71	8775	6318.39	8302.48	10478.6	8435.36	9390.54	9456.98	9740.87	8408.39	8215.93	9395.62	6682.94	6497.22	7641.5	6055.25	9329.26	8236.1	8496.55	8357.02	7703.27	8088.99	8957.8	8452.71
1929	612.052	6.47	0	0	0	0	0	0	0	0	0	0	0	0	0	0	0	0	27929.4	0	0	0	0	0	0	3989.91
1930	541.324	6.48	10391.3	8755.16	7060.93	11369.2	9749.59	9573.22	10559.4	9661.41	8347.77	10023.9	7483.73	9883.92	8685.97	6097.77	11937.3	9131.52	9728.73	9782.72	8193.46	0	0	8679.08	8574.05	6422.58
1931	130.112	6.49	0	0	0	0	0	0	0	0	0	0	0	0	1072.61	0	0	0	0	0	11654.3	0	0	0	0	1664.9
1932	287.211	6.49	0	0	8077.87	5579.03	5178.78	0	5378.91	2589.39	5842.82	11252.1	11119.8	6924.56	6379.94	3012.99	7018.71	0	8100.51	3735.46	7281.76	5319.26	9322.51	4060.01	7222.89	6434.63
1933	551.97	6.49	23632.1	17365.3	16324.3	17259.8	19607.9	20498.7	18433.8	20053.3	22141.3	22321.4	22656.5	23906.8	19162.4	13724.2	24447.3	14456	25528.6	18273.2	25678.2	22904.7	24843.5	19839.1	23814.6	22983.1
1934	552.304	6.49	20461.6	19488.4	18559.9	19749.9	19206.5	19975	19478.2	19590.8	18246.8	21164.3	18468.2	16817.1	18039	20604.1	17579.1	18085.3	18278	19453	17769.2	19590.3	19286.6	18751.6	18323.4	18778.9
1935	557.294	6.49	23981.4	14944.9	15536.7	23231.2	22405.7	19463.1	22818.5	20934.4	17092.1	16446.8	21479.8	23061.5	19643.5	22992.7	16745.4	21848.8	21667.4	21888.9	22795.6	22038.9	22038.3	21875.2	20953.3	21893.9
1936	557.655	6.49	21085.2	16992.7	17405.3	20663.8	17219	19039	18941.4	18129	22750.9	20984.7	13808.4	21280.5	20029.5	22318.5	19567.5	20375	16087.8	21321.5	21715	22816	20201.9	18192.9	19653.6	19998.4
1937	559.31	6.49	43581.4	41962.1	9792.92	47007.7	44238.3	42771.8	45623	43505	41876.2	37354.8	41770	42055.1	38241.9	38474.8	44726.1	41557.2	40283.7	41040.5	41670.2	44071.3	42678.8	40273.8	44076.9	42013.6
1938	561.3	6.49	27647.8	25956	22389.4	28146.9	26010	26801.9	27078.4	26405.9	25091.2	26314.9	25273.5	28411.5	25641.2	27543.7	31303.1	25770.3	28729.4	27748.6	29227	25535.9	26380.3	26328.8	25834.8	27112.1
1939	564.634	6.49	13780.4	15158.5	19422.2	17538.6	16161.1	14469.4	16849.9	15315.3	16780.2	17738.9	15992.8	18065.6	16915.4	18680.7	17851.8	15408.2	15668.9	17213.6	18783.5	17646.3	18725.6	16611.8	19023.4	17667.6
1940	682.119	6.49	0	0	0	0	0	0	0	0	0	0	0	0	0	0	0	0	0	0	0	0	0	0	0	0
1941	556.342	6.5	3376.63	1837.49	0	3686.68	2759.79	2607.06	3223.24	2683.42	3690.39	7648.55	7897.05	6418.02	2427.92	0	7151.58	7933.54	5604.58	5824.7	3729.52	0	4019.09	4911.19	5289.86	4196.99
1942	558.323	6.5	13688.3	7190.18	11596.2	14446.1	12344	10439.2	13395.1	11391.6	14737.9	13316.9	14015.9	12676.8	10380.5	13913	14178.9	12970.1	12964.5	12983.5	13683.4	13610	12454.8	14242.7	14558	13499.6
1943	559.645	6.5	34189.4	31770.5	32605.8	31690.5	36755.4	32979.9	34223	34867.7	36422.9	34441.3	32461.7	33777.5	32534.6	35718.1	36032	33038.1	36749.6	36368.2	32983.7	35774.2	31448.1	32849.6	32565.6	34105.6
1944	560.968	6.5	24034.9	34011.3	32008.1	32315.2	34317.2	29023.1	33316.2	31670.1	24790.8	33449.4	30575.5	34764.6	29565.6	33099.6	36059.9	32087.7	32676.3	32499	33239.2	34041.8	32615.1	34755.1	31051.6	32982.6
1945	564.976	6.5	13690.5	11691.4	12344.4	11194.9	12393.9	12690.9	11794.4	12542.4	5921.48	14314.6	4388.07	12561.4	12051.7	6204.2	4670.36	10501.8	7274.12	13221	13129.2	11348	10574.6	10152.4	9657.14	10765.2
1946	566.291	6.5	23371.4	21444.8	15192.9	27256.7	20963.6	22408.1	24110.1	21685.8	28776.7	15508.9	16017.5	25519.3	12799.1	29057.7	28551.4	22911.3	26755.7	28905.2	28738.3	26121.1	27873.7	24223.1	29130.8	27392.6
1947	568.309	6.5	14379.3	0	12146.5	0	0	7189.65	0	3594.82	19298.6	0	0	0	0	0	0	0	7665.01	0	0	0	0	0	0	1095
1948	553.643	6.51	16288.4	14068.9	15397.1	17937.7	17448	15178.7	17692.8	16313.3	16062.7	15649.2	15826.6	16300.9	15519.8	16674.2	18005.3	16719.3	16733.5	16636	16116.1	17487	16038	15500.8	17713.6	16603.6
1949	557.995	6.51	21914.3	20666.8	24054.8	24064.2	23143.2	21290.6	23603.7	22216.9	24116.2	20909.1	22463.9	23790.4	21660	24131.9	24472.5	23209.8	22436	21080.4	23361.8	21872	24573.3	25357.3	12085.2	21538
1950	566.641	6.51	20913.6	18012.5	17423.3	19026.5	19382.3	19463	19204.4	19422.7	20616.2	14987.6	16959.4	17912.8	17902.6	18458.2	20299.4	18110.5	17973.6	18790.7	18338.7	19721.2	17099.5	16618.8	20865.2	18486.8
1951	583.643	6.52	7056.41	5810.6	6696.9	8669.43	6932.98	6433.5	7801.21	6683.24	4994.14	7727.38	6057.94	7422.62	4595.72	3062.62	6991.99	6838.78	7149.4	6208.71	7711.49	0	8064.59	7506.22	7445.6	6298
1952	568.317	6.53	21060.8	19370.9	17146.4	25241.7	21495.7	20215.9	23368.7	20855.8	19177.8	22088.8	18426.9	20250.9	18243.6	19749.8	21412.6	20881.9	20931.9	21777.7	22730	22596.3	21622.1	20784.1	20469.5	21558.8
1953	575.977	6.53	19803.3	18873.4	20451	20381.1	22316.5	19338.3	21348.8	20827.4	22397.1	21546.3	20686.5	19787.9	19998.1	21319.5	22139.7	17543.2	19397.5	19083.6	22923.3	19643.4	22636.3	20751.7	20841.6	20753.9
1954	576.312	6.53	0	0	0	11868.5	0	0	5934.26	0	0	0	0	0	0	0	0	0	0	553.717	11297	368.96	0	1960.72	2763.73	2420.58
1955	579.311	6.53	15604.4	14414.3	14264.6	17246.4	16072.8	15009.4	16659.6	15541.1	11452.4	13594.5	15318.5	15996.4	10563.9	16703.8	10598.6	18534	14527.7	15803	15312.4	16285.2	17130.8	15222.3	13176.7	15351.2
1956	572.331	6.54	18363.3	16178.4	13252.5	17273.8	16926.9	17270.9	17100.3	17098.9	12742.4	13029	12158.1	15678.1	13051.4	13723.8	14475.5	13543.9	13320.1	16825.7	13741.9	15578.9	16839.9	17761.1	16809.4	15839.6
1957	572.669	6.54	16315.7	16784	15664.5	15536.3	17778.5	16549.8	16657.4	17164.2	18768.2	18458.7	18857.2	17099.5	16559.5	20163.8	15659.3	15528.3	18657.4	17567.7	16898.2	19247	18546.8	15403.4	20183.6	18072
1958	573.002	6.54	8661.46	6635.77	9523.8	2175.36	9008.38	7648.62	5591.87	8328.5	9994.06	10040.6	6479.15	10225.5	8377.63	8960.46	9189.66	8564.2	5782.43	8633.29	9530.48	10395.9	7824.5	9571.12	8913.45	8664.46
1959	573.987	6.54	32612.6	31354.8	31839.5	34415.3	33118.3	31983.7	33766.8	32551	33381.3	33200.1	32393.8	32591	32790.6	34506.3	34696	31694	32708.4	34272.4	33347.1	30585.3	33421.6	31417.3	35582.5	33047.8
1960	574.319	6.54	27201.9	24308.1	26989.2	26653.9	23424.3	25755	25039.1	24589.6	28132.7	26260.5	26027.1	29734.4	24409.1	29029.7	27856.4	27403.1	28848.6	21649.4	30621	30071.7	26269.2	27810.3	27455.8	27532.3
1961	575.644	6.54	24036.5	24886.1	19791.5	25242	24362.5	24461.3	24802.3	24411.9	24965.7	23331.1	12486	23618.9	23542.8	24784.6	27906.4	23789.7	26219.1	26231.4	25241.8	26301	24164.6	22918.9	25240.8	25188.2
1962	579.651	6.54	9485.87	10155.5	7994.45	10391.2	9321.7	9820.69	9856.46	9571.19	10391.5	8962.85	2262.12	9437.37	8224.75	10457	11227.4	8358.36	4516.17	11188.1	10545.5	9979.09	9384.33	9514.19	9313.52	9205.85
1963	581.32	6.54	19627.4	16617.7	12906.2	13671.5	19558.7	18122.6	16615.1	18840.6	18325.6	19402.8	18274.1	14406.6	14148.6	19936.7	19452.6	17543.6	20164.6	8533.95	18915.3	15276.7	17865.4	13500.5	20532.5	16398.4
1964	580.964	6.55	17849.3	18432.6	18904.9	19713.8	19565.8	18141	19639.8	18853.4	17591.2	19636.6	16155	19551.8	19980.2	19325.2	19009.7	17477.5	19813.5	18252.6	20414.4	18726.2	18086.9	18699.7	18906.1	18985.6
1965	598.318	6.55	4217	0	6790.82	0	8447.91	2108.5	4223.95	5278.2	0	0	0	0	0	9876.24	6702.36	0	0	3737.51	0	6063.72	0	0	7169.07	2424.33
1966	588.996	6.56	19783	18506.4	21804.9	17676.6	21117.1	19144.7	19396.8	20130.9	21671.4	19708	20306.2	20741.1	19766.3	18729.2	20952.2	17746.6	18938.7	19027	18467.3	19766.6	20328.9	20567.9	20781.5	19696.8
1967	593.983	6.56	9465.75	6411.1	10903	9187.32	8085.51	7938.42	8636.41	8011.97	5651.65	6951.54	5896.61	0	2558.8	11094.9	11722.6	7232.28	4375.97	10649.4	10189.6	10310.3	9483.74	5881.81	10136.6	8718.2
1968	596.664	6.56	5542.63	4456.66	1967.53	1670.55	2656.35	4999.65	2163.45	3828	761.504	0	1166.19	0	0	0	0	2264.45	0	5267.23	13390	0	5850.43	5356.65	4385.24	4892.79
1969	597.67	6.56	5410.68	5555.46	7921.5	0	4968.24	5483.07	2484.12	5225.66	4063.63	5685.85	8744.92	0	0	10194.4	0	0	0	7181.28	7235.04	8641.49	8357.4	6074.84	8215.09	6529.31
1970	582.993	6.57	10534.5	8849.43	10549.2	10278.6	11467.7	9691.97	10873.2	10579.9	10775.5	10555.7	10576.9	9491.52	8950.09	12822.5	12409.1	9079.81	10285.5	10333.4	10310.8	11157.3	10237.6	10183.6	11591.1	10585.6
1971	587.009	6.57	11771.2	13626.1	15130.1	16220.7	14940.9	12698.7	15580.8	13819.8	14551.6	13539.4	12452.8	14548.4	13308.9	16006.8	14908.9	14449.2	12884.6	14440.7	14794.9	14246.1	14621.4	13052.4	15849.7	14270
1972	587.34	6.57	14695.4	15323.3	13085.6	14860.3	15828	15009.3	15344.1	15418.7	16184.9	15030.9	13487.1	15636.7	14384.7	13895.3	15508.5	12697.8	14583.6	15415.1	16298.1	14060.6	14951.9	14843.2	14583.4	14962.3
1973	587.68	6.57	6280.13	6998.7	4375.36	7715.82	8218.68	6639.41	7967.25	7429.04	7113.96	6591.78	5169.94	4763.17	0	7523.18	6791.9	7174.03	5281.18	7468.35	6597.37	4304.3	6740.63	3896.54	5886.72	5739.3
1974	594.324	6.57	10061.4	8271.33	0	7654.02	11860.7	9166.34	9757.35	10513.5	7730.49	8918.6	9265.47	7626.05	8260.1	9916.56	12204	5436.37	5383.14	6267.1	9658.38	10026	9667.29	9961.64	10066.2	8718.54
1975	595.642	6.57	13464.8	12470	13633.2	14068.9	13091	12967.4	13580	13029.2	14781.9	13286.1	15188.7	13940.5	12639.3	14976.9	12805.3	14124	14456.9	14183.6	15533.4	12453.4	12402.6	14237.1	781.867	12007
1976	254.098	6.58	18012.5	13283.9	0	14797	31082.9	15648.2	22940	23365.5	11185	30624.1	17820.5	42606.5	12565.2	21248.9	26539.8	24276	10230.5	27914.3	26327.6	26301.8	16487.8	18448.1	25112	21546
1977	588.663	6.58	25371.4	22514.2	19962.1	23281.4	25012.9	23942.8	24147.2	24477.9	24489.5	20198.8	20523	23602.2	21197.8	25537.9	22476.6	22972.4	24126.1	22373.9	24898.5	25238.1	22229.3	23342.1	24761.2	23852.7
1978	590.318	6.58	23203.2	20426.4	25989.9	24507.5	21527.2	21814.8	23017.3	21671	23734.1	21612.6	22745.6	22552.5	19989.8	22884.6	24568.3	20734	23606.9	25303.1	23276	22135.4	20885.4	21959.7	22191.6	22765.4
1979	238.115	6.59	0	37381	32192.7	23309	26443.8	18690.5	24876.4	22567.1	7631.73	12643.3	47741.2	83479.3	24568.3	48515.6	45660.2	59754.1	22782.8	0	28934.4	36326.4	28388.3	44907.5	42485.1	29117.8
1980	271.241	6.59	20017.4	0	0	13346.6	1173.98	10008.7	7260.27	5591.35	4019.52	4669.44	0	0	6101.93	13965.1	14331	0	2206.73	1182.93	14966.7	0	9164.59	21768	0	7041.28
1981	595.993	6.59	12031.2	11504.1	12814.7	12724.3	11818.8	11767.6	12271.6	11793.2	13724.2	11986	10124	13266.8	10282.5	11872.2	12685.1	12115.2	12550.2	13818.6	13017.4	12106.3	13611.1	11802.3	12104.7	12715.8
1982	604.996	6.6	10664.6	9137.07	9772.32	9652.3	11198.4	9900.82	10425.3	10549.6	13641.8	9100.48	14445.4	14167	9750.24	13329.2	11604.2	10208.9	15725.2	14251.1	9478.75	11262.6	10394.1	12728.8	10739.9	12082.9
1983	608.658	6.6	6003.41	7215.74	5263.28	6945.1	7649.74	6609.57	7297.42	7129.66	8806.59	5501.84	6511.95	7549.91	1063.91	6780.01	6844.94	8070.99	7442.92	7349.86	7005.5	6995.19	6370.87	6383.87	6298.15	6835.2
1984	609.001	6.6	0	0	4249.75	4591.12	6578.1	0	5584.61	3289.05	6018.2	5138.22	5137.92	0	0	0	0	0	1693.94	3402.36	5634.22	2908.52	2868.09	4346.5	4847.3	3671.56
1985	647.243	6.6	0	0	39443.9	0	0	0	0	0	0	0	0	0	0	0	0	0	0	0	0	0	0	0	0	0
1986	601.686	6.61	13656.5	13412.8	5839.79	13226.1	11925.7	13534.6	12575.9	12730.2	14803.6	11452.6	8340.68	15328.3	11169.6	14564	14919.7	13457.2	13065.5	13573	4167.6	13046.4	14429.6	11963.9	11713.7	11708.5
1987	602.019	6.61	9493.86	9713.89	9157.1	8758.35	12216.6	9603.87	10487.5	10910.3	10331.9	10288.4	8878.02	10945.2	9557.75	11830	10524.9	10028.9	9125.69	11080.6	8688.47	10852.8	10978.3	8464.61	10710.7	9985.88
1988	603.338	6.61	15972.3	16358.1	14009.1	15411.3	17094.7	16165.2	16253	16629.9	17351.1	11451.7	15909.1	18251.3	18230	17938.5	18548	16328.1	17306	17119.8	19286.9	18585.3	19557.8	18061.9	15346.3	17894.9
1989	605.33	6.61	10468.6	9404.64	5265.77	9731.69	12389.9	9936.64	11060.8	11163.3	12162.9	10340.2	10176.3	10130.2	9625.03	12256.1	7809.92	11294.9	11754.2	11128.3	10949	11072.2	12217.8	9687.82	10166.1	10996.5
1990	610.319	6.61	12642	12886.6	11195.7	13453.4	13371.4	12764.3	13412.4	13067.8	13170.7	11963.7	12631.6	13409.4	11549.1	12878.6	14560.6	0	13402.5	12545.1	11486	12680.6	11357	12645.7	11487.4	12229.2
1991	610.669	6.61	7825.66	8532.54	3907.78	6973.33	7906.94	8179.1	7440.13	8043.02	0	6673.92	8165.06	8480.41	0	7694.58	9972.18	8138.16	8701.55	6550.15	6285.83	8646.06	8195.1	7550.02	7797.23	7675.13
1992	553.751	6.62	0	0	44529.6	0	0	0	0	0	0	0	0	0	0	0	0	0	0	0	0	0	0	0	0	0
1993	618.347	6.62	10480	7887.45	10235	10424.4	8310.43	9183.71	9367.44	8747.07	11227.5	10337.3	9080.38	5349.19	6250.95	5177.76	11892.1	9469.16	9103.75	10361.5	13963.4	10368.6	9912.08	5201.45	10918	9975.55
1994	624.991	6.62	6020.21	3246.19	6209.44	6854.71	3256.59	4633.2	5055.65	3944.89	0	0	0	5034.44	0	6110.44	6068.65	0	3806.81	6052.96	6673.99	7844.97	7109.79	5154.74	6469.42	6158.95
1995	683.196	6.62	0	0	29973	0	0	0	0	0	0	0	0	0	0	0	0	0	0	0	0	0	0	0	0	0
1996	612.34	6.63	8675.87	0	0	6913.8	0	4337.94	3456.9	2168.97	7008.45	5667.66	0	0	0	0	8432.72	6582.25	0	0	8672	0	8476.74	0	0	2449.82
[truncated: 4,140 more rows]

## Sheet: Fig s18g_02
Fig s18g
Serum ESI- (n=8)
			MCS								MCD								MCD+Celastrol
	Mass	RT	C1	C2	C4	C5	C3	C6	C7	C8	M1	M2	M3	M4	M5	M6	M7	M8	H1	H2	H3	H4	H5	H6	H7	H8
1	86.037	1	45042.9	53209.1	65970	47149.3	49126	56559.6	59589.6	52842.8	30913.9	36065.9	42964.5	36415.4	33668.8	52352.1	51159.5	36531.8	41887.2	42743.7	40473.3	45487.8	37656.1	41641.2	40069.8	41422.7
2	87.032	0.95	27682.7	27736.6	27837.1	21187.5	27709.6	24512.3	27786.8	26111	31618.9	0	0	0	32922.1	22066.8	42404.9	40123.6	0	0	0	38471	0	76671.9	62896.6	25434.2
3	88.016	0.92	65658.2	130690	83430.2	58097.8	98174.2	70764	107060	84469.1	128990	98023.4	42270.8	72169.3	62616.5	74765.7	67727.3	67100.7	101077	33363.9	93302.4	127968	85427.5	57818.8	50201.2	78451.3
4	88.016	1	55507.8	130383	92349.9	64112	92945.3	78230.9	111366	85588.1	128014	99732.8	51103.7	52265.5	116272	71121.2	66570.3	64283.4	96749.1	85251.1	95330.9	81047.9	86815.1	51751.5	52407.1	78478.9
5	90.032	0.83	362497	252197	495802	392656	307347	444229	373999	375788	0	0	142875	209531	149154	276970	247064	286158	201413	185915	0	246066	221356	198415	244722	185412
6	90.033	1	5.07776e+06	4.89481e+06	9.32064e+06	5.50951e+06	4.98629e+06	7.41508e+06	7.10773e+06	6.20068e+06	4.4251e+06	3.15301e+06	2.44411e+06	4.53299e+06	3.96435e+06	4.92982e+06	4.58817e+06	4.20945e+06	3.14338e+06	3.01433e+06	3.34185e+06	7.02508e+06	2.79148e+06	3.73207e+06	2.96378e+06	3.716e+06
7	92.036	1	32778.8	32604.5	60023.4	34754.9	32691.7	47389.2	46314	40040.4	29779.8	19937.1	14524.8	24940.5	25626.7	32114.6	28675.2	27197.3	21306	19910.2	21761.3	47117	17039.3	24103.5	19950	24455.3
8	97.969	0.76	266638	0	0	0	133319	0	0	66659.6	0	260499	0	903061	0	0	0	294250	0	0	0	211954	0	0	85299	42464.8
9	101.047	0.77	2945.46	0	0	3853.57	1472.73	1926.78	0	1699.76	5189.73	18399.6	36829.6	5674.24	10040.9	20670.3	3764.69	5922.48	17201.1	31821.3	16664	12220.7	16555	16146.7	18009.8	18374.1
10	101.048	0.94	1137.34	4823.74	4126.96	0	2980.54	2063.48	4475.35	2522.01	0	0	0	0	9901.37	12619.6	6359.85	12738.2	9548.58	0	0	0	0	0	7142.15	2384.39
11	101.941	13.95	501082	0	0	859387	250541	429693	0	340117	417930	228985	220094	262167	54282.8	0	0	231220	295184	152021	153986	324403	299853	89589.7	256150	224455
12	101.941	14.38	0	1.65582e+06	0	1.35375e+06	827910	676876	827910	752393	1.25891e+06	1.39999e+06	1.26919e+06	782045	662769	646035	535065	741891	1.04924e+06	1.01004e+06	803488	828343	885153	617599	783648	853931
13	102.033	0.83	36641.4	0	43563.2	28848.3	18320.7	36205.8	21781.6	27263.2	16226.4	18344.5	11737.2	19461.9	7422.21	25069.7	22487.3	22585.4	17925.6	15945.7	19596.9	21506.9	22798.1	14320.8	22773.4	19266.8
14	102.033	0.98	95544.6	107211	158580	91916	101378	125248	132896	113313	9641.49	28182	19345	31855.2	30885.9	57726.1	56816.6	30147.2	12755.1	19403.9	21489.7	71459.9	34870.1	39006.2	23967.7	31850.4
15	102.054	0.93	0	0	571.276	0	0	285.638	285.638	142.819	0	1763.53	8689	0	4006.75	0	0	0	6033.8	0	1684.81	3596.95	6715.46	6769.41	0	3542.92
16	104.047	1.01	60468.5	80667	117603	88159.1	70567.7	102881	99135.2	86724.5	79787.8	114709	146509	97156.2	142061	119330	134500	86974.6	127035	137084	152808	112887	127953	68767.3	82491.5	115575
17	105.042	0.83	19425.1	476.551	29883.8	0	9950.82	14941.9	15180.2	12446.4	56934.1	33091.5	29458.1	33656.9	34342.5	55224.9	60119.4	160010	26345.1	23961.4	24748.2	42200.6	24250.8	47807.8	30231.9	31363.7
18	112.016	1	118889	149245	201658	124595	134067	163127	175452	148597	92702.3	95349.5	124944	96430.3	100484	146237	149165	112348	116160	136873	122326	137705	108388	127357	119449	124037
19	113.993	0.75	200646	213485	307624	124721	207066	216173	260555	211619	0	67102.1	110356	28135.8	34503.9	47378	109624	199454	27601.1	51037.5	50832.7	57393.2	61139.1	172048	59855.6	68558.2
20	113.993	0.85	200646	213485	162076	144119	207066	153098	187780	180082	0	38138.3	41857.8	33405	43815.7	63370.3	41677.2	56942.7	51047.1	75117.3	36077	34482.8	38671.8	33483.5	43221.1	44585.8
21	114.029	0.83	64229.7	24917.3	87067.3	34268.2	44573.5	60667.8	55992.3	52620.6	20793.2	22784.6	14072.7	26050.9	19814.9	31127.3	31571.7	28945.3	24982	23168.5	27970.5	31710.4	23353.5	16713.5	33963.6	25980.3
22	115.063	0.77	0	0	0	0	0	0	0	0	20760.3	0	218059	20634	0	130262	22708.1	0	150303	180020	114613	0	0	0	0	63562.3
23	115.063	0.91	81131	83457	76249.9	56703.4	82294	66476.6	79853.4	74385.3	77802.2	89874.2	0	80008.3	86143.4	0	100598	154010	0	0	0	136713	0	173417	131046	63025.1
24	115.063	1.09	0	0	0	0	0	0	0	0	0	0	0	0	0	0	0	0	0	0	0	0	0	0	0	0
25	116.011	0.96	45157.1	82793	162204	83053.6	63975.1	122629	122498	93301.9	41465.1	22230.3	21540.5	13560.4	43373.4	69254.7	114043	85199.1	10250.1	18358.7	19784.8	60097	25215.9	53739.4	27769.6	30745.1
26	116.047	1.01	37047.4	42762.1	47409.1	40210.4	39904.7	43809.7	45085.6	41857.2	37321.9	44553.8	51176.4	51917.7	64010.4	73828.9	71886	43490.6	45381.2	53736.9	72858.9	76269.7	44277.8	36981.2	46981.4	53783.9
27	117.078	0.98	44304.5	51134.5	54497.8	43283.3	47719.5	48890.6	52816.2	48305	64995.1	32854.7	39266.6	39415.4	36973.6	53166.3	68317.1	92541.2	50659.5	41518.2	48094.8	50160.1	35468	80809.6	67155.4	53409.4
28	118.027	1.01	78004.5	91749.3	215250	135517	84876.9	175384	153500	130130	44496.2	61531.6	51483.6	66939.3	58974.2	56334.8	72989.1	58722.9	33824.8	26420.4	35164.4	68229.6	47414.8	34883.1	46907	41834.9
29	118.063	3.6	0	0	0	0	0	0	0	0	0	0	0	0	0	0	0	0	0	0	0	0	0	0	0	0
30	118.063	3.91	119067	81774.8	110551	129206	100421	119878	96163.1	110150	210381	140914	135256	172897	189925	154482	193576	200198	186747	262501	268246	225726	210494	218766	241173	230522
31	119.949	0.76	25707.5	25304.6	45408.1	27055.6	25506	36231.8	35356.3	30868.9	15599	22333.8	22940.3	21325.9	20436.3	28588.1	28134.9	24296.8	11283.2	20154.3	21799.1	44363.3	13733.3	22738.7	26369.6	22920.2
32	120.043	2.29	0	0	0	0	0	0	0	0	0	0	20607.5	2199.55	0	0	0	0	0	9157	0	0	0	0	0	1308.14
33	120.043	6.89	0	0	0	0	0	0	0	0	0	0	0	0	0	0	0	0	0	0	0	0	0	0	0	0
34	120.043	7.5	0	0	0	0	0	0	0	0	0	0	0	0	0	67819.2	59692	0	0	0	0	0	57945.9	13015.8	63399	19194.4
35	120.043	8.57	0	0	0	0	0	0	0	0	0	55153.2	0	0	0	71962.4	0	0	0	0	0	0	29087.7	0	0	4155.38
36	120.043	9.04	0	39531.6	0	0	19765.8	0	19765.8	9882.9	0	0	47280.4	0	60129.9	0	86034	44359.4	36175.9	35569.7	99723.9	37407.3	0	70737.4	0	39944.9
37	120.043	9.89	0	0	52863.8	0	0	26431.9	26431.9	13216	30740.6	0	27718.6	0	0	39776.8	0	0	0	0	78110.8	18309.2	13669.4	0	33389.6	20497
38	120.043	10.59	54396.5	18130.5	114027	60451	36263.5	87239	66078.7	61751.2	66624.1	7954.92	35465.3	37023.2	0	35687.5	13861.9	55751.2	63350.3	11519	43707	0	0	31786	0	21480.3
39	120.043	11.07	31745.6	28220.9	70990.9	89118.1	29983.2	80054.5	49605.9	55018.9	33303.3	0	26965.2	0	0	0	25908.8	20705.8	13950.6	0	51519.4	0	37245.7	0	0	14673.7
40	120.043	11.34	8316.16	11530.6	0	0	9923.4	0	5765.32	4961.7	21748.6	0	0	0	0	0	37611.7	0	24113.7	37146.3	0	0	0	44793.3	29445.7	19357
41	120.043	11.72	0	0	0	0	0	0	0	0	0	25111.6	0	0	0	28543.6	0	0	0	0	0	0	20919.2	0	0	2988.46
42	120.043	12.65	0	40789	0	0	20394.5	0	20394.5	10197.3	0	28404.9	0	0	0	0	192888	0	0	157732	0	0	0	0	0	22533.2
43	120.043	13.05	0	0	0	0	0	0	0	0	50545.1	0	0	0	0	0	0	0	348401	0	0	0	0	229526	0	82561
44	120.043	13.2	0	0	0	0	0	0	0	0	0	0	0	0	0	0	0	218220	0	202652	194230	97984.5	0	0	0	70695.2
45	120.043	13.39	0	0	0	0	0	0	0	0	0	0	0	0	352476	166419	219304	0	0	0	0	0	0	0	0	0
46	120.043	13.67	0	0	0	334633	0	167316	0	83658.1	0	0	0	282774	0	0	0	0	0	0	0	0	0	0	171595	24513.6
47	120.043	13.99	0	0	0	0	0	0	0	0	88616.3	91370.2	0	0	0	0	0	0	32415.7	0	0	45067	61107.2	0	0	19798.6
48	120.043	14.12	0	0	0	0	0	0	0	0	84701.4	0	0	0	0	0	0	100932	0	0	108954	0	0	0	0	15564.8
49	120.043	14.33	0	0	101609	0	0	50804.4	50804.4	25402.2	0	0	162106	0	173346	95403.5	0	0	0	0	0	0	0	96256.6	35240.8	18785.3
50	120.043	14.52	5890.66	0	0	181802	2945.33	90900.9	0	46923.1	49966.1	128844	0	221392	0	0	86175.1	0	0	131423	0	0	0	0	61356.7	27539.9
51	120.044	1.21	0	0	0	0	0	0	0	0	0	0	0	0	0	0	0	86336.2	0	0	0	0	0	0	0	0
52	120.044	1.73	0	0	0	0	0	0	0	0	0	0	0	0	0	0	0	0	0	0	0	0	0	0	0	0
53	120.044	2.05	0	0	76789.4	0	0	38394.7	38394.7	19197.3	0	0	0	0	0	0	0	0	0	0	3629.15	0	0	33448.4	0	5296.79
54	120.044	7.24	0	0	0	0	0	0	0	0	0	77218.1	43686.6	0	0	0	0	0	0	0	0	34934.9	0	0	0	4990.7
55	120.044	8.14	0	0	0	0	0	0	0	0	43470.5	0	1076.17	0	0	0	0	0	0	0	0	22580	0	55913.2	37435	16561.2
56	120.044	8.28	0	0	0	0	0	0	0	0	0	0	36691.3	0	0	0	0	0	64445.3	0	92640.2	0	4344.63	0	0	23061.4
57	120.044	9.26	0	0	0	0	0	0	0	0	0	25047.7	0	0	0	66199.1	0	0	0	0	0	0	14807.9	0	62915.5	11103.3
58	120.044	9.63	0	3219.14	0	0	1609.57	0	1609.57	804.785	0	0	0	0	0	0	0	0	33069.3	21184.4	0	0	0	22431.7	0	10955
59	120.044	10.14	0	0	0	0	0	0	0	0	0	0	0	0	0	0	22416.2	39892.2	0	24065.1	0	0	0	36696.1	0	8680.17
60	120.044	10.33	0	0	0	6878.57	0	3439.28	0	1719.64	0	0	0	0	0	0	0	0	0	0	0	42430.8	0	0	53001.9	13633.2
61	120.044	11.07	30836.4	28220.9	70560.3	57235.8	29528.6	63898	49390.6	46713.3	33303.3	0	0	0	0	61331.3	27578	20705.8	13950.6	0	58011.3	0	37245.7	0	0	15601.1
62	120.044	11.99	0	0	0	0	0	0	0	0	0	0	0	0	0	0	0	0	0	35836.3	0	0	0	28650.5	18930.9	11916.8
63	120.044	12.26	0	6743.21	0	0	3371.61	0	3371.61	1685.8	0	11414.7	0	0	0	41608.6	0	48742.4	0	0	53689	0	0	0	0	7669.86
64	120.044	12.49	0	0	0	53753.9	0	26877	0	13438.5	15667.1	0	81475.1	0	60492.4	0	0	0	0	0	0	57374.2	0	0	34850.8	13175
65	124.05	0.95	76978.8	71592.5	88638.7	0	74285.7	44319.3	80115.6	59302.5	0	0	0	0	0	0	91877	0	0	0	105331	85307.4	111706	137935	0	62897.1
66	124.05	1.09	0	0	0	0	0	0	0	0	0	0	0	0	0	0	0	0	0	0	0	0	0	0	0	0
67	124.051	0.78	0	0	0	133385	0	66692.6	0	33346.3	163892	101138	203171	210710	182619	95606.2	0	98874.7	145265	170943	0	21444	0	0	110702	64050.6
68	125.014	0.85	88354.2	142726	198464	115716	115540	157090	170595	136315	144668	111819	97827.9	92684	112356	189239	169701	140625	94602.3	70708	110050	151556	122502	121538	98507	109923
69	129.042	1	42161.8	41751.5	58960.1	57880.6	41956.6	58420.4	50355.8	50188.5	63766	68731.7	46964.7	60959.4	45592.8	81868.8	76836.9	86030.6	47773	45508.9	43673.3	76089.3	59042.8	69117	59416.1	57231.5
70	130.027	1.01	59099.4	69037.2	87618.9	65842.3	64068.3	76730.6	78328.1	70399.5	42869.2	42647.4	52728.6	46012.1	0	65749.2	66026.2	50029.5	52863.8	9013.28	50562.3	58023.7	5587.13	53412.5	52361.1	40260.5
71	130.063	3.82	0	0	0	0	0	0	0	0	0	0	0	0	0	238950	0	0	0	0	0	0	0	0	0	0
72	130.063	3.9	0	0	0	120828	0	60413.8	0	30206.9	0	66213.4	114843	206601	378551	241118	177706	0	0	69995.3	163272	446366	113851	126148	104176	146258
73	130.063	4.11	153634	143746	159812	0	148690	79905.8	151779	114298	81146	28813.5	0	0	0	0	76222.9	119054	89416.2	0	0	0	0	0	0	12773.7
74	131.094	1.02	73767.1	87173.7	93207.3	67713.2	80470.4	80460.3	90190.5	80465.3	131532	56370.9	67304	60253.7	76582.5	144302	117433	162149	85602.1	70823.7	95851.5	113213	68469.8	137674	117815	98492.6
75	131.094	1.61	34930.9	42499.9	65423.6	32857.9	38715.4	49140.7	53961.8	43928.1	0	24304.4	23299.5	32547.7	37345.2	0	60723.6	74569.4	34305.3	27757.4	43191.6	67539.2	0	51660.3	45417.9	38553.1
76	132.079	5.05	22428.9	34204.7	34078.6	50662.9	28316.8	42370.8	34141.7	35343.8	83806	41499.4	47754.5	53765.7	71444.7	64320.9	76974.2	67474.5	59288	69191.4	83664.8	63036.9	43621	65396.8	62530.2	63818.4
77	134.022	0.96	194703	358779	678000	376828	276741	527414	518390	402078	164486	98197.1	98671.7	132868	209501	271620	475223	365189	49403.4	94685.6	97095.9	289271	118463	259398	123668	147426
78	135.902	14.07	0	0	0	0	0	0	0	0	0	26571.3	30844.3	0	11232	0	0	0	0	0	0	0	0	0	0	0
79	136.037	0.87	43980.2	51995.2	60590.5	52571.2	47987.7	56580.8	56292.9	52284.3	28749.6	29203.1	22631.3	30788.3	29976.7	46087	57380.7	42504.3	20160	18787	23912.2	43524.2	28211.5	37485.6	31694.1	29110.7
80	137.995	14.42	0	0	0	0	0	0	0	0	0	0	0	0	0	0	0	0	0	0	0	0	0	0	0	0
81	137.995	14.75	0	0	0	19916.1	0	9958.03	0	4979.01	49612.1	0	0	0	0	0	0	0	17709.5	0	0	0	0	0	0	2529.92
82	144.089	0.77	58861	58442.8	58962.2	40087.2	58651.9	49524.7	58702.5	54088.3	47595	85716.1	159914	63557.5	55738.5	84929.6	77645.3	81830.7	124179	141597	92903.6	90519.4	97009.3	113694	95445.5	107907
83	144.089	0.93	0	0	0	0	0	0	0	0	0	0	0	0	0	0	0	0	0	0	0	0	0	0	0	0
84	144.09	1.08	0	0	0	0	0	0	0	0	0	0	0	0	0	0	0	0	0	0	0	0	0	0	0	0
85	145.93	13.95	0	0	0	56016.1	0	28008	0	14004	18041	16073.4	11177.2	21600.6	4250.28	0	4702.71	12021.1	18256	7056	7779.55	27016.2	28520.4	14615	0	14749
86	145.931	14.36	59558.1	0	146771	103100	29779.1	124935	73385.6	77357.3	121024	89488.3	0	67500.8	40697.5	40045.7	33565.3	51072.3	96719.1	63698.1	55782.3	0	73348.2	0	60506.7	50007.8
87	146.048	0.95	19408.8	0	0	81202.9	9704.41	40601.4	0	25152.9	143578	13247.7	96844.2	204520	222037	16785.9	0	5589.24	61386.4	80958	52757.5	0	10946.3	46414.7	51572.9	43433.7
88	146.048	1.06	23959.6	21048.7	0	89732.5	22504.2	44866.3	10524.3	33685.2	0	29990.3	73449.4	0	0	0	16040.1	5589.24	0	0	0	5905.73	34442.9	41121.3	14880	13764.3
89	146.067	0.85	63129.8	75999.1	98321	48401.5	69564.4	73361.2	87160	71462.8	133834	167123	152960	118593	103669	171859	196322	214818	126369	102210	117285	202243	121080	178442	145820	141921
90	146.103	0.79	14871.4	7674.82	14504.3	10616.6	11273.1	12560.4	11089.6	11916.8	9449.26	5225.73	10299.2	4192.17	13918	10247	9994	13412.7	10025.1	7809.57	10287.3	13871.4	6624	12958.1	10032.2	10229.7
91	148.037	1	27554.9	28640.9	44216	28121.9	28097.9	36169	36428.5	32133.4	15519.5	19227.5	17549.8	19616.9	13935.9	22481	20875.9	16722.4	12591.6	14901.2	16212	25844.9	15550.6	19577.8	19647.7	17760.8
92	155.069	0.8	32192.1	32543.1	48966.4	31016.7	32367.6	39991.6	40754.8	36179.6	63642.8	36865.8	46675.2	48949.6	35026.2	68585.6	65026.1	99873.3	46164.3	40376.7	42898.7	78066.8	36415.7	63072.6	51519.9	51216.4
93	158.044	0.89	13547	24577.7	22015.5	20226	19062.3	21120.7	23296.6	20091.5	14359.7	14765.2	17834.2	16127.8	22867.2	21981.8	27601.6	16290.2	18942	19394.5	29916.2	23474.1	15433.6	12391.8	18588.3	19734.3
94	159.05	1.02	10054	0	11554.5	6871.02	5027.01	9212.74	5777.23	7119.88	0	15207.2	0	18683.9	14927.7	12151.9	18190.4	17315.7	0	0	0	17262.5	17238.1	0	17053.1	7364.82
95	159.053	0.78	0	0	0	0	0	0	0	0	8525.34	0	25958.8	11918.9	0	5195.3	0	12644.6	19666.8	18531.6	0	11779.3	15111.8	17156	0	11749.4
96	159.113	0.78	13932.7	56321.5	64773	65988.3	35127.1	65380.7	60547.3	50253.9	78561.1	77824.8	161732	103227	90654.4	81547.3	68047.6	49147.9	112287	138818	83362	80829.6	88238.2	104765	87076.1	99339.3
97	159.113	0.93	44135.5	0	0	0	22067.7	0	0	11033.9	0	0	0	0	0	0	0	0	0	0	0	0	0	0	0	0
98	159.113	1.08	0	0	0	0	0	0	0	0	0	0	0	0	0	0	0	25102.3	0	0	0	0	0	0	0	0
99	159.986	0.73	39467.3	34570.7	48454.2	36219.7	37019	42337	41512.4	39678	24401.6	34997.6	30066.6	28175	21953.1	26789.7	32454.9	24195.6	34228.4	35300.4	34831	32485.3	31870.4	36237.4	29256.8	33458.5
100	159.986	3.56	1082.74	0	0	0	541.369	0	0	270.684	0	0	596.532	0	0	0	0	0	0	0	0	0	0	0	0	0
101	159.986	3.66	0	0	0	0	0	0	0	0	0	0	9663.34	0	0	0	0	0	592.448	10425.3	0	0	0	7263.85	0	2611.66
102	159.986	8.88	0	1319.29	0	0	659.645	0	659.645	329.822	2188.3	2865.83	0	0	0	0	1393.7	0	0	231.215	0	0	0	0	0	33.0308
103	159.986	9.04	0	0	0	0	0	0	0	0	0	0	8406.98	0	2518.57	0	6001.45	4456.29	4159.43	6290.04	3417.86	0	0	5190.87	0	2722.6
104	161.943	13.94	0	0	0	60705.3	0	30352.6	0	15176.3	0	40532.3	2308.43	15463.1	599.57	0	0	0	25284.3	0	0	0	13808.2	5761.01	6741.14	7370.68
105	162.053	0.83	41229.3	32501.9	56899.6	45442.3	36865.6	51170.9	44700.7	44018.3	17498.6	20048.5	19056.6	19825	15788.6	30406.1	22811.9	28308.4	22715.9	22395.7	20838	32680.7	26083.9	21832.3	25077.7	24517.8
106	165.079	1.03	27944.3	28613.2	36456.2	26075.8	28278.8	31266	32534.7	29772.4	47907.5	22901.3	25531.7	28405.9	31071.1	43465.4	56628.5	71682.1	32182	30466	37512.7	42780.9	29061.7	52456.7	44229.7	38384.2
107	165.079	2.84	0	0	0	0	0	0	0	0	66426	0	0	0	0	41857.8	0	0	0	0	0	0	0	0	0	0
108	165.079	3.18	42470.7	43990.7	0	39134.8	43230.7	19567.4	21995.3	31399	0	27546.9	25303	44002.2	46489.4	0	78562	86813.6	33428.9	37545.3	57427	65780.6	30245.9	61887.3	51106.7	48203.1
109	166.048	14.34	25541.1	0	0	23996.8	12770.6	11998.4	0	12384.5	0	0	0	0	5871.91	0	0	39025.2	0	0	0	0	0	0	0	0
110	168.029	1	115385	126151	234406	129902	120768	182154	180278	151461	140369	169162	109846	148826	119093	110312	144785	114649	95824.6	86161.4	100449	140379	94524.3	83126.9	101744	100316
111	173.105	5.23	8731.54	20138.2	14628.8	0	14434.9	7314.38	17383.5	10874.6	13294.9	0	0	5761.92	11119.6	15251.6	18070.3	19199.8	3195.22	0	0	20736.3	0	20218.1	11425.5	7939.31
112	173.999	4.02	59399.6	0	224158	72419.4	29699.8	148288	112079	88994.1	49950.1	16874.6	338.925	24884	67786.8	0	108796	98164.7	0	11976.1	0	0	0	0	56054.7	9718.69
113	174.017	1	67687.9	82855	103974	90029.8	75271.5	97001.7	93414.3	86136.6	55574.2	54980.5	69693.5	61836.5	57201.2	71368.9	78953.3	54857.9	60474.5	57617.9	59799.3	65678.5	64772.4	62495.3	62567.6	61915.1
114	175.009	1.19	87855.1	78484.6	141475	73761.2	83169.8	107618	109980	95393.9	40151.3	74537.6	56416.8	87870.4	71252	70068.9	94412.2	61497.2	70095.6	62976	72122.7	125054	60281.4	76972.4	65248	76107.2
115	175.04	1.01	7626.66	4250.97	4516.04	2968.76	5938.82	3742.4	4383.51	4840.61	7916.63	0	4293.91	9999.33	5755.33	4546.35	9365.13	4848.77	4278.82	2838.22	3080.13	9174.6	9213.58	4877.31	5063.5	5503.74
116	175.095	0.86	11377.9	14051.6	16119.4	16226.3	12714.8	16172.8	15085.5	14443.8	15143.9	13867.8	16234.6	13146.1	12835.8	21366	21601.1	20857.1	20647.6	18727	22126.8	22949.2	14325	19062.5	18722.6	19508.7
117	175.963	0.73	88771.5	90678.1	78958.4	84429.1	89724.8	81693.7	84818.2	85709.2	50434.2	76797.9	60887.9	73633.4	62961.3	65293.2	77805.8	80363.7	70070.9	74318	73036.1	59039.7	68678.8	105278	74972.6	75056.3
118	177.017	0.83	6341.53	6195.52	9185.4	5937.69	6268.53	7561.54	7690.46	6915.04	20641.8	10767.7	8100.59	12819.4	10214.9	14167.4	13414.4	19079.2	9515.41	6233.04	5809.93	11103.7	8901.88	16119.5	9275.37	9565.56
119	178.048	0.92	17266.7	17107.7	23192.9	6551.22	17187.2	14872.1	20150.3	16029.6	7346.93	13712.2	12307.2	9491.19	10819.1	11015.9	11381	14134.2	12832.8	8891.91	9787.91	26935	9281.58	17390.7	13134.5	14036.3
120	181.074	1.01	50505.2	64154.3	77855.3	52355.4	57329.8	65105.3	71004.8	61217.6	95202.9	52080.4	40394.2	61567	51128.9	69952.9	83227.6	125198	27998.9	22349.7	28924.3	46318.3	30037.5	83540	60927.5	42870.9
121	181.074	1.42	14082.5	0	28958.6	13881.7	7041.25	21420.1	14479.3	14230.7	0	0	0	20837.9	10801.6	0	24039.2	28628.8	0	0	0	19087.4	2734.5	19395.2	0	5888.15
122	185.923	14.45	13670.1	0	0	0	6835.05	0	0	3417.53	0	32092.3	13026	0	5754.41	0	0	0	16048.5	15313	0	13451.2	0	8551.36	12350.5	9387.78
123	188.015	5.19	255731	92656.3	98733.9	165333	174194	132033	95695.1	153114	69704.7	53236.4	62650.7	69735.3	24150.8	632.99	0	857.271	0	37867.6	0	0	0	0	50848.3	12673.7
124	188.053	1	52268.5	50268.7	81119.8	44680.9	51268.6	62900.4	65694.2	57084.5	59941.2	24908.4	13223.2	48716.8	36544.3	46766.1	47052.7	52088.3	25864.6	18828.7	22131.4	51943.4	18572.5	51400.4	34710.8	31921.7
125	188.063	1.05	0	6569.98	4114.47	0	3284.99	2057.24	5342.23	2671.11	3050.09	7771.16	18631.9	0	5110.09	0	12663.1	3470.38	9736.6	11578.6	8675.14	12280	0	0	0	6038.62
126	188.077	1.09	0	16661	0	1309.48	8330.49	654.739	8330.49	4492.62	7892.56	28191.4	59357.6	4584.02	10048.3	3445.82	24289.8	25241.1	38559.4	43810.1	28394.8	6260.79	31227.9	39294.2	29552.7	31014.3
127	188.079	0.94	18543.8	33050.2	0	0	25797	0	16525.1	12898.5	0	0	0	0	0	0	0	0	0	0	0	0	0	0	0	0
128	188.08	0.77	35762.3	0	40400.5	19678.9	17881.2	30039.7	20200.3	23960.4	19771.4	46200.8	97850.6	40992.6	31444	59730.3	49792.9	48128.5	69296.9	88336.4	49498.2	49827.4	54490.7	60489	52685.6	60660.6
129	188.105	6.1	27964.4	26140.2	24371	22904.1	27052.3	23637.5	25255.6	25344.9	17147.3	26236.3	25305.3	32225.5	24393.9	31641.6	27456.8	29203.1	27075.6	28149.3	22401.8	25306.3	22532.7	24172.7	29984	25660.3
130	188.141	8.97	0	0	1629.01	0	0	814.505	814.505	407.253	0	5992.46	0	1251.96	0	2528.32	3464.98	0	0	0	0	0	0	0	0	0
131	189.079	7.02	2629.5	2430.14	2205.01	7551.47	2529.82	4878.24	2317.57	3704.03	2033.6	1631.17	2528.16	2752.6	3359.57	935.299	2739.03	3092.42	557.476	9178.2	0	6662.87	0	0	3909.67	2901.17
132	190.981	8.02	14086.8	5565.67	11855.4	11607.9	9826.26	11731.6	8710.52	10778.9	13350.9	14191.2	9051.59	8303.31	14136.1	14403.7	13156.4	14900.3	15042.9	15599.8	13921.3	15471.7	14339.2	13772.4	14768.4	14702.3
133	192.027	1	1.34274e+06	1.65488e+06	2.23294e+06	1.53424e+06	1.49881e+06	1.88359e+06	1.94391e+06	1.6912e+06	1.05756e+06	1.05256e+06	1.37892e+06	1.11305e+06	1.1116e+06	1.56937e+06	1.64914e+06	1.21684e+06	1.31401e+06	1.46838e+06	1.35402e+06	1.47029e+06	1.15396e+06	1.35887e+06	1.26992e+06	1.34135e+06
134	193.074	5.09	34335.3	28243.6	38222	32897.2	31289.5	35559.6	33232.8	33424.5	0	6833.76	0	0	0	0	0	5667.78	1755.43	4715.11	3729.27	0	0	0	7065.97	2466.54
135	196.057	0.87	13162.3	21987.4	24152.6	15410.8	17574.9	19781.7	23070	18678.3	8360.16	12522.8	13957.8	10233.3	11903.6	13328.6	15055	9257.97	17160.2	13430.3	14845.3	23332.7	16593.1	15087.9	19882.9	17190.3
136	198.05	3.66	0	0	0	0	0	0	0	0	0	0	0	0	0	0	0	0	0	0	0	0	0	0	0	0
137	200.045	0.91	17420.8	21401.1	23408.4	24647.3	19411	24027.8	22404.8	21719.4	16163.1	11548.7	11651.2	16686.6	12575.7	13483.6	18749.8	14952.3	19185.6	20223.8	16882.7	19101.8	17903.6	15300.1	18657.5	18179.3
138	202.046	1.03	80040.6	67704.7	139583	73321.5	73872.7	106452	103644	90162.6	45338.7	45540.1	27215.1	74455.5	46929.1	54351.1	66675	64836.1	46483.6	36077.7	47890.9	106734	38323.6	47840.4	45772	52731.8
139	202.157	8.91	54433.7	55226.3	53370.6	51841.2	54830	52605.9	54298.4	53717.9	50962.8	52462.8	55907.9	61133.8	59995.6	51351.1	56275.6	50366.3	55317.7	55245.6	51481.1	64761.7	48972.9	56229.7	55471.4	55354.3
140	202.913	14.21	112846	0	0	106597	56423.1	53298.6	0	54860.9	99281.4	0	0	0	0	49027.9	51402.2	0	56760.7	0	0	0	62004.3	69957.3	0	26960.3
141	202.914	13.96	36993.4	0	0	0	18496.7	0	0	9248.36	0	0	17321.7	0	0	0	0	0	0	15192.6	13482.2	0	0	0	0	4096.39
142	204.029	0.83	6903.57	10213.1	12826.8	8103.67	8558.34	10465.2	11519.9	9511.78	18702.8	18285.3	11062.1	20340.4	13206.7	20155.7	21945.3	23586.4	13609.5	11737.3	11252.6	21691.3	13772.6	18555.5	13852	14924.4
143	204.09	1.06	49882.9	26913.9	63486.1	27539.8	38398.4	45512.9	45200	41955.7	58516.2	14761	13176.8	0	19455.6	72420.2	71263.9	30660.7	26476.1	14457.2	28309.9	0	21247.2	37562.1	21501.7	21364.9
144	204.09	3.89	161128	155862	218945	174927	158495	196936	187403	177715	205458	133230	99420.1	295509	223015	213264	369961	294673	135950	86700.4	149502	250693	115977	200959	130003	152826
145	204.982	11.94	0	0	0	0	0	0	0	0	0	0	0	0	0	0	0	0	15403.1	0	0	0	0	0	0	2200.44
146	205.074	5.7	7174.84	16427.1	17618.5	11862.8	11801	14740.6	17022.8	13270.8	13767.1	10835.9	7643.87	9884.15	12526.5	10878.7	12694.4	14773.3	8532.89	6631.84	10148.4	10294.6	6234.35	6904.91	7889.12	8090.87
147	209.984	1.06	60300.7	63820.2	86347.3	54137.8	62060.4	70242.6	75083.8	66151.5	35078.1	0	22613	35460.4	36256.1	43695	42614	39175.4	24968.2	0	30898.9	54948.5	0	32666	27119.1	24371.5
148	210.054	5.22	45929.8	49690.9	43205.5	44098.1	47810.3	43651.8	46448.2	45731.1	33805.4	45012.1	44536.7	41212.4	49304.9	35886.4	45983.6	42890.8	42315.5	45779.5	40354.6	51480.6	34809.6	45733.9	45163.5	43662.4
149	213.01	4.21	0	0	0	0	0	0	0	0	0	0	0	0	0	0	0	0	0	0	0	0	0	0	0	0
150	213.01	4.45	197097	134150	177943	118720	165624	148332	156047	156978	73486.6	0	41615.4	57741.2	42384.7	52491.4	83106.7	104220	62439.2	96595.8	64100.5	37841.8	25150.5	19541.7	108097	59109.5
151	214.091	0.78	13319.7	6560.06	15100.4	8153.19	9939.88	11626.8	10830.2	10783.3	13624.9	8037.32	12575.9	6938.46	13649.8	14910.1	13255	16264.1	13193.7	8671.7	8678.98	16385.5	8650.73	18984.9	10923.6	12212.7
152	214.157	9.34	53374.4	0	0	35135.6	26687.2	17567.8	0	22127.5	0	41898.8	74171.6	84779.9	55131.5	38472.4	75573.8	0	67804.8	70255.3	49577.6	76108.8	48321.9	0	67120.7	54169.9
153	216.04	0.86	2.4743e+06	1.84305e+06	3.46817e+06	2.79334e+06	2.15867e+06	3.13075e+06	2.65561e+06	2.64471e+06	1.14507e+06	1.15607e+06	1.06855e+06	1.1683e+06	1.00959e+06	1.30812e+06	1.39211e+06	1.4843e+06	1.19526e+06	1.20493e+06	1.36322e+06	1.57347e+06	1.32029e+06	1.23437e+06	1.30551e+06	1.31387e+06
154	216.062	1.07	0	5010.6	0	6928.75	2505.3	3464.38	2505.3	2984.84	4458.76	16426.9	10832	2431.91	11408.3	0	15702.4	0	21110.4	20528.5	19067.2	0	27151.7	15785.6	24761.9	18343.6
155	216.072	1.23	1933.65	23465.7	5043.05	29190.3	12699.7	17116.7	14254.4	14908.2	44232.9	0	0	14869.7	0	60240.3	0	0	0	0	0	3683.42	0	0	0	526.202
156	218.037	0.87	804564	614227	1.11861e+06	907618	709396	1.01312e+06	866421	861256	377253	393303	354949	384510	335961	439561	464259	491279	402152	400392	454605	521312	438803	413616	441243	438875
157	219.969	14.4	0	0	0	0	0	0	0	0	96242.4	0	92660.9	0	31906.7	0	31532.2	0	0	0	0	61343.3	67154.1	26462	63762.9	31246
158	219.97	13.95	0	0	154292	9252.63	0	81772.1	77145.8	40886	32211.6	9232.83	13311	6399.67	0	3361.54	0	9248.03	10077	5556.77	0	37113	8934.22	0	0	8811.58
159	219.97	13.95	0	0	0	9252.63	0	4626.31	0	2313.16	32660.4	8986.95	12825.3	6313.58	0	3357.03	0	9209.58	10093.6	5556.77	0	37119.2	9762.87	0	0	8933.2
160	219.97	14.28	52477.1	25213.1	93330	129350	38845.1	111340	59271.5	75092.6	96242.4	75070.9	0	0	0	27339.8	31532.2	36220.1	60747.5	46004.5	55777.2	0	0	18581.2	0	25872.9
161	223.057	0.78	3045.48	3858.4	3871.12	1216.22	3451.94	2543.67	3864.76	2997.81	2989.38	3415.82	1072.55	3671.53	1963	3545.5	6335.91	7863.5	3546.61	1012.97	3825.07	5593.74	3088.04	4454.58	2890.85	3487.41
162	223.88	0.81	3508.08	5550.89	5876.58	4814.93	4529.49	5345.76	5713.74	4937.62	2555.29	3272.97	984.564	2914.86	2232.48	3867.52	4387.89	4687.2	2964.92	2021.3	3019.46	2351.51	3363.08	3461.38	2680.25	2837.42
163	224.177	11.98	1605.98	0	2588.87	4591.19	802.988	3590.03	1294.44	2196.51	3453.36	23589.6	24055.6	15078.3	14721.2	6968.21	7200.1	3419.64	10765.9	12298.2	12970.3	6410.53	11643.6	1212.62	7091.54	8913.24
164	226.07	0.83	34635.6	24588.9	43703.1	47831.8	29612.3	45767.5	34146	37689.9	16930.5	19154	12591.5	22575.1	17630.6	21807	20221.9	16325.8	18471.7	16177.6	19093.1	17749	20376.7	12618.9	20050.6	17791.1
165	226.195	12.81	440.466	0	450.121	3644.46	220.233	2047.29	225.06	1133.76	0	21959.1	21444.6	9400.95	10574.6	4845.35	3729.66	1738.99	5714.81	19130	14245.7	1667.03	10061.8	509.987	5512.68	8120.29
166	227.926	0.72	2978.31	9515.68	10204.3	4784.21	6247	7494.25	9859.98	6870.62	5273.48	1465.37	5197.46	2605.98	3419.94	11410.6	4314.41	958.545	3164.96	1770.36	4530.81	1917.3	5837.36	4456.45	0	3096.75
167	227.974	0.74	16491.8	19795.9	19444.6	17749.7	18143.9	18597.2	19620.3	18370.5	11559.7	16318.2	11872	13191	12914.1	12444.4	12447	11643.3	13964.1	10835.5	14831.7	13690.3	15112.9	16249.7	18051.9	14676.6
168	228.208	13.57	6214.41	2104.32	5075.69	7903.36	4159.37	6489.52	3590.01	5324.45	9200.54	29849.1	28592.7	17097	14658.2	7415.34	12208.7	7249.02	17566.9	23814.1	11050.4	5999.21	12398	3894.05	9575.94	12042.7
169	229.827	0.83	4589.08	4221.82	5885.22	4370.32	4405.45	5127.77	5053.52	4766.61	2733.93	3840.82	1626.41	2110.86	2690.7	3643.02	3549.5	2679.5	1773.1	2150.95	2641.98	3428.43	3077.88	2160.91	3299.84	2647.59
170	230.189	10.36	57620.5	59630	48957.3	59818.7	58625.2	54388	54293.7	56506.6	50837.7	66315.8	65758.6	71300.8	63768.8	59611.7	60019.8	64939.9	62627	65821.6	56643.1	76915.9	63754.6	67338.1	0	56157.2
171	231.993	6.84	19100.5	17029.7	7810.66	12872.4	18065.1	10341.5	12420.2	14203.3	10785	15470	23571.4	87808.8	95910.3	78179.7	111085	64871.2	36708.3	51147.7	50453.6	43454.9	64095.4	61147.1	49706	50959
172	233.066	3.17	10794.1	12832.2	16689.1	11258.3	11813.1	13973.7	14760.6	12893.4	0	8508.06	6169.01	13866.4	15067.5	0	28150	32447.5	10917.5	11524.8	17264.4	26533	8976.96	19730.9	17641.2	16084.1
173	233.929	0.73	8218.27	7443.2	6556.9	28665.8	7830.74	17611.4	7000.05	12721	9671.73	23184.5	6164.55	4902.06	4054.79	10165	8002.5	9053.48	10149.8	4945.78	3928.58	6849.38	6982.69	12541.9	7356.61	7536.39
174	234.085	1.09	0	29891.7	51033.1	47321	14945.9	49177	40462.4	32061.5	51387	70464.6	90414.6	8403.16	58811.9	80369.3	73909.7	91315.2	105514	113089	86133.1	0	88310.5	107508	93635	84884.4
175	238.157	8.69	7701.62	4920.05	4912.56	5534.09	6310.84	5223.33	4916.3	5767.08	20736.4	18158.4	17734	22166.4	17412.5	10302.7	12417.9	16235	10764.1	6924.95	7697.13	18884.7	10813.4	14124.6	12832.3	11720.2
176	240.068	8.74	10349.4	10764.1	14299.7	15158.6	10556.8	14729.1	12531.9	12643	7576.6	12345.4	9155.95	17976.7	6664.39	12655.3	8604.62	7461.47	7988.93	4715.06	10459.6	21587.8	8617.56	6079.53	8781.28	9747.11
177	240.137	9.77	14005.9	12641.3	11128.4	11771.8	13323.6	11450.1	11884.8	12386.8	9438.41	14409.5	10569.5	10617.7	11613.1	12027.5	11609.8	10737	13191.8	11836.3	10913.6	11737.1	9775.53	13993.1	10556	11714.8
178	240.172	10.17	5174.25	1013.04	8695.92	12632.6	3093.64	10664.3	4854.48	6878.95	9307.43	58514.4	61627.1	34503.4	53213.3	36486.1	29623.7	12278.8	33198.9	28110.1	44644.5	27914.2	42858.5	7019.98	16313.4	28579.9
179	242.188	10.94	9026.12	0	12947.3	65471.9	4513.06	39209.6	6473.66	21861.3	16675.5	42385.2	57429.4	37635.1	61778.9	41445.7	45274	18554.3	27378.8	44309.5	40804.8	34245.2	33716.5	43927.7	29354.1	36248.1
180	243.183	7.6	24862.9	19028.5	17273.1	16917.5	21945.7	17095.3	18150.8	19520.5	19483.2	12823	10014	11755.3	12694.4	21129.7	16692.3	12156.8	13945.2	16000.5	14256.5	14611.1	13764.1	18100.1	10595.5	14467.6
181	243.95	0.73	23815.8	24321.6	27750.1	20695.8	24068.7	24223	26035.9	24145.8	12391.6	20361.4	16513.2	21058.3	18623.1	16300.4	20854.8	19298.5	17596.5	15011.9	21214.6	18614.6	22748.2	27228.4	21644.3	20579.8
182	243.951	7.58	0	0	0	0	0	0	0	0	0	0	0	0	0	17219.6	0	6149.41	5819.47	0	0	0	17256.6	0	0	3296.58
183	244.069	1.01	5679.76	5835.44	8637.86	7179.93	5757.6	7908.89	7236.65	6833.25	6148.01	10635.7	7851.09	6899.41	8891.4	7549.4	9909.95	9021.71	7086.55	6650.07	9322.97	8707.89	6372.51	5280.33	7365.81	7255.16
184	244.203	11.06	48071.5	51851.7	49324.2	0	49961.6	24662.1	50588	37311.9	0	0	68011.7	0	0	57168.3	56275.9	0	64483.5	0	61347	0	0	61262.4	55824.6	34702.5
185	244.975	1.02	7681.65	0	8889.52	5277.81	3840.83	7083.66	4444.76	5462.24	4777.83	3490.68	1029.39	0	1832.29	8298.92	4384.87	0	1340.25	848.723	2215.58	0	1558.13	0	0	851.812
186	246.1	5.71	7355.64	12343.9	20300.5	10326.9	9849.77	15313.7	16322.2	12581.7	6908.13	4432.6	3186.82	3946.59	9939.57	14084.8	16568.8	13492.3	5911.04	4159.49	8894.58	16352.6	4893.86	10714.6	8000.41	8418.08
187	249.908	0.73	25070.9	21768.6	16807.6	16856.3	23419.7	16832	19288.1	20125.9	13561.6	25926.9	12476.3	9323.23	9928.64	31271.2	13403.1	9983.81	11348.5	18811.4	14625.6	11289.5	13655	17624	12566.5	14274.4
188	249.967	13.67	0	0	0	0	0	0	0	0	0	0	0	0	0	0	0	0	0	0	0	0	0	0	14282.8	2040.39
189	249.968	0.75	55448.9	57569.5	60416.7	17097.6	56509.2	38757.2	58993.1	47633.2	28340.3	67603.7	49693.5	52298.8	51864.1	37384.1	49688.6	56101.5	45831.9	55839.9	43226.7	50549.7	51766.7	59733	47440.6	50626.9
190	249.968	9.22	0	0	0	0	0	0	0	0	0	56826.8	0	0	0	40706	0	0	0	0	0	84954.4	33372.5	0	0	16903.8
191	249.968	9.54	0	0	0	0	0	0	0	0	22452.7	0	0	0	0	0	0	0	20845.1	13016.7	0	0	0	0	0	4837.4
192	249.968	10.13	33881.7	25273.1	0	45808.9	29577.4	22904.4	12636.5	26240.9	7490.59	0	0	0	17790.2	0	27944.7	43307.4	0	32040.5	0	0	0	25220.6	0	8180.16
193	249.968	10.69	20035.2	0	0	0	10017.6	0	0	5008.8	0	0	22944	0	11031.4	0	0	18743.9	19740.5	0	0	1712.85	0	0	0	3064.77
194	249.968	10.91	0	15445.5	0	20798.7	7722.76	10399.4	7722.76	9061.06	0	14919.1	0	0	0	11581.5	12571.8	0	0	0	0	0	9518.87	0	0	1359.84
195	249.968	13.33	0	0	0	0	0	0	0	0	10408.3	0	24372.3	0	15752.9	14520.4	0	0	0	11295.2	0	0	0	0	0	1613.6
196	249.968	14.04	0	0	0	0	0	0	0	0	33015.7	31803	0	3320.1	0	0	0	13348.4	33033.1	0	16114.4	20232	22178.8	0	0	13079.8
197	249.969	14.4	0	0	0	0	0	0	0	0	0	0	0	0	0	21233.7	18873.6	0	0	0	0	0	0	16710.5	0	2387.22
198	249.971	14.69	0	0	40696.8	0	0	20348.4	20348.4	10174.2	0	34603.1	24152.2	13934	0	9818.92	0	0	15276	0	3835.48	0	10183	0	47782.6	11011
199	250.192	12.6	3163.34	586.345	2210.6	2837.1	1874.84	2523.85	1398.47	2199.35	3978.82	13497.8	16295.4	7859.91	8564.92	2259.44	4244.23	2580.73	6921.45	8868.44	6751.64	3111.71	6018.01	450.333	93.8007	4602.2
200	251.153	12.42	14080.3	13979.4	13805.4	13394.5	14029.9	13600	13892.4	13814.9	9596.05	12591.5	11951.2	13328.9	14049.5	15882.4	10616.2	13257.2	11547.2	11596.2	11337.9	14159.3	11157.5	14899.4	4327.54	11289.3
201	252.209	13.06	2430.23	481.416	1201.88	2187.91	1455.82	1694.89	841.647	1575.36	3119.97	14839.3	14883.1	6289.04	5687.23	2856.18	1639.14	0	7365.24	5432.32	5479.11	4686.09	7027.46	2314.44	4795.52	5300.03
202	253.167	8.99	0	0	0	1142.86	0	571.43	0	285.715	5571.94	7406.72	6272.44	7415.48	12237.7	14375.2	11796.3	8477.91	0	0	1273.06	8374.6	2179.76	1315.66	839.338	1997.49
203	254.225	13.8	34925.6	12456.1	47676.1	65659	23690.9	56667.6	30066.1	40179.2	60979.6	300400	263947	139783	115766	34592.6	62571.1	26707.9	152256	310762	149332	30850.8	140095	25567.2	113954	131831
204	255.989	1	12786.4	14650.3	22774.5	11514.7	13718.3	17144.6	18712.4	15431.5	8333.91	14073.2	16266.9	13959.3	11903.8	16853.9	16938.9	10039.9	16983.4	18838.4	23923.2	28060.3	20447.2	13656.8	17105.9	19859.3
205	256.089	7.66	8577.65	7706.46	9201.43	8880.88	8142.05	9041.16	8453.94	8591.6	9231.86	8952	8408.42	8389.41	7644.66	9616.74	7710.61	8983.89	2986.71	8936.81	8846.96	8589.12	9622.66	10008.2	4975.6	7709.44
206	256.24	14.72	194084	132724	196608	170965	163404	183787	164666	173595	138930	200046	263990	232695	163565	142974	133386	136491	184392	230810	173962	169046	215305	124724	189186	183918
207	257.067	0.9	7495.78	12920.5	10327.7	8113.2	10208.2	9220.47	11624.1	9714.31	4201.58	9168	6423.04	7223.83	4661.98	5714.07	5198.62	4945.31	6953.25	5717.42	6638.62	10893.5	6723.76	7337.41	8615.09	7554.15
208	257.854	14.32	64104.6	64982.5	45807.9	45883.3	64543.5	45845.6	55395.2	55194.5	0	39115.4	22211.9	23959.5	0	22668.2	0	25085.2	0	27084.4	0	0	27235.8	31425	28067.1	16258.9
209	258.034	1	2633.15	2922.19	3809.72	2300.86	2777.67	3055.29	3365.96	2916.48	0	0	0	628.549	0	711.862	408.73	608.73	0	0	456.301	0	0	0	454.855	130.165
210	258.184	9.26	5553.99	3962.99	3473.27	3767.55	4758.49	3620.41	3718.13	4189.45	0	14199.6	0	17675.6	16374.9	11667.8	12423.7	12227.2	9048.43	6978.29	7159.29	12339	6489.96	6399.69	7383.27	7971.14
211	264.051	1	4711.08	1972.34	5825.24	5909.9	3341.71	5867.57	3898.79	4604.64	9016.28	8820.09	6446.62	9306.93	8456.36	11090.5	10734.9	11133.9	7006.07	4556.31	6943.87	6826.62	7478.15	7196.27	9277.13	7040.63
212	265.934	0.75	6679.31	6173.13	2993.6	3475.58	6426.22	3234.59	4583.37	4830.41	2687.01	6843.51	7145.09	7265.27	6372.86	2839.3	6016.11	9506.86	7075.81	5623.44	4162.08	2823.57	7414.7	6188.27	4516.56	5400.63
213	265.994	1	2203.23	5093.88	6128.25	2017.56	3648.56	4072.91	5611.07	3860.73	2636.08	2677.75	1218.95	1966.48	3845.76	0	781.352	0	1309.56	0	2152.37	3409.05	862.433	2102.7	0	1405.16
214	266.156	11.64	0	0	0	0	0	0	0	0	0	0	0	0	0	85953.1	72160.3	66291.3	0	0	0	31379.8	24413.3	0	31803.1	12513.7
215	266.156	11.76	43228.6	29118	40440.9	201400	36173.3	120921	34779.4	78547	24951.8	91209.7	27497.3	43091.8	15455.6	0	72160.3	0	34213.9	35598.5	22879.7	31379.8	0	50297.2	31803.1	29453.2
216	269.109	0.83	9851.44	8292.35	16475.2	8647.51	9071.89	12561.4	12383.8	10816.6	22751.9	7147.54	3833.23	14267.7	7785.27	15187.4	17632	29713.6	8600.18	4222.2	6520.69	13464.7	7196.21	13261.8	9657.11	8988.99
217	270.095	1	55581.7	39056.2	93462.7	55584.5	47318.9	74523.6	66259.5	60921.3	18162.6	17433.1	9879.95	19256.2	13796.9	26240.5	27004.6	29524.5	16923.5	17190.3	20922	35637.7	20845.6	17125.2	21298	21420.3
218	270.218	10.21	0	0	0	0	0	0	0	0	0	9644.15	5840.52	0	0	0	0	0	5988.34	9541.97	6515.09	0	5886.38	0	10015	5420.97
219	270.222	12.87	30234.5	37664.5	27690.1	41471.3	33949.5	34580.7	32677.3	34265.1	40871.7	37699	55304.9	37303.6	34034.5	35706.9	34088.5	33442	40086.4	39883.5	0	46662.1	0	41130.7	33198.9	28708.8
220	272.077	3.9	43187.6	43870.8	60063.9	51726	43529.2	55894.9	51967.4	49712.1	56000.5	35398.3	27762.3	72719	64480.5	62164.3	101128	78266.6	43610.9	22619.4	45559.4	70010.5	30624.6	62765.5	35395.3	44369.4
221	272.234	10.82	0	0	0	0	0	0	0	0	0	0	0	0	0	0	0	0	0	0	0	0	0	0	0	0
222	272.235	12.46	111005	115935	109968	116968	113470	113468	112952	113469	104825	97598.9	116665	127077	107508	98338.8	105062	115665	98045.8	98864.9	93694.9	121070	103959	118307	112127	106581
223	272.235	13.44	0	0	0	0	0	0	0	0	0	0	0	0	0	0	0	0	0	0	0	0	0	0	0	0
224	274.08	1	18112	17617.3	21590.9	16333.7	17864.7	18962.3	19604.1	18413.5	22436.9	31372.4	57254.1	17540.2	28537.4	34619.5	30002.3	30062.8	44917.4	55268.6	36089.8	23442.4	35151.9	50302	39021.9	40599.1
225	276.034	8.02	1.93991e+06	1.93967e+06	1.9402e+06	1.93954e+06	1.93979e+06	1.93987e+06	1.93994e+06	1.93983e+06	1.9396e+06	1.93931e+06	1.93873e+06	1.93943e+06	1.93925e+06	1.93953e+06	1.94373e+06	1.93932e+06	1.93934e+06	1.93948e+06	1.93921e+06	1.93912e+06	1.93946e+06	1.93871e+06	1.939e+06	1.93919e+06
226	278.031	8.02	695369	695699	711178	703676	695534	707427	703438	701480	694600	701517	703612	703452	696700	694641	701576	703773	683770	679968	673248	681736	683223	676795	685880	680660
227	278.041	0.88	41161.6	33472.6	0	47524.1	37317.1	23762.1	16736.3	30539.6	10413.4	15260.6	12565.4	13315.6	10950.1	14980.5	17074.8	16154	14486.5	11962.8	17709.8	18467.1	14959.9	12796	16555.6	15276.8
228	278.073	1.01	13131.9	3075.56	18762.7	14352.9	8103.74	16557.8	10919.1	12330.8	12970.8	11167.6	9656.61	13244.6	13334.3	17304.2	15630.2	16224.4	10566.1	6062.98	8673.78	11716.9	8970.55	9362.13	10798.3	9450.1
229	278.224	13.48	27317.1	12483.8	19479.8	26949.7	19900.4	23214.7	15981.8	21557.6	35235.8	78258.1	79114.3	44265.9	35163.8	19668.7	16303.9	18064.3	44571.4	38203.6	29477.2	27944.2	38271.7	17384.6	25652.4	31643.6
230	280.028	8.02	30933	32395.8	33392.6	34815.7	31664.4	34104.1	32894.2	32884.2	31754.4	34271.8	32315.7	34581.5	32990.9	31973.7	33425.9	31642.2	34008.8	31581.7	32377	32236.8	33787.2	32881.9	32012.3	32698
231	280.05	1.01	5137.78	4649.03	7822.59	9743.95	4893.41	8783.27	6235.81	6838.34	9619.08	15746	8385.12	10460.8	13671.1	8671.04	13360.7	6997.16	5573.6	630.925	3201.58	11527.6	4938.05	3595.25	4843.04	4901.44
232	280.24	14.07	636139	349590	530728	873239	492864	701983	440159	597424	908449	1.85086e+06	1.8025e+06	1.01691e+06	909629	510324	478905	752945	1.50994e+06	1.05347e+06	848072	975372	1.27812e+06	616249	752772	1.00486e+06
233	281.836	0.81	11010.4	12818	11955.8	12208.1	11914.2	12081.9	12386.9	11998.1	5112.55	8467.86	1791.59	6946.7	5955.2	6503.47	9947.5	7752.49	4969.05	2911.05	7370	8112.68	6689.94	5500.65	8740.98	6327.76
234	281.99	7.78	18645.3	19955	12441.5	14580.9	19300.1	13511.2	16198.3	16405.7	12463.7	18236.1	28198.2	86701.9	105268	95162.1	86247.3	74812.3	41517.4	56030.9	73276.8	39292.8	70637.5	76275.5	60441.7	59638.9
235	284.09	5.12	42336.5	16081.3	15869.5	26551.6	29208.9	21210.5	15975.4	25209.7	4275.33	311.911	3349.66	4330.29	543.445	0	0	0	0	5578.12	0	0	0	0	1269.43	978.221
236	284.198	10	0	0	0	0	0	0	0	0	15129.5	0	0	17435.4	19409.3	0	15736.2	17565	0	0	0	16974.7	0	7150.29	7758.79	4554.82
237	285.106	0.84	5341.61	4315.12	10033.9	6226.26	4828.36	8130.1	7174.53	6479.23	15404.5	0	0	9333.4	7651.92	16039.8	17274.9	44279.9	6374.92	0	6639.65	11610.6	0	10230	7808.87	6094.86
238	289.067	3.9	10462.7	9574.38	12373.3	9796.7	10018.6	11085	10973.8	10551.8	9750.73	7883.9	4176.49	15827.7	11993.9	11434.3	22194.7	16550.3	6992.43	4160.76	6570.6	14189.3	5510.38	12314.4	7059.39	8113.9
239	290.031	1	965.674	2550.15	5148.38	2508.73	1757.91	3828.55	3849.26	2793.23	1339.12	2035.8	0	666.522	1348.28	906.919	3901.18	768.141	587.467	514.304	1484.18	1363.18	1504.16	724.297	1101.36	1039.85
240	292.091	0.96	7.92218e+06	7.95193e+06	8.21135e+06	6.24545e+06	7.93705e+06	7.2284e+06	8.08164e+06	7.58273e+06	7.52765e+06	1.05043e+07	1.96627e+07	9.15054e+06	9.24753e+06	9.894e+06	9.12652e+06	1.01802e+07	1.39517e+07	1.65812e+07	1.08747e+07	1.14272e+07	1.15308e+07	1.59802e+07	1.18895e+07	1.31765e+07
241	294.067	0.85	15425.6	15526.2	16820.8	28941.5	15475.9	22881.2	16173.5	19178.5	18868.7	0	0	20499.7	20284.5	11622.1	15049.1	0	0	0	0	11133.4	0	0	0	1590.49
242	294.183	9.26	2910.86	1990.49	2143	3421	2450.67	2782	2066.74	2616.34	4938.93	0	0	0	0	13313.3	4048.88	2987.44	3008.17	1673.19	4190.16	3116.48	0	2406.09	1925.3	2331.34
243	294.187	13.79	32779.2	24651.6	30732.4	76453.3	28715.4	53592.8	27692	41154.1	22496.9	66951.2	22504.5	24168.2	16457.2	46452.8	37502.9	0	22576.2	26560.3	16992.9	24703.6	17498.9	30724.8	18155	22458.8
244	295.96	0.74	9292.63	10160.3	11229.9	9643.98	9726.48	10436.9	10695.1	10081.7	5091.43	7271.44	7144.91	7394.08	5920.05	4950.07	8293.36	6359	6633.79	7757.44	7553.67	8318.39	9101.41	8553.21	8531.41	8064.19
245	296.234	10.84	2868.95	0	3394.76	12322.4	1434.47	7858.6	1697.38	4646.54	13749.7	23323	17911.4	12414.9	5580.96	1660.03	9805.56	13675.1	21840.4	16210.6	0	22763	12374.9	39458.4	22709.6	19336.7
246	296.234	11.33	3158.04	0	0	10017.6	1579.02	5008.8	0	3293.91	0	4169.79	0	5586.12	0	0	0	0	0	38306.7	0	0	9051.66	0	0	6765.49
247	296.234	12.44	1668.59	3495.58	5494.86	37113.4	2582.09	21304.1	4495.22	11943.1	2864.2	9262.51	25280.3	9469.48	7314.84	3175.01	2295.05	2369.47	4457.13	3227.54	5877.81	3977.59	37033.1	0	2268.46	8120.23
248	297.812	0.81	7731.03	6763.86	9399.93	7092.83	7247.44	8246.38	8081.9	7746.91	3879.97	6352.14	2226.56	3731.95	4840.02	5160.79	4969.62	4621.72	3759.21	3414.45	5124.56	5630.35	3680.61	4466.33	5947.11	4574.66
249	297.896	0.79	11920.8	13276.8	12668.2	11933.5	12598.8	12300.9	12972.5	12449.8	4633.47	7503.07	2786.68	5483.2	6658.66	5916.05	9327.46	8411.01	4187.52	3197.51	5793.8	7411.89	7382.1	5734.31	6337.15	5720.61
250	298.16	11.69	0	0	0	4180.02	0	2090.01	0	1045	264.679	8369.38	0	5467.25	0	0	0	2312.73	0	0	1196.01	1729.61	47398.2	13546.2	7353.94	10174.9
251	298.249	11.74	0	0	0	0	0	0	0	0	0	0	0	0	0	0	0	0	0	0	0	0	0	0	0	0
252	298.25	11.51	0	0	0	0	0	0	0	0	10405.7	37362.5	65425	19718	8156.82	1853.19	0	11759.6	34029.1	38910.3	39267.5	43034.8	23518.6	13711.9	17108.4	29940.1
253	298.25	13.26	0	31732.8	43950.9	0	15866.4	21975.5	37841.8	18920.9	32959.5	45358.2	47359.8	40951.3	32657.3	18676.1	0	14392.9	41567.2	41259.9	13356	20067.8	40219.4	21002.5	43339.4	31544.6
254	299.121	0.85	34313.7	24743.7	54813.4	29340.9	29528.7	42077.1	39778.5	35802.9	79822.5	41140.2	28826	51861.4	32216.9	59247.7	58242.9	76978.7	39199	25157.4	25865.6	46062.9	38109.6	55484.7	43352.2	39033
255	299.808	0.81	3578.2	2432.06	4013.34	3304.72	3005.13	3659.03	3222.7	3332.08	0	1903.29	0	1223.37	1955.99	1342.69	0	1549.19	276.385	0	734.843	0	799.284	766.085	887.148	494.821
256	299.893	0.81	5691.81	8980.39	7214.29	7108.92	7336.1	7161.61	8097.34	7248.85	3361.21	5011.05	1754.5	1758.36	3790.28	3748.8	5742.65	5043.86	3716.59	2239.56	4512.46	5728.03	3815.39	3441.49	4457.51	3987.29
257	300.265	12.52	0	0	0	4945.22	0	2472.61	0	1236.3	0	10164.4	0	0	0	0	0	0	0	0	0	0	0	0	0	0
258	300.266	14.21	13814	0	0	0	6906.98	0	0	3453.49	7257.93	0	0	0	0	0	0	33274.7	0	0	0	0	0	0	0	0
259	301.015	1.04	15360.3	13318.7	22209.2	0	14339.5	11104.6	17764	12722.1	11864.6	0	0	0	0	0	18629.6	25999.1	0	0	8828.02	15876.9	6559.1	0	0	4466.28
260	302.047	0.99	1360.87	3687.17	6948.03	4090.58	2524.02	5519.3	5317.6	4021.66	1844.93	998.968	0	853.37	2002.48	1998.83	2961.86	2787.93	498.807	0	821.938	2033.53	800.614	1799.58	0	850.639
261	304.042	1.01	8753.65	9231.04	15006.6	12222.5	8992.34	13614.6	12118.8	11303.5	5717.1	3173.74	4121.12	7494.18	6777.39	9056.6	8526.22	6778.34	7081.71	5753.74	6833.57	8501.25	5525.04	5447.86	6532.05	6525.03
262	304.24	13.91	484083	280664	312993	365914	382373	339454	296828	360914	266813	347918	414570	283030	283452	227566	213100	221647	294239	319824	300339	173950	196956	110440	191170	226702
263	305.921	0.73	13678.3	10394.2	15382.8	13900.6	12036.2	14641.7	12888.5	13338.9	6527.47	10399.5	6512.61	8611.25	7011.75	7849.03	10419.8	8931.48	8488.74	9260.23	11336.5	9502.08	6229.47	9632.23	8196.44	8949.39
264	306.255	14.37	32476.5	13812	21449.9	30418.4	23144.2	25934.2	17631	24539.2	12011.6	26539.7	21523.7	11668.2	10643.8	10489	7893.23	10454.2	17775.7	23266.1	17449	10368.7	12656.9	5909.61	10762.7	14027
265	306.255	14.59	12919.6	0	0	8253.37	6459.78	4126.69	0	5293.23	7014.84	0	7546.59	0	0	3946.63	0	0	3989.43	0	5242.92	0	0	0	0	1318.91
266	307.073	1.02	3077.91	4088.95	6200.15	5044.59	3583.43	5622.37	5144.55	4602.9	3900.92	6662.03	3907.54	3019	4790.2	4470.53	5144.14	3562.49	3165.69	1639.45	2671.74	4408.95	3226.82	2153.99	3556.45	2974.73
267	307.925	0.76	5325.27	9727.01	9288.08	5125.44	7526.14	7206.76	9507.55	7366.45	0	12155.7	0	1948.57	3259.07	5992.55	3357.71	6370.82	6180.04	3090.14	11571.7	10207.5	7409.85	4799.84	5124.89	6911.98
268	308.162	10.18	1011.6	0	976.813	2419.36	505.799	1698.09	488.406	1101.94	854.603	11675.2	12552.9	7548.08	10946.4	5755.62	6174.11	1023.82	5922.09	5508.98	8303.81	5809.52	8437.17	0	2005.5	5141.01
269	310.115	1.02	3672.44	4700.74	4791.87	4448.69	4186.59	4620.28	4746.3	4403.44	3565.92	2886.25	638.485	2521.17	1277.01	2397.03	2335.44	4317.88	0	0	35.2898	1125.99	0	2395.15	1747.21	757.662
270	310.185	12.94	7496.49	410.364	5557.56	104719	3953.43	55138.2	2983.96	29545.8	2287.2	40050.4	1287.85	4604.2	0	34619.5	0	9150.63	1969.88	0	0	0	0	2971.89	7251.64	1741.91
271	310.212	10.46	0	0	1425.45	0	0	712.726	712.726	356.363	23378.6	32647	15724.2	13316.8	20356.9	14518.3	20259	19141.9	19136.5	12468.2	8546.64	12914.3	18343.6	10277.1	11530.9	13316.7
272	311.937	0.74	12379.5	14097	16461.8	16367.8	13238.3	16414.8	15279.4	14826.5	7973.43	11844.2	9535.93	9799.79	9703.38	9003.54	11158.6	13028.5	9794.59	12171.6	10866.7	10874.7	11261.2	12584.3	7875.02	10775.4
273	311.979	1.01	16011	26584.5	33212.5	20061.4	21297.7	26636.9	29898.5	23967.3	7759.8	10668.9	5105.85	8443.51	12934.8	13933.2	14346.6	10053.9	8121.36	6111.31	9515.85	11536.2	10684.2	7835.91	9222.19	9003.85
274	312.177	12.46	0	0	0	0	0	0	0	0	0	0	0	0	0	0	0	0	0	0	0	0	0	0	0	0
275	312.177	12.78	0	0	124253	82968.7	0	103611	62126.7	51805.6	0	96104	19054.8	68742.9	22000.2	135361	41826	44402.4	0	127469	34120.5	48533.9	223584	83621	38630.6	79422.7
276	312.177	12.94	0	17602.9	0	0	8801.45	0	8801.45	4400.72	0	0	0	0	0	0	0	0	0	0	0	0	0	0	0	0
277	312.179	12.77	12511.9	0	100594	68358.2	6255.95	84476.3	50297.2	45366.1	21493.6	91291.7	0	52454.2	0	111386	35306.3	34453.1	19836.1	96678	0	34117.4	182634	64077.8	33456.9	61542.8
278	312.226	12.96	5861.77	2892.26	4823.33	3990.24	4377.01	4406.79	3857.8	4391.9	9146.42	12503.4	13579.2	11760.9	7069.19	3780.89	3637.44	5223.44	6599.46	2274.72	5840.47	10152.2	4799.3	5281.15	0	4992.47
279	312.227	11.02	3678.3	0	0	0	1839.15	0	0	919.574	21435.6	31306.3	22069.6	22440.3	25035.5	28575.5	19560.2	12677.8	32282.6	16472.8	14514.8	18105.4	21960.7	21620.1	12410.6	19623.9
280	313.185	13.58	2814.02	0	0	0	1407.01	0	0	703.504	2928.3	11237.9	9835.58	5512.88	4491.02	0	2008.21	1837.85	7072.49	8934.46	4620.99	2540.46	0	0	4184.07	3907.49
281	313.793	0.82	3674.08	3114.75	2735.57	1392.3	3394.42	2063.94	2925.16	2729.18	2343.66	2502.57	1003.15	2533.31	1985.55	3143.08	2246.38	2236.76	1262.35	2011.49	2676.27	1549.76	1793.78	1638.62	1911.67	1834.85
282	314.072	0.78	0	0	246697	0	0	123348	123348	61674.2	1.39758e+06	0	639785	0	245525	1.8827e+06	254541	1.84264e+06	0	556805	325487	0	358753	0	2.00058e+06	463089
283	314.075	0.93	1.36194e+06	1.30308e+06	1.28533e+06	1.23354e+06	1.33251e+06	1.25944e+06	1.29421e+06	1.29597e+06	0	943666	0	1.81847e+06	611865	0	1.47649e+06	0	1.32547e+06	946590	737318	1.05582e+06	1.68951e+06	2.38927e+06	0	1.16343e+06
284	314.085	14.35	16509.1	0	0	13558.7	8254.53	6779.36	0	7516.95	0	0	0	0	6110.77	0	0	20840.1	0	0	0	0	0	0	0	0
285	314.127	8.25	0	0	0	0	0	0	0	0	8001.55	9109.95	5845.86	1416.65	4486.06	0	3568.29	0	296.239	0	0	0	422.913	0	510.558	175.673
286	314.128	7.93	0	0	0	0	0	0	0	0	11522.6	14402.4	6496.69	5443.56	0	5217.64	4980.89	8094.75	0	0	0	0	0	0	0	0
287	314.243	9.94	0	0	6031.22	6127.96	0	6079.59	3015.61	3039.79	0	13376.2	15535.8	7597.52	5252.19	0	0	0	11415.7	10360.3	10046.1	0	8695.22	0	11387	7414.91
288	314.245	13.64	24585.6	23004.8	20821.2	23910.2	23795.2	22365.7	21913	23080.4	56998.6	51318.6	49164.1	57991.4	48394.9	24756.7	35799	45055.2	30810.4	23191.9	22160.4	35572.1	35793.2	25256.2	29270.2	28864.9
289	316.051	1.07	218767	223488	242446	178106	221128	210276	232967	215702	240363	265061	366392	251207	232382	310139	248734	261080	307949	370080	272449	257208	294056	328206	272339	300327
290	319.83	0.79	1393.8	2870.03	3824.76	2310.87	2131.91	3067.82	3347.39	2599.86	0	1816.14	1300.48	2422.44	2145.72	0	2845.96	3665.13	0	0	2751.93	2786.6	2374.89	2353.37	1986.59	1750.48
291	320.234	11.79	6614.38	1665.21	2633.3	2690.71	4139.8	2662.01	2149.26	3400.9	0	0	1226.03	1145.12	0	237.373	0	0	2523.35	4539.12	459.516	1769.37	2731.93	0	2972.08	2142.2
292	322.21	13.8	4923.9	0	6952.69	10494.1	2461.95	8723.38	3476.34	5592.66	10440.4	44997.7	39270.6	20158.9	18047.1	4939.83	8803.79	3339.44	23706	41508.9	23298.1	4971.93	21023.4	4062.67	17975.3	19506.6
293	324.037	3.89	10350.5	9444.72	11085.9	8366.67	9897.61	9726.27	10265.3	9811.94	15624.6	8881.16	4275.23	17910.6	13655.5	16084.7	24864.2	15524	7351.41	3809.02	5451.8	16724	6784.49	11515	5920.53	8222.31
294	324.227	14.72	43288.6	31015.1	48353.9	48264.1	37151.8	48309	39684.5	42730.4	35692.7	53023.1	58151.3	53604.6	36355.1	32797.9	33515.6	33614.4	43880.9	54123.2	41250.9	39186.1	48404.8	29027	42365.4	42605.5
295	326.141	0.85	4356.35	5683.7	13562.8	6456.78	5020.03	10009.8	9623.24	7514.9	18309.2	19679.5	9891.08	24036.4	7565.04	18732.4	18505	23623.6	11202.3	10482.5	13603.3	18532.3	9603.6	16433	14017.3	13410.6
296	326.153	0.83	0	9216.99	13600	9229.77	4608.5	11414.9	11408.5	8011.69	17443.4	7458.25	14155.7	9000.62	15349.9	18837.6	26094.3	21911.8	15461.6	11856.8	9324.53	18802.2	13652.9	14558.2	14551.3	14029.6
297	326.159	0.82	24447.4	10474.3	25290.2	15343.1	17460.8	20316.7	17882.3	18888.8	10277.2	3919.77	8736.11	2653.63	15264.6	14174.1	14345.6	11195.1	7805.87	7658.98	9055.47	11379.6	10019.5	10096	8296.21	9187.38
298	326.191	13.72	51296.9	0	140321	0	25648.5	70160.4	70160.4	47904.4	0	0	0	78750.1	53307.7	0	0	0	0	125771	0	49936.4	245187	0	78668.2	71366.2
299	326.194	13.79	0	34811	139982	102598	17405.5	121290	87396.7	69347.8	0	128868	31415.3	78750.1	53307.7	166251	0	0	32543.5	144787	54882.2	0	0	97351.5	78668.2	58318.8
300	326.242	14.07	4004.04	483.655	1543.56	5306.71	2243.85	3425.14	1013.61	2834.49	3988.02	9956.36	1243.8	7343.44	5889.75	0	2261.59	4169.14	8715.08	3974.42	3505.15	3237.54	5595.5	0	3064.29	4013.14
301	328.135	13.57	2233.05	638.288	1035.14	1924.7	1435.67	1479.92	836.715	1457.8	2138.54	9086.94	8397.23	1706.38	615.08	625.67	0	0	3206.98	5158.44	1916.75	990.087	791.768	0	1981.46	2006.5
302	328.24	13.71	105107	63979.2	90492.7	111658	84543.1	101076	77236	92809.3	128529	228534	293987	146810	202133	148377	130171	107499	194253	215890	233303	110070	163386	55004	94369	152325
303	329.769	0.84	8050	6649.64	10076.1	7451.75	7349.82	8763.9	8362.85	8056.86	2778.86	4651.26	0	1576.38	2347.16	2973.47	5562.13	4206.78	2396.31	1212.61	3275.93	2882.07	2067.19	1428.72	3482.22	2392.15
304	330.042	0.78	149517	0	97271.8	133833	74758.3	115553	48635.9	95155.4	186487	226286	599916	251336	206134	263482	210595	227663	378320	485783	259253	242040	272103	341884	255902	319326
305	330.042	1.09	0	0	74492.6	0	0	37246.3	37246.3	18623.1	0	0	0	0	0	0	0	0	0	0	0	0	0	0	0	0
306	330.045	0.92	0	136969	0	0	68484.3	0	68484.3	34242.1	0	0	0	0	0	0	0	0	0	0	0	0	0	0	0	0
307	330.255	14.29	122547	53198.4	51079.2	89916.7	87872.6	70497.9	52138.8	79185.3	49704	77311.4	93199.8	59023.6	59129.9	45380.3	57466.8	47773.9	63360.6	83023.7	68505.5	25223.7	40402.8	14002.1	30463.5	46426
[truncated: 1,022 more rows]

## Sheet: Fig s18h
Fig s18h
[truncated: 27 more rows]

[truncated: 2 more sheets: Fig s18i, Fig s18j]
