# Supplementary material for: Parabacteroides distasonis ameliorates hepatic fibrosis potentially via modulating intestinal bile acid metabolism and hepatocyte pyroptosis in male mice
Source: Nat Commun. 2023 Apr 1;14:1829. doi: 10.1038/s41467-023-37459-z (PMC10067939; doi:10.1038/s41467-023-37459-z)
Supplement: Supplementary file 3 — Source Data [file 41467_2023_37459_MOESM3_ESM.zip › Source Data_1/Fig s19.xlsx]

## Sheet: Fig s19a
Fig s19a
FXR-related gene in liver (n=8)
	MCS								MCD								MCD+Celastrol
Fxr	0.92	1.06	1.39	1.33	1.35	1.07	0.88	0.86	0.36	0.4	0.46	0.53	0.49	0.45	0.52	0.55	0.79	0.88	0.95	0.91	0.95	1.11	0.95	0.99
Shp	1.04	1.14	1	1.01	0.96	0.88	1.64	1.52	0.05	0.06	0.14	0.18	0.1	0.12	0.1	0.11	0.77	0.8	1.02	1.03	1	0.98	1.05	0.76
Cyp7a1	0.68	0.8	1.34	1.52	1.08	0.93	0.56	0.5	2.23	2.92	2.24	2.02	1.91	1.71	2.08	1.74	0.62	0.62	1.59	0.58	0.62	0.6	0.62	0.61
Cyp8b1	0.9	1.07	1.1	1.39	0.9	1.17	1.22	0.88	0.1	0.12	0.32	0.37	0.4	0.41	0.47	0.47	0.21	0.23	0.18	0.18	0.16	0.19	0.16	0.17
Ntcp	1.25	1.28	1.35	1.54	2.22	1.18	0.75	0.69	0.12	0.13	0.25	0.27	0.23	0.21	0.19	0.18	0.29	0.26	0.5	0.6	0.48	0.65	0.38	0.52
Oatp1	1.39	1.19	1.39	1.62	1.63	1.3	1.48	1.42	0.02	0.03	0.05	0.05	0.05	0.05	0.03	0.02	0.02	0.01	0.04	0.05	0.02	0.02	0.03	0.03
Oatp4	0.92	0.86	1.18	1.23	1.39	1.22	1.31	1.07	0.3	0.33	0.3	0.37	0.45	0.45	0.41	0.41	0.44	0.57	0.52	0.53	0.65	0.43	0.54	0.5
Ostb	1.95	1.81	0.33	0.41	0.94	0.65	0.39	0.43	2.21	2.9	2.4	2.36	1.25	1.09	2.67	2.54	1.75	1.76	6.44	5.76	0.49	0.6	0.71	1.65
Mrp3	0.93	0.94	1.2	0.98	0.99	1.03	1.57	1.27	0.96	1.17	1.09	1.17	0.97	0.75	0.89	0.8	2.73	3.53	2.44	2.28	2.3	2.33	0.8	0.88
Mrp4	0.61	0.69	0.47	0.68	0.86	0.57	1.07	0.95	5.05	6.13	7.65	9.16	8.26	7.34	10.03	8.79	2.52	2.49	2.28	3.13	2.56	2.92	1.8	2.05
Bsep	0.76	0.81	0.71	1.82	1.81	1.02	1.19	1.14	0.24	0.28	0.28	0.37	0.47	0.41	0.47	0.39	0.52	0.68	0.57	0.57	0.5	0.59	0.63	0.54
Mrp2	0.65	0.64	0.8	0.93	1.72	1.35	0.93	0.85	0.43	0.54	0.65	0.81	0.72	0.72	0.61	0.52	1.09	1.05	0.83	0.91	1.17	1.37	0.64	0.73

## Sheet: Fig s19b
Fig s19b
P.d. level (n=8)
MCS	MCD	MCD+Celastrol
204.963	413.458	33955.4
213.191	547.762	328.183
453.658	645.383	42355
439.019	410.755	51736.7
503.116	1843.31	42773.8
432.655	4514.5	34234.3
425.333	4368.83	34234.9
503.453	1345.79	386.67

## Sheet: Fig s18c
Fig s18c
BSH activity in cecum (n=6)
MCS	MCD	MCD+Celastrol
3.52192	2.04573	6.17579
9.18687	1.63665	1.76501
2.99005	0.765749	2.13057
2.97317	1.90419	6.17579
2.93212	1.04822	6.23532
3.74823	2.03231	6.03312

## Sheet: Fig s18d
Fig s18d
				FXR
				SHP
				OSTβ
				GAPDH

## Sheet: Fig s18e
Fig s18e
Protein level (n=3)
	MCD			MCD+Celastrol
FXR	43060.4	44153.3	49632.2	26640.3	28508.8	22769.2
SHP	40525.1	45117.5	45289.5	35824.3	34138.9	31691.7
OSTβ	36834	35755.1	38497.3	16436.9	13471.2	19163.1
GAPDH	32132.3	30000.5	35802.1	35641.3	30976.8	38422.3

## Sheet: Fig s18f
Fig s18f
			Apaf-1
			Pro-Caspase-11
			Cl-Caspase-11
			Pro-Caspase-3
			Cl-Caspase-3
			Fl-GSDME
			N-GSDME
			NLRP3
			Pro-Caspase-1
			Cl-Caspase-1
			GSDMD
			TIMP1
			IL6
			IL1β-percursor
			IL1β-mature form
			GAPDH

## Sheet: Fig s18g
Fig s18g
Protein level (n=3)
	MCS			MCD			MCD+Celastrol
Cl-Caspase-11	18433.7	21427.8	16376	39841.8	34124.9	39689.9	5227.82	10277.9	5177.82
Cl-Caspase-3	48501.7	47244.3	51435.6	94472.4	90583.9	97864.7	47274.9	48214.2	47796.9
GAPDH	34780.9	33794.6	41919.8	39134.7	46636.4	55977.6	52855.2	50117.4	53764.8

## Sheet: Fig s18h
Fig s18h
Pyroptosis gene (n=6)
	MCS						MCD						MCD+Celastrol
Caspase11	0.746349	1.40156	0.935524	0.843878	0.160025	0.232628	1.79333	2.35155	2.73683	1.73621	3.39219	4.23957	0.739713	0.316776	1.07482	1.4507	1.48337	1.76486
Caspase3	0.998731	1.04323	1.00639	1.02077	0.478642	0.279586	1.93309	2.91561	2.0219	1.13823	4.99575	2.63947	0.731649	0.228577	1.62674	3.29943	2.32522	2.41266

## Sheet: Fig s18i
Fig s18i
FXR-/- mice enzyme acitivity (n=6)
	MCS						MCD						MCD+Celastrol
AST	137.192	137.192	137.192	100.894	85.745	103.644	240.086	291.533	274.384	291.533	293.14	254.93	240.086	257.235	342.98	346.73	254.33	243.05
ALT	51.447	34.298	85.745	53.193	42.621	52.8467	289.271	291.533	272.031	274.384	325.831	328.79	265.821	255.271	194.56	284.93	225.35	365.98
