# Supplementary material for: Parabacteroides distasonis ameliorates hepatic fibrosis potentially via modulating intestinal bile acid metabolism and hepatocyte pyroptosis in male mice
Source: Nat Commun. 2023 Apr 1;14:1829. doi: 10.1038/s41467-023-37459-z (PMC10067939; doi:10.1038/s41467-023-37459-z)
Supplement: Supplementary file 3 — Source Data [file 41467_2023_37459_MOESM3_ESM.zip › Source Data_1/Fig s2.xlsx]

## Sheet: Fig s2c
Fig s2c
P.d., ALP and Acta2 (n=6)
	Con-8 week						TAA-8 week						Con-10 week						TAA-10 week
P.d.	1.19491	1.11707	1.07274	0.687549	1.17816	0.749573	0.43021	0.270983	0.620463	0.881301	0.589621	0.530773	2.15483	0.625481	0.654552	0.692627	0.903389	0.969119	0.085208	0.012453	0.469531	0.363375	0.664929	0.415385
ALP	0.831776	0.878505	0.85514	0.598131	1.40187	1.43458	1.21495	2.04206	1.33178	1.34579	1.59813	1.74299	1.82243	2.00935	2	2.20561	1.92523	2.19626	4.01869	3.51402	2.78972	4.20561	4.64019	4.13551
Acta2	0.775821	0.823781	0.369501	2.04467	1.61177	0.37446	3.95429	2.09532	2.96814	8.0164	5.47737	3.83603	1.29827	0.875145	0.681909	0.70357	1.25343	1.18768	5.17123	9.08412	8.4996	8.12551	9.46756	7.174

## Sheet: Fig s2d
Fig s2d
Correlation analysis (n=24)
	Con-8 week						TAA-8 week						Con-10 week						TAA-10 week
P.d.	1.19491	1.11707	1.07274	0.687549	1.17816	0.749573	0.43021	0.270983	0.620463	0.881301	0.589621	0.530773	2.15483	0.625481	0.654552	0.692627	0.903389	0.969119	0.085208	0.012453	0.469531	0.363375	0.664929	0.415385
AST	72.0258	41.1576	75.4556	85.745	78.8854	72.0258	144.052	130.332	85.745	120.043	85.745	120.043	48.0172	54.8768	58.3066	58.3066	68.596	65.1662	89.1748	123.473	85.745	65.1662	68.596	65.1662
ALT	72.0258	41.1576	96.0344	113.183	82.3152	96.0344	250.375	233.226	113.183	178.35	68.596	161.201	41.1576	24.0086	37.7278	27.4384	24.0086	30.8682	120.043	102.894	58.3066	102.894	130.332	78.8854
ALP	0.831776	0.878505	0.85514	0.598131	1.40187	1.43458	1.21495	2.04206	1.33178	1.34579	1.59813	1.74299	1.82243	2.00935	2	2.20561	1.92523	2.19626	4.01869	3.51402	2.78972	4.20561	4.64019	4.13551
TBA	0.973438	0.707964	0.991129	0.796422	1.23891	1.29199	8.49542	8.72546	10.4954	12.1767	15.451	8.7432	1.43362	3.41588	3.30968	1.55751	3.1681	1.62828	15.8581	8.08831	10.9024	11.4157	12.9909	10.3892
Col1a1	0.560164	1.12564	0.606841	2.11882	0.897626	0.690916	31.9939	23.6177	21.6957	53.6495	36.1179	28.9669	0.87111	0.977976	0.713958	0.833547	1.83681	0.766602	22.5059	23.8773	21.2561	24.2029	24.5171	19.502
Timp1	0.463936	0.847781	0.615007	2.37638	0.962849	0.734047	32.7535	38.7604	37.4948	50.919	35.1055	37.554	0.371148	0.212495	0.247936	0.377097	4.22127	0.570054	41.1487	18.8473	15.9894	31.1069	19.8867	23.9941
Acta2	0.775821	0.823781	0.369501	2.04467	1.61177	0.37446	3.95429	2.09532	2.96814	8.0164	5.47737	3.83603	1.29827	0.875145	0.681909	0.70357	1.25343	1.18768	5.17123	9.08412	8.4996	8.12551	9.46756	7.174
Tgfb	0.65914	0.975285	0.569625	1.75029	1.15837	0.887283	5.32648	7.94739	8.58138	14.0435	8.53475	12.5186	0.675417	0.678849	0.702343	0.778345	2.5429	0.622147	10.0033	3.98456	6.4792	10.0216	10.1516	7.44044

## Sheet: Fig s2e
Fig s2e
Protential BSH functional bacteria in patients (healthy baby n=12, cholestasis baby n=13)
	Healthy baby			Cholestasis baby
	Mean	SD	N	Mean	SD	N
Lactobacillus mucosae	1	0.000670184	12	0	0	13
Bifidobacterium longum	1	182.981	12	114.218	247.073	13
Bifidobacterium breve	1	3.60329	12	4.79462	11.3057	13
Bifidobacterium bifidum	1	7.60698	12	3.06743	9.32249	13
Bifidobacterium pseudocatenulatum	1	6.04968	12	3.00456	9.36156	13
Bifidobacterium animalis	1	4.48597e-06	12	1.924e-05	4.649e-05	13
Clostridium butyricum	1	0.0197819	12	0.504794	1.54445	13
Clostridium sensu stricto	1	0.0834347	12	0.138083	0.33424	13
Bacteroides fragilis	1	0.190504	12	1.88179	4.50158	13
Bacteroides thetaiotaomicron	1	24.1269	12	0.0034919	0.0125927	13
Bacteroides coprocola	1	58.7984	12	0.0369607	0.112556	13
Bacteroides xylanisolvens	1	6.67707	12	0.620522	2.08981	13
Bacteroides plebeius	1	9.59845	12	0.0063202	0.0227936	13
Bacteroides caccae	1	4.20894	12	0.0069629	0.0189921	13
Bacteroides uniformis	1	0.0222429	12	0.0174161	0.057696	13
Bacteroides stercoris	1	0.00331748	12	0.0330227	0.0798392	13
Bacteroides acidifaciens	1	3.7383e-06	12	1.189e-05	2.326e-05	13
Parabacteroides merdae	1	40.0086	12	0.0161506	0.0426732	13
Parabacteroides sp. CT06	1	3.51518	12	0.0663888	0.239358	13
Parabacteroides distasonis	1	1.48455	12	0.0179122	0.0523249	13

## Sheet: Fig s2f
Fig s2f
Protential BSH functional bacteria in mice (n=5)
		Control					TAA
Geuns	Lactobacillus	0.39823	1.85841	1.1062	0.884956	0.752212	2.83186	3.62832	66.7699	2.16814	4.33628
Geuns	Bifidobacterium	0	5	0	0	0	10	7.5	7.5	12.5	7.5
Geuns	Clostridium	0.25	2.5	1.75	0.5	0	21.75	19.5	8.5	6	5
Geuns	Bacteroides	0.637105	1.25892	0.856269	1.2946	0.953109	0.321101	0.494393	0.942915	0.366972	1.10601
Geuns	Parabacteroides	0.625	1.17721	1.25502	1.1245	0.818273	0.286145	0.338855	0.424197	0.228414	0.712851
Species	Lactobacillus reuteri	1.25	1.25	2.5	0	0	12.5	62.5	25	25	62.5
Species	Bifidobacterium pseudolongum	0	5	0	0	0	10	7.5	7.5	12.5	7.5
Species	Clostridium colinum	1.33976	1.0683	0.945709	0.595447	1.05079	0.718039	1.04203	0.455342	1.5937	2.17163
Species	Bacteroides acidifaciens	0.747126	1.43678	1.03448	1.2069	0.574713	1.32184	2.75862	6.95402	2.52874	6.78161
Species	Parabacteroides distasonis	0.687986	1.23814	1.17988	1.09146	0.802528	0.175971	0.271052	0.301986	0.268517	0.268487
