# Supplementary material for: Parabacteroides distasonis ameliorates hepatic fibrosis potentially via modulating intestinal bile acid metabolism and hepatocyte pyroptosis in male mice
Source: Nat Commun. 2023 Apr 1;14:1829. doi: 10.1038/s41467-023-37459-z (PMC10067939; doi:10.1038/s41467-023-37459-z)
Supplement: Supplementary file 3 — Source Data [file 41467_2023_37459_MOESM3_ESM.zip › Source Data_1/Fig s3.xlsx]

## Sheet: Fig s3b
Fig s3b
Serum bile acid target analysis (n=6)
	Control						TAA						TAA+Antibiotic
ωMCA	2.02631	3.72297	6.12339	1.69693	1.87949	3.23327	939.359	589.832	372.678	418.851	392.644	564.315	0	0	0	1.96464	0	0
βMCA	4.18787	1.81152	21.7374	2.00816	5.5174	9.75431	889.368	871.283	629.33	549.594	558.266	766.868	51.9971	14.7483	109.221	34.7083	33.9141	8.4093
CA	0	0	12.221	0.802076	4.0659	5.69634	486.248	435.86	606.977	349.037	289.093	331.717	5.70098	1.42499	7.09003	2.63964	0	0.526484
U/HDCA	0	0	0	0	0	0	59.218	48.3559	86.6341	70.5752	65.6537	38.9698	0	0	0	0	0	0
CDCA	101.623	95.3549	160.378	18.6277	31.9508	70.3188	356.815	428.698	271.793	277.622	359.512	448.014	0	0	0	0	0	0
Tβ/αMCA	34.7998	45.9104	21.9858	8.80446	28.8957	19.8953	510.504	429.425	2943.32	626.336	528.214	441.22	7608.72	6631.46	7408.96	7259.01	6928.12	6723.52
TCA	6.88863	9.81852	2.68976	1.06747	6.30273	3.35332	35.3387	29.774	132.841	42.9744	35.2053	35.2656	314.087	309.609	377.488	299.65	323.459	342.565
THDCA/TUDCA	1.78964	3.75588	0.439268	0.582896	0.703574	0.575246	4.02385	4.70895	18.2804	5.26173	5.62566	4.97458	12.4941	11.8247	9.94604	11.9199	12.3537	9.02589
TCDCA	0	0	0	0	0	0	3.61737	2.99425	8.69158	3.63489	3.22079	2.62982	25.6155	26.8877	29.2409	24.4382	28.0906	26.5357
TDCA	2.86979	4.7142	1.06721	0.543494	2.24303	1.28458	5.06951	5.06698	18.1906	7.02123	6.43897	5.33313	47.6198	59.5919	65.5116	45.4311	62.2577	59.4508
Hepatic bile acid target analysis (n=6)
	Control						TAA						TAA+Antibiotic
ωMCA	7.82808	6.91448	8.18864	1.83159	7.00182	5.67402	93.0259	67.7856	6.6182	15.3556	24.7114	79.6708	0	0	1.65657	0	0	0
βMCA	31.2995	25.8166	28.8046	6.0375	26.41	20.4174	208.965	176.073	13.6492	29.9881	70.6565	215.364	4.61106	15.9714	25.3313	18.455	8.74513	16.5839
CA	1.04692	1.55277	3.49956	0.475236	2.09777	2.02419	22.2948	49.8239	3.23756	13.0209	11.3545	32.7001	0.768463	0.255236	1.85433	0.350899	0.490167	0.557916
U/HDCA	0	0	0	0	0	0	0	0	0	0	0	0	0	0	0	0	0	0
CDCA	0	0	0	0	0	0	0	0	0	0	0	0	0	0	0	0	0	0
Tβ/αMCA	492.936	316.075	391.375	256.934	650.716	433.008	988.082	2170.35	819.411	1096.8	1035.52	1303.34	9012.5	2755.9	2560.79	2391.58	2569.11	3557.89
TCA	64.8978	67.7594	49.1472	29.9126	101.048	60.0359	60.2893	173.904	60.3173	92.9805	61.3162	73.6722	440.488	80.1017	108.731	96.1259	112.176	82.261
THDCA/TUDCA	12.2493	11.5135	9.7839	8.54265	12.3122	10.2129	10.3777	24.8518	7.18633	14.2474	11.3279	14.2064	31.7642	11.0806	8.31052	7.83803	10.8942	9.89539
TCDCA	35.397	30.2948	28.9768	14.2993	28.9588	24.0783	13.7523	41.4616	14.0366	25.3338	18.0669	25.7083	95.4602	42.6893	34.1677	35.9828	31.5	38.4438
TDCA	0	0	0	0	0	0	0	0	0	0	0	0	0	0	0	0	0	0

## Sheet: Fig s3c
Fig s3c
Body weight (n=6)
Days	Control						TAA						TAA+Antibiotic
1	23.2	23.3	25.6	25.1	24	25.3	24.6	23.8	25.4	23.1	24.9	23.4	23.9	23.6	23.5	24.3	24.6	23.9
5	23.6	25.8	25.6	23.6	26.5	24.6	25	25	24.1	25.2	26.5	24.4	24	23.5	22.1	25.5	24.2	24
7	24.2	26.1	27.1	23.8	25.2	25.4	24.6	23.5	22.8	23.6	26	22.4	22.2	21	19.7	22.1	22.7	21.6
9	24.1	25.7	27.1	24	25.3	25.5	25.1	24.2	23.4	25	25.8	24.8	21.5	19.9	20.2	23.7	23.7	23.2
12	24.8	26.7	24.3	27.1	25.9	25.7	25.4	25	25.8	25.2	23.1	25.9	21	20	20.7	23.8	24.8	23
14	25.8	23.8	26.6	27	24.4	26.8	23.7	24.6	24.6	25	22.8	25.7	21.1	20.1	20.1	23.5	23.5	22.9
16	27.2	26	24.5	24.5	27.1	24.5	24.3	24.2	24.4	24.4	22.9	24.8	20.6	21	21.1	25.3	23.5	22.8
19	27.7	26.3	28.1	24.4	24.4	26.2	23.8	24	24.2	24.4	22.8	25.3	22.8	22	20.8	24.1	24.4	24
21	24.4	24.8	25.9	27.3	27.9	26.6	23.7	23.7	22.8	24.2	22.5	23.6	21.8	21.7	20.5	23.1	24.5	23.1
23	26.6	27	24.8	27.8	25.3	26.3	23.9	23.8	23.2	24.6	23.2	23.9	22.1	22.1	20.5	24	24	23.1
26	26.1	24.5	27.3	25.5	28.8	26.4	24.1	23.9	24.1	24.1	23.2	24.7	23.9	22.3	21.7	23.5	24.8	23.9
28	25.1	25.9	28.7	25.7	27.9	27.2	23.5	23.1	23.5	23.8	22.1	23.8	22.6	22	21.3	23.4	24.4	24
30	28.3	27.2	25.8	25.7	24.4	25.7	23.1	23.4	22.5	23.6	22.1	23.5	22.4	21.7	21.3	22.2	24.7	24.1
33	25.3	25.9	26	28.3	27.9	27.1	23.5	23.2	23.3	23.5	22.7	23.8	21.9	22.5	21.6	20.7	24.1	24.1
35	27.6	28.8	24.9	25.9	26.3	25.4	23.1	23.1	22.9	23.8	23.4	22.3	21.7	21.5	21.4	20.9	24.1	24.1
37	25.5	26.6	26.9	28.4	28.7	27.6	23.6	23	23.9	24.5	23	23.4	20.6	22.8	22.5	22.3	25.2	24.7
40	26.3	29	25.9	25.5	27.8	25.7	23.6	22.9	23.1	23.9	22.9	23.6	20.2	22.6	22.4	22.5	25.6	25
42	26.5	26	25.4	27.5	29.4	26.4	23.2	23.4	23.1	23.9	22.6	23.7	20.9	21.6	21.7	22.2	24.7	24
44	26.3	26.7	24.07	28.54	27.57	26.3	23.08	22.87	22.78	24.08	22.06	23.48	20.67	20.99	21.67	22.43	24.89	24.38

## Sheet: Fig s3d
Fig s3d
AST and ALT (n=6)
	Control						TAA						TAA+Antibiotic
AST	57.65	55.26	53.276	85.745	57.34	51.318	120.043	51.447	85.745	120.043	102.894	102.894	137.192	137.192	171.49	171.49	257.235	188.639
ALT	51.447	68.596	51.447	34.298	68.596	42.1028	102.894	102.894	68.596	85.745	137.192	85.745	185	135.67	137.192	120.043	222.937	102.894

## Sheet: Fig s3e-f
Fig s3e-f
Inflammatory factor- and hepatic fibrosis-related gene (n=6)
	Control						TAA						TAA+Antibiotic
Il1	0.6401	0.614025	0.956852	1.56522	1.2238	1.0324	1.55441	1.90524	1.84462	2.31619	2.05436	2.13496	3.78555	3.42047	4.06908	0.838782	2.94695	3.21217
Il6	0.757866	1.28344	0.81791	1.16474	0.976041	1.02831	2.00697	2.39777	3.47632	2.84675	2.63508	2.67258	3.61558	4.6552	3.22265	3.22265	3.22265	2.98775
Tnfa	0.939411	0.763039	0.721879	1.52608	1.04959	1.03872	11.003	5.97869	4.95824	5.57831	5.25915	6.55548	9.77996	11.7928	12.2086	8.69285	10.3018	10.5552
Col1a1	1.10244	0.911453	1.10757	0.887239	0.991301	1.06329	39.3256	25.588	17.4771	18.6021	18.0309	23.8047	33.5736	22.883	22.5866	39.0467	24.2946	22.4769
Timp1	0.882194	0.999423	0.978855	1.10127	1.03826	1.03212	49.8377	35.4857	53.0458	40.7624	46.5003	45.1264	59.429	59.6797	75.0181	57.8076	59.8868	64.3642
Acta2	0.996235	1.01074	0.939506	1.057	0.996523	1.00543	10.6293	5.50207	8.33958	4.228	5.93799	6.92739	3.60494	4.69126	10.1963	5.65675	7.5946	6.34877
Tgfb	0.57681	0.57681	0.990458	1.59789	1.25803	1.0633	7.65376	4.1588	6.13119	5.84081	5.98424	5.95376	5.84081	6.80299	6.48078	3.96183	5.06713	5.63071

## Sheet: Fig s3i
Fig s3i
AST (n=6)
Control	TAA	TAA+Con-FMT	TAA+Cela-FMT
44.5874	82.3152	75.4556	140.622
72.0258	89.1748	65.1662	92.6046
58.3066	72.0258	61.7364	89.1748
51.447	78.8854	58.3066	89.1748
51.447	65.1662	61.7364	78.8854
51.447	79.25	66.323	79.2234

## Sheet: Fig s3j
Fig s3j
CAT level (n=5)
Control	TAA	TAA+Con-FMT	TAA+Cela-FMT
1.03324	1.31696	1.28671	1.259
0.952027	1.44311	1.34703	1.1768
1.11535	1.17171	1.3003	1.27183
0.828413	1.67756	1.34706	1.15121
1.07098	1.38347	1.40989	1.01951

## Sheet: Fig s3k
Fig s3k
Inflamatory factor-related gene (n=6)
	Control						TAA						TAA+Con-FMT						TAA+Cela-FMT
Il1	0.996363	0.996363	0.556612	0.837839	1.26115	1.35167	4.48387	5.04461	2.13575	1.95172	4.60993	3.79669	1.83368	2.19579	2.62942	2.76014	2.38625	2.19579	1.29661	1.1605	2.27323	1.91155	1.6186	1.52071
Il6	0.80299	0.563878	0.744042	0.708802	1.54056	1.63973	2.55523	3.30226	1.09692	1.00937	3.84626	3.21196	1.51935	1.45746	1.67418	1.60598	0.974987	0.878708	0.694215	0.484126	1.44739	1.31354	0.661336	0.679928
Tgfb	1.14035	0.958919	0.54695	0.582158	1.32821	1.44341	7.77844	8.39471	5.8138	6.18804	9.44455	7.94189	3.65401	3.99856	4.49862	4.59314	3.22541	3.11554	2.02719	1.80185	3.78287	3.65401	2.6935	2.82741

## Sheet: Fig s3l
Fig s3l
Pyroptosis gene (n=6)
	Control						TAA						TAA+Con-FMT						TAA+Cela-FMT
Caspase11	1.14712	0.569595	0.881486	1.50317	0.998622	0.900009	8.32823	4.22224	4.13535	8.2707	4.952	3.67568	3.99449	5.49458	3.22212	3.83177	3.45338	2.94447	3.72699	3.72699	4.55677	5.19819	3.91228	4.28119
Caspase3	1.22825	0.618395	1.05453	1.01157	1.04725	1.04001	3.35567	2.10906	2.43952	2.86116	1.66624	1.4207	1.24539	1.39146	1.44053	1.71309	1.17821	1.24539	1.09931	1.36282	1.09172	0.983911	1.56547	1.65473

## Sheet: Fig s3n
Fig s3n
AST (n=6)
Control	TAA	TAA+Celastrol	TAA+Antibiotic	TAA+Antibiotic+Celastrol
106.903	157.771	133.762	161.201	147.481
102.069	150.911	127.771	150.911	216.077
89.1748	161.201	117.771	150.911	137.192
103.473	154.341	154.341	174.92	137.192
92.6046	130.332	109.754	154.341	171.49
109.754	163.25	133.762	154.234	185.209

## Sheet: Fig s3o
Fig s3o
Inflammatory factor-related gene (n=5)
	Control					TAA					TAA+Celastrol					TAA+Antibiotic					TAA+Antibiotic+Celastrol
Il1	1.71353	1.29686	0.2637	1.17037	0.555542	1.70169	1.3259	2.50875	1.78629	2.11692	1.00417	1.44015	0.868723	1.09959	0.977364	4.49078	2.94235	6.80676	5.23057	5.96684	3.21979	2.08055	4.45976	1.30764	2.41491
Il6	1.01051	1.59984	0.972467	0.632756	0.784433	3.61545	1.87038	3.60431	1.69316	2.47036	1.06355	1.04493	0.513958	1.18898	0.781719	3.33971	2.20338	2.8873	3.03085	2.9582	2.69395	0.479539	6.10386	0.894852	2.3371
Tnfa	1.76721	1.05079	0.66043	0.796351	0.725213	8.34827	15.9855	15.2578	17.4203	10.6404	9.79114	9.58964	3.8677	5.7417	4.71245	19.8556	14.3351	18.0194	18.6548	18.3344	13.9431	9.5234	11.2471	5.82185	8.09189
