# Supplementary material for: Parabacteroides distasonis ameliorates hepatic fibrosis potentially via modulating intestinal bile acid metabolism and hepatocyte pyroptosis in male mice
Source: Nat Commun. 2023 Apr 1;14:1829. doi: 10.1038/s41467-023-37459-z (PMC10067939; doi:10.1038/s41467-023-37459-z)
Supplement: Supplementary file 3 — Source Data [file 41467_2023_37459_MOESM3_ESM.zip › Source Data_1/Fig s4.xlsx]

## Sheet: Fig s4a
Fig s4a
Body weight (n=6)
Days	Control						TAA						TAA+P.d.
1	27.7	25.5	24.5	26.3	25.6	27.7	25.3	27.8	28.3	26.4	29	26.4	27.1	28.8	26.3	26.4	26	24.9	24.8
3	27.9	25.5	26.2	26.8	25.9	28.2	25.8	28.3	28.2	26.5	28.8	26.3	27.3	28.7	26.2	26.5	25.1	26.4	23.8
5	28.2	25.2	26	26.4	25.6	28.1	24.7	27.1	24.9	25.4	27.8	23.2	25.6	26.6	24.3	24.9	24.1	24.5	23
8	28	24.9	26	26.1	25.7	27.8	24.4	24.2	26.2	26.3	28	23.2	24.4	26.6	25.2	25	23.1	24.8	23.8
10	27.8	24.4	25.2	26.1	25.3	27.3	25.1	27.1	28.3	25.7	29.3	24.8	26.3	28	25.7	25.8	24.8	25.2	23.3
12	27.5	28.1	30.8	25.3	24.9	26	25.1	26.1	27.8	24.3	28.3	24	25.4	24	24.5	23.3	22.2	23.5	20.8
15	27.6	24.7	25.9	26.6	25.4	27.3	24.9	26.8	27.8	25	28.1	24.7	24.6	25.3	23.7	23.8	23.7	23.3	21.9
17	27.9	25	26.2	26.5	25.9	27.2	22.9	25.8	26	24.3	28.5	22.8	23.8	23.6	23	23	22.2	21.8	18.3
19	28	24.5	25.7	26.3	25.3	26.9	22.5	25.7	26.1	24.7	28.9	23.6	23.1	23.3	21.9	22.9	21.9	22.2	19.4
22	26.6	25	28.3	26.8	26.1	28.1	24.2	26.9	27.5	24.8	29.4	25.9	23.7	26	23.4	23.9	23.6	23.5	21.8
24	28.4	24.9	26.9	26.9	26.3	28	24.5	26.8	27.5	25.2	29.4	24	24.7	26	23	23.8	23.5	23.6	20
26	28.6	25.6	26.7	25.9	26.8	28.6	24.4	26.9	26.5	25.2	28.8	23.9	24.3	25.1	22.8	23.2	23.1	23.3	20.5
29	28.7	25.2	27.1	26.1	26.9	28.2	24	26	26.2	24.6	28	24.3	24.5	25	23.2	23.2	23.1	23.1	21.6
31	29.1	26	27.4	27.2	26.6	28.3	24.4	25.6	25.7	25.2	28.6	23.6	24.3	24.5	23.4	23.3	22.4	22.8	21.8
33	28.7	25.9	27.6	27.5	26.7	28.7	24.7	26.9	26.5	26.5	28.9	24.2	25.6	25.8	23.9	24.3	24	24.2	22.5
36	28.8	26.4	27.2	27.1	26.5	28	23.8	25.9	26	24.9	28.1	23.4	25.1	26.1	23.8	24.5	23.3	23.1	22.9
38	29.1	26.2	27.7	27	26.6	28.9	23.2	24.7	25.4	24.2	27.3	23.3	24.8	25.1	23.7	24	23	23.3	22.5
40	29.4	26.3	27.8	27.3	27.1	29.2	23.4	24.7	25	24.5	27.6	23.3	24.8	24.5	23.3	24	23.4	20.8	22.4

## Sheet: Fig s4b
Fig s4b
Liver/body mass (n=6)
Control	TAA	TAA+P.d.	TAA+P.d.-H	P.d.
4.7099	5.67797	4.98055	5.08696	4.89796
4.49438	5.26104	4.88372	5.08696	4.3554
4.19355	5.75	4.72803	5.20833	4.65625
4.41606	5.12195	5	5.3617	4.65035
4.43223	5.52727	5.04587	5.45082	4.14449
4.67797	5.08621	4.77478	5.324	4.133

## Sheet: Fig s4c
Fig s4c
Bacteroidete level (n=6)
Control	TAA	TAA+P.d.	TAA+P.d.-H	P.d.
1.27139	0.44025	0.96896	0.39678	0.84464
0.63569	0.40793	0.86503	0.70047	0.72518
0.82154	0.68132	0.86503	0.69563	1.39127
1.27139	0.66269	0.82694	0.95687	0.82725
1.04054	0.664321	0.843211	0.483421	0.884431
0.96866	0.637843	0.893522	0.54631	1.04005

## Sheet: Fig s4d
Fig s4d
Inflamatory factor-related gene (n=6)
	Control	TAA	TAA+P.d.
Il1	0.85	1.58	0.46
Il1	0.8	1.42	0.44
Il1	0.97	1.6	0.87
Il1	1.38	1.37	0.5
Il1	1.05	1.86	0.69
Il1	1.01	1.566	0.592
Il6	1.06	1.35	0.52
Il6	0.7	1.44	0.52
Il6	1.02	1.43	0.64
Il6	1.22	1.86	0.65
Il6	0.98	1.91	0.64
Il6	0.996	1.598	0.594
Tnfa	0.81	5.89	6.01
Tnfa	0.79	2.67	5.05
Tnfa	0.52	10.32	9.37
Tnfa	1.88	13.71	7
Tnfa	1.06	8.9	9.18
Tnfa	1.012	8.298	7.322

## Sheet: Fig s4e
Fig s4e
Serum ESI- (n=6）
Formula	Mass	RT	C1	C2	C3	C4	C5	C6	T1	T2	T3	T4	T5	T6	T+P1	T+P3	T+P4	T+P5	T+P6	T+P2
1	90.033	1.05	8.65773e+06	3.57912e+06	1.08212e+07	6.51324e+06	7.36691e+06	4.73875e+06	4.10799e+06	4.18269e+06	3.30477e+06	5.78559e+06	4.52919e+06	5.24319e+06	3.831e+06	7.33128e+06	4.68584e+06	5.7653e+06	4.7099e+06	5.05368e+06
2	292.093	0.98	3.57664e+06	6.64815e+06	5.33658e+06	8.70134e+06	4.13591e+06	4.24815e+06	5.2541e+06	4.32342e+06	5.40314e+06	4.26513e+06	4.08093e+06	4.85744e+06	6.39012e+06	6.39216e+06	7.49159e+06	6.61082e+06	1.20973e+07	8.73324e+06
3	276.035	7.87	2.82426e+06	2.94412e+06	3.0095e+06	2.8188e+06	5.37598e+06	3.19506e+06	3.21064e+06	3.20791e+06	3.27406e+06	3.2994e+06	3.18796e+06	3.38395e+06	3.21024e+06	3.17606e+06	3.18539e+06	3.36822e+06	3.1765e+06	3.24337e+06
4	541.338	10.99	4.25099e+06	4.35996e+06	4.54768e+06	4.23645e+06	5.70081e+06	4.50235e+06	3.30368e+06	3.81568e+06	3.71275e+06	3.54016e+06	4.0215e+06	3.72309e+06	4.03177e+06	4.13745e+06	4.13548e+06	4.12062e+06	3.33798e+06	3.86469e+06
5	565.339	10.52	3.86797e+06	3.68889e+06	3.82172e+06	3.61405e+06	4.91894e+06	3.50654e+06	2.93744e+06	3.54961e+06	3.42343e+06	3.07877e+06	3.54355e+06	3.21939e+06	3.4983e+06	3.51522e+06	3.70926e+06	3.73267e+06	3.11682e+06	3.51958e+06
6	567.354	11.33	1.65923e+06	1.83721e+06	2.06304e+06	1.78082e+06	2.94613e+06	1.7761e+06	1.78379e+06	2.5129e+06	2.35031e+06	1.81331e+06	2.69547e+06	2.2118e+06	2.48802e+06	2.71145e+06	2.81994e+06	2.65011e+06	1.80248e+06	2.42417e+06
7	192.027	1.04	1.13361e+06	1.63384e+06	2.11999e+06	1.48852e+06	1.9026e+06	1.45827e+06	1.07936e+06	1.13154e+06	1.3532e+06	1.15722e+06	1.22592e+06	1.73915e+06	1.37466e+06	1.78402e+06	1.78084e+06	1.8613e+06	1.78302e+06	1.80839e+06
8	216.039	0.89	3.3758e+06	3.00003e+06	3.03085e+06	2.82264e+06	3.30429e+06	2.96051e+06	1.99507e+06	2.08318e+06	2.17979e+06	2.2627e+06	2.32415e+06	2.02637e+06	1.85416e+06	2.03753e+06	2.12919e+06	1.90521e+06	1.74758e+06	1.92732e+06
9	345.002	1.11	0	3.76624e+06	2.74931e+06	3.26171e+06	2.77835e+06	2.62507e+06	3.07352e+06	3.05468e+06	3.35005e+06	2.63685e+06	2.62629e+06	3.51109e+06	3.65525e+06	3.93958e+06	484308	3.46345e+06	3.9907e+06	2.64615e+06
10	515.292	6.68	100439	71734.5	55732.3	56341.4	0	52577.4	839631	368981	843589	285619	1.30611e+06	860529	777140	984008	1.40519e+06	616843	674761	898932
11	97.97	1.12	1.41253e+06	1.3892e+06	1.97448e+06	1.28875e+06	1.73951e+06	2.7663e+06	2.81339e+06	2.73207e+06	5.0017e+06	2.82958e+06	3.01396e+06	6.75767e+06	3.42324e+06	6.57448e+06	2.84409e+06	6.82071e+06	2.62026e+06	4.09502e+06
12	278.031	7.87	1.01425e+06	1.06789e+06	1.08864e+06	1.01525e+06	1.94713e+06	1.16869e+06	1.14468e+06	1.15265e+06	1.16776e+06	1.1835e+06	1.12734e+06	1.20711e+06	1.13848e+06	1.14359e+06	1.13919e+06	1.19733e+06	1.14015e+06	1.15889e+06
13	569.369	12.42	2.00938e+06	1.97723e+06	2.07854e+06	2.00127e+06	2.76337e+06	2.1191e+06	1.14972e+06	1.53293e+06	1.48323e+06	1.37438e+06	1.4946e+06	1.29533e+06	1.48328e+06	1.50992e+06	1.60317e+06	1.44557e+06	1.19298e+06	1.41391e+06
14	345.001	0.98	6.33933e+06	7.23875e+06	2.02943e+06	1.14847e+06	1.98793e+06	1.89851e+06	2.23539e+06	2.50114e+06	2.4157e+06	2.22401e+06	1.83648e+06	2.53729e+06	2.18964e+06	2.65384e+06	1.42916e+06	2.11597e+06	8.95747e+06	4.16753e+06
15	967.008	14.62	117417	186365	0	1.88389e+06	94226.3	0	0	20188.4	0	26514.2	473824	7951.32	0	0	37437.7	13265.2	5619.38	18774.1
16	314.072	0.98	689799	1.18256e+06	910683	1.47709e+06	896273	841013	975616	843430	887563	871320	807426	783605	988101	925369	1.29826e+06	1.0027e+06	1.89473e+06	1.39856e+06
17	328.24	13.46	777488	876193	901813	509310	824546	794510	1.02812e+06	992660	1.02967e+06	793075	1.01362e+06	1.24178e+06	909005	882262	821087	984795	707260	837714
18	541.338	10.76	806963	868075	906207	806036	1.38633e+06	898358	583635	699473	692745	645859	796979	707402	797180	825271	841313	846565	598883	762254
19	97.972	1.1	2.43965e+06	0	1.9553e+06	0	0	324780	0	2.882e+06	448911	2.65095e+06	0	6.02847e+06	0	5.63581e+06	0	5.5618e+06	248049	1.93662e+06
20	356.166	14.42	625484	909475	808901	264781	1.04491e+06	1.0162e+06	1.1271e+06	919151	1.30797e+06	732628	1.04205e+06	1.46174e+06	801525	833352	709698	838628	929939	826089
21	382.181	14.55	481519	751314	575541	310210	670046	852166	1.28406e+06	947284	1.33642e+06	816756	1.33257e+06	1.42782e+06	722890	775051	647961	811438	971000	810133
22	204.089	3.63	130405	144187	183345	186390	680279	159959	68584.1	123447	100241	127396	116448	80928.1	201595	195056	184816	186244	151995	174352
23	280.24	13.83	662050	725776	681585	553484	686736	715470	1.0602e+06	884554	1.03978e+06	778782	950213	1.182e+06	823817	853396	763823	888263	986735	879607
24	967.008	14.21	0	0	0	203050	0	0	0	0	0	0	0	0	0	0	0	0	0	0
25	513.276	6.85	58133.3	52647.1	38201.6	33334.8	22846.1	22300.1	263097	87101.7	276417	76248.5	308861	295090	345968	368638	522177	278617	207296	336030
26	515.292	7.46	127418	97349.9	72536.7	73809	60228.4	56973.5	631483	362433	542381	292648	667953	476578	332976	612851	479523	346873	311642	379346
27	218.037	0.89	1.12541e+06	1.01183e+06	1.01517e+06	963088	1.10437e+06	998525	674775	697274	732326	753124	779073	678921	630610	671945	724559	639605	593240	652468
28	539.322	10.1	283255	303599	328018	298173	576542	302153	380990	476225	451504	289836	550154	468832	547445	599907	623037	626152	362028	537072
29	454.293	8.09	237003	19988.1	39171.3	31661.4	16351.4	13321.2	119615	29557	86164.6	48105.6	271436	164092	143902	106760	251908	88461.7	27584	122651
30	101.941	14.32	0	323222	0	800517	1.96343e+06	1.30015e+06	0	1.85379e+06	1.64252e+06	1.40602e+06	0	0	0	0	0	0	0	0
31	613.339	10.48	777981	823711	764501	730888	980669	755235	345587	456069	448475	518479	453733	414889	456204	474191	509794	514859	394205	472953
32	967.008	13.87	691034	752645	792939	723001	209413	133506	87815.9	47325.8	50177.4	19979.7	108210	19208	16820.7	131307	46558.1	90860.2	0	45806.1
33	1036.67	10.99	629829	667124	723564	621593	957453	615361	356210	476940	448381	414758	528241	449897	540313	573178	577634	581541	385548	514908
34	589.339	10.53	743409	716942	684542	719804	906329	716625	314950	400150	399974	383058	382105	332546	392692	381464	380328	400055	272541	350975
35	565.338	10.33	713689	689063	715094	672350	1.07238e+06	628317	470524	614888	595986	518068	621507	535271	601301	607397	669272	676176	511424	618957
36	168.027	1.04	501070	274709	649808	747213	371933	492968	582978	507597	507224	550031	535063	522361	589644	629707	661903	249534	792517	567985
37	956.974	0.92	629112	730994	824696	887111	402222	294438	109902	96828.9	87892.5	81998.1	76379.2	73404.3	56767.4	50226.6	50598.4	42785.7	38887.1	44090.4
38	408.288	8.68	118576	23010.8	19156	16789.2	21085.4	14042.7	127672	13675.2	169424	45541.4	239124	190340	203009	178573	244371	92610.3	20798.8	119260
39	282.255	14.55	259433	297931	267275	144984	268994	312456	485217	459379	539373	415627	487858	704044	463936	485302	438211	524245	450418	470958
40	131.093	1.51	40276.6	28753.2	40218.3	47029.9	97316.6	35837.7	38657.7	48512.3	20248.9	0	22045.8	37074	39932.7	41168.9	0	32749.9	29210.4	20653.5
41	104.047	1.71	97359.2	43109.2	90722	38610.1	99774	77481.3	110083	107733	123211	0	120410	199673	102667	110721	0	128623	82808.9	70477.3
42	254.224	13.57	166589	225571	199474	131147	179188	260806	444267	255119	410353	236769	412784	587529	328020	377738	337715	411689	266896	338767
43	213.009	4.5	478218	405519	370339	230618	779533	383375	312087	308770	195679	239936	287744	232319	126289	135024	172821	218144	103508	164824
44	90.117	1.05	358518	12612.8	516599	243643	202101	0	0	113248	0	244271	128785	153014	108801	376768	186847	222715	134532	181365
45	1034.99	15.54	1.23213e+06	691728	2.33473e+06	4.36476e+06	717987	130655	45034.5	44928.4	89747.7	34209.3	30945.6	35959.3	18792.9	18709.3	16958.7	16027.1	16890.8	16625.5
46	90.031	0.85	125731	276067	101275	128843	341661	103341	63250.3	93486.8	84688.3	90224.9	0	77494	73676.8	86098.6	103966	58943.1	85668.1	82859.2
47	1084.67	10.52	346004	320951	352159	314363	515395	268720	199622	283763	267715	221079	294300	235172	282347	275722	308428	322772	224419	285206
48	380.165	13.83	175142	274459	207033	105616	318134	343320	408112	300182	506736	198323	285490	604049	180701	208400	132775	209036	231302	191038
49	72.004	1.04	54238.7	0	59780	0	34468.6	0	19014.3	0	0	39778.9	23420.9	30536.8	22929.6	44272.6	37042.4	33217.8	29647.2	33302.4
50	173.998	4.12	178458	303351	301175	160533	694768	309382	216003	170004	206260	125757	143529	232741	117365	198466	83570.9	270571	136004	163382
51	609.326	11	684129	686159	716042	686788	743725	660621	506284	563220	556830	544921	573095	530521	551907	590464	569641	562882	505721	546081
52	336.055	0.8	291715	580268	436911	676216	493406	0	0	354981	354549	401926	0	38066.6	432112	375413	535318	400952	717454	551242
53	165.078	2.77	48255.6	40239.6	59406.4	61334.6	175752	42402.3	52455.3	65452.3	53559	0	59565	68649.9	52855.3	58690.3	0	56634.3	48874.7	35169.7
54	113.993	14.47	2.27432e+06	768042	949060	0	649361	613008	89663.1	318920	314011	260507	105521	309578	270432	317649	218631	301260	77645.3	199179
55	266.155	12.18	25404.7	26681.8	39844.9	29331	46974.2	43255.1	38819.7	37751.1	42118.8	47048	35754.2	22450.1	34454.5	62047	31247.3	589553	21112.2	213971
56	606.16	0.99	99618.9	272742	205573	419495	145049	143396	185146	132048	170413	140611	128016	138492	241251	220863	312703	229561	599133	380466
57	97.969	0.79	70507.5	72933.1	60754.6	55174.1	94604	77247.3	0	87297.9	194830	86094.1	57010.8	325734	68912.3	128179	94423.6	374638	40787.9	169950
58	304.24	13.66	255098	287232	271356	208317	389031	311800	260745	269899	289309	240339	262529	336581	241570	231088	216151	255592	203858	225201
59	515.291	6.52	24441.4	34326.5	21678.7	21046.8	65550	0	145194	73998.4	129651	75739	272320	245530	167524	133074	331114	126735	337603	265151
60	574.049	7.87	92219.9	97211.3	102431	90140.4	249748	117005	119449	119845	124639	126885	118149	124033	120938	111382	114841	121807	114683	117110
61	189.078	6.86	17623.9	21343.6	13781.5	17637.3	21766.4	18844.1	13905.3	29196.8	29791.3	15174.2	39259.4	20885.4	102380	117498	152627	184559	65737.7	134308
62	134.021	0.99	434581	329976	546338	301383	382294	275973	140228	145302	163865	127391	180012	242079	153505	364385	291282	226096	279014	265464
63	633.326	10.53	503360	480302	499854	481104	546734	450038	398138	458120	444952	412356	440253	423829	430595	433434	454095	449565	407882	437181
64	249.972	14.37	33469.9	33033.7	84266.4	402435	9655.1	18104.7	325878	33027	22972.9	32540	399072	87010.9	21658.6	88495.4	104254	87714.6	291574	161181
65	635.341	11.33	290416	314236	353274	318643	428549	287078	273600	361260	350179	279418	379588	321607	344578	368670	380936	358107	268085	335709
66	113.993	7.87	118778	159157	138036	112045	264445	119686	116838	104909	122750	134260	117554	135367	135098	104553	102490	131297	129235	121007
67	104.048	1.93	0	0	0	0	0	0	0	0	0	0	0	0	0	0	0	0	0	0
68	583.28	6.68	16646.1	20625	14452.4	9290.89	0	5238.2	165453	81160.3	160210	48249.4	205811	137120	157875	181441	216872	125398	108534	150268
69	452.277	8.61	96464.5	4823.45	8462.15	9855.02	5255.65	2452.18	68017.7	17915.7	84793.3	32812.2	166359	73465	45779.3	23385.7	40690.9	22280.5	6209.82	23060.4
70	112.017	1.04	137515	198249	262900	180847	240810	181906	132500	143528	166613	143710	155752	207935	169918	228949	231577	236596	220662	229612
71	637.357	12.42	356584	357021	386857	361793	428642	351360	174133	237576	225219	219200	239545	200843	229993	237159	242936	229627	197709	223424
72	314.071	1.06	0	0	0	0	0	0	0	0	0	0	0	0	0	0	0	0	0	0
73	101.941	13.78	264491	196218	296246	318719	273321	173147	141134	0	188533	195894	0	51547.5	0	0	0	238218	0	79406
74	967.009	14.49	115066	189947	180366	0	86026.3	50966.8	10669	7704.77	12414	6470.96	0	30605	0	21207.8	3302.8	0	0	1100.93
75	256.239	14.41	126410	150816	130365	82595.8	142801	149903	192245	182254	217726	161801	183624	324206	213040	234839	204149	258042	154632	205608
76	408.287	8.09	37822.7	2855.27	4955.77	3459.76	2095.66	1883.13	15516.9	4858.36	13584.3	6091.4	40841.5	25741.3	21073.8	15402.4	41014.9	12751.9	0	17922.3
77	576.046	7.87	68948.3	76360.3	76678.1	67346.6	191015	89447.7	93780.8	91210.1	95605.6	95386.4	91675.1	97070.1	90293.2	86587.3	90348.2	97711.3	87359	91806.2
78	202.046	1.08	233818	75393.5	261385	141011	179396	111544	98308.9	97636.9	58132.9	125132	93785.5	85578.9	86986	129364	77996	88160.9	77728.8	81295.2
79	567.354	11.12	201148	225844	260478	220558	388761	224479	221580	349243	313514	243707	377835	304811	345251	396687	394109	380189	249432	341244
80	803.568	10.91	0	0	4293	10750.6	0	0	0	46601.7	0	0	0	37504.4	184399	89418.6	30746.3	109353	33159.4	57753
81	117.935	14.04	0	468498	419788	1.90934e+06	351854	563102	0	0	0	0	0	0	0	0	0	0	0	0
82	384.197	15.54	75509.2	110015	112552	39571.5	267815	132657	189667	211574	202128	163421	168043	224632	140716	139372	142279	112988	121448	125572
83	569.37	12.15	252490	239765	259100	246784	368292	262930	145165	183147	184606	173329	194676	152777	198174	203756	216769	183051	159087	186303
84	406.271	8.06	50072.8	8938	12568.8	5548.66	7282.76	4723.51	12625.2	1681.21	20034.4	4096.21	28695.7	37498.7	51493.1	33190	96379.5	29253.9	6453.29	44028.9
85	101.941	13.98	0	268275	1.06325e+06	0	0	0	0	0	0	0	0	0	0	0	0	0	0	0
86	113.993	0.79	136539	116119	113692	105588	114752	213764	184072	151185	146010	210679	161535	179506	170734	195148	144436	145218	226153	171936
87	120.043	14.21	0	0	0	194229	0	0	0	0	0	0	0	176164	0	0	0	0	0	0
88	326.192	14.06	88311.8	100766	161705	145017	209715	150813	115476	169143	137460	160354	134513	68436.2	123715	111975	101157	654570	66449.1	274058
89	90.032	1.25	0	0	0	0	0	0	0	0	0	0	0	0	0	0	0	0	0	0
90	322.153	8.41	6325.16	11825.8	5449.59	3702.03	10913.7	7660.62	23574.8	22740.5	46982.4	19385.7	51727.6	44676.1	88810.2	148238	121752	166945	62329.9	117009
91	412.045	0.99	88766.2	163242	189452	203994	143751	163122	224730	188645	287690	160791	193858	288777	253843	323613	241988	352470	305324	299927
92	316.051	0.99	245950	325060	296531	385850	262860	285471	330375	308333	318790	355834	288781	269651	358541	322672	431294	376484	458583	422120
93	198.97	14.27	75675.8	142228	0	0	187470	89309.5	36086.6	0	142325	0	0	95505.6	76572.4	0	6220.18	0	0	2073.39
94	983.998	14.17	377210	0	0	0	0	115815	0	0	0	0	0	0	0	0	0	0	0	0
95	390.062	1	77617.3	91604.5	106006	114304	62371.8	92090.2	48487.9	98427.3	240956	72295.6	32451.1	287486	77022.7	357677	142375	356806	259154	252778
96	249.972	14.48	145708	96010.4	123649	312885	78684.4	71360.9	162994	60075.6	71965.8	73085.9	167427	64563.3	86256.4	72402.2	88831.5	128888	157287	125002
97	958.967	0.93	213016	267258	279643	293277	145786	105153	39824.8	38610.8	35565.3	33193.1	30151.3	36477.7	20284.2	20962.7	18811.9	20318.3	19791.9	19640.7
98	340.209	14.55	60526.8	92581.4	205364	146185	203048	139993	152832	183395	130378	189684	155607	87011.4	124165	115730	163070	381526	65025.2	203207
99	181.073	1.36	0	15572.6	9605.68	19653.5	46627.4	0	0	10233.5	0	0	9024.21	10828	0	0	0	0	0	0
100	314.072	0.8	0	125927	76798.5	162379	161773	0	0	0	0	75166.4	0	0	63593.5	0	0	0	0	0
101	344.021	7.86	191672	198300	197906	191267	267032	208584	206522	208860	211815	219331	211691	209382	206178	203067	206215	216895	212876	211995
102	1066.93	14.01	0	0	354358	254147	64019.4	0	0	0	0	0	0	0	0	0	0	0	0	0
103	421.257	9.58	82217.5	80884	71851.2	71956.3	152939	110002	93342.5	82187.3	103442	106986	105734	93942.9	99081.2	73923.9	92026.2	105738	84293.3	94019.3
104	129.042	1.04	78424.8	93892.5	82681.1	83668.9	120691	98346.1	97858.1	94483.4	97145.7	89838.1	102971	110759	94151	99453.9	111625	129921	88601	110049
105	346.004	1.11	360216	0	211368	0	0	0	0	0	0	0	521049	624245	616056	629301	856667	624302	0	493656
106	322.051	6.34	100705	65798.3	83916.4	59552.1	155806	85829.1	79348.6	62586	92700.7	90534.2	90141.2	87292.3	36859.9	52992.8	54098.2	42710.8	26848.5	41219.2
107	79.967	0.96	286009	230275	293664	226768	276986	285054	447098	365346	398948	369314	435272	398273	354640	353851	399937	372136	286143	352739
108	412.009	7.87	169110	184086	182243	165375	248619	189078	199355	196931	197632	211799	195967	202816	199898	182971	196183	198265	190892	195113
109	558.331	10.99	243309	245590	248604	243056	344463	284339	215311	244944	237732	235476	257841	238723	255983	262560	263576	260905	215625	246702
110	310.181	13.28	7207.06	6123.39	16641.3	8180.3	13191	10944.7	10090.3	6109.35	10309.4	12977.8	5860.69	7397.32	17678.7	14182.8	8561.9	284084	4914.57	99186.8
111	142.931	14.2	0	0	0	275494	769931	0	51314.1	0	0	0	0	0	0	0	0	0	0	0
112	113.993	0.79	136539	116119	114725	105588	114752	213764	184072	151185	146094	210679	161535	179506	170734	195148	144511	145129	226153	171931
113	175.963	0.76	206607	140253	182211	165477	184270	129674	144800	164270	132625	142016	148988	165507	155775	144668	161328	149026	152394	154249
114	438.298	8.9	32565.4	6737.89	5615.8	6431.94	7474.86	2035.39	10845.9	1985.1	10708.4	3591.98	17229.7	10803	14175.3	10165.8	21586.4	11262.5	2602.82	11817.2
115	230.076	1.7	521.866	624.619	1048.01	0	0	0	3000.57	554.225	1797.86	0	2109.75	5937.21	2217.32	5042.3	0	4084.13	2522.05	2202.06
116	60.022	0.84	26066.2	48990.3	45011.7	43227.2	125436	49917.7	18839.6	37120.2	38444.6	50452.6	54489	48872.9	18387.2	20582.9	53271.2	33177.8	30745.6	39064.9
117	531.312	10.99	177515	185841	167406	169785	240979	202378	160253	181940	178837	176925	187152	182928	183034	189640	188206	188092	156236	177511
118	659.078	1	160831	243131	188447	276467	178091	164089	182250	176464	159426	196803	149155	142117	206338	193250	275115	164389	310866	250124
119	278.224	13.17	89229.8	73122.9	70235.9	44698.1	100993	71519.5	198796	132490	194803	69535.6	126396	251318	116070	130660	136462	159543	122422	139476
120	1088.7	11.33	52481.8	64951.1	78848.8	63335.6	123050	51844	52454.2	94705.2	83559.3	54864.1	108394	75904.9	93704.3	108592	116230	105356	52909.7	91498.7
121	146.069	0.88	91715.7	103984	85827.5	80793.2	130698	122239	116513	112385	132051	105571	117553	130299	141663	130642	128273	162310	119510	136698
122	453.286	10.87	139014	155774	174464	135026	225871	139194	155412	189571	170545	156599	201277	181548	169381	181890	186501	183920	134577	168333
123	582.328	10.52	162808	174159	177624	170736	259700	185602	161918	176211	182550	167331	187406	176234	185581	187902	193679	197422	168025	186375
124	525.286	10.4	200911	141548	195440	112007	212670	147726	132642	164360	144210	167977	196779	204133	132669	155003	164908	184301	119050	156086
125	343.007	1.1	0	0	0	0	0	0	21102.7	15751.6	22714.5	0	133282	23828.5	293779	292187	0	260555	270495	177017
126	120.043	14.76	0	0	0	61216	0	0	0	184997	0	6168.4	0	0	0	0	0	0	0	0
127	104.048	1.05	123027	138907	101891	66941.9	80783.4	113687	202503	167616	191695	250708	223633	255448	186134	187513	149683	180713	185595	171997
128	188.014	5.26	78497.4	105905	89357	33995.3	68189.4	77287.3	52340.9	81331.1	125603	91727.6	108426	63489.3	43552.3	141392	110045	64753.7	57919.3	77572.7
129	361.01	7.87	126037	133297	129175	120377	201384	147512	154920	150474	154244	153781	150738	160586	153830	151192	147135	151988	146691	148605
130	609.326	10.76	183376	186389	205729	186965	261913	184751	124502	155883	150408	138180	162787	143159	157634	170195	173071	173858	134139	160356
131	272.077	3.62	39771.2	45273.4	51376.9	53480.6	193533	50892.5	21085.9	38822	33455.7	41022.5	36478.4	24441.7	60434.7	61576.9	57816.7	59871.7	45793.6	54494
132	979.981	1.07	218397	250235	75868.8	307854	159889	132056	24240.1	22146.4	21914.8	22761.3	23920.2	14824.2	14384.6	12100.3	6188.3	11257.1	5562.36	7669.25
133	477.285	10.43	139174	94874.4	126044	96158.3	215414	87121.6	117345	144555	125692	110943	160571	159383	108191	110563	135428	134021	105078	124842
134	589.337	10.36	144899	138001	126387	138895	199398	135140	55916.9	76605.3	76132	69793.3	72648.4	63618.7	75257	71746.1	76111.8	79180.8	50901.2	68731.3
135	499.297	8.41	0	0	0	0	0	0	126206	73376.5	132594	72737.2	155352	81028.8	91029.6	150721	64587.5	54459.8	28419.6	49155.6
136	591.352	10.98	180546	186637	180379	187601	260005	192525	96502	133376	135856	102011	139113	115629	124463	123257	129295	125260	111194	121916
137	555.31	10.53	130556	128294	137286	123909	185506	144157	121488	143924	139766	129294	143858	134090	139682	141267	147161	150602	127617	141793
138	336.053	0.94	0	0	0	0	0	346715	390523	0	352397	0	346420	234510	429936	371339	0	396614	0	132205
139	1108.67	10.53	141292	133429	129664	128461	184811	113873	46204.6	66233.3	64027	56185.5	64367.3	52262.1	66354.7	61616.7	64996.4	71057.2	42008.7	59354.1
140	213.918	14.32	204159	189648	156622	160112	174111	58406	0	35727.3	83428.6	0	0	49652.1	0	0	0	0	0	0
141	803.566	10.43	0	53000.3	39907.9	0	0	3501.68	0	0	10611.6	0	0	0	101072	0	0	0	0	0
142	587.322	9.92	135347	113675	135594	117709	224893	119680	77896	104969	93172.9	62059	103569	74099.8	96740.1	86794.3	97410.4	86865.3	71814	85363.2
143	803.568	10.69	0	0	0	0	0	0	0	39288.6	3242.92	0	0	0	124130	0	28820.2	21012.7	0	16611
144	198.97	15.77	0	10498.5	37801.6	0	0	0	114433	214007	0	0	99758.4	196997	200325	145511	132860	214780	169970	172537
145	126.936	14.1	0	0	0	0	0	0	44934.6	0	0	0	0	0	0	0	0	0	0	0
146	118.026	1.59	21516.2	6877.89	27118.9	16319.5	34021.5	21835.1	9027.92	10248	10928.9	0	9108.97	12320.8	14060.3	19680.5	0	13477.6	17327.1	10268.3
147	464.956	1.13	0	0	0	0	0	0	0	0	245501	223170	0	281180	212210	264644	0	245776	174182	139986
148	120.043	15.74	0	69356.9	16756.8	352910	118397	35097.7	104337	89015.8	112370	115281	143660	118185	0	125593	160881	114522	0	91801
149	363.063	1.01	30980.3	48986.9	55086	67293.4	38640.4	42646.6	51769.7	45582.9	60496	38356.4	44351.8	53622	60977.6	66314.1	66912.7	74904	101238	81018.2
150	249.969	13.84	172625	134563	175186	156196	75997.4	61123.6	12690.7	35484.1	18514.1	32716.9	20363	9366.89	26502.4	30552.7	23987.3	20765.8	25944.6	23565.9
151	454.294	7.76	69335.8	21947	22966.9	10488.6	11524.2	7620.24	64077.4	20230.4	49572.4	50468.7	163231	147603	69198.4	44934.9	161271	53949.1	44437.3	86552.5
152	330.045	0.98	69565.2	169253	102694	213396	82195	94241.8	107715	95673.2	98130.1	96425.6	89633.2	86901.5	127274	101785	130809	99897.3	236072	155593
153	294.186	13.87	19684.5	19782.4	31713.8	26260.2	51947.6	40796.2	38941.8	43914.2	46530.9	56301.9	39621.5	26495.2	45675.9	42384.9	36584.9	374432	30324.9	147114
154	1011.04	1.05	168050	86698.2	231873	172094	69379.5	37606.8	13068.9	8442.16	7413.41	12495	9901.12	7369.72	4448.15	10460.8	7508.49	6698.42	6772.45	6993.12
155	312.176	13.26	89983.1	78135.7	107882	93494.4	102687	106287	51633.7	101538	61375.1	34691.6	51117.1	33969.6	78828.4	67525	52744.2	307223	38019.7	132662
156	358.036	0.8	78644.7	162900	107750	178065	155069	104474	107098	103961	93080.3	108396	100861	88345.3	128388	98125.9	143807	113171	166693	141224
157	117.935	14.42	0	0	15493	0	23456	34527.9	109166	483872	261007	108857	185122	147267	125506	127610	85547	116465	89750.6	97254.1
158	130.062	3.8	79369.5	56300.6	109286	100934	191588	103393	114883	52635.1	120122	37697.6	72825.7	86374.9	87358.4	124914	43886.8	69838.5	48512.6	54079.3
159	341.215	14.41	31658.7	38835.7	49353	68447.4	60543	44297.8	138382	63239.9	61117.6	68684.7	149617	63131.2	51460.6	51475.7	53905.7	159237	127074	113406
160	476.275	8.09	64928.5	5760.91	11849.7	9065.24	5123.92	3818.12	34260.4	10773.9	22690	15241.1	70989	44862.6	38411.1	29638.2	71202.4	25453.1	8098.33	34918
161	233.065	2.78	21375.8	18043.7	23015.3	24339.1	79108.8	18693.4	22268.4	28243.1	21116.1	0	24667.1	26593.3	20960.2	26455.4	0	23865.8	21782.2	15216
162	316.052	0.99	246173	327209	295937	380992	261341	0	336357	308333	332350	362145	288503	270685	356279	0	431501	376589	487805	431965
163	60.022	1.7	17533.9	0	28395.6	0	10767.5	0	19063.3	12611.5	16671	0	23835	34939.3	24451.4	22826.3	0	28778	21325.3	16701.1
164	302.224	13.05	95175.9	86497.5	112969	62200.8	109595	90812	97934.6	84160.5	94613.1	54587.5	91965.7	116167	91393.3	82768.3	80089	86670.3	67140.8	77966.7
165	584.344	11.33	86393.2	99905.5	109027	92531.1	167560	105659	103934	134121	131570	104852	147661	122109	133370	144090	152853	142229	97144.2	130742
166	249.968	7.38	363650	292517	103341	131318	309014	227252	140064	180773	140294	170830	173650	168180	125716	106919	82046.7	187301	91126.7	120158
167	607.309	10.1	58707.9	63325.4	65768.7	66973.1	107229	54764.3	73820.4	88480.9	83082.8	58610.9	96168	85533.3	101563	112480	119849	111574	69354	100259
168	983.998	10.9	245249	33115.5	281635	150719	0	0	0	4979.63	0	0	0	0	0	0	0	0	0	0
169	385.942	15.59	205847	194802	198224	30997.2	37163.6	19701.9	38683.3	12934.1	14388.7	11598.9	39354.8	29795.3	31073.6	24115.5	27774	12848.8	9478.16	16700.3
170	613.336	10.34	126987	133685	127737	118334	173756	121651	54115.1	73599.4	68348.6	82533	72229.3	61088.7	74314.1	75078.7	82035.2	83649.9	60986.7	75557.3
171	489.244	9.58	63821.7	64870.2	54645.2	52386	105868	84789.8	99039.9	81582.7	97078.2	96552.2	99998.7	94683.3	103655	76947.1	94615.7	109785	91629.7	98676.8
172	120.043	13.97	0	115477	232432	0	0	0	233478	218148	22301.9	0	0	0	0	34140.1	0	0	0	0
173	99.965	1.14	119013	19882.2	52617.4	17471.4	33726.5	86329.5	75890.3	93344.5	208637	159126	106248	276142	134758	227127	113170	92125.6	98014.3	101103
174	130.063	4.05	27617	27084.4	49282	0	0	0	0	19216.7	0	0	31721.1	25940	41212.7	57390.4	29264.5	36762.7	22657.1	29561.4
175	118.027	1.05	82251.1	51736.2	91971.1	82540.6	87230.7	72663.8	42353.8	39172.9	48969.3	37873.8	44085.7	54147.4	48916.6	78933.4	62806.5	47689.2	62864.1	57786.6
176	249.966	0.78	108541	90419.7	89869.9	77420.9	52432.3	114818	140316	128286	94753.6	107924	154739	92148.1	138107	89197.7	104342	63637.4	73803.2	80594.2
177	188.054	1.05	103258	33301.9	113161	72864.7	81704.8	49006	40170.8	46136.9	32109.2	68321.3	47080	38237.3	39546.2	84931.6	45307.8	52928.7	40669.7	46302
178	213.918	15.72	135202	63390.5	122397	129355	50952	35326.3	61034.2	41518.9	31927.7	37187.4	56235.9	39738.1	33557.7	0	40085.5	53261.7	0	31115.7
179	501.285	10.44	166994	110885	153813	98993.4	188520	117556	115208	139829	120252	129863	164141	159273	100355	114636	120310	136446	86681.7	114479
180	144.078	5.67	4013.77	5593.97	0	2467.7	8988.16	5869.73	0	5002.83	4999.45	0	6179.22	4311.92	4871.46	5169.92	0	6676.87	5937.61	4204.83
181	88.017	0.97	174402	160561	251441	175574	120172	133452	84109.3	123988	129513	122116	91696.2	128898	130805	191908	125773	179540	129695	145002
182	249.955	0.78	111502	83831.8	163953	80071.8	97141.8	145598	127886	131237	94174.2	140659	136502	90999.3	108521	113176	88772.9	79170.1	114691	94211.5
183	354.151	13.57	23424.9	25323.8	21606	17609.4	32183	42181.6	66727.7	17708.5	62111.8	13819.3	53632.4	140746	33485.8	43344.6	33225	47982.3	14746	31984.4
184	583.28	7.46	19735.1	16119.8	11620.1	10440.5	9595.59	9418.5	98707.1	60484.5	85577.4	50587.8	100837	77751.7	52616.1	89829.4	72663.5	57723.5	48527.2	59638.1
185	135.901	14.42	0	32584.8	34339.1	0	40423.7	49081.6	31968.2	96508.5	102261	94291.7	30235.5	137366	114007	126248	119219	123962	41435.3	94871.9
186	633.325	10.33	128378	131052	137436	126337	178321	111287	86872.8	110884	101665	95078.4	106496	93535.8	106858	102762	112930	115296	90613	106280
187	219.97	14.19	215792	135616	180796	0	113986	214626	0	0	0	0	0	0	0	0	0	0	0	0
188	542.342	10.76	213556	237951	255035	220147	361514	247760	163652	199667	186427	175190	208116	188508	221443	222590	222307	228605	165286	205400
189	1132.67	10.5	99464.6	102183	97499.3	91368.6	136978	85050.7	31911.8	46219.4	48844.2	47667.1	48231.2	39992.7	50842.9	48047.6	51445.5	56434	34588.9	47489.5
190	677.313	11.02	194923	196042	195811	190643	177990	180991	144554	156457	156142	158898	158566	155826	148867	159139	152943	155733	142536	150404
191	557.325	11.33	59351.7	69316.9	73608.8	68636.8	122158	75608.5	69395.5	95570.5	92824.4	75340.8	100782	88402.5	94984.5	102482	102569	100683	71741.5	91664.6
192	476.275	8.68	37690.4	7614.17	6343.68	6529.45	6738.72	4585.96	41371.3	4815.26	51842.3	14835.4	70687.7	54749.3	60875.6	51443.1	75713.5	30592.5	7023.81	37776.6
193	392.292	10.3	44623.2	14526.7	14503.4	16567.3	23699	15390.7	48469.1	15889.9	47108	19331.5	22756.6	50540.5	10975.7	11446.5	44339.7	54193.5	20319.5	39617.6
194	581.264	6.85	8647.43	8904	4878.86	4679.66	3969.42	2834.31	43724.5	14650.8	45860.8	13956.2	53548.7	51883.7	55194.9	58155.2	90087.6	44777.7	35760.4	56875.2
195	199.081	1.52	11452.7	9850.79	12072.8	16924.2	38948.1	12574.8	14493.5	17796	13825.9	0	13192.4	13072.7	12451.5	12702.7	0	7729.84	10301.2	6010.34
196	102.032	1.02	104255	111240	157806	78559.7	150605	103357	48267.4	61874.3	78571.9	56497.9	71180.8	85945.9	67422.8	114863	90846.7	68222.9	79591.4	79553.7
197	354.203	13.7	2719.15	1931.2	12018.7	2644.16	5317.19	4199.08	6091.25	4181.74	7179.12	8594.69	4799.55	2953.89	11907.4	7066.13	0	216141	4474.82	73538.5
198	521.914	14.36	0	9899.11	13806.4	147761	0	0	0	0	0	0	0	0	0	0	0	0	0	0
199	968.011	15.6	82431.9	18386.3	20951.9	34249.8	13853.4	26894	43300.1	4883.31	13400.2	0	37857.2	0	5637.92	531.751	4975.48	0	9105.4	4693.63
200	202.913	14.23	128846	0	0	126863	136207	126245	80477.6	0	0	0	78386	0	0	81173.4	56903.5	0	35089.6	30664.4
201	454.293	8.68	29084.2	5523.85	5302.14	4602.16	4525.7	3401.39	29408.7	3530.65	36654.7	8962.84	51339.8	38699.3	40914	36183.7	47503.6	18644.5	4951.3	23699.8
202	117.043	1.04	49999.3	73925.5	73884.3	93828.2	37928.8	66541	85182.7	40011.2	70132.6	78746.1	83665.5	38711.7	115491	44249.6	112231	102588	153663	122827
203	1104.66	10.99	138287	143556	148352	134566	154417	123087	78037.6	96874.2	93701.4	89358.1	101179	87196.1	100426	105529	102965	104380	81631.3	96325.3
204	125.014	0.9	139980	107519	159755	90121.9	105871	109169	105637	84385.6	69645.6	80181	97696	94436.2	57843.8	98803.3	100045	89554.5	103535	97711.2
205	651.267	6.68	7310.23	3906.03	0	3511.62	552.525	0	61203.7	22241.4	59031.7	24793.1	97812.9	67262.5	63411.9	69899	111139	47688.6	40388.1	66405.2
206	155.981	14.37	11366.4	0	13754.7	126026	4060.51	6576.25	130556	5921.47	5865.05	4165.04	116495	23441.4	4308.9	0	4202.89	0	110516	38239.6
207	385.942	14.37	20450.7	40659.6	44664.3	97614	1794.64	1088.62	27006.5	3600	18060	1758.38	28205.7	0	0	0	3911.45	0	13114.1	5675.18
208	242.188	10.81	19679.6	27307.6	35625.4	11187	13588.8	21956	56683.9	60037.5	66420.4	63374.9	58335.3	86647.5	66779.1	84999.8	60141.3	78640.4	81171.9	73317.8
209	343.006	0.99	369402	412631	90343.7	397751	71302.3	123037	109588	89487.4	79308.5	380149	106128	91401.6	79323.6	85574.9	500634	135228	78647.7	238170
210	110.941	14	0	0	0	0	0	0	0	0	0	0	0	0	0	0	0	0	0	0
211	90.03	0.92	125731	276067	1.04879e+07	86057.6	341661	4.73286e+06	40016.4	93486.8	54191.7	5.68088e+06	4.5029e+06	5.24797e+06	73676.8	7.45435e+06	4.53686e+06	5.74651e+06	4.6713e+06	4.98489e+06
212	434.027	0.97	103485	130272	138765	162636	119811	130680	173618	82345.4	194454	75415.6	85590.9	184697	186753	204733	171530	223439	90991.5	161987
213	513.276	7.05	0	3821.38	6082.95	7103.6	4485.55	2326.75	157303	95007.6	129736	76220.7	164770	110882	65590.9	69290.4	36169.7	46650.7	41573.8	41464.7
214	97.968	0.58	0	0	0	0	0	0	0	0	0	46024.1	0	72157.8	0	0	0	0	0	0
215	118.063	3.69	79962.5	118083	108606	102606	169208	87851.6	43580.7	39560.8	37638.9	53731.7	54486.1	52996.7	55141.2	52810.7	59822.8	56762.9	55607	57397.6
216	454.294	7.9	15394.5	0	0	0	0	0	14510	0	18842.9	0	39648.4	32679.1	31139.6	31652.4	72834.4	19323.1	0	30719.2
217	851.568	10.91	0	0	0	0	0	0	0	0	45243.6	2236.06	2676.59	0	0	0	7048.04	0	0	2349.35
218	135.901	14.55	22708.3	19900.8	24948.7	0	0	0	75406.1	83947.4	87050.9	81990.6	77777.5	115325	94850	105466	99014.1	117491	84254.8	100253
219	172.034	1.71	44144.7	42745	48076.6	22952.4	48975.5	42680.5	60280.3	44333.2	50523.4	0	62339.3	83009.2	45619.2	60288.6	0	57257.2	34534.4	30597.2
220	280.028	7.87	46829.7	50675.2	52630.7	47871.5	86207.7	54848.4	55619.6	54345.2	54871.6	55329.3	56286.6	57188	54793.1	52446.6	51281.7	57276.2	53619.3	54059.1
221	219.972	15.32	327375	0	189978	0	0	0	0	0	0	0	190732	0	106735	172253	0	0	0	0
222	500.314	9.17	32705.4	18070.1	22314.4	11028.1	12465.4	6027.06	7452.32	0	12262.6	0	12645.8	12562.7	6647.29	9752.14	6517.47	7351.44	0	4622.97
223	284.271	15.54	74740.3	78816.4	71632.1	65691.7	100566	78138.7	108195	105909	98781.3	100515	100996	110007	97616.8	106135	97511.3	99122	99096.9	98576.7
224	481.316	12.2	84372.5	87356.7	95825.5	84938.9	114889	82435.6	81238.2	100847	91422.4	90455.5	94060	91492.2	78287.7	87291	88167.9	84807.5	67342.7	80106.1
225	513.307	9.74	33834.2	34755	35548.9	34699.6	62144.7	36509.8	38154.9	38952.8	41874.1	30362.7	42389.1	43674	54416.3	51666.4	59046.5	58733.9	36844.5	51541.6
226	586.358	12.43	97255.8	95167.3	111573	110719	151009	110197	56838.6	91936	87926.7	82895.1	83954.5	70352.5	85856.4	79205.2	92905.3	80391.9	69543.4	80946.9
227	681.325	10.47	119675	135496	119368	121225	137532	116478	58880.6	73622.7	72157.1	81339.9	75315.9	64792.1	71132.2	72513.8	79688.1	78341.6	64113.9	74047.9
228	412.048	1.06	0	0	0	0	141453	0	0	0	0	0	0	0	0	0	0	0	0	0
229	983.998	13.82	71918.1	0	59209.6	99826.6	17649.5	0	10237.6	0	3446.26	10554.9	10102.9	0	0	0	0	3672.86	2364.06	2012.31
230	705.345	12.42	131988	127963	138761	129923	152545	124679	66333.9	77070.7	84255.4	77833.2	81779.1	71105.4	82364.3	80484.4	87357	76373.5	67476.4	77069
231	113.993	1.07	0	27909	41206.8	29413.5	0	0	30560.9	0	0	45177.1	0	31800.8	38758.2	53459.1	0	0	84363.2	28121.1
232	452.277	8.09	14261	0	0	0	0	0	0	0	0	0	0	0	6491.43	0	13907.1	0	0	4635.7
233	703.328	11.33	100259	106582	119870	106397	145811	94320.5	83817.2	113619	109158	87139.9	116927	102245	108564	115436	118300	115557	85202.6	106353
234	701.313	10.55	135311	135986	141244	135841	143216	128820	118273	129359	128790	120679	120029	122913	124976	125493	126727	126728	114715	122723
235	97.969	1.14	0	0	0	0	0	0	0	0	0	0	0	0	0	0	3.02648e+06	0	2.10781e+06	1.71143e+06
236	460.122	1.03	10919.4	34792.2	29380.1	64041.1	18623.8	17231.3	21869.4	15170.3	20984.6	17373.5	14532.1	15488.5	29530.1	31925.7	42504.1	29841.8	96427.4	56257.8
237	172.034	1.73	44144.7	0	48076.6	22952.4	47137.6	42680.5	59748.9	44449.8	0	0	0	81003	0	0	0	0	0	0
238	620.296	11.96	61830.2	51932.3	55132.4	42487.5	94936.5	54528.3	54600.6	57410.4	67841.5	47699.8	67257.9	66256.3	64962.2	78383.7	86550.1	63498.5	46269.4	65439.3
239	398.247	13.78	6673.65	9436.22	14829.1	6553.78	9760.95	8532.07	9050.46	6626.39	2668.04	8171.18	6950.54	6543.65	15511.3	11224.7	6248.4	0	3764.5	3337.63
240	402.959	0.93	170974	164151	137653	148677	179953	156274	160377	183957	134756	197111	153289	141004	158933	139647	181281	120731	152974	151662
241	434.026	1.09	0	0	0	0	0	0	0	62323.7	0	0	63840.9	0	0	0	0	0	117341	39113.8
242	613.269	10.99	92893.6	83926.2	78093.1	74503.2	127620	91442	65297	91055.8	76019.9	72436.9	77903.6	89073.8	79012.4	94899.5	78105.3	79786.1	70025.9	75972.4
243	430.16	3.62	0	890.584	1644.39	1237.94	14728.2	1060.37	0	543.964	0	533.982	757.2	0	2013.65	2353.18	1303.03	1691.67	1690.87	1561.86
244	240.172	10.05	23530.7	27554	39211.6	11317.6	15251.2	20404	52773	55175.4	59232.1	51857.6	43858.6	75518.8	54453.8	69241.6	40425.3	52120.3	64767.7	52437.8
245	330.255	13.79	61806.6	74853.5	79168.6	46213.3	66339.8	67057.8	76576.7	78460.1	78550.6	58341.7	75585	90205.2	71212.4	67513.2	64909.6	69875.7	54114.7	62966.7
246	336.079	0.8	278950	526706	403308	606722	452295	0	0	334723	330834	375983	327543	299293	400723	348039	492389	377983	646200	505524
247	1152.66	10.53	79737.7	76554.8	83240.7	75468.3	93139.5	60774.3	49548.1	68614.6	61347.3	52103	67060.8	57443.9	63308.4	63214.9	67556.6	67524.8	55344.4	63475.3
248	317.955	0.78	92620.2	69688.6	82816.9	74690.2	53875.8	103382	96586.3	90181.8	82059.7	89642.1	94981.7	58974.4	90704.7	72940.2	76673.1	62841.5	67321.8	68945.5
249	365.217	13.83	40027.4	46747.2	42315	32658.9	42656.4	44704	82805.8	62926.7	79347.9	55842.7	73763.9	93483.1	58269.2	58465.2	51816.8	64227.6	76850.5	64298.3
250	506.099	1.04	26635.6	52828.8	58044.3	49777.3	51896.3	45140.5	32539.6	34804.3	31479	35433.8	34805.6	26890	40184.4	35014.1	53694.6	39505.2	58778.6	50659.5
251	219.972	15.8	0	0	65894.4	0	0	0	0	115579	0	112530	101033	0	0	0	0	70908.2	0	23636.1
252	257.066	6.87	6484.84	8861.09	5021.16	6324.44	7379.14	6094.71	4494.98	9587.05	9023.07	5596.6	13469.8	7846.15	34856	38855.6	48391.1	60283.2	23414.8	44029.7
253	136.037	0.91	76238.3	69940.6	95438.2	67101.6	97589.7	97195.9	47993	43254.1	51110.5	48945.2	62510.9	56433.4	93964.1	72445.6	81876.5	83452	51707.5	72345.3
254	539.323	9.9	34718.1	36986	40628.6	37486.6	68184.4	39905.3	48324.8	60545.7	59969.7	38755.1	72997.1	59681.6	72544.3	72963.9	81694.8	82167	46628.6	70163.5
255	479.301	11.21	67107.6	62686.8	75629.5	67490.8	122368	58879.4	75143.5	98603.6	90125.2	75351.7	113946	105842	67680.3	79624.4	92101.2	84981.2	54543	77208.5
256	88.017	0.98	180288	164875	259825	183162	100335	136356	84950.1	126040	132305	121650	92672.3	130995	131512	192562	128687	182816	131643	147715
257	352.027	0.81	32278.5	143366	48455.5	170591	88132.4	42573.1	0	72709.3	76080.3	78994.7	64691.9	66088.6	84266.3	70405.1	120184	89200.5	178697	129360
258	346.018	7.87	73047.2	76252.5	76677.9	75507.9	100489	81352.9	81661.6	78191.1	79935.9	82889.3	79996.2	80860.5	76357.5	76412.7	81170.3	80373.8	76668.1	79404.1
259	367.233	14.55	30483.6	42022	34367.5	29862.1	29147.7	37469.1	83234.6	50843.6	58361.6	45863.8	74483.8	73495.7	49723.4	50560.6	47296.4	53428	65221.7	55315.4
260	174.017	1.04	63409.5	96894.6	111923	79148.8	85060.8	73113.6	53112.7	55124.5	69229.7	57544	63624.5	91668.9	68757.1	95181.2	103025	104095	100047	102389
261	269.806	0.86	88035.3	69209.7	82372	63858.4	111718	109538	101307	108608	98502.3	119771	128138	105795	109040	104141	90833.9	104847	73439.2	89706.6
262	219.969	14.01	100708	117767	114612	174103	109836	0	0	0	0	0	0	0	0	0	0	0	0	0
263	219.968	13.74	62637.1	93235.6	98070.1	79784.3	27941.3	59360.4	0	0	0	0	0	0	0	0	0	0	0	0
264	983.997	0.73	175539	190728	181807	387438	217397	41691.7	13283.7	0	15026.1	36944.1	12665.9	11946.9	8063.15	8159.24	0	8386.72	12973.2	7119.99
265	563.322	9.99	103275	92976.8	66200.2	92460.9	89793.1	50573.9	38211.5	51171	48708.3	33809	59067.3	48448.6	46927.5	49657.4	44818	87359.2	40311.7	57496.3
266	390.025	7.87	34768.7	37327.2	36944.5	34719.8	66832.9	36254.9	36754.8	38262.1	36346.2	38776.6	39291.9	38705.4	35650.4	31817.6	35244.1	34101.1	33003.9	34116.4
267	1066.93	13.74	77274.3	65226.7	87746.6	97920.9	36986	25434.7	0	0	0	0	0	0	0	0	0	0	0	0
268	145.931	14.18	0	0	0	98986.1	0	0	0	0	0	0	0	0	0	0	0	0	0	0
269	189.025	1.7	13434.9	11757.1	10891.1	3043.15	0	14396.9	18814.3	17528.3	18751.7	0	25184.8	32252.3	21667.1	27279	0	24113.6	22606.6	15573.4
270	116.011	0.98	105431	75257.1	123775	72754.4	101329	64949.6	33596.9	32443.9	39246.2	32864.8	45749.5	57424	39365.6	91085.6	75196.3	54311	69266.2	66257.8
271	213.009	4.37	0	0	0	0	0	0	0	0	58699.4	0	0	0	0	50683.1	0	0	0	0
272	317.932	0.78	88580.6	78188.8	84655.8	69900.4	56389.9	104721	97373.9	91721.7	90354.1	91993.3	94682.5	61989.9	90907.4	76289.3	78107.6	65609.4	69623.5	71113.5
273	499.297	7.43	10859.9	12401.7	0	8566.13	10183.9	9406.66	34287.6	20079.1	44410.3	11749.8	46384.2	31794.8	46132.6	64881	46030.2	38283.1	25003.4	36438.9
274	396.227	13.46	68291.5	78526	79468.5	53169	74661.7	69483.2	70566.8	70450.2	69161.7	55156.7	64886.1	80566.4	58084.2	55067.4	52113.9	57328	42455.9	50632.6
275	555.353	11.68	79274.1	115479	81997.6	112054	119837	118281	42325.2	48182.5	56185.8	46228	53591.2	56477.2	69545.9	56346	65665.5	64856.1	44034.1	58185.2
276	444.264	8.09	19366.1	1848.78	3144.56	2471.52	2491.76	0	11628.5	2632.69	8845.38	4460.95	23876.4	15717.7	13655.9	10030.8	23063.1	8616.69	2376.28	11352
277	711.986	1.15	0	94423.8	73263	83756.1	105608	85100.7	87653.8	102808	75079.4	127673	84157.1	81320.4	89043.2	91561.8	125752	72433.6	91130.9	96438.7
278	336.051	0.99	0	0	0	0	0	0	0	0	0	0	346106	0	0	0	0	0	0	0
279	805.579	10.68	0	0	0	0	0	0	0	0	0	0	0	0	0	0	0	0	0	0
280	681.052	0.97	96738	141980	108946	156023	117397	55408.9	104180	104704	79735.9	50689.2	91130.1	70624.9	52511.1	91114.1	147067	79995	154562	127208
281	559.34	12.42	61695.3	59601.3	62778.2	62239.2	87030.2	63214.9	39207.8	50902.2	51750.3	46976.8	49296	45956	48762.3	49188.9	55835	48296	40918.2	48349.8
282	657.327	10.54	105403	105258	89816	104393	103317	92962.4	46665.2	53697.1	55454.5	55686.7	56184.9	47216.5	51710.6	53673	50943.4	51941.2	40424.6	47769.8
283	578.044	7.87	21368.7	23836.3	23585.8	22200.1	56728.8	28327.5	28419.8	27013.4	27535.9	29717.6	28277.7	30075	28633.1	25283.7	26360.2	29777.3	29468.6	28535.4
284	533.307	10.99	61754.7	64145	60507.7	59727.6	90728.6	76081.4	57109.6	67680.3	63791.7	61181	68145	65106.9	66475.7	68876	68402.8	68864.9	58216	65161.3
285	484.319	9.88	24451.8	8101.39	10849.7	2289.81	4443.87	0	0	0	4978.69	785.124	8784.25	8546.39	8695.82	4449.31	9292.28	4789.89	0	4694.06
286	204.089	3.38	0	0	0	0	0	0	0	0	0	0	0	0	0	0	0	0	0	0
287	120.043	13.72	0	0	0	0	0	0	158346	0	0	0	36143.5	28763.2	0	64476.7	28791.4	19995	134838	61208.2
288	159.985	0.77	34894.9	29742.1	39217.8	24165.5	37753.1	54147.4	51964.7	42641.1	38650.1	40051.9	79237.8	39333.5	43433	40755.6	46670.8	45887.9	28709.6	40422.8
289	209.985	1.08	114052	34675.3	108389	53148.8	78126.1	74792.2	72009.1	84395.9	100257	59564	83600.5	149374	82605.4	176773	54128.8	145033	65595.1	88252.4
290	210.053	5.03	105700	107177	102342	69568.7	126566	117395	79583.2	130770	115208	81221.9	71885.7	114516	121083	126749	49525.2	113396	84121.5	82347.5
291	851.565	10.66	0	0	0	0	0	0	0	0	0	0	10458.9	0	0	0	0	0	0	0
292	390.2	13.57	30435	35773.9	33491.7	23741.3	28017.7	32651.7	60467.8	33239.8	55884.8	30220.3	56899.8	77895.2	45380.8	51404.6	45433.8	54411.9	34551.6	44799.1
293	637.268	10.52	93371.1	83230.6	77000.8	66498.8	101244	70598.7	56765.1	75514.3	65259.2	56239.9	79358.1	73494.8	62235.1	68304	65375.3	79642.8	55772.1	66930.1
294	72.022	0.84	26236.1	78371.6	26358.3	78417.4	108415	72694.4	44496.9	50825	30641.5	33004.1	20595.2	25901.3	43272	19985.3	68523.1	57509.3	19532.8	48521.7
295	146.024	1.02	64634.8	64770.4	90033.4	31300.8	94061.7	62705.1	18612.6	30456.2	29902.4	20996.4	43077.3	53107.7	22597.2	67224.4	49314.2	41959.8	42073	44449
296	414.006	7.87	66163.5	69890.2	65123.1	64106.2	94664.3	73196.3	74277.9	73179.9	73479.5	78392.1	69994.5	75607	75799.9	69126.5	72990.9	75779.7	72228.1	73666.2
297	158.018	1.26	116318	49945.4	133275	79161.9	70680.7	53732.8	73212.7	41293.8	23418.9	0	45554.5	38761.5	39600.4	57399.1	29817	35520	25184.1	30173.7
298	228.208	13.36	15681.7	25136	21374.8	14948.9	20460.1	26209.7	69583.7	36991.7	59839.9	35871	55791.3	92849.6	54590.7	54480.2	49480.6	66449.2	44926	53618.6
299	570.373	12.15	69751.1	71332.9	73951.7	62550.1	107503	77944.1	41095.1	59899.6	59997.1	54646.1	61296.6	51495.3	57974.2	61794.1	67267.3	52668.3	51706.7	57214.1
300	338.211	14.3	3936.53	4418.28	0	4775.77	13606.8	0	0	0	0	0	0	0	0	0	0	0	0	0
301	600.27	6.68	3247.7	1826.12	2502.53	1537.34	0	510.354	34519.4	16062.5	34181.1	11504.5	56704.4	43892.8	35152.7	40624.1	64358.4	28241.7	26753.1	39784.4
302	615.353	10.81	60572.4	72572.8	81454.9	70654.2	102507	68443	39072.3	60915.2	44421.7	38129.8	52084.4	42673.3	50837.6	47756.8	48299.3	55920	38069.6	47429.6
303	650.132	0.98	34667.8	92525.6	66081.9	121591	68826.7	51188.6	55295.3	47920.8	52474.3	50739.4	44593.7	41530.8	71709.3	57549.2	48104.7	59988.5	95902.2	67998.5
304	441.143	14.42	61590.9	74610.7	68124.6	59842.1	90352.2	78077.5	80393.9	60655.4	77821.3	52676.6	78479.8	67670.4	40334.9	37561.8	33240.3	44743.3	56845.5	44943
305	973.155	1	22991.4	56147.6	37656.7	76363.7	31685.4	29608.8	34276.2	28025	29299	32882.7	24167.9	26162.1	41980.2	40216.2	65019.1	34669.6	96233.7	65307.4
306	385.942	14.48	59504.3	50566.6	61510.6	53676.7	18663.2	12770.6	6588.69	13348.1	15765.1	12325.5	11321.8	11952.7	9517.73	6746.9	10269.6	3969.93	7949.74	7396.43
307	348.227	13.82	70414.4	77209.1	73183.4	62082.7	64888.8	66503.1	70943.6	61629.8	78284.5	58897.1	63556	75799.1	50525.7	53708.4	49790.4	49713.3	56664.9	52056.2
308	457.011	1.08	104132	68226	110427	87456.1	105893	76750.2	76336.6	89158.7	62052.9	95928.4	69938.7	71347	70797.8	94151.3	76969.8	63907.8	65152.9	68676.8
309	363.008	7.87	46866.1	45984.7	48194.8	43773.3	74881.9	57745.8	55825.5	56307	59404.7	61546.7	56867.5	59199.5	56232.4	57209.9	57189	61480.4	59665.4	59444.9
310	155.981	7.39	103625	106797	61201.6	65379.5	129069	89997.2	50395.7	74194.6	66060	52607	77547.1	65356.2	114682	51160.1	74642.9	72560.2	20371.7	55858.3
311	521.911	15.62	80085.4	74862.3	100482	55236.1	8628.46	20171	19651.4	19636.4	19670.8	0	19513.8	0	0	0	0	0	0	0
312	438.297	10.09	9144.57	0	0	4217.97	4194.84	614.936	13846	0	13924.2	7922.94	23534.6	13857.1	20210.4	17006.9	20477.7	11227.2	0	10568.3
313	155.068	0.84	24975.3	22479.9	23792.5	27394.8	40285.7	20855.9	32484.6	38814.4	36963.9	40226	36908.5	37680.3	34396.7	33450	40972.1	43462	39807.2	41413.8
314	1067.93	14.25	107535	91450.6	0	86582	0	43953.7	0	0	0	0	0	0	0	0	0	0	0	0
315	874.062	7.87	10984.3	13806.1	13239.6	11400.9	43361.6	15710	16539.4	15855.2	14971.1	16066.5	15212.2	16464	15246.6	16303	14470.3	17739.8	14496.8	15568.9
316	348.013	1.11	50501.3	56235.3	55580.8	73783.6	75187.3	68752.9	107835	92467.9	104893	137338	104043	83105.4	121970	118449	148089	88433.7	115430	117318
317	757.053	0.99	50395.5	54585.4	60710.9	65219	42770.9	46844.6	65943.9	57086.3	70783.7	58042.1	52623	75757.1	68579.6	87678.5	81178.6	76709.1	80051.6	79313.1
318	266.005	1.02	0	12769.3	28249.6	4824.89	5550.58	6494.36	28137.2	26440.1	55402.5	0	30625.4	71429	42529.1	76094	17772.4	74388.1	32343.8	41501.4
319	86.037	1.04	40835.8	60796.7	68840.9	48053.5	66995.2	51769.8	40551.2	39430.9	48814.4	41786.9	48150.8	68774.8	52867.9	73309.3	82771	75587.3	76216.3	78191.5
320	531.31	10.76	45738.5	45761.8	46528.7	41777.3	70801.3	53973.3	37675.4	45421.3	38544	39674.6	42959.7	42433.8	47123.3	48532.8	48664.4	48606.3	36780.2	44683.7
321	827.568	10.91	0	0	0	0	0	0	0	12817.3	0	47967.5	23310.6	57161.6	55757.9	0	27701.1	0	0	9233.68
322	474.259	8.06	14357.3	3149.51	3647.45	2195.83	2287.82	844.363	0	0	5407.17	0	6481.49	7563.5	12430.7	7840.43	23162.8	7343.51	1557.77	10688
323	274.082	0.99	16467.1	32118.1	24213.2	42474	18848.7	21146.7	27421.7	17356.4	26231.4	20918.3	22613.8	17655.3	32912.8	24305.9	39614.1	32810.8	62497.1	44974
324	803.568	13.72	0	0	0	0	0	0	34268.6	3221.55	12230.4	16494.2	29038.2	0	13265.8	5303.96	143127	18338.5	24735.9	62067.3
325	583.279	6.52	4991.51	0	0	4373.82	11841.8	2965.1	0	0	0	14549.2	48479.1	47286.7	0	0	56337.2	0	57884.7	38074
326	452.277	8.31	19142.9	929.685	2450.43	1531.27	615.791	0	21450.9	1571.81	13255.9	3788.43	32622.5	19676.7	30289.9	23243	38780.8	13516.9	1772.09	18023.3
327	1036.67	10.76	34727.3	36658.3	43104.1	35153.1	76918.7	36402	17494.5	24736.3	22716.6	20609.4	28778.1	22447.9	28919.5	32360.5	34222.5	32932.6	18432.7	28529.3
328	305.921	0.74	19956.9	27147.3	27554	28690.4	47486.3	18545.7	20907.6	19572	20887	22665	21969.5	23246.3	23547.7	23795.9	27629	27875.2	31123.9	28876
329	558.328	10.76	56948.6	60801.2	64751	59811.2	102746	70281.9	47577.7	57909.2	52175.4	52449	57177.7	54155.5	60463.6	64590.5	64062.1	66558.4	45587.9	58736.1
330	527.319	10.36	46873.6	41093.5	45471.8	38042.3	65140	41333.7	23670.9	31093.2	35574.1	30738.8	38887.6	36500.2	38994.4	36358.6	39891.3	46477	26560.9	37643.1
331	175.01	1.25	103537	0	111448	90668.3	98173.8	62160.7	0	0	0	0	0	61188	0	91904.9	36726.7	63895.3	58274.4	52965.4
332	226.006	1.14	69914.9	36612.8	79247.9	54940.1	65417.7	40976.1	40111.8	46092	32049	41749	47910.3	39887.6	35183.5	52282.4	27932.3	39564.2	40899.5	36132
333	117.078	1	32049.9	32589	28075.8	36584.5	65316.5	22057.4	33142.1	31853.7	32706.7	21145.2	31771	26192.5	35909.8	28562.1	24316.9	31896.1	26703.4	27638.8
334	243.95	0.77	64638.6	49266.5	61225	54097.9	65184.2	53780.7	57286.6	62007	60465.5	53554.7	70338.8	53535.1	67921.5	58050.4	56985.7	51309	57749.7	55348.1
335	625.301	11.01	83375.3	95865	95175.4	90408.1	92145.6	91797.4	73227.2	84295.5	82613.1	76640.3	79145.6	79228.4	80136.2	81686	81074.4	82263.8	72063.2	78467.2
336	173.998	3.89	0	0	0	0	0	0	0	0	0	0	0	0	0	0	0	0	0	0
337	557.307	10.53	47678.9	43638.3	50920.1	46326.3	66556.6	50967.2	46068.5	51542.5	51669	46845.7	51966.4	49601.2	50324.6	52360.8	54233.4	55816.6	47616.5	52555.5
338	130.028	1.04	63088.9	71264.1	98516.4	69612	79926.5	65536.4	51693.7	57897.8	63204.5	56052	58962.6	79636.9	65852.4	84864	90566.7	90808.4	82156	87843.7
339	464.954	0.97	194308	132474	155082	127723	0	0	195040	212509	0	0	197671	0	0	256204	207773	0	0	69257.7
340	298.251	11.58	9627.13	0	0	7074.48	21579.9	8523.42	18578.4	8909.99	17819.7	0	26934.9	20932.5	21278.7	42018.3	23883.6	32069.2	27654.2	27869
341	92.036	1.04	60986.5	24744	72355.7	41129.1	49903.8	30613.6	31508.1	29218.2	20307.3	36704	27533.4	37408.1	23505.6	53566.7	30481.4	38413.9	28449.6	32448.3
342	155.981	15.59	62710.3	148597	182793	0	26634.6	117730	97420.3	24096.6	84146.2	72951.3	0	19055.4	93213.6	7264.54	97756.1	181536	0	93097.4
343	322.212	13.57	29282.4	39116.8	37749.9	27468.5	31119.1	42224.5	58687.4	33774.9	56865.7	32965.7	51225.4	71759.9	41195.6	50180.6	40644.9	48993.4	33869.9	41169.4
344	595.385	12.7	54311.5	53835.7	57518.2	69055.1	101724	59395.6	14874	29569.7	25617.9	21286.8	25611.4	19940.5	22656	22799.9	23802.5	20919.2	19354.4	21358.7
345	202.03	6.29	53018.7	32471	20373.1	33882	76700.8	25929.2	15293.1	36867	19207.9	10946.2	12165.1	12514	7064.22	11555.5	12452.2	7823.62	4712.79	8329.55
346	155.981	13.84	70649.9	226936	107811	59523.9	34339.8	32137	0	21365.1	21023.1	11551.9	10080.3	6075.42	13835.8	13853.9	12013.7	10614.6	11508.9	11379.1
347	897.903	4.31	20218	23397.1	33692.8	9206.1	27708.1	13778.7	11884.1	19443.9	10730	15840.4	23930.9	21088.6	11554	12345	18487	17537.1	20627	18883.7
348	563.323	9.89	0	0	30605.7	0	55558.3	28694.4	39278.8	40699.5	36866.9	30645.7	43332.4	39686.5	32554.5	37383.4	38451.3	0	29086.6	22512.6
349	942.222	0.99	7721.22	34283	19909.2	57049.7	15474.6	14152.1	17878.3	11931.6	15534	12392.3	11038.3	11388.8	25125.1	21892.6	34354.4	20869.1	79582.7	44935.4
350	521.915	14.49	13796.6	7241.51	6785.19	70571	0	0	0	0	0	0	0	0	0	0	0	0	0	0
351	173.105	5.41	54116.7	54752.5	85982.5	32914.5	20426.9	35220	21667	18959.3	15447.9	15014.7	21789.7	25070.8	19250.8	28689.7	18105.8	16868.6	14080.7	16351.7
352	148.036	1.04	35803.9	39201	44648	41591.9	59824.7	39466.3	30672.8	32322.6	32436.7	25173.2	35266.1	36856	38891.7	42270.4	45510.9	40347.1	40521	42126.3
353	339.202	13.57	15175.7	18591.5	17624.6	12872.2	19622.7	22403.6	52636.7	27117.4	41471.7	26265.7	49688.7	65236.9	40541.1	43804.1	38377.3	52957.9	29835.3	40390.2
354	467.159	14.55	52517.1	67472	57219.9	52859	64226.4	75138.6	73060.7	56787	74535.7	52065.9	71645	62937.2	34973.9	37347.5	33324.9	35391.8	44188.8	37635.2
355	644.12	0.99	13394.7	43452.1	28593	61944.7	23887.7	21450.4	22951.9	18227.2	23173.8	19978.7	17775	18135.3	30322.2	25682.8	39629.7	23781.8	75318.8	46243.4
356	474.261	8.62	15379.9	0	995.307	1189.14	652.726	0	11324.8	3084.34	12161.5	4572.42	25698.2	11050.2	7123.29	3846.84	5716.87	0	877.188	2198.02
357	198.97	13.74	25533.1	0	22524.6	49459.1	0	26793.5	0	0	17745.8	12477.1	0	5839.69	1978.47	1605.35	2807.65	0	0	935.884
358	70.004	1.07	200118	271876	276778	286579	122283	290314	284455	229235	213845	84947.1	33933.1	199778	345711	196332	136928	338382	218211	231173
359	584.912	1.14	0	27876.8	20501.7	10950.4	0	33839	42190.6	0	74275.5	0	59016.5	99998.6	54108.9	90731.8	46831.5	75631.2	29882.7	50781.8
360	278.224	13.18	89229.8	28489.9	30995.8	19534.5	100993	27517.4	198796	132490	194803	23940	35098.8	251318	2670.6	34285.3	136462	159543	32387.3	109464
361	298.16	12.22	23075.6	27652.2	37040.9	28102.8	40679.5	29439	22783.8	35367.8	22931.8	33949.8	21491.3	7617.86	17193.6	24747	0	142725	11241.3	51322
362	116.047	2.06	0	0	0	0	0	0	0	0	0	0	0	0	0	0	0	0	0	0
363	622.139	0.99	13382.5	43067.4	30007.6	64544.2	21074.5	20098.2	23818.2	19198	23658.4	21211.7	18359.6	19984.8	34085.4	29699.7	48117.1	31884.5	86288	55429.9
364	100.089	5.79	0	0	0	0	0	0	0	0	0	0	0	0	0	0	0	0	0	0
365	779.021	0.99	50378.6	50919.9	56408.1	59408.6	44236.3	49344.9	64682.9	61324.3	66481.7	57234.4	26119.7	67212.9	69718.4	76667.3	75137.7	38108.5	74707.2	62651.1
366	529.294	10.1	13805.4	15948.7	15717.2	14959.8	33484.2	18797.7	23773.1	24489.8	25708.2	17627.3	31375.9	25422.3	31703.8	30757.4	33792.3	34044.6	19497.4	29111.4
367	872.063	7.87	10685.3	11261.5	12898.9	9632.41	37289	11878.2	13664.7	12959.8	12633.2	13285.3	13014	14318.6	12872.7	13730.1	12388.5	14872	13064.8	13441.8
368	983.999	14.41	0	52020.3	46897.4	17324.8	187267	28247	66835.1	61142.3	12881.6	43632.1	46426.3	11441	6596.35	29595.8	7221.56	16327.6	0	7849.72
369	135.901	14.17	0	0	0	0	0	0	0	0	0	0	0	0	0	0	0	0	0	0
370	162.007	1.71	0	1154.39	2890.04	0	2015.51	3293.62	5819.17	5919.15	3926.73	0	5674.88	12733.4	9709.72	15649.7	0	7542.04	7913.8	5151.95
371	415.994	0.82	28864.6	61939.6	53646	71174	70413.5	38514.4	43982.9	48996	40881.2	51428.6	41553.1	39725.1	47000.5	44159.3	60987.5	47046.4	67903.1	58645.7
372	88.017	1.05	0	0	0	0	88336.6	0	0	0	0	0	89813.4	0	0	0	0	0	0	0
373	356.165	7.61	0	0	0	0	0	0	0	0	0	0	0	0	0	0	0	0	0	0
374	240.02	1.7	6227.77	6075.67	5489.68	0	0	6861.47	11089.1	6040.99	6699.11	0	7710.34	0	6248.15	11646.4	0	7570.28	7715.05	5095.11
375	190.98	7.87	25519.3	26471.3	27003	25480.7	48510.7	29581.7	30370.2	28386.6	28851	32486.1	28613.9	30188.1	30557.5	33356.4	30779.4	33275.2	30687.5	31580.7
376	486.933	1.19	85320.3	69532.3	74128.1	76403.2	80664.8	90464.3	105149	113108	123993	114577	101070	137559	119454	138957	110808	129269	112863	117647
377	677.313	10.76	63438.4	65552.5	69221	63514.6	80092.9	61911.4	43454	50482.1	47643.6	48377.7	52382.8	47417.8	54626.4	55747.5	55293.2	56313.3	45766.6	52457.7
378	637.356	12.14	50092.4	62016.3	69101.7	59007.5	84956.6	63345.3	24798.3	37547.5	41456.2	44122	46904.3	28075.3	34048	46206.4	39824.1	42874.7	37197.7	39965.5
379	131.094	1.06	46584.5	49207.4	33116.4	62367.9	71900.5	42262.1	59901.2	70844.4	51865.8	64997.8	48354.5	50247.5	60852	37030.3	64765.2	46658.1	43734.1	51719.1
380	204.089	1.1	30697.6	57343.6	55439.2	49237.7	0	57506.6	22369	42948.8	36772.6	26951.8	37669.6	34216.3	61925.7	49820.6	40474.4	72967.4	44517.7	52653.2
381	394.012	0.87	50284.5	88537.5	69025	97678.1	83686.1	43852.1	67030.1	46024.7	62041	67783.1	60424.7	56351.2	73327.2	57993.4	76719.8	68379.6	78124.4	74407.9
382	382.233	14.42	0	671.982	10652.1	1384.57	2677.73	1495.38	0	832.042	1361.41	10350.6	5039.22	0	9276.3	5538.45	9799.96	69855.4	886.823	26847.4
383	198.97	14	0	0	177693	0	0	0	0	0	0	0	0	0	0	0	0	0	0	0
384	528.08	1.04	14691.2	31291.6	33469.1	28579.2	27674	23060.8	20370	17178	17233.8	19404.1	20161.2	16282.1	23547.3	18905.8	31228.7	19728.4	34867.3	28608.1
385	827.566	10.68	0	0	0	0	0	0	0	0	0	0	0	0	0	0	0	0	0	0
386	422.236	13.82	0	0	0	0	7551.77	0	1512.88	755.781	0	1756.42	764.019	0	775.303	0	0	66338.4	0	22112.8
387	639.286	11.33	35611.7	34775.1	35430.2	31130.8	67049.3	38663	35777.9	50540.1	46822.9	34273	50390.9	49369.9	47825.2	58540.3	52085.2	52673.8	33265.5	46008.2
388	239.901	1.2	16312.8	928.682	3450.89	531.896	3890.53	14748.5	13545	21216.5	75757.2	10875.4	17612.3	89109.6	26215.6	79165	0	93379	0	31126.3
389	101.941	10.9	20597	0	0	0	0	6618.12	0	0	0	14224.1	16049.6	0	0	22108	0	0	51232.4	17077.5
390	145.93	15.72	0	0	12793.8	0	0	0	0	62820.6	52834.9	13186.5	49587.3	46347.7	16070.4	28839.5	45849.7	38506.4	0	28118.7
391	205.977	14.37	0	0	3602.34	55582.7	2604.32	1300.59	48372.8	0	0	1037.09	60387.2	1811.97	0	3087.95	0	2106.78	32838.7	11648.5
392	379.926	0.77	60143.7	50990.5	55421.2	51189.4	51310.4	58239	57741.6	58513.1	53698.7	64174.4	61055.1	50027.9	61321.8	57828	51467	51189	43380.9	48679
393	544.263	8.09	25565.3	1960.79	5089.66	3784.13	1492.48	1409.32	14042.8	3079.34	9245.13	5603.64	27928.8	19196.1	17781.3	13173.3	26477.5	8747.45	0	11741.6
394	553.339	10.7	20654.4	20269	25547.9	22811.6	37821.5	20889.5	17022	22657.1	24498.4	19453.2	27514.1	23226.8	30365.3	25197.2	32055	30953.5	18479.8	27162.7
395	681.052	1.08	0	0	0	0	117397	0	0	0	0	61672	0	0	60987.1	0	0	0	0	0
396	814.557	8.08	3027.01	0	0	0	0	0	0	0	0	0	0	0	811.622	0	4635.62	0	0	1545.21
397	294.057	0.85	26327.4	32000	28947.9	28229.3	39133.3	22479.7	16667.4	17827.6	17419.1	23919.7	16874.3	13859.8	14488.9	14523.7	17824.8	13117.1	11736.9	14226.3
398	719.255	6.68	3412.9	1421.3	0	0	756.792	0	24856.9	13163.2	23882.3	8360.82	45214.6	33119.4	28432.8	34243.9	49991.6	21058.7	20364.8	30471.7
399	352.023	1.12	0	0	45613.2	0	0	0	0	0	0	0	0	0	0	0	0	0	0	0
400	338.212	14.4	3936.53	0	11822.7	0	13606.8	7195.01	8201.32	6358.96	10587.4	11996.7	7683.17	5312.95	16883.6	11533.9	7373.36	163118	2302.76	57598.1
401	573.25	6.68	0	0	0	784.123	0	0	23057.2	6586.33	17994.5	7182.24	34728.8	24440.7	20889.8	24988.5	40371.5	16433.5	23022	26609
402	559.324	11.34	20846	27590.1	29905.5	25424.7	44398.9	29628.2	26598.2	34478.1	35344.8	30562.1	39901.1	34043.9	35116.5	38815.7	39895.8	37385.8	27318.7	34866.8
403	135.901	13.83	0	0	0	0	0	0	29620.9	25685.2	21361.1	24429	26496.5	48549.1	24793.3	18658.3	13062.9	21188.2	29121	21124
404	470.919	15.77	0	0	50482.2	54168	22472.5	13227.4	90683	0	10126.6	9874.61	14913.5	17045.8	11409.6	7113.58	0	16066.5	0	5355.48
405	374.009	0.81	24980	67484.1	45085.2	62693.7	56758.3	36209.1	35558.8	37301.7	35639	42440.3	33519.4	32688.9	43900.4	36448.1	60706.8	43165.9	83090	62320.9
406	626.321	11.01	75721.1	80383.2	76362.7	74739.6	81565.3	78774.2	62931.1	69154.2	70009.6	66702.5	70511.5	68093.8	69476.5	69392.5	69550.3	67849.3	63720.2	67039.9
407	202.046	1.08	233818	75393.5	261385	141011	179396	111544	98308.9	97636.9	58132.9	124693	93785.5	85578.9	87907	127144	78203.7	88160.9	77633.1	81332.6
408	350.243	14.55	30850.3	34151.9	28386.4	24050	31886.6	37056.4	52853	42807	53372.6	42750.8	51889.9	60709.9	40022.4	41328.5	38584.3	42449.4	41347.5	40793.7
409	249.97	14.61	0	199245	363161	40057.3	119460	42249	233415	115529	694437	454205	996439	562162	0	0	471537	114306	51073.9	212306
410	675.297	10.1	22644.4	23304.8	25651.4	24428.8	39135.3	23969.3	27020.2	33089.3	30673.6	20969.2	41707.9	32344.9	36997.6	39751.2	40630.3	39483.3	24127.7	34747.1
411	530.287	14.41	0	0	0	59780.9	0	0	69579.3	0	0	0	75573.7	0	0	0	0	0	62984.1	20994.7
412	155.98	14.47	43169.8	46910.3	41352.1	138328	30240.6	32551.2	48917.4	18011.5	29475.2	19871	48205.9	27821.2	13388.7	18727.9	17839.3	25770.3	39600.3	27736.6
413	179.057	4.5	21906.5	11658.3	16877.7	8824.75	36110.3	17509.2	11898.5	15112.4	14444.7	9877.39	9688.24	12707.4	5507.28	7845.73	10642	9651.32	9206.54	9833.28
414	1052.57	6.68	0	0	0	0	0	0	6246.35	0	5311.59	0	12696.4	5359.86	4395.66	8276.02	14418.4	2626.55	4398.95	7147.95
415	216.069	1.1	2135.56	34237.8	8577.81	54414.1	0	38674.1	98229.6	27091.7	59810.6	72388.2	71499.4	0	128754	0	102125	105614	165754	124498
416	745.3	11.03	73445.2	75749.4	71806.6	70946.9	75506	73352.4	56810.3	60923.4	59737.6	60964.7	62791.2	61175.8	57586	62043.9	59353.6	56928	56316	57532.5
417	207.979	0.14	0	57633.7	58629.2	51773.3	54073.3	54835.7	0	0	62814.4	0	0	66310.9	0	0	0	0	70482.1	23494
418	593.369	11.7	42642.6	49978.1	52727.4	51000.6	82664.4	50249.6	24045.3	38477.7	37794.5	28675.9	36745.1	29453	36322.4	34430	36948.3	33686.5	29345	33326.6
419	449.998	0.98	36997.7	44552.7	50255.6	56714.2	14751.2	43918.1	52931.3	51304.5	63635.9	41865.2	48161.8	62688	57347.2	66356.6	60235.7	73953.1	72697.1	68962
420	79.967	1.12	0	0	0	0	0	0	0	0	0	0	0	0	0	0	0	0	0	0
421	333.993	7.87	37700.9	37772.8	37703.5	37009.9	56233.5	43703	47305	42651.7	45154.9	47049.1	44426.1	47887.3	46440.5	44157.4	44439.3	46140.3	44562.5	45047.3
422	385.942	13.85	44855.9	42209.4	56929.9	47338.7	11473.2	9234.39	0	0	0	0	0	0	0	0	0	0	0	0
423	280.997	4.5	51094.6	40640.3	39634.2	23479.3	69135.4	38468.4	32188.6	30792.2	25452.6	23628.8	28089.7	24041.7	11862.4	19645.8	17262.6	20521.4	6801	14861.7
424	1053.66	10.99	43793.8	45103	49287.7	45095.7	67789.3	46449.5	29052.7	37101.5	35385.1	34005	40227.6	36249	37383.1	41988.5	40742.5	41721.8	30701.1	37721.8
425	556.313	10.1	16957.3	17455.5	26567.6	19570.7	36395.3	16164.1	24619.6	25177.8	29090.2	14247.9	35762.2	23994.2	35808.9	40365	39596.1	38649.9	23769.5	34005.1
426	464.216	13.46	66103.3	69218.7	72493.2	46890.3	57910.3	52788.1	54322.2	50904.7	54291.1	42433.4	50002.4	59713.6	42763.2	42145.6	41551.8	45674.9	32760.9	39995.9
427	147.988	1.09	109403	48250.6	119606	87270.4	112863	53359.6	52837.7	71423.4	29959.4	72693	73268	27413.5	40555.4	0	48764.6	36402.6	43057.2	42741.4
428	181.073	1.06	38298.7	46518	21904.4	53511.2	67040	48783.5	29014	39636.2	38978.9	31769.2	32125.6	28093.4	39539.3	24152.8	38542	30515.3	42764.4	37273.9
429	284.089	4.95	15836.2	29247.4	22656.4	7582.18	20301.9	21151.1	29465.3	27672.7	39738.3	25841.1	38834.6	37355.9	12918.5	37012	35191.6	28724.3	22702.1	28872.7
430	1086.68	10.98	38520.4	38965.6	42236.1	37661.9	57808.1	38489.5	15558.2	26057.2	25703.6	17971.6	26943.7	21890	25494	23113.4	26133.5	25571.7	18145.4	23283.6
431	871.557	10.91	29539.2	7404.67	0	0	2564.76	0	0	0	21521.7	0	14473.9	37494.9	27579.7	0	5317.95	4512.28	12527.5	7452.57
432	324.226	14.41	31601.6	36375.2	30753	29592.7	33786.7	34092.1	46326.4	34583.6	41926.2	31188.9	49057.9	50211.7	32813.3	34504.9	30851.8	34197.6	38363.2	34470.9
433	1038.94	14.15	63919.1	0	0	60013.8	0	0	0	0	0	0	3930.07	5890.76	766.594	0	0	0	0	0
434	402.961	1.16	0	0	0	0	0	0	0	0	0	0	0	0	0	0	0	0	0	0
435	104.047	1.41	0	0	0	0	0	0	0	0	0	130335	0	0	0	0	22565.4	0	0	7521.8
436	416.216	13.82	56560.5	59925.9	59582	48219.8	43284.2	46717.7	51775.7	48938.6	50676.8	48325.8	49586.6	49018.5	43419.3	42277.1	39267.5	41242.4	46159.7	42223.2
437	385.94	0.78	54268.2	42353.6	45340.6	30881.4	32067.6	61550.9	54569.3	51307.7	46580.3	49184.2	53618.7	30344.4	51425.8	42988.3	39690.8	27986.5	35407.7	34361.7
438	482.099	1.03	13798.5	26954.8	24096.1	35860.5	19029	16352.6	15193.4	12801.2	13021.7	16899.2	14039.9	12503.8	19165.5	18507.9	24767.9	17094.8	41298.4	27720.4
439	635.341	11.12	35765.8	36156.7	49608	43665.7	67612.8	36192.3	42518.3	58724.3	56164.8	42105.5	64625	51929.2	49564.6	61632.5	60522.5	62511.7	45657.8	56230.7
440	559.01	1.05	41295.1	46773.9	51483	32098.8	62658.3	48513.8	33282.5	39518.7	29374	45353.5	36428	29583.6	30723.1	36780.8	46124.5	30818	33106	36682.8
441	354.201	13.63	2719.15	2554.74	0	0	0	4199.08	0	0	0	0	0	0	0	0	0	0	0	0
442	544.262	8.68	16462	3068.23	2543.74	1453.58	1722.81	1837.28	15186.5	1197.73	20782.2	6058.35	29805.1	22701.9	23593	23133	29459.2	11661.7	2716.12	14612.4
443	354.171	14.42	25355	32664.5	28131	9928.39	39081	35227.7	41138.3	31545.5	48817.4	28230	37479.2	52010.4	28239	31609.4	26391.8	32050.2	36764.8	31735.6
444	345.001	0.79	0	0	0	0	0	0	0	0	0	0	0	0	0	0	0	0	0	0
445	641.299	12.42	44063	39647.6	39881.4	41632.5	67035.1	54380.2	28897.3	39499.9	37255.6	32723.1	37396.4	35624.7	39354.4	40705.6	39484.6	35946.5	30004	35145
446	180.062	0.85	141331	160616	140948	143264	197863	115234	87787.3	91309.3	94085.8	105311	95866.1	86433.2	78738.6	85218	100972	84605.1	78979.5	88185.4
447	651.267	7.46	7530.44	5926.92	5067.28	4429	2685.63	2831.56	37877.4	23519.8	30720.8	17556.4	37625.1	28015.3	20821.7	35111.6	29222.6	20667.2	18115.2	22668.3
448	240.066	8.59	20445.4	14296.3	42634.5	30312.8	44162	21243.4	20434.3	24043.5	18379.5	25955.6	18729.2	19149.1	17246.4	16014.2	22475.8	28311.1	10877.8	20554.9
449	456.012	0.95	61487.5	76174.5	82744.1	88270.4	63362.8	78871.4	93994.8	84671.4	98709.7	75938.7	83935.7	95602.5	101174	96396.2	94634.5	57496.1	109837	87322.6
450	831.597	11.21	0	0	0	0	0	0	0	0	1818.31	0	0	0	20761.7	22881.2	19071.8	0	30530.3	16534
451	599.296	11.02	47369.7	49080.5	50139.7	50278.5	57647.6	56884.7	46036.8	49071.6	46587.6	47873.9	48112.3	46906.1	44990.6	50267	44395.7	46915.3	43727.9	45013
452	444.263	8.68	13667.2	1977.44	2304.48	1788.85	3115.23	1832.51	14339.1	1357.32	21296.8	5313.4	29599.4	21586.1	22310.9	20717.5	26273.9	9676.49	2179.32	12709.9
453	803.568	13.9	0	0	0	0	0	0	160568	0	0	0	0	0	37502.4	48133.1	144579	0	0	48193
454	983.999	14.55	6622.82	29412.8	15348.3	0	15590.5	19116	18920.2	11267.9	10904.7	8096.19	11465.2	13472.7	7467.88	6819.26	0	6570.82	5994.35	4188.39
455	470.286	7.45	0	0	0	0	0	0	0	0	0	0	0	0	0	0	5384.27	1238.73	0	2207.67
456	262.048	3.63	6533.25	8024.37	9742.18	10807.9	40178	8925.16	3992.8	6982.43	5963.58	8464.75	6831.45	4613.81	11999.7	11224.9	10168.2	11514	8363.64	10015.3
457	380.186	14.55	17874.3	29731	23202.6	12762.4	24908.8	31615.5	47978.3	36360.2	48965.8	30459.9	48246.9	53364.7	27239.7	29873.1	22107.7	31570.7	36437.4	30038.6
458	612.152	1.04	38103.3	20984.3	46217.2	40144.3	38644.7	24621.6	21043.5	11327.9	12432.1	12537.3	9318.75	16295.8	15801.2	15324.4	25340.7	20555.4	22646.7	22847.6
459	898.405	4.31	11823.1	13066.4	18779.1	6041.51	18258.7	7413.56	6927.77	11003.7	5907.37	10613.5	14000.5	14309.7	6999.07	7997.43	10680.4	11711.4	11612.9	11334.9
460	253.91	14.28	0	62768.1	0	0	51075.1	0	7942.11	0	0	0	0	0	468.622	0	0	20903.5	0	6967.84
461	358.033	0.81	0	0	110457	0	0	0	0	0	104834	0	104203	89668	0	0	0	116692	174601	97097.7
462	209.985	1.19	0	0	0	0	0	0	0	0	0	0	0	0	0	0	0	0	0	0
463	516.141	13.83	60599.9	65770	63421.8	47133.3	50962.2	50658.9	20047.4	22631.5	28391.2	19695.9	18678.5	21474	10725	14374.8	11369.3	11973.7	11419.6	11587.5
464	642.036	7.87	21157.6	21342.4	23129.4	21295.7	39597.6	24573	24806.6	22761.3	24493.1	25009.3	22016.7	25252.6	24148.7	23764.8	23460.5	24500.7	22948.1	23636.5
465	120.043	0.99	0	0	0	0	12218.4	3673.45	0	0	668.115	8141.75	16540.2	4027.53	17429.8	0	3071.12	0	0	1023.71
466	582.328	10.33	36755.9	39211.2	37171.6	37900.4	60080.1	35322.2	31408.9	37385.7	36699.9	32625.2	39170.9	32501.9	40043.8	39972.5	41126.6	42144.3	32891.5	38720.8
467	193.073	4.89	23427.2	34402.9	58325.3	20715	34240.4	30081.7	28578.9	35298.4	22670.2	20478.6	38128.3	28632.7	12113.1	27023.2	20071	18188	21010.8	19756.6
468	145.931	14.79	0	0	0	0	0	0	0	0	0	0	0	0	0	0	0	0	98250.5	32750.2
469	773.331	12.43	66577.9	60737.3	64266.4	54364.8	70388.1	58065.8	31009	38503.6	38613.2	36692.1	35679.4	34689.6	39798	36553.2	40030.8	36229.8	31358.2	35872.9
470	300.266	12.35	3625.83	0	2912.23	2294.86	3585.68	0	0	0	0	0	11853.9	0	0	0	0	0	62786.8	20928.9
471	142.93	13.84	0	0	0	0	0	0	40939.7	22480.9	19348	22185	20611.6	35702.7	34895.2	19098.4	15180	21865	17552.7	18199.2
472	650.313	10.54	60324	57741.6	60624.1	55197.3	66867.7	55395.8	50354.2	59098.1	59406.3	52137.3	58426.2	52285.3	56039.7	56920.6	59552.9	55723.5	53844.3	56373.6
473	289.944	0.74	13159.5	15949	17899.9	16786.4	24387.6	11524	15966.4	14044.3	14224.4	14530.9	16467.8	16340.6	16382	20662.4	17469.9	20200.1	19027.6	18899.2
474	278.04	0.93	58074.5	39930	54487.8	44725.5	45464	41916.5	38574.8	35155.3	37776.1	36055.4	41972.4	32424.3	25823.8	25682.6	37448.6	30376.4	21663.5	29829.5
475	375.252	9.58	15419.3	17565.8	14198	14097.9	30923.4	19910.9	18521.4	16454.4	19010.2	20207.5	20725.2	18163.3	18394.1	15317.8	17129.8	21706.5	16567.2	18467.8
476	606.328	10.53	43397.9	50609.7	39304	37842.9	61457.6	48504.9	21587.1	26274	26886.6	25145	24896.5	22360.8	24189.5	24721.5	33664.5	26847.3	19860.3	26790.7
477	114.027	0.85	0	39641.6	0	0	56537.7	0	0	0	0	31178.9	0	0	0	26910.6	0	0	0	0
478	147.973	13.75	46414.1	46214.6	57983.7	59254.1	48964.8	34361	28373	29260.7	48088	0	0	24657.7	0	0	0	0	0	0
479	104.984	10.88	23852.3	0	0	0	13491	0	0	31891.9	0	0	0	0	0	0	0	0	21729.1	7243.02
480	703.041	1.12	0	0	0	35863.2	32589.5	0	0	0	0	0	0	0	26368	0	0	0	0	0
481	500.308	9.61	9822.4	9084.44	9540.28	0	0	0	0	0	4662.54	0	4346.49	11488.2	8359.51	6205.82	14168.5	9847.92	0	8005.47
482	1026.64	10.99	43702.2	44740.6	44315.4	44110.3	65647.8	47317.8	28670.1	36562.8	33946.8	33353.7	40935.9	35598.1	39633.1	43578.6	42302	43984.5	31384	39223.5
483	630.327	10.48	43545.7	42802.1	43292.1	39458.1	53657	43163.6	22349.9	26987.6	25939.8	30300.6	27611	26181.7	26976.4	27296.6	27886.9	29269.4	24638	27264.8
484	419.923	15.76	0	45684.3	59324.9	89480.5	49605.6	31486.6	0	32060.8	30701.6	28967.9	23426.8	16657.8	13968.4	38629	14082.2	0	4509.94	6197.39
485	460.281	8.91	6144.22	0	0	945.661	0	0	1846.91	0	0	0	0	1842.44	0	0	4313.52	0	0	1437.84
486	340.063	3.62	10517.9	13575.2	13388.7	15898.2	52633.2	13577.1	5701.85	10449.1	8884.48	0	9503.04	6956.41	16974.4	16506.7	16044.3	16985.9	13337.9	15456
487	255.924	0.79	18442.3	15261.6	18943.1	10672.4	32756.5	18875.1	14493.8	25839.6	43094	13731.5	20537.2	58736	21141	39372.6	16228.3	53350.7	17737.8	29105.6
488	499.298	8.73	17777.6	18605	13159.6	18326.9	19180.9	20821.2	64629.5	19096.4	51453	11051.7	21138.3	29876.2	13554.6	30142.9	25035.4	40884.9	15796.7	27239
489	379.248	9.67	19755.9	22066.4	23703.4	21750.7	34574.7	22767.8	26006.7	33098	34122.6	29857.2	25859.4	25141.3	25929.3	27100.9	22646.5	23232.8	17535.5	21138.3
490	652.33	11.33	39149.3	43154.2	46823	42581.9	58738.6	38335.6	35758	46800.5	47614.8	37383.6	50166.2	41817.6	45149.8	49252.3	51036.4	48599.1	35908.5	45181.3
491	267.81	0.86	53730.8	42015.4	51353.2	38052.3	71353.2	67543	64218	70135.3	60593.8	75173	77813.5	67107.2	70359.1	67233.6	56256.4	67486.8	43545.1	55762.7
492	214.924	14.84	0	0	0	0	0	0	0	46108.6	18290.3	0	27319.8	11693.4	0	0	0	0	6303.24	2101.08
493	453.928	0.78	49408.5	25012	35590.3	31959.3	19871.6	52712.7	47773.2	49132.7	36388.7	43317.5	46679.4	24467.6	47410.6	40161.9	34813.2	25146.5	28870.3	29610
494	102.941	14.8	0	69039.3	89110.9	211957	0	0	0	0	0	0	0	613164	0	0	0	0	0	0
495	326.194	12.97	0	0	200031	0	0	0	0	0	0	0	0	0	0	0	0	0	0	0
496	311.939	0.77	35443.1	32590.6	36091.1	33533.9	30790.5	36020.1	35981.5	38086.3	49209.1	33283.9	35947.9	28508	39213.2	35698.6	31995.2	47658.4	31464.8	37039.4
497	502.328	8.76	0	0	0	0	0	0	5428.75	0	8135.64	4503.7	11153	13965.7	9030	9633.39	15478.1	11046.7	5168.36	10564.4
498	1066.93	15.77	23478.4	0	4338.74	0	0	0	0	0	0	0	15919	0	0	0	2043.91	2546.56	0	1530.16
499	555.896	15.77	34894.6	0	29339	0	8286.41	0	9676.16	7846.88	20232.7	5702.27	17639.3	12000.2	0	14321.5	0	12710.9	11951.8	8220.9
500	137.899	14.41	0	12444.5	15453.7	0	15063.4	14035.6	13919.4	35679	39398.4	31922	12052.2	48755.2	42766	36613.2	39369.6	43023.5	14505.4	32299.5
501	701.314	10.33	40106.3	45258.6	44234.7	41536.3	56795.6	38620.5	29058.6	37385.2	36041.6	31916.1	33049.3	33011.2	37458	35269	38121.7	36875.7	30145.4	35047.6
502	385.942	14.61	0	31740.5	105744	83120.9	18225	13690.5	67736.2	12887.6	16766.8	12545.6	21575.6	36856.5	0	14314.9	5510.65	0	40941	15483.9
503	330.044	0.8	9723.79	0	15860.8	0	36629.4	0	0	0	0	0	0	0	0	0	13658.5	13117.9	0	8925.47
504	748.104	0.98	19021.4	32461.5	31499.9	43986.9	23650.5	24730.2	32710.7	26212.4	34079.9	24204.1	25129.8	32139	40421.6	40639.7	21412.6	45634.6	33643.2	33563.5
505	555.311	10.33	29713.2	28505.7	32503.3	29370.9	50489.9	31659.3	23529.9	29988	31492.4	26539.5	29313.5	28363	29157.7	31222.9	33672.4	34260.2	25374.5	31102.4
506	158.044	0.92	36971.8	45366	48436.9	30778	42703.4	38231.1	54892.3	55340.6	44069.7	40501.3	51646.9	52544	43271.1	49654.9	41290.5	43678.9	38293.3	41087.5
507	831.598	10.9	0	0	18354.2	6477.49	3464.08	0	0	3032.39	7082.86	0	0	0	0	6001.36	0	17710.8	2651.64	6787.49
508	205.977	14.48	17330.7	13732.6	12531	42299.5	9766.96	7431.19	17703.5	9248.8	10811.8	4468.76	17292.4	13173.1	5126.36	10496	5047.34	9789.53	13567.5	9468.12
509	198.97	10.68	18236.8	0	24218.6	45234.7	10196.6	18397.6	0	0	0	0	0	0	0	0	38748.5	15372.8	2583.51	18901.6
510	851.568	13.72	0	0	0	0	0	0	0	0	0	0	0	0	0	0	0	0	0	0
511	168.076	5.77	0	0	0	0	0	0	0	0	0	0	0	0	0	0	0	0	0	0
512	871.556	11.21	14396.1	0	0	0	0	0	42022.4	17737.9	0	0	23759.3	0	29788.3	1426.33	31678.5	19597.6	33276.4	28184.1
513	344.136	8.41	0	0	0	0	521.498	0	2514.96	878.179	2259.71	1130.8	4732.74	5290.65	12294	20099.7	25112.6	26658.2	4080.14	18617
514	387.038	0.96	5291.16	6090.1	7840.17	8671.14	7967.53	9002.61	53778.6	42202.3	39652.2	37305.3	48499.2	45511.4	29395.1	33779.3	19808.1	23407.2	26378.3	23197.9
515	515.901	0.77	35853.3	29131.9	28090.7	22963.7	17968.5	36773.1	35354.8	40109.3	35388.8	36203.8	40844.1	26931.2	43444.1	33851.4	28499.9	27874.4	27068.2	27814.2
516	591.353	10.8	38162.5	37042.3	37191.1	37309.1	62470.6	39872.3	18638.3	24956.2	28919.2	18238.7	30087.8	24721	25221.2	27968.4	27584.1	27250.8	20358.7	25064.6
517	317.954	0.32	0	0	0	0	0	0	0	0	0	0	0	0	0	0	0	0	0	0
518	481.316	10.99	47919	49927.3	48721.5	45720.4	68292.8	51075.5	39507.8	47132.6	45581.2	41355.2	49929.4	43259.6	47914.6	48479.1	49451.7	48667	40572.1	46230.2
519	995.136	0.99	16565.6	40299.9	26780.8	47310.8	24700.6	19623.8	22651.2	20579.2	18389.6	22949.7	18163.3	14590.6	27351.1	23364.1	39635.3	20246.6	50999.8	36960.6
520	1101.66	10.53	28022.1	25823.8	27434.2	23232.7	41038.2	24578.8	17106.6	24071.2	23162	19453.9	24412.9	21188.3	24599.6	22934.7	26512.3	27109	20802.4	24807.9
521	521.912	0.78	42062	27350.7	28551.1	21778.7	18655.4	42109.6	48251.1	36057.8	30839.6	38177.6	43819.8	23307.2	34519.4	31539.4	32342.7	23075	21723.2	25713.6
522	603.312	10.48	38803.7	42244.8	38886.7	38413.4	54267.9	43397.4	20841.4	29101.7	27741	33167.2	25733.4	27595.5	26888.7	24778.9	29642.8	29946.3	22879.5	27489.5
523	198.97	10.89	0	0	0	47891.1	15441.3	12499.2	0	0	0	0	0	63154.3	4261.31	0	38718.3	14819.2	0	17845.9
524	623.297	10.54	40026.4	38899.6	41742.8	38842.8	47362.1	39990.3	38133.5	43325.9	39703	39306.3	42693.6	39933.9	39434.3	40134.5	39326.6	40607.7	36666.4	38866.9
525	196.057	0.9	45257.6	35453.3	45580.8	36026.4	35111.9	41441.2	26511.2	22937.7	25583	20818.5	23695.1	26608	29909	37466.9	30266.5	37528.5	27858.6	31884.6
526	492.142	14.45	40139.8	38257.2	38637	56961.5	36038.6	37287.1	32401.8	21635.6	24155.4	22437	22845.9	19923.2	13681.2	15378.6	13671.2	13809	30885.9	19455.4
527	306.255	14.09	26814.1	26928	24699.3	21934.6	34717.1	29690.9	37083	34642	41747.9	29254.1	43350.5	50015.4	32604.2	34644.7	28685.3	30917.8	25597.5	28400.2
528	473.953	0.84	22272.5	33841.8	28723.1	36335.7	45280	27566.1	27222.9	31786.8	27414.1	29749.5	35223	31267.4	33857.5	32179.8	36283.1	34259.4	39217.1	36586.6
529	179.13	8.15	0	0	0	0	0	0	691.048	675.029	4233.57	0	5135.33	5124.68	10967.4	19916.4	16099.4	23955.8	3622.45	14559.2
530	392.292	9.38	0	599.907	2584.33	924.245	0	0	0	674.354	0	0	0	5937.81	0	1132.46	0	0	532.235	177.412
531	216.06	1.03	41327.2	34216.1	25445.7	17744.8	6489.38	4567.31	0	33017.5	18069.7	31926.8	19167.7	7745.53	0	14742.2	0	0	0	0
532	476.275	7.76	19498.7	4448.63	5328.99	2920.36	2950.74	1419.99	15890.3	4828.82	12441.8	10055.5	49704.3	41737.9	22891.9	11731.5	41071.2	13946.4	11350.6	22122.7
533	310.287	15.61	20579.1	25528.5	21824.7	15140.2	26726.1	25015.4	24916.5	25949.9	26868.8	23821.1	29136.1	39651.6	23040.6	27437.2	22037.8	28185.6	32751.1	27658.2
534	354.835	9.68	10318.9	7920.48	12839.7	10712.2	17563.4	9883.37	15368.9	20231.5	16149.6	16244	19368.2	18456.5	18150.2	18637.6	21074	14093	14281.6	16482.9
535	838.557	8.09	3772.92	0	0	0	0	0	0	0	0	0	4427.07	624.904	758.922	0	4352.47	0	0	1450.82
536	205.073	5.54	11970.8	7577.39	13865.9	8419.36	14692.7	8406.23	10797.1	15128.4	10058.1	17857.8	14393.9	10181	9023.57	9158.97	15854.5	9913.65	8229.69	11332.6
537	771.316	11.33	43062.2	49278.6	52956.5	46163	60265.6	42797.9	39030.1	50219.4	42060.2	38120.9	47687	40395.7	43473.7	47077	46266	46767.7	36930.5	43321.4
538	428.022	1.04	23209.2	34652.7	37714.7	2173.42	24029.9	34015.4	22113.6	32559.5	41145.1	1639.1	21475.8	41928.6	40409.2	44616.6	39807.8	49821.9	52606.6	47412.1
539	270.094	1.07	50884.8	30362.5	46480	36978.6	47449.9	33491.7	20110.8	22608.4	18884.7	28761.9	24598.7	16830.4	14694.6	23677.6	22123.4	20492.5	17132.1	19916
540	72.015	1.04	53974.4	0	59418.6	0	34255.3	0	18938.8	0	0	39270.5	23193.1	30232.3	0	43754.2	36631.5	32963.9	28939.8	32845.1
541	244.067	1.48	0	0	856.539	0	0	450.638	0	0	0	0	828.111	0	1845.53	1966.2	0	1726.47	0	575.489
542	649.251	6.85	3044.02	2950.5	1819.61	1949.61	447.475	1035.66	16888.6	6019.38	17976	5106.06	27932.5	19744	21842	22693.2	33185.1	18027	14500.7	21904.3
543	341.007	0.95	0	0	0	0	0	0	0	0	56839.8	0	0	81540.1	0	61167	0	79687.4	0	26562.5
544	249.968	13.57	0	21972.5	37157	0	0	22180.7	0	0	9319.64	0	0	23464.7	0	0	0	7776.32	0	2592.11
545	1197.03	7.87	32309.9	38115.4	44143	39831.2	31310.5	13122.7	5318.88	4938.1	5177.88	4753.14	4066.01	3324.15	3371.48	2229.91	2836.22	1742.75	2062.11	2213.69
546	249.971	14.06	0	0	0	0	0	0	0	0	0	0	0	0	0	0	0	0	0	0
547	805.581	10.92	4189.32	0	0	16861	0	0	17611.1	0	5858.46	0	6380.97	0	52611.1	0	37141.9	0	64594.2	33912
548	851.567	10.44	0	0	0	0	0	0	0	133917	7744.89	0	0	0	0	42009.4	6246.55	0	0	2082.18
549	330.044	1.01	69565.2	0	0	0	82195	0	107715	0	0	0	0	0	0	0	0	0	0	0
550	350.006	1.1	23859.2	36848.9	31795.5	35625.8	33906.1	35161.1	41594.7	38412.9	35350.1	59643.8	33784.5	37362.6	41418.6	41844.1	61342.7	31441	47535.8	46773.2
551	289.067	3.63	5013.86	5724.59	8618.1	8220.56	31576.1	7324.74	3159.87	6093.52	4746.66	6571.45	5630.2	2822.73	10371.5	9706.8	0	9569.91	6494.92	5354.94
552	1156.69	11.33	19008.3	20436.7	24821	19508.1	32724.5	13881.1	13746.8	23140.3	22791.3	14026.3	25520.1	18425.3	22732.4	25816.3	26592.3	26682.9	13529.1	22268.1
553	214.007	1.05	25707.3	42536.9	49011	47513.4	40315.2	41742.3	41972.8	37269.5	45582.5	35365.4	38911.1	49273.2	43533	47808.5	44187.5	53138.7	57498.8	51608.3
554	137.899	14.55	0	10856.6	0	0	0	0	26147.5	29413.8	28813.8	29873.4	27977.5	41244	36373.7	33548.3	31012.2	40090	26698.3	32600.2
555	404.957	0.93	57407.6	31459.7	27757.4	54379.9	25914.8	52483.6	54867.5	62881.1	46803.8	68609.4	53773.6	48220.1	54791.3	50140.7	65936.5	23062.2	50782.9	46593.9
556	985.002	14.01	0	21025.3	0	60266.7	0	14869.3	8282.4	0	0	0	0	3234.61	0	0	0	0	0	0
557	968.011	15.51	30925.4	18281.4	6878.09	34249.8	4165.89	15991.8	0	963.861	55349.4	0	0	0	23682.9	531.751	2336.42	0	9105.4	3813.94
558	1172.65	10.99	44915.1	46753.4	50003.3	44844.3	43561.6	38098.2	26365.5	29718.9	30073.3	28746.8	32590.4	29752.4	31325.8	31522.1	32667.8	31953.7	23747.7	29456.4
559	284.251	13.46	25143.8	26752.3	28552.4	17374	23968.1	24591.1	31617.1	31067.8	32539.8	25588	31354.2	37191	27263.2	26311.5	26066	30877.3	21229.2	26057.5
560	334.012	5.75	4616.48	0	1644.25	12064.9	43921.5	740.969	7687.36	9358.84	9977.55	13894.9	4031.85	7801.29	3607.73	2521.81	6604.7	1635.85	1683.02	3307.86
561	769.301	10.56	50122.5	55752	54130.5	52551.4	52820.4	50238.9	46106.8	48954.9	47168.2	46838.3	47363.2	47254.9	44615.2	46000.5	47145.3	45556	44196.3	45632.5
562	456.002	1.13	0	0	0	0	0	0	0	0	0	0	0	0	0	0	0	0	0	0
563	515.856	0.77	36226.5	25546.6	27683.3	24028.8	25311.6	37383.7	32318.6	34704.4	34803.4	34442.1	37544.6	26678.5	41472.7	36467.9	30747.9	28991.1	27611.8	29116.9
564	1095	4.11	30440.1	56286.5	59297.4	33578.8	52048.8	20369.3	2526.71	1611.47	898.178	0	576.434	1315.34	0	465.912	0	773.66	0	257.887
565	334.945	15.74	0	0	0	238134	44235.2	0	21099.9	19759	22177	19563.1	0	0	18653.7	10413.7	25769.1	0	98914.3	41561.1
566	147.973	10.68	0	24281.5	0	16425.9	9593.67	0	0	0	20498.6	0	52376.5	0	9630.55	0	0	11135.8	4166.14	5100.66
567	250.051	2.79	2112.73	0	0	0	16846.5	0	0	1703.76	0	0	0	3587.03	0	0	0	0	0	0
568	119.951	1.19	35083.4	5828.19	22459.8	4019.08	2581.23	24120.1	23351.9	31007.7	0	18703.8	35993.3	123591	61472.3	0	0	103042	18609.8	40550.6
569	412.988	1.27	0	90870.3	66975.3	67857.8	54807.9	35893.7	54900.8	61409	34429.5	0	68928.7	67718.9	57755.5	47459.3	81389.9	58743.4	88249.3	76127.5
570	493.265	8.09	12623.2	582.404	1817.36	1583.84	0	0	6292.35	1481.71	5129.21	0	13897.7	8571.53	8750.89	5669.29	14600.8	4965.06	1146.46	6904.1
571	1074.64	10.52	25579	24333.8	25733.1	25799.1	40507.5	24204.7	18307.6	24456.9	23910.6	22248.4	25829.4	22018.8	25760.7	24979.8	28229.6	28813.6	20404.5	25815.9
572	479.995	7.87	28060.8	30542.3	27720.9	25683.6	38583.3	31467.5	32246.8	32027.4	31579.3	33637.1	32003.4	33190.9	31589.1	31863.8	30527.8	34806.5	33287.8	32874.1
573	223.037	2.78	2513.87	1070.53	3110.21	3302.06	16689.8	2172.46	2742.1	4481.01	3814.51	0	3466.65	5718.15	4123.69	4323.81	0	3169.22	2905.72	2024.98
574	644.034	7.87	15429.5	16663.9	18824.4	16512.6	30190.9	18431.4	19341.3	18248.9	18829.5	19719.4	17417.1	19854.2	17410.7	17986.3	19320.5	20073.6	18215.9	19203.3
575	805.578	10.3	0	0	0	0	0	0	0	24733.4	0	0	0	0	66999.3	0	0	0	0	0
576	406.035	1.04	9405.25	15098.9	24128.7	7742.18	24810.3	16669.1	9681.16	9923.22	7430.01	9782.24	13168	8614.48	8923.64	9535.83	12637.7	8459.66	9202.05	10099.8
577	386.231	9.45	35305.5	13610.9	41849.4	16060.7	20806.1	14889.8	4102.89	3632.96	1986.52	2407.4	8829.49	1601.23	3611.15	3914.95	1783.03	2119.2	1646.87	1849.7
578	213.918	15.73	117262	68456.3	122397	117110	50952	35326.3	61984.5	40975.3	31927.7	37187.4	56235.9	44773.6	0	0	31303.6	54636.8	0	28646.8
579	223.997	1.71	5932.63	0	4951.5	548.205	0	4490.41	8388.4	6109.69	10909.2	0	13041.3	10079.7	15553.3	27227.9	0	17918.1	11516.7	9811.59
580	654.345	12.42	47827.2	49527.3	47215.3	47931.8	57554.5	47834.7	26027.7	32623.4	34525.2	31418.1	31037.2	28161.3	32795.2	32035.4	34051.1	29842.2	25831.5	29908.3
581	413.217	13.46	29723.2	33110.9	34917.1	22085.6	32536.2	30322.5	29185.6	27112.2	29110.5	20864.2	25665.8	33867.8	22325.3	20909.2	20755.9	23475.5	17572.3	20601.2
582	579.312	10.53	33115.8	33193.8	27991.7	30531.8	41155.7	33108.9	17958.3	22905.1	22333.5	20177.3	20470	19494.2	22115.8	21505.1	20570.2	22227.4	16138.8	19645.5
583	871.556	10.72	0	0	0	0	0	0	0	0	0	0	0	0	16451.5	0	0	0	0	0
584	438.247	9.58	6471.45	8162.37	5904.83	5818.56	16059.4	11742.6	14089	11969.2	13806.5	15324.8	15375.4	13873.1	15738.5	12446.4	13920.7	16514.9	15233	15222.8
585	227.973	0.77	33070.1	26920.3	37490.9	21626.5	27605	40847.2	41652.4	26043.3	31877	34604.8	32067.9	21244.9	35392.1	38957.7	28237.9	25809.4	28659.2	27568.8
586	876.058	7.87	5710.53	6096.36	6121.2	5893.5	20122.7	6262.82	7563.1	6664.22	7169.46	7411.73	7044.47	8083.13	6592.09	6920.55	6571.45	7881.18	7528.96	7327.2
587	105.961	0.82	40023.5	38520.3	43555.7	40623	42995.1	38670	39735.2	37710.6	40813.7	49411.6	48506.3	45789.1	38947.4	38378.2	42397.5	41298.7	38508	40734.7
588	181.979	0.79	51616	36139.8	45003.2	41212	37353.8	47125	48744.8	50025.7	42523.2	43420.8	54974.5	40421.2	52933	43158	44999.5	38045.9	39858.6	40968
589	392.292	8.9	0	0	0	0	0	0	0	0	0	0	0	0	0	0	0	0	0	0
590	958.177	1.01	9641.15	33757.9	17757.8	48726.5	14259	14435.6	15656.5	10316.4	11373.2	9286.29	7721.04	11729.3	16970.4	15348.5	26438.4	15143.8	52237.6	31273.3
591	550.053	1.05	11670	22643.6	19191	20663.1	19397.2	16071.3	12914.1	10436.9	10806.8	13211.6	12835.5	10171.2	14845.3	11659.2	18100.4	13635.1	23977.4	18571
592	60.022	1.05	29269.3	45815.9	31578.8	0	0	37189.8	59217.1	40724.3	60226.1	57082.1	56198.4	60710.4	50823.2	42386.3	69204.3	61005.1	38641.4	56283.6
593	625.313	11.33	36194.1	40257.1	45107.2	34512.7	55569.9	39470.9	32436.6	48219.3	43553.2	36511.5	50723.9	39891.2	43712.2	46584	46027	46901.8	33756.5	42228.4
594	335.989	7.87	23979.7	27205.2	25866.5	26476	39850.5	29233.4	30210.8	30292.1	29519.8	31224.1	31750.3	32253.8	30953.5	30021.7	29654.6	31762.7	31088	30835.1
595	334.143	12.18	1212.1	298.59	1628.71	2064.95	2305.94	2757.05	2391.37	2238.74	1573.82	3476.79	1679.27	884.601	1443.57	4323.46	729.614	58542.5	549.564	19940.6
596	130.983	10.91	0	0	0	5647.49	0	18898.8	0	0	0	40505.9	10792.3	0	17025.7	11496.5	2459.36	25789.1	0	9416.16
597	372.227	13.66	25019.3	30088.8	27355.4	23092.4	34984.5	28766.9	17805.9	18897.2	21127.4	16925.8	17341.8	20314.6	15388.3	14885.3	14033.8	15447.4	12857.5	14112.9
598	464.976	0.98	184874	124751	151418	120872	141479	0	185926	202887	0	0	187281	0	0	246574	211793	0	0	70597.6
599	256.087	7.52	14001.2	15709.2	15996.4	14013	27486.9	15087.3	16326.4	17669.5	16707.7	17694.6	15852.2	17462.7	16764.3	15755.3	17681.4	17995.7	15671.1	17116
600	442.247	8.06	5103.05	423.561	901.379	288.705	0	0	831.52	0	2366.13	0	2898.95	3435.14	5020.97	4258.52	8891.63	3218.57	0	4036.73
601	130.982	10.68	0	53363.4	64832.9	0	0	0	4968.94	0	0	0	0	60235.1	0	15688.7	15664.3	0	0	5221.42
602	131.973	0.74	21276.1	21303.7	25238.4	20404.1	32281.6	18059.6	24111.6	25687.4	20158.2	24683.9	24252.3	24365.2	25137.2	27098.7	27064.7	24229.8	28981.1	26758.6
603	200.044	0.94	13260.8	14567.8	15622.4	15651.8	18131.4	11673.3	23378.6	32993.8	28624.6	27038.6	29345	25488.6	26274	22502.2	23557	25414	26006	24992.3
604	183.995	6.27	62746.7	67867.8	77853.5	68761.2	110858	105576	61622.2	122320	0	96369.4	76967.3	0	75210.9	122758	58006.9	87626.9	85686.8	77106.8
605	261.882	1.24	16223.2	4990.53	0	0	0	0	0	23900.2	63249.6	0	24561.6	89598.5	0	76994.1	24359.8	73510.2	0	32623.3
606	447.911	0.77	37636.5	25478.6	31414.7	30235	28544.4	35087.2	39193.8	35897.9	30581.3	33111.2	36609	28588.3	36060.1	32673.2	26203.2	28049.6	26678.6	26977.1
607	102.032	0.84	0	0	0	10428.7	0	0	7105.31	0	0	15349.8	12463.1	8914.22	0	0	12853.8	11382.9	0	8078.89
608	297.987	14.26	11825.5	47232.7	8366.51	0	39299	0	0	0	0	0	0	0	0	0	0	0	0	0
609	255.926	0.22	0	0	0	0	0	0	0	0	0	0	0	0	0	0	0	0	0	0
610	189.054	1.43	558.851	0	0	1215.1	0	0	0	0	0	0	0	904.781	0	1689.46	0	0	0	0
611	951.173	1.01	10668.5	23751.5	17515.1	36672.9	13119.7	11852	15356.6	11147.4	12630.4	14340.2	9420.15	10899.4	18321.1	18744.3	29500.6	16462.2	45174	30378.9
612	118.062	3.41	0	0	0	0	0	0	0	0	0	0	0	0	0	0	0	0	0	0
613	187.936	0.79	13097.6	9018	13676.7	11785.4	26759.7	20962.5	10438.4	27985.5	42926.4	16811.9	17510.2	60039.7	18480.6	34505.6	22388.5	46525.1	22467.1	30460.2
614	115.062	0.97	14704.1	36797.9	22949.2	67725.1	16826.9	22097	26880.7	21445.8	23725.4	0	24037.9	22039.4	33760.1	27805.4	33671.1	33465.2	60165.2	42433.8
615	520.171	15.53	36285.2	38125	34916	27746.3	43903.4	39840.6	32562	36648	37162.2	35784.2	33024.6	35974.1	27072.1	28063.5	25290.1	24948	24678.4	24972.2
616	120.043	13.97	0	115477	232432	0	0	0	233478	218148	22301.9	0	0	0	0	34140.1	0	0	0	0
617	827.566	10.44	0	0	0	0	0	0	0	0	52968.9	0	0	0	1602.89	0	0	41482.2	0	13827.4
618	234.085	1.1	0	58406.1	0	0	0	0	0	0	0	66234.1	0	0	0	0	0	0	0	0
619	116.876	1.04	49504.3	74475	73884.3	94174.6	37928.8	66541	85182.7	40011.2	69749.4	78746.1	83665.5	38711.7	115491	44605.2	111922	102588	153663	122724
620	409.987	0.85	17450.7	40176.9	21871.5	48052.6	34924.7	20434.9	20820.4	20192.6	23285	25628.2	18835.5	20150	28352.8	21421	36567.8	23403.1	43903.8	34624.9
621	392.018	7.87	15531.2	17537.6	16601.5	16023.2	28785.7	15531.1	16011.1	15704.5	14733.1	15993.4	15642.9	14938.9	14612.7	13564.1	13757.9	14950.3	13095.3	13934.5
622	1056.9	15.48	0	81961.2	0	0	0	0	0	0	0	0	0	0	0	0	0	0	0	0
623	280.24	11.98	4712.52	1998.62	472.656	1622.49	2337.3	2148.39	0	0	0	0	710.266	0	0	0	165.654	0	295.546	153.733
624	192.027	1.04	1.13361e+06	1.63988e+06	2.12546e+06	1.48849e+06	0	1.45824e+06	1.07891e+06	1.13128e+06	1.34203e+06	1.17246e+06	1.2253e+06	1.73937e+06	1.37453e+06	1.78497e+06	1.78182e+06	1.86232e+06	1.78302e+06	1.80905e+06
625	354.02	0.99	31671.4	31293.7	26631.1	31017	28905.9	21068.2	21744.3	33760.7	20010.2	27556	14486.1	23499.4	25138.6	22702.7	28550.8	29445.6	36359.2	31451.9
626	530.288	14.54	0	0	0	0	0	0	27666.4	0	0	0	32408.2	0	0	0	0	0	21909.6	7303.19
627	442.26	14.04	0	0	0	0	0	0	0	0	0	0	0	0	0	0	0	64519.3	0	21506.4
628	126.936	13.84	0	0	0	0	0	0	27507.1	0	17752	16303.9	21917	0	21217.6	16049.4	10199.5	18991.6	14902.2	14697.8
629	155.981	14.61	46249.4	324774	204964	14544.9	35863.3	84112	117980	34358.4	23212.6	28392.3	108938	39691.5	14534.9	26565.8	199963	16044.1	44029.4	86678.7
630	219.977	14.41	0	0	0	0	0	13765.9	0	0	0	0	0	0	0	0	0	0	0	0
631	162.051	0.84	21056.9	31155.7	29672.2	19651	40439.6	11981.2	13427.7	14139.6	9902.99	15981.8	14378.6	9700.58	9257.28	11113.9	11749.3	8916.29	9399.51	10021.7
632	400.282	13.25	30164.3	9048.93	19322.1	9243.79	19754.9	14935.7	15206.6	13957.8	15363.4	16980.1	19678.8	35916.2	8493.97	7285.89	6158.5	14221.5	8091.49	9490.49
633	1066.93	14.24	392773	310468	0	0	116067	126922	0	0	0	0	0	0	0	1466.33	0	0	0	0
634	504.276	8.09	8932.02	288.514	485.647	491.814	563.481	0	6250.04	879.138	3135.65	0	11479.1	8930.82	7481.58	5014.23	12572.2	4184.34	951.898	5902.82
635	1032.65	10.1	1850.92	2677.36	3062.38	2071.24	7546.25	1838.36	5074.67	6356.11	3916.69	794.347	8666.99	6324.83	8596.77	9560.89	11667.9	11491.2	4297.76	9152.29
636	1180.66	10.48	19297.4	21521.6	20885.1	18050	28450.3	16141.2	4375.44	6455.58	7208.41	9097.72	6778.71	5283.82	6545.73	6521.57	8645.1	9060.56	5358.59	7688.08
637	562.932	1.1	0	0	0	0	0	0	0	0	42656	16656	0	56232	0	49865.7	0	41798.5	0	13932.8
638	363.948	0.77	29432.6	20013.3	22585.4	17251	16177.1	31398.4	31472	26336.8	24954.7	24613	29628.4	20158.2	25865.5	19967.8	22339.2	19553.1	17326.4	19739.6
639	666.098	0.98	13751.2	38058.9	13090.9	50847.8	21155.4	18539.1	19769.3	15450.8	16451.8	17728.6	14807.1	10442.3	24720.3	19438.3	20409.4	18066.8	28179.6	22218.6
640	801.014	1.11	0	0	0	0	0	18917	23735.4	22447.3	0	0	21213.3	0	28322	0	35614.9	0	56132.7	30582.5
641	527.358	11.41	31611	38230.9	40163.4	35248.6	56812.4	33885.1	20890.4	27024.5	23669.8	33608.7	27461.1	27040.3	31824.9	31480.5	34822.8	37357.7	30324.6	34168.4
642	214.156	9.32	0	0	0	0	10055.7	0	0	12006.5	18164.4	0	28562.4	25051.5	31461.7	31831.7	18282.7	21079	35667.8	25009.9
643	330.255	14.02	15343.5	19183.4	19060.3	13542.2	21741.6	20469.4	0	23942.5	26611.7	0	26765.4	34648.5	23682.6	24366.7	24061.9	29919.7	17547.5	23843
644	368.112	0.91	26432.2	20921.4	29414.7	29681.4	33870.7	29516.5	29233.7	22277.5	29096.5	22210.8	27868	24598.7	24257.2	23404	25190.7	28638.3	25236.5	26355.2
645	509.882	0.76	16963.1	18643.3	18584.4	15482.4	22013.5	21714	18833.3	18030.9	16516	17090	18024.3	18607.8	19892.2	20839.4	17239.9	20127.6	21323.9	19563.8
646	655.309	9.93	29224.1	23295.6	29299.7	26845.4	46457	22696.4	12522.4	21142.2	19427.1	12843	22018.7	16271.8	18667.3	19455.3	19433.5	16405.8	12514.5	16117.9
647	908.892	4.31	9777.35	10148.9	17016.5	5340.22	14660.8	7227.58	4178.18	10178.2	5019.5	7703.83	12239.2	11712.3	6336.57	5624.72	9456.07	8741.78	11061.6	9753.16
648	124.05	0.97	22313.2	66653.1	49366.7	60563	33373.7	21938.8	29356.6	16711.5	26152.3	20246.9	21732.1	25235.4	27446.9	26022.5	32620.9	24594.3	55471.7	37562.3
649	675.043	1.03	26893.8	38914.3	31327.5	47250.6	28823.8	25309.2	27589.5	21977.5	23544.3	29028.1	22453.3	20815.3	30526.9	28370	39876.4	26136.7	49949.6	38654.2
650	395.897	0.16	0	0	0	0	0	0	0	0	0	141520	0	0	0	0	151774	0	0	50591.3
651	518.156	14.59	37347.5	33563.5	36053.5	42784.2	37940.5	33253.4	14483.9	14961.9	22844.9	23123.8	16091	22445.4	15105.1	14599.7	16113.1	11501	10527.6	12713.9
652	182.056	3.84	5408.11	8114.47	12834.7	6933.01	26632.6	7423.78	6674.91	8116.22	5898.29	7273.49	8228.04	8726.7	5467.45	10921.9	5018.36	7233.11	5375.42	5875.63
653	74.037	1.79	0	0	0	0	0	0	0	0	0	0	0	0	0	0	0	0	0	0
654	1176.66	10.53	31698.2	33138.1	33323.4	33853.1	33718.8	26695.5	11786.9	16301.4	15850.9	13826.6	14847.2	13318.4	15373.5	15641.7	16756.5	17604.3	10696.5	15019.1
655	585.36	11	25100.9	36989.1	39009.5	37379.4	51768.1	29661.5	27046.5	33732.9	33546.5	30896.6	37522.4	33593.6	39177	43023.5	45136	28914	37243	37097.7
656	165.079	1.06	18882.3	24485.4	16990.6	29410.4	40348.8	21975	26585.6	34267.2	31085.6	29983.8	31159.7	28595.1	28490.6	20988.7	27774.8	22860.1	25110.2	25248.4
657	583.886	0.77	28884.7	16964.4	20473.7	15875.1	18293.9	30121.9	32938.1	30455.5	23102	28560.4	30525.6	13737.2	30817.8	28449.2	24505.1	20312.7	18367.2	21061.7
658	1056.91	14.17	0	67067.4	0	55051.8	0	0	0	0	0	0	0	0	0	0	0	0	0	0
659	831.598	13.74	0	0	0	0	0	0	0	0	0	0	0	0	0	4050.3	0	0	0	0
660	511.26	7.76	1237.13	246.152	0	0	0	431.652	19415.4	12700.9	21689.5	9085.15	27231.5	20758.3	15336.3	11812	12210.7	7577.74	8229.07	9339.18
661	460.918	0.92	40101.1	29338.7	25820	23114.2	40401	38522.7	26435.6	44655.9	28398.3	45122	35110.7	26615.3	34235	26382.8	31493	21765.1	21190.5	24816.2
662	392.22	7.73	10866.9	14503.4	24155.9	15730.1	22379.2	12222.8	10867.1	8086.73	13992.1	5239.53	12314.4	18875.3	9653.73	14318.4	11744.7	19536.9	17440.1	16240.6
663	831.599	10.69	0	0	0	0	0	0	0	4334.48	1538.42	0	0	0	0	5531.64	0	2601.94	0	867.312
664	561.339	12.42	21134.8	21676.8	23326.9	23878.5	36045.2	28756.9	14521.9	20451.7	20094.5	17688.6	18395.2	15392	17610.9	18147.8	20344.7	18608.1	14820.3	17924.4
665	525.286	10.25	38717.7	27298.4	36247.8	22526.4	40797.8	26959.3	26609.8	30743.6	27035.7	32148.2	37214.1	36679.4	27292.8	31126.6	31500.3	35720.9	23107.8	30109.7
666	198.05	3.8	36788.5	25884.7	48673.6	28388.8	45588.5	11132.6	22429.8	20195.6	30312.3	20692.3	21914.4	22393.5	39002.6	51556.9	0	22355.2	24579.9	15645
667	311.979	1.05	18085.8	15808.1	27899	10652.4	24243.7	31822.1	21783.4	23411.9	36601	18955	28781.4	50883.1	23066.1	43538.3	20538.7	42012.6	15721.8	26091
668	486.883	1.21	60342.1	49515.4	52036.1	54561.3	51643.7	68522	83144.4	89271	98302.3	86961.7	77287.7	108615	95344	0	92671.7	0	79211.3	57294.3
669	827.569	11.23	0	0	0	0	0	0	19882	0	1846.82	77682.4	28966.2	0	46173.4	52692.2	38992.7	21843	0	20278.6
670	521.274	10.87	23255.5	24129.5	27920.7	22364.1	31861.3	22603.9	22859.8	30561.8	25356.8	23521.6	31741.2	28718.1	24894	26870.3	26798.9	28605.1	21313.3	25572.4
671	441.895	0.75	12846.9	18482.1	16439.7	19016.2	26227.4	12706.4	15445.9	14908.9	13508.5	15265.3	16603.1	18319.1	17419.5	17498.9	17863.1	18498.2	19103.2	18488.2
672	827.568	10.26	0	0	0	0	0	0	0	0	0	0	0	47456.1	0	0	0	0	0	0
673	198.97	11.24	0	6331.87	13969.4	0	18565.4	0	0	0	0	31138.1	0	0	0	15170.1	0	11441.8	0	3813.94
674	855.596	10.86	0	0	0	0	0	0	0	0	0	0	20455.9	0	0	0	0	0	0	0
675	477.285	10.23	29066.6	19804.3	24312.1	20154.2	42602.9	16439.8	23617.4	27086.8	25726	21758.4	31814.2	29999.7	21125.3	20669	25000.6	27110.6	19219.2	23776.8
676	408.286	7.75	11618.4	2430.19	1297.7	912.576	926.03	0	7729.3	2886.92	7046.45	0	25605.2	22226.6	7043.35	5777.92	26057.1	6969.81	5067.29	12698.1
677	690.004	1.05	71172.9	65005.2	59109.6	55014.4	58444.9	49048	55021.4	60999.4	49190.4	75316.6	48580.4	53489.5	54133.4	64225.6	76159	44446.4	48426.8	56344.1
678	215.007	4.49	25411.7	21301	21647.7	12871.9	40997	20997	16267.4	15413.8	13746.5	13197	15383.1	12022.9	4504.13	9649.9	4940.42	11634.6	6026.99	7534.02
679	589.899	0.78	28694.1	17201.4	24829.4	17970.8	12244.1	34397.8	29546.1	28425	21414.9	22435.6	34658.3	17886.2	30103.6	24626.8	24557.1	13841.5	19836.4	19411.7
680	505.316	10.52	22487.9	21566.8	23536.6	20936.3	27541.1	18615.1	16612.4	19625.1	21316.3	18173.9	19679	18677.6	21427.5	18954.3	22160.3	20554.9	19657.4	20790.9
681	431.971	0.82	10685.5	28107.6	16263	29890.7	26026.2	13923.5	17370.6	17218.3	16452	18678.6	12802.5	15544.2	18968.8	15655.5	24995.4	16673.9	39496	27055.1
682	226.193	12.61	4895.01	5755.92	8499.95	3576.76	4107.93	4810.3	17226.4	10962.4	18120.2	13908.7	13503.5	27803.4	19222	21781.7	18092	18599.2	29678.5	22123.3
683	498.148	3.63	583.886	488.469	605.668	440.309	6393.71	895.219	0	0	0	0	0	0	970.414	1381.73	553.663	685.772	525.943	588.459
684	130.062	3.31	0	0	51230.2	0	0	0	0	0	0	0	34657.4	0	41966.4	52342.1	0	33231.3	0	11077.1
685	830.584	10.37	0	0	11125	0	0	0	0	0	0	0	0	0	0	17470.8	0	16609.4	0	5536.48
686	352.137	2.78	0	0	0	0	887.74	0	0	0	0	0	0	0	0	0	0	0	0	0
687	515.942	0.77	35007.5	28863.8	28799.4	21793.8	23621.4	35474.8	31437	38170.6	27409.8	33300	38115.6	26176.5	40667.4	29593.9	29968.5	25512.4	28113.8	27864.9
688	841.318	12.43	36109.2	38037.8	38793.3	38537.1	46529.2	35209.6	17729.1	22552.3	19859.4	21077.3	21315.7	18628.5	19067.9	19422.3	20866.9	18535.2	17675.3	19025.8
689	333.926	0.77	35549.3	18485.6	13362.9	17999.4	10897.5	19083.6	16898.2	17123.2	15304.6	13006.2	15414.5	8905.2	15076	12137.9	18054.9	9451.16	13499.4	13668.5
690	542.246	8.06	6484.94	1087.45	1249.4	0	412.01	0	0	0	2062.59	0	0	3640.48	4445.34	3558.43	9231.61	2912.14	0	4047.92
691	657.327	10.36	26011.8	27370.2	28499.8	27725.5	35771.4	25906.8	11815.2	13435	14419.4	13740.2	14094	11582.7	12797.3	13748.9	13631.3	15466.8	9367.05	12821.7
692	442.248	8.61	5583.33	0	0	0	0	0	4605.74	864.563	5548.71	2098.79	10358.6	5011.52	3109.85	0	0	1264.77	0	421.591
693	87.032	0.97	14067.8	20633.1	13861.1	32834.3	26220.1	12649.2	20023.4	15869.2	18393.7	13054.9	15974.2	18904.4	23029.6	20815.2	28656	25202.7	34937	29598.6
694	126	1.04	6656.86	0	0	767.734	3123.56	1762.01	598.084	5051.62	43947.7	1093.74	5045.59	5256.69	13536.3	6864.65	1115.09	19585.3	11615.3	10771.9
695	710.023	7.87	12499.9	12929.7	13671.8	13338	25901.5	13464.2	14708.4	14397.7	15064.5	16041.2	13365.2	16089.6	14653.8	13899.2	14070.7	14881.1	12543	13831.6
696	312.18	13.57	0	0	0	0	32889.9	21042	18740.8	0	19301.2	13636.3	18014	18865.4	0	0	9202.52	30213.9	0	13138.8
697	630.13	1	8194.04	20620.4	16419.5	27598.8	12311.9	13802.8	16289.2	14258.5	13605.7	15851	12836.1	10806.1	19879.2	15457.7	25526.5	16348.3	34826.4	25567.1
698	533.905	0.84	17708.1	21460	18437.9	19938.9	24530.1	19155.3	20894.3	21381.6	14146.2	17101.3	19774.9	13762.7	20332	17315.7	23988	20023.3	25576.5	23195.9
699	255.989	1.04	15552.1	14550.2	23274.6	10326.9	14808	13436.3	9028.87	9720.09	10064	10265.7	11122	13960.8	12653.5	15543.4	16086.9	17083.3	12492.9	15221.1
700	504.901	15.79	0	11148.5	0	0	0	0	7755.68	18702.7	4397.64	0	10976	0	0	16516.3	0	0	4419.59	1473.2
701	480.974	1.34	0	52813	42699.4	42795.5	25709.5	41672	72665.5	55614.5	33882.4	74643.5	57249.4	0	66608.9	25943.1	44214.3	21437.6	56915	40855.6
702	254.187	10.25	1531.23	0	0	891.155	813.816	1303.83	36564.8	5440.1	9189.52	6026.53	24888.6	19353.2	7107.99	7073.09	7394.1	8412.45	5415.29	7073.95
703	360.195	9.11	765.622	556.385	0	0	2366.55	0	799.853	3051.73	4808.57	3381.54	11353.3	20630.3	16276.1	16432.4	23172.7	24899.7	13566.5	20546.3
704	779.027	1.01	49908	0	0	0	45958.3	0	64479.4	61324.3	0	0	29076.5	0	70923.4	0	0	72862.9	0	24287.6
705	593.275	10.4	30255.3	22234.4	31042.2	20261.7	29234.6	23528.3	20438.1	25330.7	21997.9	27688.8	31109.1	29788.1	21043.4	23710	24155.6	27354.3	19408.6	23639.5
706	1092.73	12.42	33623.7	36467.9	41644.9	36710.5	34160.8	23517.6	7865.74	12081.1	11625.2	10753.2	12261.1	9649.65	12588.6	12157.1	13757.8	10842.1	8150	10916.6
707	183.995	6.08	0	0	0	0	0	0	0	0	113955	0	0	113477	0	0	0	0	0	0
708	135.902	0.92	21360.4	20009.9	22132.7	23107.6	16116	30817.2	33037.2	26620.4	31043	37956.5	33398.1	23802	35145.8	26960.7	38588.2	28990.2	23962.4	30513.6
709	457.01	1.08	85538.1	53442.2	91508.1	71854.8	87178.4	62411.1	62187.2	74274.3	51453.8	77184.5	59541.4	58111.2	57991.7	77083.2	64496.3	50828.7	54117	56480.7
710	724.336	6.86	0	0	0	0	0	0	0	0	0	0	0	0	2562.25	4426.26	6844.84	5194.01	1560.69	4533.18
711	694.3	11.03	53700.6	57731.7	58378.2	58054.8	62876.3	59600.3	37176.6	53496.1	52961.4	41169.1	41039.7	36735.3	36331.2	38988	37998.8	51532.7	36023.5	41851.7
712	149.985	1.12	49193.3	24275	0	32870.9	47835.2	37411.9	31927.2	31677.7	27939.6	28660.5	37011.9	31987.5	22245.9	0	17058.7	0	0	5686.23
713	1066.93	13.74	76835.7	65412.9	81676.3	97990.9	36988.9	25441	0	0	0	0	0	0	0	0	0	0	0	0
714	426.022	0.79	15353.8	32506	23204.6	35607.4	27972.5	13366.1	15973.3	17097	16511.2	22157.1	13542.5	15830.2	17460.8	16711.3	27914.8	19142.2	35236.4	27431.1
715	466.246	8.68	5992.59	833.042	0	599.825	570.833	0	6965.64	0	8782.73	2398.84	13384.9	9682.1	11396.3	9228.58	12324.3	5184.94	0	5836.42
716	469.174	15.54	19113.9	23732.8	24022.4	15249.6	39039	24551.8	24633.2	30416.3	27778.9	26232.2	26859	31291	20207.4	20987.7	20212.5	16169.7	17974.1	18118.8
717	224.177	11.81	5371.22	5844.77	8592.69	3441.4	4520.48	5786.73	17476.6	12174.7	18304	11432.7	13104.2	24007.9	18270.1	18194	15083.6	15767.1	23712.3	18187.7
718	358.05	0.8	73464.1	120089	95950.1	150628	133724	74471.3	79666.2	82656.4	85956.9	100382	94625.9	80385.6	118956	88205.9	128110	103949	149904	127321
719	718.302	10.55	36542.4	35966.2	36094.8	36800.1	37468.1	34525.8	32483.7	34586.6	33304.9	35717.9	34203.8	34228.8	34837.1	34921	30806.5	34889.5	33054.7	32916.9
720	659.024	7.87	12852.1	13738.9	13718.9	12315	27950.1	14050.8	14939.7	15044.8	14313.7	14915.6	14720	17480.8	15270.3	14726	14346.5	15818.4	15201.1	15122
721	402.095	7.63	31075.8	36871.4	32732.6	31855.1	44487.2	37561.9	39084.5	46497.8	39636.7	33812.7	38590.2	44264.1	41366.9	46647.5	35310.3	44068.2	40424.1	39934.2
722	356.166	14.53	10278.5	13185.8	13584.2	0	14744.2	0	0	0	0	16200.7	0	0	0	15740.8	0	15201.7	0	5067.24
723	426.262	14.54	0	342.184	1291.73	508.273	2712.95	0	2392.75	1891.81	3028.7	5098.03	2593.04	1321.29	7132.21	2252.64	2249.1	56536.8	1201.16	19995.7
724	453.285	10.64	19612.6	20931.3	23631.6	18936.4	31443.6	18645.9	20132.9	28047.1	22776.1	21204.9	24824.5	24361	24457.9	26131.5	25783.3	24755.2	17838.8	22792.4
725	1004.08	1.03	26211.4	31452.6	24565.2	34228.7	24684.2	21277.1	24222.7	25179.2	21615.8	29714.3	17629.2	20355.7	27070.1	31018.9	41209.3	16126.5	41707.8	33014.5
726	471.028	1.65	0	0	0	855.979	0	0	0	0	0	0	0	0	0	3479.55	0	3435.48	0	1145.16
727	301.052	2.78	2627.5	2348.51	3469.89	3950.16	12503.3	3066.55	2272.93	6792.99	2963.08	0	4096.57	2676.24	3371.78	2160.4	0	3232.19	2373.9	1868.7
728	147.955	0.25	0	0	0	0	0	0	0	0	0	0	0	0	0	0	0	0	0	0
729	390.059	1.07	0	0	0	0	61906.2	0	66047	0	0	0	61107	0	94760.6	0	0	0	0	0
730	318.003	7.87	8169.79	8303.76	7976.96	6760.55	15775.3	7850.03	10027.9	7793.33	8564.6	9364.07	9516.81	9128.02	9157.05	8016.27	9594.99	8394.92	8092.27	8694.06
731	627.329	12.43	20304.4	24066.9	24091.2	23629.3	31733.4	24868.4	13022.5	17294.2	15638.6	16628.7	17541.7	14005.7	17691.9	14170.1	17836.5	14998.3	14269.2	15701.3
732	425.187	14.55	26089	0	45512.1	34597.3	0	0	0	37678.8	36262.6	38872.8	0	16015.5	16729.6	17775	24775.1	72409.8	0	32395
733	446.263	8.1	7910.48	521.22	1286.82	635.302	1057.54	0	7307.8	2285.53	5131.53	2522.55	12515.9	8414.36	8514.23	6573.55	13717.9	6008.36	1978.02	7234.75
734	364.183	13.36	8535.52	12510.3	11216	8642.49	10085	12015.3	24426.8	13655.1	20021.9	13770.6	22215.6	30570.2	21183.9	20204.6	17589.3	24128.7	18268	19995.3
735	1084.67	10.33	17082.3	16067.2	19041.2	15790.2	35070.3	12865.2	8348.63	13027.8	0	8930.28	14527	9710.97	14148.8	13253.1	14448.5	14531.5	10207	13062.3
736	1056.9	15.75	0	0	0	0	0	0	0	8269.54	3856.99	0	0	0	342.997	0	1832.54	0	0	610.845
737	831.598	10.23	0	0	0	0	0	0	0	0	0	0	0	0	0	0	0	0	0	0
738	553.979	1.09	0	0	0	0	0	0	0	13426.1	0	0	13081.3	0	0	25971.1	0	0	28778.6	9592.86
739	465.142	13.83	18948.3	24069.6	21318	12184	24312.3	26260	17435.2	13740.1	26724.4	11120.4	10352.3	21083.5	5395.84	6185.48	4308.51	6596.16	6193.57	5699.41
740	877.003	1	13700	6763.11	7666.64	6335.96	9475.05	13185.2	17841.7	18241	28248.3	16249	17796.9	32804.6	21134.2	34466	17835.5	31865.3	17828.3	22509.7
741	357.002	1.06	17415.4	0	17226.6	22200.7	9373.06	16408.4	17567	21346.9	15399.9	22870.9	12028.8	13201.6	17009.8	16196.3	19859.3	15682.1	12931.2	16157.5
742	261.038	1.04	5942.26	11792.2	9796.08	8574.9	8993.31	7295.94	4935	5737.68	6418.59	6230.2	5007.97	5432.32	8702.84	6707.5	11200.9	6546.47	10815.9	9521.1
743	352.025	0.92	0	0	0	0	0	0	78184	0	0	0	0	0	0	0	0	0	0	0
744	390.277	10.38	3984.35	0	0	0	0	0	912.043	0	1599.06	0	849.833	1752.13	0	0	530.754	1018.95	872.075	807.259
745	453.967	0.86	9906.81	20065.2	13308.4	20059.6	19667.1	12853.8	13619.7	12980.1	13639.1	12427.3	14476.8	11175.8	13647	14057.4	15883.7	15365.5	14612.1	15287.1
746	575.959	1.12	34171.6	14328.3	23526	12041.9	28456.2	32916.5	37916	39725.7	43782.8	22555.6	0	55080.9	41137.8	53520.8	17490.4	52887.4	32525.6	34301.1
747	722.332	12.42	36310.3	33750.9	36185	35470.2	41994.5	35648.2	17720.6	23278.6	22267.1	20190.5	21742.1	18644.3	19806.8	20908.9	22111	20875.2	18383.1	20456.4
748	145.931	13.74	0	10728.6	16117	16340.7	22036	11883.7	0	0	7129.36	0	0	0	0	0	0	0	0	0
749	1156.64	10.51	19483.4	18368	19480	18523.7	27066.2	17425.3	2281.59	10035.9	5606.69	7868.16	5895.66	5525.31	5592.84	3845.83	6047.86	9635.47	1851.99	5845.11
750	325.053	6.87	1944.7	2993.55	1742.08	1710.53	2918.74	1753.59	1313.82	3538.89	4049.6	1749.87	4867.28	2900.92	11215.6	12108.9	14065.9	17787.2	7517.5	13123.5
751	681.321	10.33	27863.2	28229.7	27432.8	24274.9	31664.3	23753.2	0	14208.3	13562.6	17032.1	13451.5	13580.5	14081.5	15452.8	15968.7	16158.2	13361.5	15162.8
752	612.25	8.09	12624.3	668.998	1681.56	1285.15	993.443	442.794	6604.18	1514.72	4180.6	0	13353	8761.36	7463.04	5210.15	12736.9	4166.74	852.41	5918.69
753	813.287	11.03	39373.5	39069.9	37277.7	38391.8	36242.9	35407.2	28225.2	31166.1	33327.8	32036.6	33908.9	29660.3	29592.9	32418.7	27259.4	29838.3	27304.1	28133.9
754	246.1	5.53	7344.01	5133.53	11782.9	5003.07	7969.34	6448.55	4183.49	6915.99	4776.09	8129.65	7409.98	5582.66	8572.27	12920.4	11173.1	9036.13	7807.68	9338.96
755	72.022	1.03	57797.4	0	69327.8	0	0	0	23076.2	0	0	0	29295.1	0	0	48504.4	0	0	34638.5	11546.2
756	486.28	14.41	0	0	0	28614.5	0	0	27228	0	0	0	31321.1	0	0	0	0	0	16437.5	5479.15
757	822.99	1.12	0	18393.9	0	0	17249.1	0	0	18056.2	0	0	0	0	0	0	0	0	27962.5	9320.84
758	749.309	10.47	36689.5	36462.8	37540.5	37729.2	37537.7	36688.6	19093.6	23874.4	22097.3	28540.2	23231.6	21503.1	21796	24264.3	24561.1	22303.6	21524.4	22796.4
759	391.9	0.79	14012.8	9637.14	14158.9	8442.9	14209.8	16656.3	11096.5	16502.2	23563.4	11934.4	16691.1	27293.6	11710.8	20770.4	10431.7	21920.1	7695.68	13349.2
760	268.167	8.79	15722.5	4011.3	10131.2	4040.55	4578.24	8873.44	15998.7	4355.86	6246.5	8832.66	33521.3	7367.51	8136.85	8340.14	6757.08	9177.83	5391.08	7108.66
761	567.284	8.41	0	0	0	0	0	0	21317.5	13140.9	21587	12706.2	25493.8	13749.5	15739.3	24969	10177.7	9978.27	3792.33	7982.78
762	110.941	13.84	0	0	0	0	0	0	18715.9	0	8458.07	15279.2	14951.3	18029.3	14878.8	17480.5	14559.9	22503.6	12647	16570.2
763	580.989	1.06	25328.2	22300.5	24329.6	19410.4	25017.8	19199.1	14958	19160.7	12955.1	22430.1	19646.1	11263.1	16925.1	14316.6	19556.2	6894.62	15455.9	13968.9
764	255.925	0.59	0	0	0	0	0	0	0	0	0	0	0	2870.11	0	0	0	14644.1	0	4881.37
765	155.981	7.53	0	0	0	0	0	0	0	0	0	0	0	0	0	0	0	0	7542.92	2514.31
766	313.181	13.36	14427.1	14721.2	31944.3	19130.9	27303.7	24094.4	27968.5	31925.8	26267.1	26981.3	23041.9	29374.6	20262.9	29099.9	20212.7	99308.4	20164.6	46561.9
767	545.272	10.42	27855.7	19417.5	26305.9	21541.6	37446.8	16644.2	22817.9	26801.2	24560.6	23188.7	30850.6	29928.1	19976.4	23228.1	25357.6	25689.6	20075.1	23707.4
768	296.235	11.18	5149.24	8476.05	7955.71	7200.22	13712.7	6414.25	8996.91	6706.22	7938.12	5481.78	9405.34	15057.6	9589.78	12512.2	14287	15903.5	24670.7	18287.1
769	697.023	0.98	32025.5	46260.7	11281.2	49755.2	30476.8	28259.5	28506.9	28206.5	22745.3	12584.7	14914.3	14249.4	33421.2	24238.8	20572.7	12548.6	49588.9	27570
770	242.09	3.16	1272.85	1194.14	2557.83	1262.48	4051.12	2786.32	1647.12	4238.64	2153.93	0	1330.47	3070.7	2371.76	1433.5	0	4807.47	2330.01	2379.16
771	613.273	10.76	17774.2	13927	12727.1	16508.4	36886.8	18740.6	16169.3	19361.2	18887.6	13392.6	18678.1	21228.3	19854.6	22465.3	18424.7	18243.1	15739.2	17469
772	394.27	7.33	1605.51	1626.35	2087.02	612.56	1800.74	744.545	1864.56	485.167	2591.03	2574.41	4177.75	4744.82	8988.43	4558.29	10714.3	6972.98	2799.21	6828.84
773	451.974	0.86	14589.1	21816.2	17113.5	23450.1	25038.8	18623.9	16791.6	16156.1	14446.5	21207.9	17993.5	16288.7	21378.1	19332.5	20884.5	21332.8	28318.4	23511.9
774	742.088	1	6383.07	14712.9	14477.9	19358.6	9848.27	10046.1	13562.4	11136.3	15283.9	8978.37	9314.73	13177.7	15515	19304	19181.9	19891.9	29924.7	22999.5
775	268.159	12.09	425.662	2236.92	779.966	2143.97	1969.36	1708.38	383.957	480.334	204.698	2967.62	1273.02	1211.69	1130.82	2334.45	1548.95	36483	0	12677.3
776	226.192	12.43	2576.18	3340.59	0	2990.71	2888.87	5187	12916.8	6385.46	11996	7864.2	13151.6	25931.6	11333.5	12284	11367.5	18040.4	9074.35	12827.4
777	390.278	9.89	3948	0	808.498	0	0	0	0	0	1443.97	0	0	1078.55	0	0	0	0	0	0
778	694.084	0.81	13667.6	42060.8	28113	55648.9	26437	0	0	0	0	4115.25	0	1754.8	0	3339.74	36330.2	22782.5	59075.7	39396.1
779	90.032	1.42	0	0	0	0	0	0	0	0	0	0	0	0	0	0	0	0	0	0
780	531.877	0.77	17721	13148.5	15186.8	10676.7	6473.23	17790.1	16291.8	16245.5	13982.4	10413.5	12040.8	12458.4	17289.9	16096.4	10285.6	15801.3	14383.7	13490.2
781	956.978	13.83	0	0	17674.6	103941	0	0	0	0	2360.7	0	0	0	0	0	0	0	0	0
782	216.172	9.94	5886.59	6948.61	10721.4	4105.27	4206.25	6588.3	13149.8	10538.9	16123.7	12255	11583.1	24124.9	15914.7	24942.4	14686.7	16131.6	17958.5	16259
783	668.255	6.68	844.41	0	0	0	0	0	12060	5979.82	12746.2	4268.26	21988.9	17152.3	11193.4	16037.7	20254.8	8992.69	10852	13366.5
784	130.982	11.24	2805.53	0	34517.9	0	0	0	7559.27	0	2683.09	0	0	0	0	0	0	0	5319.62	1773.21
785	116.047	1.11	32022.3	35562	42534.5	19727	0	21464.8	24718.4	20694.8	23997.9	24518.6	29749	27196.6	28261.5	36093.5	39039.9	34466.7	27851.2	33785.9
786	486.335	11.52	6310.04	3674.02	5157.34	1578.5	1599.95	2970.48	1487.58	1576.37	2809.57	732.567	2818.22	3395.7	0	0	1529.21	1445.55	0	991.586
787	333.96	1.06	15663.2	15914.3	23778.4	8657.17	20868.6	15054.6	22441.8	21574.5	25821.6	15626.2	26436.7	31503.9	17190	30354.9	17512.2	34771.8	12805.6	21696.5
788	297.983	4.49	23313.7	19959.3	19182.2	8322.03	33706.9	16308.3	7668.54	16429.7	10220.8	5518.47	14898.4	7818.05	2855.61	5314.85	4127.66	10699	3255.76	6027.46
789	501.283	10.27	26421.8	21238.3	24657	15369.8	30997.1	21294	20817.3	25469.6	23812.4	23800.7	27973	29511	21512.7	22006.8	25111.8	27697.8	17480.6	23430.1
790	349.01	1.08	26343.3	0	29545.5	42594.3	28768.7	25853	33473.7	27472.9	0	37012.1	31419.2	24872.6	35226.5	29854.1	0	24203.4	45336.9	23180.1
791	358.039	1.1	0	0	0	0	0	0	0	0	0	0	0	0	0	4666.35	0	0	24412.2	8137.39
792	703.042	0.95	50498.1	75256.2	53425.2	37258.2	32089.7	51241.4	50936.5	54121.1	36358.9	62894.2	49853.9	30753.8	57664.3	38784.8	72123	37387.5	79446.2	62985.6
793	474.334	8.75	1826.28	2619.37	0	511.341	1547.77	1140.5	5695.39	3359.68	4455.18	2483.05	5723.42	10651.9	7319.98	7215.36	8737.2	10822.8	9387.07	9649.04
794	243.183	7.47	5666.98	9350.61	7841.66	7170.64	14993.4	9414.84	8078.48	8128.16	6829.82	9289.37	8278.86	10123.9	10153.3	16531.3	6233.93	12138.3	6027.38	8133.2
795	323.911	0.66	0	0	0	0	0	0	0	0	0	0	0	0	0	0	0	0	0	0
796	466.244	8.09	9034.46	1091.04	1859.42	1466.95	0	894.579	5620.86	1021.02	4106.76	1827.73	11133.4	6933.04	7334.65	5406.61	11951.4	4791.99	1033	5925.45
797	475.946	0.84	33666.1	36035.4	24322	28254	37111.2	21961.2	32415.1	33536.9	30871.9	33510.1	28831.7	26266.2	34475.8	29835.8	36504.4	24355.4	25913.5	28924.5
798	408.051	3.63	7635.2	8941.88	9351.98	9967.62	32473.1	8227.22	2774.33	6784.41	5072.92	7230.69	6192.59	4813.64	11037	12342.7	0	8120.2	9049.53	5723.24
799	620.296	11.74	0	0	0	0	0	0	0	0	0	0	0	0	0	0	0	0	0	0
800	310.177	9.36	23036.3	26416.3	26100.3	26792.7	30440.1	31851.1	31207.9	30387.8	32212.4	27693.7	31458	32655.4	31159.9	36062.2	27193.8	33274.6	31250.3	30572.9
801	452.299	15.82	6387.6	4177.78	2601.91	0	16191.6	14806.6	11307.4	13813.7	9780.64	12120.2	13798.1	4468	10025.5	23255.4	21366.3	28685.2	26787.4	25613
802	531.91	0.84	18665.1	24912.7	18777.5	22995.8	26490.9	18313.4	20566.5	22975.2	19276.2	23007.4	18635	17785.7	20205.9	16027.6	26663.3	23338.6	29040.6	26347.5
803	240.136	9.61	27822	28210.3	27372	30575.8	34100.8	27944.8	31799.7	32256.5	30440.3	27434.9	31288.1	29098.7	34000.2	30882.4	29657.2	28452.9	28708.5	28939.5
804	661.075	1.04	11413.4	17150.4	14494.7	26568.7	15452.7	9376.77	8146.1	9670.46	8155.33	13201.7	8844.55	9207.4	10277.7	0	10916.2	10445.5	16849.6	12737.1
805	440.277	7.33	2260.79	2312.8	1621.28	689.135	2681.41	1008.52	1858.61	1090.76	2622.47	2640.99	3084.87	5127.72	9894.54	5544.22	13771.1	9003.53	3130.6	8635.06
806	787.242	6.68	1200.4	0	663.058	0	0	0	13224.6	6490.71	13263.7	3908.03	22569.4	17467	16933	16852.8	22615.3	11201.1	9396.79	14404.4
807	102.941	14.55	5441.51	0	0	0	22293.8	0	13676.5	0	0	0	19732.2	0	0	0	14706	13415	17303.3	15141.4
808	626.315	10.76	24972.2	27127.3	29225.9	26558.9	38096.9	27304.9	17411.9	21139.1	20505.2	15834.2	24397.4	21107.3	21708.8	24427.9	24183.2	24149.7	17643.7	21992.2
809	471.977	0.95	0	31089.4	20975.3	50090.7	8641.69	33379.2	38940.9	17064.5	40262.3	30602.7	31740.1	36548.4	41365.7	36177.4	37938.4	43083	56775.2	45932.2
810	493.265	8.68	5734.03	0	0	0	1308.63	0	6529.26	0	9660.22	0	14368.2	10296.9	10784.9	9356.06	13554.6	5285.4	1321.01	6720.34
811	295.96	0.77	21594.4	17727.8	22048.3	14215.6	15506.3	21684.4	21988.3	20188.4	19011.6	21282.8	23151.7	18585.2	22087	21721.4	16082.6	18196	17717.7	17332.1
812	267.068	1.51	540.242	0	0	1177.54	6115.12	0	600.84	2269.56	534.905	0	507.462	0	262.973	489.283	0	0	999.9	333.3
813	555.353	11.52	22486.8	0	0	0	38942.7	0	0	17129.7	20806.4	0	0	0	0	0	22686.6	0	6908.98	9865.21
814	450.003	1.06	0	0	0	0	0	0	0	0	0	0	0	0	0	0	0	0	0	0
815	641.237	6.68	898.555	0	0	0	0	0	11363.6	4784.33	10921.8	0	19596.5	14724.8	9977.51	16663.5	22633.1	9492.88	13484.8	15203.6
816	745.301	10.76	26560.8	27359.7	28008.7	27972.5	34300.8	27514.4	18632.1	21199.6	21019.2	20602.4	22458.7	21362.7	22855.2	23934	21685.7	21951.7	19942.1	21193.2
817	226.006	1.14	69845	36612.8	0	54828	65417.7	41354.6	40349.9	46092	32049	41749	47910.3	39887.6	35183.5	0	27932.3	39985.8	40899.5	36272.6
818	119.949	1.27	35450.1	0	0	0	0	1509.31	0	0	0	0	0	0	0	0	3008.1	0	0	1002.7
819	346.212	13.17	16018.5	16495.3	18126.6	12964.2	17535.3	16025.9	24372.5	15788.4	17625.5	12253.4	18795.5	23041.5	17891.9	18731	15355.3	16501	16609	16155.1
820	1026.06	1.01	22513.1	29220.1	19886	27621.9	21477.4	18218	19306.4	19880.7	14005.5	23113.8	14675.2	13345	22997.7	18488.7	30461.3	13146.8	29292	24300
821	542.248	8.62	6022.65	0	0	543.827	0	0	3701.28	920.823	5379.09	2285.16	10013.3	5174.93	2350	0	1541.75	980.85	0	840.868
822	210.052	4.93	0	0	0	21026.8	0	0	20836.2	0	0	0	21998	30362.8	0	0	86112	0	24922.5	37011.5
823	936.207	1	1751.1	11756.9	7280.37	21858.8	3564.8	2764.84	5531.21	2832.54	5695.83	4111.23	2004.52	3062.33	9066.06	7686.32	13295.1	7707.95	31758	17587
824	477.981	0.8	20647.2	8015.53	28410.9	17657.5	13843	3566.53	3197.44	7434.52	8341	7534.98	0	11444.9	4467.26	8760.3	6511.38	13210.3	10762.3	10161.3
825	720.317	11.34	24920.1	28368.7	30654.8	28827.5	34553.5	25847.5	24645.9	30474.6	28647	23799.8	30646.7	28957.9	28080	30443	28385.9	29463.8	22782	26877.2
826	598.253	6.85	784.085	0	0	0	0	0	0	2663.96	20245.5	0	23260.1	0	20550.8	22121.3	32648.4	14730.1	12479.9	19952.8
827	571.233	6.86	767.325	1169.48	0	0	0	0	5341.68	1547.39	6282.82	1304.26	6362.73	6396.03	7783.6	9004.48	12694.3	7019.49	5388.93	8367.59
828	115.997	0.77	10633.8	25411.6	11760.7	19778.8	11670.6	10741.5	10812.4	12484.6	12730.7	20856.8	17199.3	14338.9	12397.6	13500	13114.4	12722.7	12186.7	12674.6
829	120.043	14.49	24137.2	28968.3	18078.9	0	0	0	0	0	0	0	0	0	0	8896.96	0	0	0	0
830	606.894	1.17	0	0	0	0	0	0	12510.7	16041.1	21880.9	8292.28	10070.3	37329.9	16639	30249.6	18792	24129.3	0	14307.1
831	130.027	1.26	0	0	0	0	0	0	0	0	0	0	0	0	0	0	0	0	0	0
832	500.311	8.92	0	0	0	0	0	0	0	0	0	0	0	9168.41	8435.16	5257.61	12453.8	7722.72	0	6725.52
833	651.266	6.52	0	2604.91	0	0	904.603	0	0	5231.93	0	0	0	0	0	0	0	0	21827.9	7275.98
834	725.313	10.56	42045.1	42685.3	26578	30459.1	26614.4	30285.6	14120.9	16882.9	16868.7	16566.8	15867.1	14557	14392.1	15428.1	20562.7	14816.1	11486.1	15621.6
835	419.922	14.31	5460.64	3180.12	0	23634.5	1270.76	0	0	0	16401.4	17536.4	0	3405.42	0	0	0	0	0	0
836	86.038	1.28	0	0	0	0	0	0	0	0	0	0	0	0	0	0	0	0	0	0
837	575.248	6.68	0	0	0	0	0	0	8645.09	4280.39	9098.18	2605.58	17959.2	9246.52	8726.56	12031.1	18852.2	6481.31	6575.1	10636.2
838	599.298	10.76	17533.5	17601.2	18696.6	17362.7	27921.4	20212.5	14446.8	16200.1	15503.3	14361.5	16820	15376.6	15321.2	16525.8	17064.4	16316.7	13247.4	15542.8
839	228.073	1.86	948.612	0	0	0	0	603.236	640.493	0	0	0	0	0	2009.8	0	0	0	0	0
840	533.308	10.76	16047.3	15940.9	14997.6	14340.4	25703.5	18463.6	12659.1	15772.6	14451.8	15149.7	16968.9	15063.5	17999.2	18231.3	19003.5	17041.2	14417.7	16820.8
841	378.161	13.27	0	1571.43	0	663.035	0	0	0	0	1341.47	0	789.748	587.58	788.487	0	0	32632.6	0	10877.5
842	326.128	0.86	5700.07	6652.31	4875.48	4953.91	10082.1	9317.38	6419.79	3585.1	8669.09	1902.12	4594.9	5649.61	6908.99	0	8310.16	5145.24	4923.48	6126.3
843	205.977	13.83	21374.2	24356.4	26484	20987.6	12579.2	10761.9	1716.52	6565.79	26009.2	8250.8	4600.26	0	3201.87	5967.08	5975.76	4270.14	4818.17	5021.36
844	396.006	0.87	12543.5	31437.8	24482.5	36534.2	33486.9	21335.2	22808.8	18718.6	17200.4	21531.8	17104.9	19707.1	27775.8	17328.5	28905.7	21600.5	26960.6	25822.3
845	820.557	11.23	0	0	0	0	0	0	0	2715.04	0	0	0	1036.83	9060.81	0	0	0	0	0
846	332.272	14.34	13298.3	19375.2	13598.3	4994.37	19390.2	20028.1	6766.04	18532.9	21106.5	15839.6	7251.48	25425.1	16919.9	16439.7	15179.6	18575.5	6041.82	13265.6
847	272.083	3.4	0	0	0	0	0	0	0	0	0	0	0	172.773	0	0	0	0	0	0
848	324.016	1.05	5109.58	6061.6	10865.5	4169.32	7654.44	6186.84	6489.8	5888.47	6348.83	4248.42	7677.88	6162.51	5973.94	7765.06	7098.86	7963.32	6572.08	7211.42
849	469.901	0.78	17120.8	9063.04	13629.1	11477.8	8418.93	18273.3	19392.3	17183.8	15364.8	14864.6	14269	10833.9	20398.3	11750.5	17557.8	13222.3	17061.7	15947.3
850	909.397	4.31	5605.76	6933.43	10395	3070.01	8092.77	4589.41	2851.21	6138.2	3566.03	5316.28	7586.94	7413.62	3457.91	3529.75	5875.07	4904.56	6605.89	5795.18
851	557.329	9.95	12265.8	11924.6	17032.9	11110.8	16376.7	12696.6	6928.63	6636.69	8159.57	6205.77	0	10861.3	20139	20660.7	23115.5	27842.2	16954.5	22637.4
852	597.399	10.71	0	61357.9	50266.3	0	0	62491.2	0	0	0	0	0	0	0	0	0	0	0	0
853	581.262	7.05	2122.9	0	0	0	0	0	24582	16704.4	19328.5	11291.6	24981.7	16066.6	10426.9	11831.8	6512.1	6445.91	0	4319.34
854	748.1	1	19021.4	0	0	0	23650.5	24730.2	0	0	0	0	0	32139	40421.6	0	17631.2	45086.2	26096.8	29604.8
855	116.047	1.44	0	0	0	0	29514.2	0	0	0	0	0	0	0	0	0	0	0	0	0
856	492.128	7.73	25156.8	25711.2	24574.6	25879.1	28418	26496.3	29130	33805.3	32981.1	26822.4	29076.9	29597.3	31483.8	39942.7	33986	35389.3	39057.7	36144.3
857	144.089	0.98	13718.3	24635.1	21949.5	18155.8	21749.4	14217.4	15287.1	10427.6	27184.2	0	17363.1	25383.1	26294.9	28066	25518.1	30544	57568.7	37876.9
858	688.07	0.98	6636.12	35682	15365.6	54521.9	16440.7	16782.4	20898.6	13345.3	14246.4	15536.6	14278.2	9163.38	26423.7	11807.2	34700.4	13088.1	0	15929.5
859	471.974	1.17	0	0	0	0	0	0	0	0	0	0	0	0	0	0	0	0	38069.1	12689.7
860	391.847	0.79	13383.9	9150.33	11154.6	9346.19	14958.4	17174.5	15114.5	18701.7	22536.8	14437.3	18294.3	27560.7	13827.1	22760.4	10905.4	21065.5	9000.72	13657.2
861	304.04	1.05	19074.2	17269.8	29795.2	15599.4	25150.6	16427.4	11062	10900.7	8564.57	14094.3	12649.3	10078	11420.8	11931.6	12418.3	10498.9	9746.76	10888
862	216.07	1.46	0	0	0	0	14365.1	0	0	0	0	0	0	0	0	0	0	0	0	0
863	831.941	1.14	0	24063.7	23824	0	23300.8	0	30552.5	37483.4	27821.9	40881.4	32828.1	37176.8	34106.1	40125.4	38035.6	33746.6	15202.3	28994.8
864	469.287	14.42	3704.11	5946.35	7442.01	9340.83	7646.72	6746.04	33108.4	10079.7	9628.46	8115.77	27772.8	12121.7	11739.5	10097.6	9992.71	11075.5	25799.5	15622.6
865	839.304	11.34	22142.9	29466	29693.4	27480.1	33543.7	22455.6	19824.5	25351.2	25823.7	22216.3	27242.3	23941.3	22879.1	23777.7	26468.7	23571.2	19388.3	23142.7
866	1028.64	10.99	20275.1	20605.5	21491.7	21621.5	30531.1	21728.7	13522.2	15630.8	16841	16290.6	18288.9	17775.3	19419.2	20249.3	20130.6	19650.8	14649.8	18143.8
867	145.932	14.27	141419	107260	137417	57888.3	68663.6	0	0	0	0	0	8515.79	0	0	0	0	0	0	0
868	1006.02	15.69	0	0	0	0	2724.64	0	0	2342.43	0	0	0	0	0	0	0	0	567.562	189.187
869	472.25	14.42	8912.92	10617.2	14095.3	0	6714.83	24617.1	0	9944.69	19315.7	22117.7	0	11900.2	24491.2	10014.5	13537.5	24868.7	0	12802.1
870	296.197	13.36	5359.46	7956.4	8457.51	6765.96	7586.72	10451.5	18685	10772.3	18454.9	9808.72	15846.6	26865.8	13754	15468.4	13244.1	17654.5	13348.6	14749.1
871	258.975	4.12	7276.33	21938.6	20861.2	7050.35	40549.8	21428.3	15884.2	8687.86	11476.5	617.554	4929.48	16871.3	3967.2	14570.5	355.826	19220.2	6954.41	8843.48
872	394.013	1.04	0	0	0	0	0	0	0	17205.9	12360.9	0	0	0	0	0	0	0	0	0
873	597.28	10.1	4749.44	7170.05	7418.96	6336.5	13372.5	7574.46	8349.33	11290.4	11335.7	7136.9	13873.7	9916.35	12228.7	12354.2	14208.6	14123.4	7680.74	12004.3
874	779.021	0.99	50378.6	50919.9	56408.1	59974.1	45289.3	50012.8	64682.9	61324.3	67461.5	57979.2	27875.5	68065.2	69718.4	77041.2	76209.8	72204	76200.3	74871.4
875	102.941	14.41	130566	0	0	0	212730	0	11668.3	8678.68	7034.98	186162	15232.3	188663	20015.7	26570.9	19855.6	45635.2	13801.6	26430.8
876	327.912	0.18	42128.3	48582.4	0	0	0	47683	0	0	0	84190.9	0	0	0	0	99007.7	43571.3	0	47526.3
877	573.25	7.47	0	2579.16	0	1835.45	1001.57	1084.35	19203.1	10907.1	16459.6	8462.01	20061.3	15305.1	10031.8	17512.4	13108.1	10645.5	10290.5	11348.1
878	738.05	0.8	6540.31	24348.7	12736.8	25640.4	24211.2	11706.9	12361	12512.7	2446.04	12150.3	2070.51	10970.5	12964.8	11258.9	14809.8	12373	25366.3	17516.4
879	786.05	0.97	6758.19	16638	13650.8	11299	12600.1	12181.9	15709	10810.9	15326.5	8235.35	12318.8	11614.4	18033.1	13768.4	7539.31	17581.9	28105.1	17742.1
880	735.228	6.68	527.561	0	0	0	0	0	11270.7	4029.01	12877.2	3763.05	21313.4	11492.1	13567.7	13720.9	25199.4	8069.71	8160.71	13809.9
881	369.04	2.78	3177.52	721.454	3465.95	2291.91	12768.4	3541.24	2899.67	4736.22	3809.68	0	2525.24	4636.36	3069.39	3510.1	0	2994.76	2705.42	1900.06
882	836.54	8.08	998.368	0	0	0	0	0	0	0	0	0	0	458.474	0	0	2112.32	0	0	704.105
883	764.073	0.99	8847.43	16756.9	15702	22807.5	11303.3	11723.2	14777.1	13500	18004.3	11639.7	13690.6	13748.9	18249	19743.7	19474.1	20732.3	31460.5	23888.9
884	253.91	14.04	0	0	0	0	0	0	0	0	0	0	0	0	0	0	0	0	0	0
885	326.191	14.21	0	0	0	0	0	0	0	0	0	0	0	0	0	0	0	0	0	0
886	1063.93	14.22	0	35881.9	0	19110	0	0	0	0	0	0	0	0	0	0	0	0	0	0
887	693.3	11.03	55515.2	57925.5	57841.6	57999.4	62086.4	59183	37176.6	51446.9	52961.4	41169.1	39461.1	36437	36331.2	38959.2	37998.8	51532.7	35971.8	41834.4
888	336.066	8.37	3545.3	2249.5	4215.8	2010.11	4382.43	4880.33	2719.41	3492.36	7510.58	2109.22	7283.28	4837.49	7696.42	8427.8	9139.02	5384.18	3672.95	6065.38
889	369.249	15.54	14451.5	17158	17337.8	12424.4	20491.8	15490.7	19224.7	18576.9	20090.8	19349.8	17359.6	18056.3	16689.8	17778.4	16558.6	16532.2	18341.5	17144.1
890	656.234	3.63	0	0	0	0	1145.65	0	0	0	0	0	0	0	0	0	0	0	0	0
891	537.887	0.78	16013.8	13761	13949.6	14415.9	7843.88	21201.3	16869.5	16876.4	13131.9	15727.4	16646.5	10598.4	17800	9093.53	13732.8	9054.29	13254.4	12013.8
892	591.866	0.85	9678.78	12279.7	11837.6	13218.4	18373.8	11721.2	11116.9	12074.1	10886.3	13581	12902.2	11819.2	12381.4	12613.9	13889.5	13254.4	14129.6	13757.8
893	175.096	0.9	19464.5	18481	24082.4	20348.3	26552.5	16261.5	17340.2	18421.9	20475.7	13501.6	21949	18287	16756.3	18216.7	19462.2	20640.5	18138.5	19413.7
894	213.918	15.72	135202	0	122397	185854	42339.5	36711.9	42877.8	0	31398.1	37187.4	56235.9	0	56323.6	50094.9	46127	54230.1	57598.6	52651.9
895	175.009	1.24	103636	49548.1	111448	90676.9	98519.9	62160.7	64923.7	62793.6	46858.3	0	0	61142.8	0	91904.9	36726.7	61779.3	58274.4	52260.1
896	494.009	0.8	9664.94	18714.2	17891.9	25750.7	20663.2	10927.4	12372.2	6337.1	11590.6	9511.73	10939.7	11897.9	14020.7	13387.2	19850.9	12008	26210.2	19356.4
897	414.199	13.17	14502.4	15540.1	16736.8	11620.7	14427.3	15792.6	21915.5	15924.7	16497.8	10358.4	19819.3	27209.8	16858.8	16538.7	13932.5	15757.5	14551.8	14747.2
898	606.891	15.77	19422.3	0	23800.5	17575.6	0	0	5904.52	0	0	0	0	5880.93	5259.37	0	2134	0	0	711.334
899	411.228	9.59	5235.54	5805.25	4708.47	4004.18	11373.1	8246.31	7323.23	6455.06	7705.23	7703.06	8043.51	6260.1	7296.52	5860.65	5782.71	8686.98	5741.45	6737.05
900	301.016	1.02	28714.2	17376.4	21800.1	32683.5	33248.4	32994.5	19009.7	34324.9	27958.3	30159.8	30522.6	36067.6	37889.1	0	41177.4	38530.7	0	26569.4
901	166.048	0.9	16719.9	18896.7	22183.9	20393.8	16167.6	20672.9	13947.3	13678.4	15788.8	12915.9	15752.4	15560.6	19534.6	25746.6	20180.3	24233	22724.9	22379.4
902	820.555	10.81	0	0	0	0	0	0	0	0	0	0	13020.8	0	0	0	0	0	0	0
903	341.009	1.11	35618.6	39442.5	22413.2	38589.7	40322	35654.8	42141.7	44600.5	0	53239.7	38968.7	0	50899.8	0	67151.8	0	70031.6	45727.8
904	605.877	12.76	13474.6	0	0	50029.1	199956	44343.2	146043	0	0	63192.5	0	0	0	0	0	0	21118.5	7039.49
905	392.052	1.03	2895.95	2170.46	4559.67	4067.23	2457.27	2656.96	5765.64	7591.18	17504.4	3302.62	4125.55	21639.7	9528.53	27934.2	8606.81	29694.6	21009.1	19770.1
906	308.271	14.71	8570.63	10310.9	8966.76	8787.79	11208.3	10379.7	18994.2	21286.8	21308.4	16318.9	22667.7	27911.3	17159.3	16956.7	14179.8	16077.2	20079.3	16778.8
907	378.171	13.83	6811.5	10519.5	7059.93	4009.25	11045.7	13103.6	15507.7	11689.3	18555.9	6840.88	10852.2	22884.6	7100.46	8263.69	5349.97	8172.52	8825.9	7449.46
908	548.962	1.36	37693	37690.1	53621.5	24382.1	47935.6	34755.5	48029.5	53847.3	12938.6	57054.2	24388.3	35383.9	48007.9	59274.8	52461.2	34089.7	75027.6	53859.5
909	1017.11	0.99	13101.3	24384.7	15833.2	28516.5	14610.4	13717.6	13212.1	13530.9	11789.2	5880.02	9420.65	9316.65	15643.1	13359.9	22017.6	9106.48	25936.4	19020.1
910	373.908	0.75	8311.18	10865.9	10499.8	11932.5	17015.5	7614.62	7277.73	8756.48	7551.62	9122.46	12151.4	11387.1	11140	10247.6	11409.8	10388.4	12259.8	11352.7
911	239.937	0.81	23401.9	14334.5	18355.6	14569.7	9606.75	26880	23135.6	18032.7	18804.5	23366.4	23374.9	8905.81	18016.9	14294.6	17567	13406.8	12306.1	14426.6
912	284.171	1.46	0	0	0	0	0	0	0	0	0	0	0	0	0	0	0	0	0	0
913	712.018	7.87	9532.81	10053.5	10318.6	9005.21	20342.1	10213.6	12287.7	11140.4	10306	10951.5	10501.9	11400.6	10565.1	10501.9	11334.6	10508.9	10654.1	10832.5
914	198.97	14.48	0	0	0	0	0	0	0	0	19674.5	0	20380.1	8358.83	0	18778.6	0	0	8334.35	2778.12
915	220.972	14.2	18549.6	39664.2	15311.9	0	44009.5	24274	0	0	0	0	0	0	0	0	0	0	0	0
916	499.295	7.63	0	0	0	0	0	0	0	0	0	0	0	0	0	0	16230.6	0	11947.7	9392.76
917	294.186	13.84	0	19782.4	31713.8	26260.2	51947.6	40796.2	38941.8	43914.2	46530.9	56301.9	33201.2	25051.4	45675.9	42552	36584.9	374432	0	137005
918	705.344	12.14	23919.4	9791.84	24655.1	13754.3	29424.4	22904.7	11923.6	11554.6	16045.3	14851.9	16520.5	11744	15037	16572.7	15146.1	13776.1	11012.1	13311.4
919	165.937	0.74	13408	14910.6	10814.8	14702.5	11133.1	12416.5	10011.5	28624.7	14293.3	15463.9	15090.4	19719.6	11716.8	23023.8	6295.04	15238.5	17318.7	12950.8
920	130.063	3.48	0	0	0	0	0	0	0	0	0	0	0	0	0	0	0	0	0	0
921	989.124	1.01	9287.65	18716.5	13389.3	25199.5	9427.02	10188	9773.28	8180.62	9275.05	10574.3	6192.78	7293.05	12597.3	10272.9	19486.2	9336.56	31284.1	20035.6
922	532.001	0.98	22392.8	23441.6	30062.7	19962	19891.6	28132.3	35749.8	33688.1	25726.8	29519.3	32442.6	61432	39939.1	62577.7	20942.8	0	32110.6	17684.5
923	459.887	0.79	15552.5	6786.99	12915.7	6290.76	13074.6	12480.7	11999	15590.6	19667.1	8378.05	11903.1	19052.4	16674.3	19460.5	11750.6	19987.5	6883.74	12873.9
924	400.14	6.87	0	0	0	0	0	0	0	0	0	0	0	0	1686.01	2329.36	3271.7	4107.59	0	2459.76
925	352.259	15.54	16627.6	16154.6	17807.9	13346	21843.4	18153.1	21923.4	21281	19390.3	20869.3	21367	21762.4	19868.6	20317.3	20869.8	18926.8	20128.9	19975.2
926	1066.93	13.32	0	0	71413.7	0	0	0	0	0	0	0	0	0	0	0	0	0	0	0
927	132.046	0.85	5580.83	9192.12	7671.91	6093.67	12129	4449.47	3416.64	1843.33	1498.27	6286.29	5869	3311.19	3012.32	845.426	4453.9	5626.57	774.148	3618.21
928	645.251	6.68	0	0	0	0	0	0	6533.25	2842.06	7485.6	1518.16	13307.3	10550.5	7380.51	9698.24	14142.2	5097.56	5854.29	8364.68
929	150.052	0.94	10325.2	16033.3	16083.3	14914.3	26715.4	9317.07	11863.6	12697.7	12152.6	18680.8	8215.12	14347.6	9068.51	7754.21	13723.3	11713.9	7945.65	11127.6
930	537.89	12.7	0	0	0	0	0	0	0	0	0	0	0	0	0	0	0	0	0	0
931	1078.68	11.33	7218.56	8878.24	10499.3	7071.08	17205.1	7063.46	7992.68	13475.3	11055.7	7596.72	13628.8	10789.1	11449.9	13557	14927.8	12957.4	6783.46	11556.2
932	592.018	7.87	5580.91	5807.23	6303.85	5594.4	12801.8	6179.18	5712.21	7575.86	7176.85	6420.51	6245.67	7385.15	6788.3	6570.87	6713.01	7021.22	6247.95	6660.73
933	401.914	0.78	15545	11498.5	14124.6	13160.5	6908.32	14640.7	15228.6	12734.9	13435.5	14320.3	10250	9104.08	13756	10060.9	16638.4	7907.18	13049.2	12531.6
934	413.039	1.03	7484.01	0	20916.3	0	4690.93	12949.7	15221.7	0	0	11238.3	8391.57	22842.6	0	0	19119.1	65255.5	0	28124.8
935	590.022	7.87	6366.73	7250.93	7491.89	6156.04	12904	7985.4	6931.34	6679.18	7925.5	6477.48	7760.07	7714.16	7193.15	7075.47	6747.41	7685.09	8165.25	7532.58
936	380.163	13.27	0	0	0	0	0	0	0	0	0	0	0	0	0	0	0	0	0	0
937	732.04	0.81	7346.22	33510.7	6833.18	12811.2	20940.7	0	0	0	14261	4085.82	0	2227.31	16548.5	14618.3	20991.1	16077.9	42626.8	26565.3
938	188.105	5.94	15245.2	11477.1	14947.8	15778.5	18904.6	14719.4	11289	11316.3	18151	15697.7	13639.3	11854.8	8827.17	14564.6	14809	20630.3	15003.9	16814.4
939	423.964	1.19	104313	107940	61920.7	48830.5	56560.8	65434.1	0	0	0	29884	60758.9	15624.3	74668.1	54071.6	68069.1	0	48727.7	38932.3
940	745.3	11.03	73575.2	75749.4	71811.5	72201	75764.2	73411.4	56810.3	60867.6	59816.8	60964.7	61589.7	61175.8	57586	62043.9	59300.4	57111.9	56316	57576.1
941	494.007	0.79	11046	24879.4	17891.9	23468.2	20663.2	10927.4	12372.2	9505.49	11590.6	19430.4	10939.7	11897.9	14020.7	10325.3	22968.7	10908.8	24160.1	19345.9
942	310.176	10.81	3800.41	4327.34	7873.5	0	0	3925.58	10614	11814.9	13810.2	11949.1	10492.2	15782.6	13250.3	16425.9	12356.8	11916.2	16440	13571
943	591.354	11.27	0	0	0	0	0	0	12856.3	21213.8	17435.4	0	22885.4	19923.6	17901.2	16595.3	18831.2	16717.4	0	11849.5
944	587.321	9.77	17331.1	14418.6	19585.7	14110.6	22811.2	16743.6	10959	14525.6	11374.9	7796.3	13223.1	10506.4	12120.2	12589.3	13377.8	11628.5	8891.11	11299.1
945	211.849	0.85	27071.7	23959.6	29618.7	21033.5	36067.6	34706.8	34175.7	34889.9	29521.3	37302.7	38756.6	31109.6	34319.7	30395.1	29400.5	30590.9	24492.5	28161.3
946	446.261	8.68	4485.27	0	0	0	1010.41	454.846	4978.05	0	6979.65	2091.37	8862.83	7442.88	7135.8	7471.49	9621.41	0	584.356	3401.92
947	307.072	1.05	11507.2	7659.27	12535.8	12994	11512.3	9340.1	9492.86	7026.28	8158.24	7135.25	6625.5	8927.02	8129.8	8934.32	8802.7	10033.8	9253.83	9363.46
948	382.035	1.04	13842.9	18936.8	24749.8	25117.6	13811.7	15963.7	18130.5	16455.7	20315.2	16578.6	18144.1	16480.3	20975.7	24086.6	0	0	0	0
949	801.009	0.97	41102.8	44758.8	42443.9	45758.9	38670.4	17703.7	23847.3	26455.2	46370.7	21993.2	19064.9	44010.8	13792.5	52343.5	22021.3	46142.6	0	22721.3
950	117.936	0.21	0	16218.7	19089.4	21934.5	0	0	0	40212.5	0	57567.7	73219.5	0	16585.8	0	79418.2	27995.6	0	35804.6
951	460.28	10.29	8039.58	3140.64	2770.59	3229.92	3597	2639.36	9093.34	2055.14	8754.2	3789.65	3969.63	9247.84	0	0	10825.2	9361.07	4625.67	8270.64
952	360.046	1.04	6508.27	8047.49	16181.1	11236.3	9279.85	10226.1	7496.48	3739.62	9958.14	7339.18	10381.9	11751.8	11207.8	13743.6	10314	13822.5	12087.7	12074.7
953	612.25	8.68	8053.58	0	0	801.954	529.515	0	8356.62	0	8594.08	2765.44	11906.3	10206.8	10877	9695.94	13741.2	6177.8	0	6639.66
954	314.087	10.53	5040.17	2766.85	11815.1	7353.88	18846.8	4900.01	5848.83	6241.79	4784.81	5188.03	4586.32	5140.97	4898.94	5736.03	5487.93	6550.64	2608.52	4882.36
955	667.284	11.03	21954.9	23983.2	24167.7	24316.8	29952.1	23656.7	19992.7	21193.4	21269.2	19749.4	20608.6	19945.8	19573.1	20515.3	19364.7	18026.7	20214.5	19202
956	350.01	6.44	1666.29	0	0	10652.6	27364.8	461.971	4846.9	5733.81	6542.22	8934.16	3876.75	5375.22	2571.62	2384.11	2663.29	1463.79	0	1375.69
957	280.05	1.05	9483.86	1584.12	11438.2	7541.33	11359.7	12577.6	12672.2	10332.9	11367.4	12994.6	14037.8	12423.1	16181.4	12695.3	9885.12	12805.2	8378.87	10356.4
958	770.085	0.97	9783.32	15565.4	12677.4	32726.7	20277.9	19764.6	22892.3	21199.5	22862.3	20089.6	19684	20628.1	15966.7	26660.2	14422.7	28777.6	20758.3	21319.5
959	828.569	10.26	0	0	0	0	0	0	0	0	0	0	0	0	0	0	0	0	0	0
960	271.967	1.05	8882.72	9888.94	12134.4	6869.98	14316.4	11972.3	7131.88	7190.95	6475.87	10388.9	11066.9	5540.6	6221.42	5601.36	9242.27	4994.88	4430.68	6222.61
961	251.152	12.21	14024.9	17065.8	14686.7	15158	21566.6	16109	20521.9	23421.2	22585.7	18985.2	19712.6	25221.7	23031.6	23446.2	22721.2	26355.8	22151.1	23742.7
962	743.284	10.1	10093.4	11755.9	11511.7	10391.8	18047	10975.6	12282.8	15876.9	14155.9	8614.21	19094.4	13171	15969.2	18286.8	18163.5	16331.4	11386.5	15293.8
963	547.983	7.87	19983.6	22520.7	20849.4	21235.7	25442.5	22517.1	18866.1	20478.1	20302.4	19983.6	19561.4	19995.9	22323.1	19503.2	17799.2	19225.7	18891.5	18638.8
964	132.078	4.83	19607.2	33814.7	32030.7	22908.1	36559.4	20051.7	13048.5	18692.8	15443.3	19103.4	23393	7281.52	11957.9	0	20994.9	17191.5	16088.1	18091.5
965	581.295	9.75	8158.77	9805.16	9917.83	11212.6	15134.2	9152.35	9023.92	12158.3	11972.8	9294	10842.8	11497.7	14197.3	14361.7	13968.7	15183.2	10022.1	13058
966	428.999	7.87	22353.1	24184.3	25306.8	23785.7	30093.6	25430.1	25237.8	25269.9	25610.9	24867.2	25001.7	25909.3	23652.1	23830.6	24674.9	25623.8	25947	25415.2
967	790.319	12.43	26434.2	25036	31074.2	26824.1	33883	26946.7	12976.8	17848.2	17172.4	16299.5	17296.7	15255.5	17059.8	16174.7	16241.2	15932.6	13372.2	15182
968	571.375	12.15	11142	14939.2	16074	15680.7	21058.4	12783.4	9411.17	14213.8	11893.1	10508.3	13123.1	10427.2	13339.5	13257.9	15267	12525.1	11211.1	13001.1
969	1038.93	14.71	10370.5	8818.93	0	0	5948.9	0	0	0	0	0	0	0	0	0	0	0	0	0
970	188.079	1	7102.13	2925.69	10156.2	0	0	2023.59	6219.8	9006.07	23295.8	5065.73	7174.83	2630.94	19321.8	15273.9	9199.46	11730.4	20751.8	13893.9
971	338.15	7.3	0	0	0	0	0	0	0	0	0	0	0	248.813	4299.93	8517.31	9047.6	13984.6	717.282	7916.51
972	476.275	7.91	0	0	0	0	0	0	0	0	0	0	0	0	0	7066.66	14735.1	4240.69	0	6325.25
973	514.969	1.11	24252.1	18112.5	31034.3	29515.8	34886.8	27440	26122.6	28841	19539.8	26242.7	27860.3	0	24677.3	15602.4	23102.8	0	0	7700.94
974	195.089	9.82	6204.12	7597.95	6118.65	4142.92	2387.8	2491.01	2075.63	4909.18	5536.74	11949.3	3441.94	2365.74	2266.3	2483.56	6536.67	7457.35	7270.86	7088.29
975	1093.1	0.99	11175.4	17444.1	16841.3	24668.7	11798.7	11831	18187.3	13595.2	17992.5	12902.7	12077.4	16955.2	18414.6	21442.6	25044.9	20287.4	32772.3	26034.9
976	809.964	1.05	34613.1	24243.3	24947.8	21933.9	26323.6	25033.9	28882.8	34583.3	29443.9	33703	25644.5	36514.6	26556.1	35962.7	34348.1	21105	7310.1	20921
977	408.287	7.45	0	0	0	0	0	0	0	0	0	0	0	0	0	0	1243.38	0	0	414.46
978	469.288	14.55	5410.72	6562.51	6391.94	7927.59	5778.49	7673.95	23717.5	11446	13135.5	9292.11	21460.9	13226.9	13670.8	10285	10213.5	30736	17463.9	19471.1
979	408.193	14.55	28849.5	30533	30894.4	20588.7	38827.3	35651.7	29419.1	38742	36942.5	40132.3	28471.1	30808.3	20758.9	24909.4	26375.9	68097.9	19444.5	37972.8
980	507.333	11.34	8924.34	10700.1	12077.7	9840.79	17265.8	10226.3	10022.3	14182.8	10911.2	9937.12	15923.3	12885.7	14131.8	15294.7	16377.5	15806.8	10586.2	14256.8
981	352.836	9.68	4725.26	4360.14	7034.73	3714.18	7440.18	1810.04	7560.01	9369.74	7731.09	8430.27	9320.66	8585.41	7815.01	9380.61	9106.74	8011.19	7637.89	8251.94
982	562.933	1	13935.9	5106.79	6922.39	4221.96	14087.9	20985.9	28306.4	31697.8	42249.6	9158.18	30651.1	56232	28510.4	49865.7	8673	0	0	2891
983	411.17	14.07	8981.18	9393.56	20720.3	17659.5	20353.7	16880	4610.51	12042.1	10275.9	13323.8	6115.68	1978.69	3392.75	2575.22	3665.82	31330.7	1074.01	12023.5
984	257.853	14.24	0	0	0	0	0	101210	0	24191.3	38862.3	0	31628.7	34911.5	33984.2	0	0	0	0	0
985	499.958	0.8	4690.15	8440.71	7755.68	8932.29	13522.5	2571.8	4911.2	5719.87	8733.42	6846.13	5089.55	11766.6	5112.63	7468.25	10851.9	13066.1	12633.6	12183.8
986	600.267	7.46	0	0	0	836.663	722.025	1347.16	16877.5	9504.74	13745.4	7745.43	17479.4	12468.1	8307.78	15175.4	12954.8	8161.49	8574.48	9896.93
987	226.068	0.84	8585.64	18587.2	16410.5	11866.6	21808	8933.8	6151.95	8169.48	5852.29	9228.37	8061.84	5805.01	7518.02	9212.51	8124.19	6610.83	6279.97	7005
988	214.156	9.22	12890.1	9240.96	21613	8037.65	10055.7	13246.9	31984.9	13295.2	17028.6	25833.2	28562.4	19987.9	32583.9	18786.8	12651.3	12193.4	35667.8	20170.8
989	553.983	0.97	20972.3	18713.9	27690.7	21021.2	18552.3	24852.9	36019.8	30595.9	47420.3	25772.6	19486.7	54712.3	35719.2	49896.7	29842.3	56324.1	0	28722.1
990	281.906	15.75	0	0	0	22573.5	39676.9	0	0	8734.08	21813.2	0	38084.9	27509.1	0	0	15846.3	12222.2	0	9356.17
991	879.596	10.65	0	0	0	0	0	0	0	8117.68	0	0	0	0	0	0	2824.37	0	0	941.457
992	348.012	1.11	51315.9	61372.6	62236.2	73783.6	72683.3	59346	110066	117728	102257	138820	104169	113159	120270	119166	101895	88419.5	138794	109703
993	219.959	11.23	0	0	0	0	0	0	0	0	0	0	0	0	0	0	0	0	0	0
994	846.061	0.98	3912.97	5157.04	10615.1	9194.97	4756.77	4999.39	11584	8591.7	16646.1	5115.73	7238.71	16594.7	12807.1	18548.4	9739.94	23528.9	13393.4	15554.1
995	828.573	11.25	0	0	327.283	0	0	0	23174.5	0	0	0	0	0	19434	23568.3	0	0	0	0
996	312.23	10.9	3420.13	3008.69	3073.69	1607.41	3473.78	3049.34	15196.9	11099.6	12497	11422.6	13414.5	19853.7	10593.7	12341.3	10507.7	14522.5	12143.6	12391.3
997	569.273	10.44	26721.6	16566.2	24947.4	15818	24586.2	16592.6	17094.7	21316.4	18560.2	20211.1	22133.3	22807.8	14733.2	16053	16264.8	20564	13227.9	16685.6
998	159.986	10.89	0	0	0	0	17983.6	0	0	0	6198.97	0	0	0	0	0	0	0	0	0
999	872.561	10.91	0	0	0	0	2594.34	0	0	6410.47	2739.1	0	0	3751.87	7044.31	8274.03	2422.94	17047.2	25654.2	15041.5
1000	417.991	0.82	9180.41	16453.6	15306.3	17156.5	23590.9	13103.6	12117.1	14350.3	11925.7	16453.9	10459.1	14156.4	14357.5	14582.5	15086.7	16466.2	21796.2	17783
1001	260.136	3.91	3900.42	2295.88	4274.52	4165.13	30234.3	3709.73	1950.44	2137.53	2179.04	1141.58	2319.61	2772.21	3013.61	2780.85	2514.27	2320.67	1406.95	2080.63
1002	234.085	0.96	33210.5	0	55196.8	76253.9	22339.9	50933.1	71305.5	23606.6	61957	0	69470.7	22833.8	94886.7	22573.2	95365.5	90970.1	137893	108076
1003	159.112	0.98	6931.95	37061.2	19370.9	46654.2	0	19363.7	15087.1	11211.1	15455.1	6451.61	11379.4	15959.2	25312.7	17965.7	0	18717	47940.9	22219.3
1004	320.137	7.8	0	0	0	0	724.412	0	1119.09	696.557	1905.92	257.894	458.643	750.734	5638.32	0	9785.75	11627	505.388	7306.04
1005	919.558	10.9	0	0	0	0	0	0	0	0	0	0	0	0	0	1979.36	0	0	0	0
1006	385.943	15.5	12868.3	28834.7	241766	10123.2	6040.38	19701.9	4983.75	2135.2	2680.28	3160.03	18126.3	3633.75	27539.8	14845.1	5202.97	4935.18	5609.14	5249.1
1007	609.36	10.53	19585.5	18174.6	21678	21029.2	26259.7	19827.6	16727.4	19000.8	18844.8	19946.2	20727.6	19687	18670	19749.4	19764.6	20729.7	17796.7	19430.4
1008	175.011	1.14	0	49721.8	0	0	0	62203.2	65978.4	61769.2	46886.2	50364.7	66680.5	61665.5	59265.2	0	36726.7	63859.9	58363.4	52983.3
1009	196.121	3.86	874.843	1274.45	1412.99	1222.84	11538.2	1545.31	2537.39	5327.6	3185.83	5562.28	2160.91	4193.51	1209.78	0	1174.83	3680.29	1173.59	2009.57
1010	137.898	14.22	0	0	0	0	0	0	0	0	0	0	0	0	0	0	0	0	0	0
1011	829.269	11.04	25647.5	20787.5	58096	35868.8	18670.5	24778.8	31738.9	29170.2	34338.7	32348.6	31794.4	22758.4	33162.6	32447.2	32799.6	25228.2	21320.3	26449.4
1012	754.029	0.81	1173.51	17821.5	9531.96	21034.7	12690.9	3659.7	7922.32	8729.51	4931.29	5810.65	6499.73	3625.97	9292.51	3095.05	14036.5	9185.59	23059.9	15427.3
1013	1076.64	10.52	12381.6	11467.2	12541.1	11587.6	17877.2	10875.5	9234.08	13309.3	12419	10367	12214.5	10071.5	12243	12025.5	13838	14756.2	10509.2	13034.5
1014	499.296	6.99	0	0	0	0	0	0	5384.2	0	7330.91	0	4385.53	5870.08	5571.96	7635.09	11554.2	6177.48	4624.54	7452.08
1015	580.348	10.99	18193.1	17678.1	19532.5	17907	25359.6	20597.6	14516.3	18783.8	18083.3	16131.8	19270.9	14463.1	17268.1	18442.2	17131.9	19971	14011	17038
1016	659.338	10.96	36106.6	29129.1	26880.9	26328.4	32730.2	25397.6	13511.7	19813.4	18534.4	13140.8	18765.1	16783.3	17240.2	16229.4	16907.6	15146	14972.8	15675.5
1017	586.36	12.15	13025.3	12341.9	20093.9	18358	19764.4	15336	11298.3	15916.5	14111.7	13290.8	14093.3	12685.5	14020.5	16083.8	15593.6	13359.7	12694.1	13882.5
1018	838.559	8.68	604.9	0	0	0	0	0	1856.15	0	2233.35	0	3647.37	2509.87	2704.02	2405.94	3682.34	0	0	1227.45
1019	650.312	10.33	17840.6	16916.2	19594.3	16037.1	23411.5	16888.2	13391.2	16494.2	17193.4	14111.2	16164.8	12924.9	16277.2	16165	17455.5	16317.3	15039	16270.6
1020	489.931	0.84	10276.4	20917.3	13477.7	22110.7	20603.4	12086.5	12016.5	12858.7	13348.4	13268.1	10347.9	12834	15474.5	11825.3	17158.1	15745.6	25894.9	19599.5
1021	467.945	0.85	8568.23	19194.4	12261.3	20788	17982.3	12235	12427.5	10957.4	11047.4	13433.9	10190.9	11648.9	15134.5	12159.4	16944.8	15276.9	23566.2	18596
1022	348.038	1.05	11284.3	15846.9	12367.1	7791.01	6038.57	8324.5	0	0	0	3047.75	662.901	0	2205.61	0	1182.43	4366.71	5164.92	3571.35
1023	470.92	15.34	105177	196280	91860.1	0	0	0	0	58416.9	56229.4	0	50185.4	53004.1	0	40222.6	0	38638.8	0	12879.6
1024	1121.64	10.99	23940.4	23920.9	24552.6	22583.8	26744.5	20763.2	14871.4	18687.7	16800.9	15668.1	17447.1	17597.8	17416.8	18477.3	18139.6	19384.2	14906.1	17476.6
1025	300.266	13.99	1547.82	7269.66	4820.41	4262.12	11863.5	7295.39	8701.79	5912.23	7272.83	5688.22	10672.5	12293.1	13626.8	19056.4	16175.8	15643.1	9406.41	13741.8
1026	761.278	11.06	0	0	0	0	57690.9	0	0	0	0	0	0	0	0	0	0	0	0	0
1027	520.287	14.31	0	0	0	35095	7862.13	3499.46	29992	0	0	5836.65	6875.46	0	0	0	0	21830	0	7276.68
1028	306.256	14.3	5866.65	6337.42	6158.79	2285.07	10089.6	7804.51	6420.88	15600	18136.2	11749	0	24074.2	17328.2	16214.8	15439.4	14301.8	4777.91	11506.4
1029	440.213	13.66	17110.1	21219.3	18517.9	15622.5	20906.7	16313	11156.5	12584.7	12445.1	10378.2	9980.36	14118.3	9383.06	8298.13	8850.76	9761.35	7180.19	8597.43
1030	795.004	1.04	24014.3	29891.2	23961.8	28565.4	21662.9	20180.9	27057.2	24267.2	27743.5	22025.4	19354	22834.7	27089.8	31423.2	30286.4	30867.5	36982.8	32712.2
1031	462.916	0.92	24426.3	16114.7	15706.6	13320.4	17314.7	18145.1	18510.7	21785	17641.7	21572.1	17465.9	18191.2	17714.1	19113.6	18267	13231.2	13006.4	14834.8
1032	1108.61	11	16922	15111.8	16135.6	12959.6	23383.6	15591.9	9569.3	14251	12756.1	9574.42	12570.5	14194.3	12310.4	14287.1	14407.8	13176.5	10337.6	12640.6
1033	232.003	3.87	5333.27	0	2745.05	0	1306.99	1516.25	3107.27	4045.84	3178.51	5852.97	9179.02	4439.89	0	2348.06	1377.25	3000.55	545.041	1640.95
1034	470.919	15.7	55971.3	75512.4	50482.2	53963.8	0	19245	0	0	23112.7	0	0	17240.3	0	0	0	0	0	0
1035	568.301	9.16	6436.53	2939.13	3938.59	1118.55	1201.74	0	0	0	0	0	0	0	0	0	0	0	0	0
1036	131.897	0.87	13982.8	9670.24	12376.2	8400.27	13512.3	16080.9	16478.5	16954.1	15534.3	19592	20870.5	15739.4	17382.6	16012.1	15505.7	16112.5	10958.7	14192.3
1037	395.898	0.76	43007.5	15419.9	29665.5	10424.4	19976.7	14637.4	36644.1	96211.8	94282.5	0	62999.1	26054.8	40852.6	29288.5	0	48116	13593.7	20569.9
1038	202.12	6.52	26527.8	4654.44	25932.9	9696.77	10717.9	16171.4	0	2602.69	1867.08	3735.76	12476.7	5211.12	0	6253.53	3737.98	0	3787.83	2508.6
1039	584.343	11.11	0	0	39464.7	0	36285.6	0	35845.3	34362.6	40364.3	0	45592.2	0	46887.9	52409.9	53896	51877.1	19153.3	41642.1
1040	298.105	5.73	9924.72	4342.96	3221.69	5718.7	12628.7	4686.39	6482.59	15387.1	7920.81	3198.56	4827.39	7354.9	2222.91	3625.24	3917.44	4607.98	2002.2	3509.21
1041	486.934	1.22	56735	0	54181.2	43565	54689.8	70991.1	0	0	0	73117.8	74897.1	0	89469.6	105798	94608.5	0	80013.8	58207.4
1042	418.23	14.56	21327.2	20807.4	23082.2	18572.4	18113.7	23999.8	20279.8	23182.9	23288.5	23487.3	24110.8	21398.6	16527	16059.2	21382.9	15569.3	16540.2	17830.8
1043	793.54	11.22	0	0	0	0	0	0	0	0	0	0	1711.23	0	0	877.152	3047.5	0	0	1015.83
1044	472.251	14.56	6175.79	10236.5	8922.44	0	5707.39	9388.25	4973.59	9560.24	16170.7	19099.5	4907.73	9779.1	24021.4	9270.33	13546	24304.8	6137.64	14662.8
1045	74.037	1.05	16165.2	13687.5	13151	12422.3	12714.1	11080.4	6257.99	8189.84	9671.42	5999.86	9736.09	12109.3	10224.2	11041	10501.6	9973.28	11046.8	10507.2
1046	270.062	0.94	7958.11	4659.08	10631.2	4901.87	11602.3	5291.56	4492.49	6824.13	5005.36	2851.23	6475.93	4623.26	25676.1	18759.3	14634.8	13313.7	12777.3	13575.2
1047	276.209	12.6	7069.09	8231.65	8129.13	4521.55	9161.99	6995.58	14181.9	8080.7	11054.2	4893.51	10136	17058.2	10889.7	11178.2	10050.5	12064.8	12812.1	11642.5
1048	372.214	8.63	18532	6738.36	24057	6232.99	8866.28	6635.35	1436	836.35	0	701.553	3741.68	0	498.735	839.895	0	506.43	0	168.81
1049	637.269	10.33	0	0	0	0	24316.6	0	0	15559.7	0	10991.6	0	0	12936.6	14879.2	0	0	10173	3391.01
1050	531.287	6.19	0	0	0	0	0	0	1965.66	789.876	1334.01	894.473	7743.45	12133.8	10388.9	3072.87	27967.5	6959.49	15416.6	16781.2
1051	1062.16	0.98	4175.1	11669.7	8452.83	17374.4	6024.95	5990.08	8652.32	4987.75	10448.1	5397.4	5146.52	7507.98	11376.9	12942.8	13318.9	13956	27781.8	18352.2
1052	788.301	11.34	18392.6	20657.3	22030	20026.8	29389.9	18328.2	15795.6	21121.1	20645.2	14815.6	20237.8	19660.6	19791	20215	20667.5	19114.5	15229.5	18337.2
1053	307.925	0.81	18977	10662.1	15515.9	13257.5	7514.57	19697.2	19957.6	18025.5	11912.5	16434.4	20870.4	8380.02	19327.9	14642.4	10728.2	8567.72	12866	10720.6
1054	801.552	10.89	0	0	0	0	0	0	0	0	0	0	0	0	2684.58	0	0	0	0	0
1055	628.506	14.41	0	0	0	15189	0	0	29705.7	0	0	0	15137.9	0	0	0	0	0	12086.7	4028.92
1056	244.07	1.05	10727.2	11194.3	11237.8	8483.15	14262.5	11780.9	14194.3	12802.8	12542.6	13502.2	14836.4	12451.1	14263.1	11477.3	11971.9	11241.2	11561.5	11591.5
1057	624.299	10.1	0	0	0	7178.36	9293.34	0	9710.67	0	12144.3	9072.18	14987.8	18751.9	12473.6	16154.9	14595.1	15005.9	9377.17	12992.7
1058	986.17	0.98	2057.94	17739.5	7185.87	23218.7	9145.68	5396.9	5855.2	5166.77	6519.09	4641.5	4293.84	3243.77	9380.91	6406.78	12009	7536.05	27079.2	15541.4
1059	607.841	0.84	8544.64	15415.8	12247.5	17462.8	16332	8485.06	10413.4	10090	9413.25	11844.2	8006.42	9531.6	13739.1	11112.2	15877.4	12861.4	20695.5	16478.1
1060	919.55	11.21	0	0	0	0	0	0	0	0	0	4875.83	0	0	0	8709.09	0	1126.34	0	375.447
1061	433.203	13.82	19703.6	22803.3	20757.1	18376.8	22077.6	21064.7	16369.7	15211	21010.7	16126.6	14244.2	16277	11252.4	10185.6	9748.06	9720.29	10528.2	9998.85
1062	202.913	13.75	0	8729	0	0	14211.9	69596.4	0	0	18798.7	0	11584.2	17815.4	3695.97	10530.2	0	0	0	0
1063	837.286	10.56	23574.8	25167.7	25247.4	26112.5	26036.1	24591.9	22547	24862.6	22435.6	23901.3	24665.1	23908.3	24893.4	21498.4	22675.3	23462.7	22756.7	22964.9
1064	126.004	14.48	0	0	0	0	0	0	3906.67	0	1594.83	0	7877.04	0	0	0	0	0	0	0
1065	527.873	0.79	13494.6	8050.92	7794.48	7817.92	8010.3	15194	14572.6	13486.8	18932.5	9723.85	13874	21697.6	15351.4	20325	10306.5	16183.5	11980.3	12823.5
1066	252.208	12.85	4023.95	5372.57	5742.72	3755.71	3705.24	4723.42	16238.9	8402.47	11799.8	8921.02	11563.6	19350.3	10179.6	12196.1	8041.71	11361.7	12939.7	10781
1067	1104.66	10.76	12296.3	13283.1	14075.9	12523.9	22263	12266.4	5880.43	8957.84	8053.18	7402.43	9074.39	7270.17	8069.28	9990.39	10321.9	11026.5	6185.62	9178.01
1068	571.855	0.74	4894.79	7787.95	5547.24	6129.48	10484.5	9390.28	8275.8	6981.53	4362.48	3743.05	5686.17	5538.86	12603.4	4414.7	8655.46	10627.3	5861.19	8381.33
1069	719.254	7.46	1838.01	1380.78	1430.58	2522.36	892.197	1006.85	17027.5	8338.31	14486.9	7806.33	16216.5	11470.7	8571.69	12790	10702.6	8473.29	8072.57	9082.81
1070	595.858	0.79	15142.1	7628.67	10940.2	5579.38	11275.4	15948	15259.9	13647.6	19404.1	13782	17192.9	15099.2	16968.9	19904.9	13581.6	16091	11851.1	13841.2
1071	670.04	0.99	24213	27435.7	18922.1	24223.5	9666.51	13120.6	10555.5	9720.29	12850.7	8263.04	6207.64	7723.08	6467.41	8434.91	12337.8	10897.2	12860.8	12031.9
1072	711.982	0.95	94332.7	0	0	0	0	0	0	0	0	0	0	0	0	0	0	0	0	0
1073	819.85	4.71	10529	8105.24	34817.9	0	7078.96	11059.8	3752.69	4976.18	2750.84	6632.32	10481	8191.66	4638.63	5223.76	5028.28	6273.09	8971.62	6757.66
1074	826.553	13.24	0	0	0	0	0	0	0	0	0	0	0	0	0	0	0	0	11481.5	3827.15
1075	661.019	7.87	6284.62	6714.18	7441.71	6774.1	15991	8235.07	7974.1	7049.97	8510.93	8051.66	7790.72	8238.68	7826.65	7924.93	7300.93	8153.18	7509.53	7654.55
1076	486.285	14.11	0	0	682.562	0	0	0	0	0	0	0	0	0	2454.32	676.018	0	28835.3	0	9611.78
1077	356.832	9.69	6308.87	4737.96	7400.1	3553.95	8168.25	4257.98	8450.02	9982.62	7057.23	9504.85	8367.32	7562.93	9447.37	10020.9	9885.37	8188.73	7489.15	8521.09
1078	182.973	0.88	24775.7	17371.9	25035.3	14677.6	17926.5	20129.5	21241.5	17536.4	14299.2	18020.2	18505.8	18727	10906.9	18352	17204.2	18702.8	18148.5	18018.5
1079	596.295	11.98	14310	7502.35	12433.3	9630.36	23979.2	10806.1	7576.19	8471.16	10203.6	5558.11	8255.14	12284.5	7727.75	8526.71	9129	7848.14	6601.04	7859.39
1080	192.953	0.74	12634.2	15710.4	9743.66	18147.8	13502.2	11322.2	11828.3	14082.2	16785.1	9273.43	11363.2	15845.4	12552.2	12486.7	17889.5	11718.9	12660.1	14089.5
1081	378.275	9.55	276.584	1107.4	0	0	2442.1	1673.04	0	0	1930.37	4461.47	0	4444.91	4525.99	4653.59	8708.88	4760.71	3455.98	5641.86
1082	871.557	12.67	0	0	15563.2	274.217	0	0	0	1468.65	0	0	23719.1	0	0	1376.78	0	61942.6	7635.96	23192.8
1083	549.88	0.85	7891.34	16223.5	11745.3	18783	16712.2	9198.62	11324.8	11208.7	10038.3	11488.4	9572.04	10143.8	12209.1	10223.2	15635	13632.3	21864.8	17044
1084	308.046	1.06	11466.5	0	11818.5	3172.93	4869.85	4836.51	0	0	0	0	0	1704.18	0	3671.7	0	0	0	0
1085	873.563	10.31	0	0	0	0	0	0	900.28	0	0	0	0	0	0	0	0	0	0	0
1086	353.912	0.75	4783.77	13305.8	7085.9	6442.52	6485.01	7511.6	4178.39	4514.85	10506.9	3555.74	6499.38	9302.09	6517.35	4930.51	7063.71	6504.08	5378.21	6315.33
1087	132.078	4.87	0	0	0	0	0	0	0	0	0	0	0	0	0	0	0	0	15829.4	5276.46
1088	412.992	1.32	0	0	68250.2	87011.6	0	0	0	0	0	0	0	69127.1	0	70543.1	0	0	52202	17400.7
1089	314.244	9.81	6338.07	6454.25	8374.71	4502.93	7075.63	4674.16	7300.59	3911.57	5604.73	2882.92	7347.84	11559	6465.06	12335.5	11672.3	11062.7	7921.24	10218.7
1090	213.917	13.83	0	0	0	0	0	0	5450.49	3110	0	0	0	0	0	0	0	0	0	0
1091	1040.17	0.99	2911.75	6558.48	6455.25	14105.2	1957.01	2212.48	5317.24	3521.43	8591.89	2577.59	4308.8	8995.78	8586.74	10512	6274.2	13848.5	20931.5	13684.7
1092	792.055	0.97	7360.16	15535	15255.8	12279.5	9524.52	8924.99	13871.8	14507.7	16142.3	11014.7	15171.7	11357.9	17090.2	16430.4	10738.5	14385.6	15574.3	13566.1
1093	385.942	14.37	20450.7	9068.88	0	136604	1794.64	0	14089	3600	18060	0	28205.7	0	0	700.149	3911.45	0	13114.1	5675.18
1094	404.959	1.16	0	0	0	0	0	0	0	0	0	0	0	0	0	0	0	20816.8	0	6938.92
1095	166.099	8.73	3357.88	3117.22	4247.11	3927.45	3802.34	4526	5346.91	5611.12	5836.61	4574.33	5653.15	6719.31	9542.88	9651.8	10539.2	9489.73	10323.6	10117.5
1096	769.301	10.33	18958.3	17097.2	18638.8	18407.8	24400.6	17529.9	12202.2	17239.4	15547.6	14116.7	15493	13708.9	14562.1	14920.2	15730.4	14765.6	13140	14545.3
1097	520.284	14.48	0	0	0	15599.3	0	0	11484.1	816.764	2808.19	0	9470.35	2955.4	0	3785.86	0	0	6011.28	2003.76
1098	246.019	4.56	25387.8	0	2010.73	1618.49	2720.36	0	3642.2	2690.69	1152.1	4025.09	1856.29	301.184	0	0	2479.3	0	0	826.434
1099	919.878	4.31	5019.2	6585.83	10349.3	1783.64	8507.43	3826.61	2761.99	5874.9	3567.88	5440.94	7662.8	6946.18	2265.65	3920.04	5745.98	5578.09	5988.06	5770.71
1100	528.268	8.91	2782.27	0	0	0	492.068	0	0	0	481.296	0	1329.19	800.628	733.409	492.8	0	566.089	0	188.696
1101	547.892	0.84	7342.65	17472.7	9731.84	16469.3	15147.8	9324.06	9488.08	10044.1	12187.8	11869.4	9410.06	10162.4	10142.2	10320.8	14181.8	11612.3	20845.5	15546.5
1102	327.763	0.87	17532.1	12646.2	18210.5	11866.5	20770.6	21707.7	18941.2	20636.2	19927.8	23214.5	26781.6	21825.3	22188.7	19024.5	16425.2	22123.7	11516.7	16688.5
1103	522.913	0.94	45461.9	13616.6	30333.9	0	35635.4	35196.1	48264.2	47080.5	33045.5	49980.4	42916.8	19065.6	42147.5	28874.7	10525	36571.6	31562.7	26219.8
1104	115.061	1.02	0	0	0	0	0	0	0	0	0	0	0	0	0	0	0	32113.9	0	10704.6
1105	428.164	13.46	21741.2	21745.9	21423.9	15003.7	24585.6	22041.7	7745.9	9046.68	11256.3	5650.93	6380.2	10116.4	6707.19	6638.37	5264.85	6282.77	5312.37	5620
1106	559.34	12.14	11231.4	0	12439.6	12237.4	16342.4	8098.66	6349.11	0	10295.6	9707.82	10591.2	7464.76	8657.46	8689.18	9886.89	7769.77	7030.18	8228.95
1107	589.872	0.84	9051.09	10966.3	9530.06	12067.4	18790.4	5998.84	11014.4	13713.3	9354.6	11761	10036.4	13818.5	11500.4	17764.7	12751.8	19859.7	12661.4	15091
1108	265.937	0.77	12855.8	10736.7	14586.9	22934.3	8796.01	9867.66	8319.72	19129.9	7037.1	11494.8	8835.64	10908.8	17218.5	13977.9	8652.88	0	11282.7	6645.19
1109	532.201	13.46	23777.6	24713.3	24014.1	17282.4	20922	18093.1	14646.5	14184.2	14835.6	11895.5	11953	15300.6	9792.97	10865.3	8947.43	9292.14	7746.99	8662.19
1110	132.088	0.89	10836.6	13148.8	13498.5	14766	19032.7	11030.5	19085.3	15468.7	13269.6	13118.4	16129.5	14197	10348.3	12558.2	15543.8	15603.2	17419.6	16188.9
1111	531.282	13.61	0	24274.3	9155.33	0	0	0	0	0	0	0	0	0	0	0	0	0	0	0
1112	655.32	11.01	21219.6	22571	23514.8	22210.6	20818.6	19826.8	15840	16425	17112.3	16993.6	17554.7	18141.8	16513.2	17378.6	19617.1	17466.8	15605.3	17563.1
1113	383.867	0.83	7376.56	8229.68	9817.57	9922.28	11552.3	5961.77	8523.94	10776.8	9556.33	8449	7687.03	10056.2	9617.6	11597.2	7571.77	11090.1	8012.92	8891.58
1114	871.556	10.43	0	0	0	0	0	0	0	0	0	3875.13	2506.44	0	0	0	1641.19	0	0	547.062
1115	442.259	13.91	0	0	0	0	0	0	0	0	0	0	0	0	0	0	0	0	0	0
1116	828.566	10.66	0	0	0	0	0	0	0	0	0	0	0	0	0	0	0	0	0	0
1117	710.054	0.8	4556.59	37801.6	15655.3	49041.1	6668.31	0	0	0	0	0	862.209	0	0	2020.77	6511.93	0	46838.1	17783.3
1118	234.162	11.35	8640.84	11069.6	11263.1	9932.38	18680.9	12678.5	19262.8	20328.3	17122.5	13400.7	20105.7	19086.9	21950.4	22173.7	19139	21083.7	19539.9	19920.8
1119	170.094	7.84	9180.47	11349.2	9438.77	8755.26	16343.4	14087.9	9449.3	9770.99	9567.05	10340.6	9769.64	11184.7	9517.66	9319.21	10444	10129.6	8797.75	9790.45
1120	534.999	1.04	12444.2	10465.4	9471.3	9475.94	7667.65	5950.38	8339.84	8746.51	6392.55	13586.4	7167.78	6169.61	5495.64	5261.77	7963.74	2531.99	5084.2	5193.31
1121	219.963	10.89	0	0	0	0	0	0	0	0	0	0	0	0	0	0	1066.37	0	0	355.455
1122	241.167	8.9	0	0	0	0	648.282	0	0	0	0	0	0	2642.6	8291.38	7241.56	7861.26	7478.86	6232.63	7190.91
1123	358.036	1.17	0	0	0	0	0	0	0	0	0	0	0	0	0	0	0	0	0	0
1124	855.278	11.33	18475.9	19500.3	23754.9	20882.9	27117.8	19007.4	15605.7	20179.8	22412.7	15124	18768.6	18646.9	18430.9	21572	19363	18607.5	15184.9	17718.5
1125	681.259	11.02	25100.6	23042.4	23444.3	19983.2	26164.3	22951	17320.4	22835.4	18313.3	18506.8	18115	22240.5	18790.8	24121.4	17707.6	18269	16806	17594.2
1126	1062.69	11.1	11071.3	13259.3	25647	13293.4	23076.4	9743.06	8347.91	12785.8	12259.1	8899	13711.8	9696.02	12833.2	15427.7	14656.5	14417.2	9341.5	12805.1
1127	137.898	13.83	0	0	0	0	0	0	15011.8	9278.13	16220.4	9880.45	10512.3	15041.2	6095.35	7829.05	5924.67	7087.12	7907.43	6973.07
1128	898.981	1.07	14380.9	0	5517.33	6729.91	5916.87	14119.6	0	19352.3	22945.6	0	0	27468.1	19902.4	28351.7	0	26892.5	16145.5	14346
1129	537.77	0.78	18128.5	10629.7	13295.6	9703.37	7647.12	21653.5	16608.9	17286.5	17117.4	13750	19810.2	13725.8	17589.5	14281.9	13880.5	11624.9	12361.7	12622.4
1130	577.868	0.76	12705.8	15891.2	12103.2	14864.5	16137.5	12887.1	16511.6	16739.7	14363.1	13720.7	16188.5	12936.9	16376.5	15390.7	16371	16395.7	14336	15700.9
1131	879.597	10.89	0	13623.4	0	13183	0	0	0	0	13126.6	3098.21	0	0	1799.34	0	0	27503.6	0	9167.86
1132	356.105	1.64	0	0	0	0	0	0	0	0	0	0	0	0	0	0	0	0	0	0
1133	329.765	0.87	13408	9534.08	14938.4	9160.69	18107.4	17078.6	16149.8	15301.7	16634.4	19716.7	21442.6	17541.6	16205	15411.3	12535	16272.7	9153.87	12653.8
1134	186.05	3.69	14841.2	27304.7	23565.3	23041.9	32640	22409.7	12395.8	6585.29	6053.22	7196.26	14041.7	6368.7	15786.8	11885.8	10766.1	14954.5	6719.52	10813.4
1135	497.28	7.78	0	491.658	0	0	0	0	11247.9	0	12834.2	0	21990.2	12975.1	10513.3	17696.2	12469.8	6877.42	2102.62	7149.96
1136	920.964	1.08	0	5634.08	0	5055.53	4842.75	11148.4	0	6171.42	0	0	0	21057.1	17606.7	0	0	0	17309.6	5769.88
1137	471.283	8.7	7225.65	0	0	0	0	0	4718.74	486.165	6242.59	2163.41	9106.5	7452.29	7868.05	6204.85	8522.56	4823.74	0	4448.77
1138	599.861	0.77	10839.2	10490.9	7517.75	11220.2	8761.01	9515.37	10751.1	10648.8	9859.89	11155.7	9161.56	7102.48	12695.3	9240.54	9677.94	7367.41	8611.98	8552.45
1139	831.597	10.44	0	0	0	0	0	0	0	0	0	0	0	0	7373.29	0	0	0	0	0
1140	297.896	0.82	13827.2	11592.6	16625.5	11417.7	10778.3	18957.5	21497.1	16928.7	14998.1	15848.9	14289.3	14579.6	16405.2	15191.8	10089.2	13059.5	8036	10394.9
1141	853.919	1.17	0	12845.2	13834.5	12958.8	21899.7	20744.2	24849.7	29340.5	15467.4	34110.7	23829.4	24218.9	18944	26357	30189.4	9295.17	19488.3	19657.6
1142	204.029	0.86	9548.59	12306.5	10760.2	10131.4	16648.5	15793.2	15433.5	14868.9	17376.2	12198.6	15288.6	15457.4	17349.4	16512.3	16451.8	20321.5	15949.5	17574.3
1143	491.928	0.83	6526.34	13739.2	9445.98	14447.8	14251.8	9089.45	7927.76	9371.53	8937.95	14084.4	7212.32	8937.94	10062	8288.74	15311.2	10968.6	21205.1	15828.3
1144	804.572	10.43	0	10194.9	0	0	1892.17	1902.1	165506	0	7177.93	0	0	0	54635.4	0	84913.2	0	0	28304.4
1145	202.913	14.49	7338.01	0	7638.76	13109.9	0	0	0	0	14318.2	0	0	8504.26	6157.29	14499.6	8300.07	4874.66	0	4391.58
1146	886.555	11.25	0	0	0	0	0	0	0	11259.4	0	0	0	0	0	0	12970.6	0	3681.51	5550.7
1147	456.324	11.12	7728.15	3711.77	4237.29	1013.68	5084.2	2664.2	9286.61	2015.26	10817.6	7132.5	18374.4	18249.6	7940.79	4292.21	10874.3	12948.7	6311.43	10044.8
1148	342.03	1.05	11166.9	5454.02	7508.77	9450.85	7647.44	9495.72	13166.9	10142	9498.9	15557.8	11371.9	8361.27	13077.8	11753	12891	8659.55	14747.5	12099.4
1149	688.079	0.97	7657.28	19422.6	12106.9	42639.8	0	11807.9	15702.9	9803.87	12139.6	8388.23	8535.64	7557.16	12071	8314.11	16506.9	9166.53	44718.8	23464.1
1150	650.124	1	0	0	0	0	53042.2	40188.2	44094.7	0	41371.8	40974.6	34485.4	0	0	0	29502.5	46359.6	35755.4	37205.8
1151	499.27	9.84	14909.1	10135.4	16758.9	7653.34	20885	9160.59	9941.93	10712.7	10931.5	7922.49	14301.5	13712.8	9347.84	10292	11500.6	9801.39	8310.74	9870.9
1152	430.307	11.1	1311.87	1365.66	796.047	914.515	1140.51	0	5542.94	4705.57	10094.7	7666.19	7311.2	6602.55	8071.44	7596.64	4661.85	9764.39	1889.72	5438.66
1153	554.063	7.87	3564.17	4048.83	3314.17	3579.76	8738.13	3778.11	4360.87	3988.53	3639.3	4587.71	3603.73	4117.94	3397.17	3219.36	3580.57	3813.97	3490.38	3628.31
1154	629.273	6.68	0	0	0	0	0	0	6298.95	0	8450.68	928.106	8960.05	6144.2	6688.32	8074.37	13280.3	3559.71	5297.66	7379.23
1155	1120.55	6.68	0	0	0	0	0	0	1775.53	0	1743.31	0	4698.69	2304.17	1868.34	1896.47	3643.76	0	1089.6	1577.79
1156	691.285	10.55	20643.5	24103.6	23035.6	25563.1	25880.6	24030.4	24749.5	26461.7	26622.1	23582.9	25765.8	24576.5	23101.1	24918.1	24365.5	24357.4	23642.6	24121.8
1157	786.288	10.56	23640	24616.5	25041.1	23755.6	22869.2	32630.9	20975.8	22979.6	22800.9	20791	20607.1	21317.1	20819.7	21158.6	20753.2	20279.7	19457	20163.3
1158	496.126	4.82	11894.8	11255.9	17768.3	3649.15	14624.5	9764.21	835.639	1677.12	0	0	796.72	1107.78	0	0	728.03	0	0	242.677
1159	534.317	7.93	1776.7	2750.28	3687.39	289.07	2747.36	1800.65	7094.61	3674.68	7497.28	3781.79	6459.32	13110.6	13581.6	12305.9	12118.1	10932.1	10598.7	11216.3
1160	297.816	0.84	6098.43	7827.12	8273.18	7073.68	11254.2	8056.31	6880.73	8999.58	7749.02	7904.91	7829.65	8667.81	7249.7	8718.04	6207.07	10100.6	7607.02	7971.57
1161	615.352	11.12	0	0	0	0	21484.4	9891.95	0	12194.4	17534.7	13548	0	12076.4	0	17240.1	15636.1	11909.8	0	9181.96
1162	443.9	0.8	9663.15	8304.04	11569.8	8913.48	5040.43	13419.2	13795.2	10889.8	12714.4	13155.8	14238.5	5608.34	11749	11574.5	9551.73	7270.01	5780.71	7534.15
1163	148.05	2.77	1368.63	0	0	0	3582.01	517.584	0	0	0	0	0	1853.27	1023.01	0	0	1515.15	0	505.051
1164	308.159	10.05	5267.33	6447.77	8207.15	2786.83	3605.49	5180.27	12864.9	11356.1	13193	10418.6	9925.79	15880.4	11532	14783.7	8745.33	11980.3	13380.3	11368.7
1165	713.238	6.68	0	0	0	0	0	0	8020.37	3076.5	7562.63	2476.83	13519.3	10304.1	7353.7	8865.36	15351.5	5074.51	5603.61	8676.53
1166	288.095	3.16	0	0	1017.85	0	3390.96	824.513	1947.37	1889.04	563.886	0	642.889	1728.48	1361.44	1269.29	0	1629.16	1642.16	1090.44
1167	601.296	11	19020.5	19408	19768.3	20733.4	20612	21674.7	16607.3	16675.7	15346.4	16695.1	18985.4	17634.6	16625.4	18835.4	17894.3	17067.1	16191	17050.8
1168	566.134	3.63	0	0	0	0	4288.15	0	0	0	0	0	0	0	982.805	636.253	0	231.116	0	77.0386
1169	159.985	0.45	0	0	0	0	0	0	0	0	0	0	0	0	0	0	0	0	0	0
1170	219.958	12.22	0	0	0	0	0	0	2137.23	0	0	0	0	0	0	7560.79	10363.6	1828.81	0	4064.15
1171	1134.01	4.5	33591.5	30446.6	32064.8	19961.3	25517.8	9698.61	688.161	1616.31	462.339	0	1176.94	0	0	0	0	0	0	0
1172	762.286	11.03	37752.2	36089.3	37798.1	39024.7	37092.9	36933.6	25873.2	24971.2	26258.3	33707.7	26247.8	24078.7	23977.4	30686.8	24042.4	28966.3	28797.6	27268.8
1173	513.949	1.13	20773.1	18621.2	23287.2	20041.4	28314.6	22005.4	18853.3	16949.6	0	23234.3	21089.6	12241.4	0	0	0	7753.11	0	2584.37
1174	394.178	14.06	4528.3	5703.7	0	12611.3	16197.3	14604.7	6637.46	10387.8	6629.19	0	6503.86	1450.04	2412.06	0	0	29628.4	862.389	10163.6
1175	600.269	6.51	815.833	0	0	0	948.66	0	0	0	0	2990.86	0	0	0	0	0	0	13356.2	4452.07
1176	569.964	1.11	0	0	10550.6	0	0	8249.41	0	0	0	16839	17839.9	29822.3	12488.4	34835.1	25146	35069	23112.7	27775.9
1177	535.932	0.83	8232.57	2857.76	2599.54	10452.2	14257.6	0	11438.2	11455.9	11540.4	5818.93	11817.6	13127.9	3296.33	12777.3	8057.87	8571.94	7202.65	7944.15
1178	1169.65	10.52	15271.6	15513.9	18120.2	16420.9	17859.8	15179.1	10614.7	13385.9	13124.3	12825.7	13403.3	11885.8	13249.3	13589.8	14314.6	14607.7	11144.3	13355.5
1179	415.989	1.11	2223.58	0	0	0	0	0	0	0	0	0	3180.75	0	0	0	0	0	0	0
1180	340.196	13.83	4489.54	4928.42	0	2586.64	0	0	0	4422.04	4755.81	9273.4	0	0	0	0	0	0	4995.98	1665.33
1181	591.926	1.12	11766.7	8082.59	12656.2	0	15604.5	8820.2	19437.8	0	26617.6	8615.23	0	0	25128.6	27965.7	21976.3	28311	22761.8	24349.7
1182	544.052	1.04	4159.27	8695.66	10428	8550.58	7566.8	7376.88	4455.5	6097.23	4839.16	5612.68	6224.16	3831.3	6811.96	3980.13	10777.2	4937.35	7111.15	7608.56
1183	145.073	3	4277.05	3731.52	4648.42	0	0	1977.39	1446.98	1042.41	0	0	3275.58	3780.11	2341.02	3853.44	0	3829.47	1910.62	1913.36
1184	219.968	13.43	0	0	0	41224	0	0	0	0	0	0	0	0	0	0	0	0	0	0
1185	607.311	9.9	0	0	0	0	14579.8	0	10956.4	11594.6	10001.7	0	12648.7	11591.1	14751.4	18017.8	17869.9	16540.7	0	11470.2
1186	909.306	12.42	24147.4	26500.9	26651.2	24562.6	23991.6	21367.6	9330.29	12951.6	12051.9	12239.7	10950.5	9163.38	9678.07	11041.8	11231.7	9998.92	8365.12	9865.24
1187	428.018	1.01	21168.3	33706.1	36590.7	38582.9	28557.5	32124.3	35599.7	30684.6	40148.2	26950.2	31699.8	40406.5	37607	44001.5	36727.1	48104.1	50105.9	44979
1188	309.969	4.12	2695.42	3183.07	3463.79	1240.81	19606.5	1688.46	3523.51	1024.26	0	1084.4	1944.81	0	1188.37	1410.38	0	762.007	1446.06	736.021
1189	717.237	6.85	548.894	779.858	909.683	430.364	0	0	7446.67	1823.07	9275.15	925.169	8667.46	10260.2	9853.59	10497.6	14944.2	7316.71	6323.91	9528.29
1190	326.192	13.83	0	0	0	0	0	0	0	0	0	0	0	0	0	0	0	0	0	0
1191	241.054	1.05	3096.26	3636.62	3337.06	2942.28	4454.63	2997	3649.34	3229.16	2885.95	3493.12	3307.2	1769.22	3351.82	3096.49	2215.08	2781.37	1523.72	2173.39
1192	281.836	0.83	14058.9	12600.3	13183.4	10942	18452.5	15348.7	14736.3	17569.2	14348	16612.2	19316.2	14010.8	15677.4	13126.9	13559.9	15264.4	9593.28	12805.9
1193	704.868	1.17	8845.53	1306.73	0	0	0	4607.09	11205.1	12206.3	23933.2	4227.2	8057.8	31230.3	5711.6	26886	10181.8	25503.7	0	11895.2
1194	145.935	14.28	0	6653.26	0	0	0	0	0	0	0	0	0	0	0	0	0	0	0	0
1195	317.955	10.88	0	0	0	0	5695.06	0	0	0	0	0	0	0	0	0	0	0	0	0
1196	1066.93	10.89	23047.3	11863.5	21689.3	6115.79	12228.9	0	0	0	0	0	1058.36	0	0	0	0	0	0	0
1197	312.175	13.36	18920.1	19085.1	32199.2	19130.9	33328.7	24094.4	27968.5	31925.8	26267.1	26981.3	23041.9	29374.6	20262.9	29099.9	20212.7	101779	19182.9	47058.2
1198	693.3	11.34	0	21147.3	25468.8	0	27576.5	20978.3	15739.3	22002.3	21168	19868.2	22596.9	18903.5	21095.5	20578.7	22300.8	24550	17098.7	21316.5
1199	532.3	8.46	0	0	0	0	0	0	0	0	0	0	0	11263.9	5314.58	14169.7	10481.4	0	0	3493.82
1200	633.997	7.87	7059.83	6918.17	6763.15	6275.49	13320.8	7936	7724.71	8403.8	8065.09	8826.45	9131.24	8816.98	9840.54	8390.24	7827.98	8137.28	8232.1	8065.79
1201	429.975	1.27	0	39081.5	35922.4	40495	22567.3	27104.4	25018	30140.7	12116.6	0	17941.7	13208.5	30338.6	23015.8	32870.7	19442.6	35060.7	29124.7
1202	481.317	11.95	13789.3	14079.8	14239.4	14507.2	17522.2	13246.2	12587.7	15145.3	16274.6	15001.5	15337	15780.4	14907	13109.2	14796.1	15868.5	11352.9	14005.8
1203	214.091	0.81	8031.09	8135.6	8399.8	12172.1	16735.9	6054.6	6023.7	8614.44	9784.42	7998.53	5724.58	7244.04	8905.51	7309	6992.35	9804.33	9925.94	8907.54
1204	631.313	9.99	21285.6	16580.7	21247.9	19831.7	28880	17862.7	14266.9	21217.3	15979.7	0	19459.9	18583.7	16480.2	16311.2	16158.8	17805.8	0	11321.5
1205	1142.63	10.53	13619.8	15226.7	17621	16179.2	19368.1	13498.2	12856.3	14795.7	12919.6	13330.6	14175.7	13099.6	13997	14548.2	15365.7	14931.3	12164.4	14153.8
1206	498.071	1.43	0	0	0	0	0	0	0	506.099	0	0	0	0	0	0	0	0	0	0
1207	1066.93	14	124603	0	0	0	64132.7	0	0	0	0	0	0	0	0	686.326	0	0	0	0
1208	438.297	8.59	4724.68	0	0	0	0	0	803.307	0	0	0	0	0	628.433	259.615	0	0	0	0
1209	673.296	10.52	19984.9	17857.3	26179.9	27234.8	30180.7	25190.6	8575.8	12308.5	11223.4	12353.3	11374.6	9690.73	15534.2	11630.6	12277.6	11500.6	8916.53	10898.3
1210	964.187	0.99	4940.49	25456.4	14009.8	35115.7	13020	10193.7	10015.2	9053.42	8842.61	9558.78	7499.19	7056.52	14466.2	10544.1	19755.4	11672.3	42496.1	24641.3
1211	216.066	1.67	0	0	0	0	0	0	0	0	0	0	0	0	0	0	0	0	0	0
1212	315.074	0.8	6870.05	20231.1	15726.9	21469.6	19539.1	0	0	0	0	12066.4	7380.07	0	0	10754.9	0	0	0	0
1213	637.094	1.04	15447.8	19540.6	15382.4	24331.8	12008.4	12618.6	12592.9	11283	12397.4	13805.9	9477.81	5498.97	16513.7	7411.37	18570.1	12539.3	23705.3	18271.6
1214	298.061	1.68	0	0	0	0	0	0	0	0	0	0	0	0	0	513.664	0	0	0	0
1215	631.998	7.87	7301.04	6116.16	6637.63	5357.85	13932.3	8004.07	6878.9	6827.04	7494.03	8698.09	5128.84	8277.97	7129.42	7965.59	7190.22	7276.8	7172.51	7213.18
1216	219.968	13.52	26633.6	21799.7	30062.8	0	8554.69	10185.3	0	0	0	0	0	0	0	0	0	0	0	0
1217	301.016	1.29	0	0	0	0	0	0	0	0	0	0	0	0	0	0	0	5716.9	0	1905.63
1218	651.876	0.77	16201.3	8422.62	12938.7	4490.5	8315.45	18738.4	15553.8	17487.1	15109.2	16967.2	15109	13644.5	15414.6	14069	12925.3	13239.2	12627.4	12930.7
1219	828.573	13.74	0	0	0	0	0	0	0	0	0	0	0	0	0	0	0	0	0	0
1220	240.067	14.04	0	0	0	0	7457.04	2099.79	8650.8	7460.59	3667.1	4510.84	5099.79	6750.82	5902.6	8472.72	7118.6	5691.31	6608.87	6472.93
1221	831.598	10.9	5041.83	0	18724.2	0	24535.8	0	2079.5	1272.05	372.529	0	0	0	12211.2	8037.48	5549.73	18383.3	10970.8	11634.6
1222	242.188	10.58	0	0	0	0	0	0	9813.76	8907.13	10140.7	9629.27	8176.66	17706.6	11697.1	16992.2	9466.19	12572.2	10718.2	10918.9
1223	186.125	8.24	6369.31	3115.12	8066.17	9704.18	22141.8	5485.89	5695.45	4590.74	5511.44	4463.55	4695.63	6466.74	2579.64	7041.04	6852.31	5903.55	3219.49	5325.11
1224	814.559	8.66	0	0	0	0	0	0	0	0	0	0	1421.97	0	0	0	675.596	0	0	225.199
1225	155.897	0.85	3970.18	3024.25	7472.19	4438.05	6506.55	9184.04	8671.09	5135.29	5227.66	9189.44	5741.11	6864.83	5796.9	5180.92	4782.36	6396.59	4526.37	5235.11
1226	855.596	11.22	0	0	0	0	0	0	0	0	0	0	24687.9	0	21994.5	0	12294.2	0	18004.9	10099.7
1227	502.328	9	7941.07	4265.82	6436.2	2085.76	0	2751.97	0	2567.16	5057.39	0	4106.17	0	0	0	0	0	0	0
1228	1071.11	1	7513.8	11746.5	10913.1	16358.3	6649.53	9742	9626.85	7115.95	11965.9	8648.95	6974.98	11936.6	12182.5	16108.8	17373.4	15291.3	20952.3	17872.4
1229	243.95	0.42	0	0	0	0	0	0	0	0	0	0	0	0	0	0	0	0	0	0
1230	697.018	1.07	0	0	15341.1	0	30141.8	0	0	0	0	21995.1	9738.36	0	10801.7	0	23534.2	0	0	7844.72
1231	597.4	10.4	0	0	0	0	0	0	76156.8	0	12591.9	5238.31	0	0	0	0	15217.7	0	10447.9	8555.18
1232	158.101	0.99	3551.48	5125.88	4465.41	6180.47	3203.68	3472.61	1249.1	8868.37	2495.52	6421.95	3516.47	4471.79	4680.07	5028.51	1520.74	4530.66	6549.74	4200.38
1233	241.092	5.41	14243	14263	24224.9	6737.84	5385.27	9155.6	4794.9	5160.25	4547.4	4378.58	5972.32	6283.16	4524.73	6114.17	3993.68	4361.6	2836.3	3730.53
1234	598.935	1.25	24487	22907.7	28344.6	23552	24869.8	25639	24896.5	27577.3	21952.1	27465.6	29742.5	20566.5	20519.3	28604.4	21803.1	16298.6	13728.6	17276.8
1235	166.061	5.32	9157.94	0	8798.45	0	5674.06	0	2977.78	9182.31	6214.47	12486	7433.89	6646.45	0	0	3655.84	3209.36	0	2288.4
1236	611.257	10.1	4203.92	5642.65	4732.86	4624.96	14498.5	6094.37	6874	11302.3	9716.22	4421.28	11641	11370.6	10100.9	15599.6	13103.2	12777	6900.94	10927
1237	1115.08	0.99	10591.3	15713.5	13450.8	20014.5	11440.5	11842	13905	10799	12538.9	12999.9	11524.2	12455.9	15760.6	15303.3	19457.2	13950.7	22337.2	18581.7
1238	219.97	14.01	0	117767	73110.5	170648	72497.3	0	0	0	0	0	0	0	0	0	0	0	0	0
1239	402.96	1.34	0	0	0	0	0	0	0	0	0	0	0	0	0	0	0	0	0	0
1240	657.882	0.78	16145.8	9534.33	11813.8	9301.98	8306.03	16000.9	16270	15852.3	13150.8	15449.8	17263	10102	14271.8	9848.96	9878.85	6866.53	7561.21	8102.2
1241	557.309	10.33	13727.2	0	14325.9	12391.5	24076.7	0	10286.4	14045.5	0	0	0	0	14288.1	0	0	16474.9	0	5491.65
1242	1172.08	7.87	1909.1	1856.67	2212.39	1568.26	8415.4	2249.97	1838.25	2016.04	1865.85	2100.67	1975.53	2148.91	2452.57	1869.27	1871.19	2706.5	1737.44	2105.04
1243	895.557	10.9	0	0	0	0	0	0	3064.69	3712.57	6171.87	24617	0	0	0	0	0	0	2635.13	878.376
1244	606.892	15.32	0	0	0	0	6303.92	25395.4	0	0	12143	0	0	0	0	0	0	0	2046.69	682.229
1245	420.009	0.79	4770.55	10965.7	7475.41	12000.8	12187.4	5126.57	5409.41	5628.64	5284.85	7113.41	4405.54	5935.15	6326.42	7228.29	10675.4	7413.16	11905.6	9998.04
1246	925.28	12.42	22771.7	24327.9	23690.6	21333.4	23146	21299.2	8634.34	11299.6	11142.6	9793.36	10620	10054.3	9983.59	10007.8	11507.7	9646.31	7987.09	9713.71
1247	623.296	10.33	13208.5	13308.9	12700.2	12628.2	18712.7	14000.9	10707.1	11625.9	10618.6	11356.7	13045.6	9594.73	11415.4	11236.8	12711.1	13484.8	10490.6	12228.8
1248	228.031	8.4	5216.01	3951.1	5180.68	6258.73	10758.5	5628.62	0	0	1483.12	0	996.697	0	6778.69	5623.17	8649.89	4562.83	3556.9	5589.87
1249	673.859	0.78	9053.22	7949.84	12520.5	6269.71	6351.37	12110.6	7761.63	5380.04	5631.11	10046.9	5465.97	3499.69	7911.34	3854.09	7542.34	3644.47	7577.6	6254.81
1250	488.347	9.06	5771.18	0	1330.09	420.121	0	0	0	2028.44	2072.01	2573.86	3212.05	2212.83	2438.36	0	5253.96	3824.3	3025.08	4034.45
1251	939.543	10.92	0	0	0	0	0	0	0	0	0	0	0	2813.59	20299.6	0	26846.3	0	0	8948.76
1252	405.99	7.86	17718	18591.8	16699.4	17227.8	21483.2	17994.9	17529.4	17779.4	18541.4	16818.1	15716.2	16731.5	17116.7	15057.3	17367.2	18590.6	16466.3	17474.7
1253	410.207	15.54	9366.39	14200.2	12814	6734.11	20479.4	16308.4	14371.1	16514.5	15623.4	12300.8	13814.4	19069.4	9630.23	12369.4	10321.9	11285	11846.6	11151.2
1254	571.87	15.77	16451.4	0	0	0	4155.56	2961.66	0	12959.8	0	11896.1	10557.1	7556.21	0	0	0	7892.14	5546.78	4479.64
1255	369.897	0.8	8893.51	2956.87	0	9463.57	7435.79	11908	6355.29	2246.95	10722.8	6363.92	10439.4	7346.63	14687.3	10405.7	7803.51	9439.83	18588.1	11943.8
1256	582.462	13.83	18465.4	21336.2	23382	15491.9	4891.37	5515.73	8421.81	5345.6	8722.47	4893.73	6273.83	8638.27	4262.8	4832.88	3809.24	5452.4	5902.32	5054.66
1257	278.04	5.03	26031	21572.1	27794.3	28256.1	16998.2	29168.6	26914.6	29807	29234.9	21458.9	25871.8	26846.7	22898.3	29552.7	16589.8	22555.4	27911.4	22352.2
1258	436.986	0.8	0	3239.7	2004.67	5050.91	2852.53	1016.29	2937.65	4158.31	0	0	0	954.783	0	2685.34	2423.66	6220.08	3086.21	3909.99
1259	468.245	8.08	2773.99	0	507.232	0	0	0	2003.23	0	0	0	4584.93	3387.99	2810	2033.65	6273.45	1770.36	0	2681.27
1260	1105.69	11.33	4882.82	7473.96	7094.77	5638.01	11724.6	0	5006.45	8323.46	7877.36	4963.93	9196.98	6495.34	8131.59	10068.1	10096	10025.5	4683.83	8268.44
1261	393.039	6.86	592.043	1081.66	573.803	1371.92	1606.02	1559.58	527.002	2608.38	2381.85	939.204	2322.29	1706.84	7205.79	8165.2	10422.9	11719.1	4784.8	8975.6
1262	463.888	0.76	39291.3	16558.5	9800.53	12971.5	11273.7	12738.7	20520.8	10352.4	14884.6	10608.6	10517.3	11158.2	11197.6	11053.7	9154.74	9742.32	9339.02	9412.03
1263	408.283	7.79	0	2721.94	0	0	0	0	0	0	0	0	0	0	0	0	0	0	0	0
1264	378.276	8.12	0	0	534.143	0	1322.89	0	1695.52	2881.42	2520	1824.95	1915.82	3194.39	4206.11	4305.17	5756.83	4523.77	2062.98	4114.53
1265	105.043	0.85	10595.6	11426	14260.1	14310.9	21931.1	12707.2	8850.97	11197.3	9810.33	11541.9	7785.11	8438.77	7508.03	7533.76	10002.3	8652.59	7134.82	8596.57
1266	703.33	11.12	13244.9	16805.7	17184.5	15696.9	21812.3	12840.4	14270.5	19123.5	19371	13520.6	22350	17789.2	18174.6	20525.4	22014.6	22658.6	14674.5	19782.6
1267	285.028	2.76	0	0	975.744	941.489	551.762	329.7	1128.51	2316.43	587.474	0	514.725	1556.95	276.762	581.471	0	1009.69	834.802	614.83
1268	639.15	1.04	8400.89	17876.9	13856.5	18838.7	11515.7	8256.86	6695.23	9968.88	8343.9	7874.43	6336.57	7019.76	7287.53	8925.47	11298.5	11943.5	21723.8	14988.6
1269	716.068	0.92	3346.49	0	16298	0	0	8625	14513.8	0	11090.6	0	11706.8	6967.19	21291.2	9938.75	7711.43	10782.6	0	6164.68
1270	649.823	0.85	8108.84	10304.6	8366.18	8874.28	11742.6	6961.07	7201.56	9512.72	6490.9	9301.71	9086.67	8696.58	8233.35	5652.4	8552.62	7608.43	9283.09	8481.38
1271	505.876	0.77	9004.92	3156.07	8206.61	7812.3	6571.47	9100.16	6578.62	9263.4	10219.4	6774.74	8277.71	11237.7	8288.36	11358.3	14167.8	9078.34	5692.88	9646.33
1272	474.259	8.31	4554.19	0	0	0	0	0	0	0	0	0	7146.98	0	5221.05	4657.45	6108.86	0	0	2036.29
1273	552.307	9.88	7039.72	0	0	0	0	0	3152.44	0	6052.01	0	7689.21	0	2942.03	3040.77	3314.31	6512.82	0	3275.71
1274	488.119	3.62	0	0	0	0	2590.85	0	0	0	0	0	0	0	0	0	0	0	0	0
1275	1066.93	13.51	0	0	0	0	6427.9	4121.65	0	0	0	0	0	0	0	0	0	0	0	0
1276	1098.64	10.53	15470.1	12477.2	12698.5	13397.4	20717.2	13406.1	5418.71	8664.48	7732.45	6681.08	7541.77	7015.6	9021.79	8304.71	8890.34	8918.1	5517.31	7775.25
1277	544.262	7.76	6134.87	1251.3	1236.23	0	686.331	0	5426.96	1825.21	4561.31	3660.54	13448.2	11921.4	6147.11	3557.29	13048.6	5256.25	3678.64	7327.83
1278	599.297	11.01	62998.5	53915.1	66799.3	65803	75408.6	74987.2	60995.6	62924.7	60647.6	60927.6	61388.2	60164.5	57961.1	65391.9	60296.7	60878.7	55688.3	58954.6
1279	685.27	10.48	17866.9	18530.8	14739.8	14255.3	24968.8	16408.2	9282.98	12200.3	11979.6	12857	12048	11082	11121	12762.5	12339.2	12269.2	9151.72	11253.4
1280	453.959	0.78	48915.8	22426.4	32238.8	26613.1	18799.6	53740.6	51421.5	46659.6	35843.1	40385.3	50889.6	25880.5	45988.7	41813.9	29853.7	26125.3	23872.3	26617.1
1281	375.908	0.81	10587.5	14021.5	13685.1	8207.62	4957.45	15467.7	13107.6	12253.5	9858.93	11170.1	13980.6	8179.92	13959.6	11771.4	10289.2	23324.7	5636.49	13083.5
1282	272.234	13.3	0	7641.43	6604.56	0	14509.6	0	6782.17	6825.02	8083.35	7610.98	6543.55	9904.59	11662.8	8631.73	11250.4	10925	11791.4	11322.3
1283	90.029	1.14	0	0	0	0	0	0	0	0	0	0	0	0	0	0	0	0	0	0
1284	694.302	10.76	13916.5	17839.9	20292.2	17602	25392.8	19054.6	12618	14380	10697.7	13267.4	15711.8	14116.6	15733.5	14984.6	15052.7	16960.7	11450.8	14488.1
1285	177.908	0.82	6594.34	5807.72	7446.81	3615.18	11756.3	5502.52	1190.89	9963.11	18259.8	9380.18	6803.37	24631	8257.18	18618.9	11230.6	21179.3	6045.2	12818.4
1286	469.265	8.61	2806.29	0	0	0	0	0	2836.6	0	3045.9	832.518	6159.16	2382.63	1914.35	0	0	0	0	0
1287	566.029	1.04	11954	14562.3	15042.8	14743.1	13444.7	11030.6	10331.3	5698.67	10181	10143.1	8548.78	5900.71	13624.7	10871.4	15665.2	8591.52	16949.3	13735.4
1288	280.046	1.41	0	0	0	0	0	0	0	0	0	0	0	0	0	0	0	0	0	0
1289	527.319	10.36	61339.3	53714.9	60280.3	48620.4	84580.8	51602.7	34733.7	42559.6	46392.1	38129.3	48736.7	50577.8	49223.1	45648.7	50219.2	60813.9	37560.5	49531.2
1290	1067.93	13.99	0	0	89539.4	0	43027	0	0	0	0	0	0	0	0	0	0	0	0	0
1291	583.385	13.42	0	0	16358.1	0	0	0	0	0	0	0	0	0	0	0	0	0	0	0
1292	561.25	8.09	6618.87	0	529.051	857.289	0	0	4328.61	514.184	2829.21	1423.51	8467.05	5741.3	5396.38	3966.48	8061.92	3137.49	485.311	3894.9
1293	241.983	4.12	7137.24	10191.9	15440.5	6340.53	28258.7	9198.08	5217.82	6114.12	6887.25	2680.44	2147.89	7721.83	1289.43	7397.1	605.992	11262.3	1655.48	4507.92
1294	709.227	6.68	0	0	0	0	0	0	6367.38	3039.35	6632.65	1990.93	11251.8	6830.73	5973.98	7795.2	14888.1	4898.53	4881.17	8222.6
1295	486.938	0.97	0	0	0	0	0	0	0	0	0	0	0	0	0	0	0	0	0	0
1296	816.976	0.99	19140.7	22571.6	8120.42	24135.3	19650.1	20424.5	7544.05	22274.8	20946.5	20693.9	20580.5	17946	24228.5	21059.9	29078.7	20666.7	25890.6	25212
1297	370.209	13.05	14226.7	13870.8	17066.1	9304.91	15884.4	12810.1	8776.74	9133.98	9785.88	5341.64	8763.08	11944.4	7995.57	7017.93	8889.5	8776.37	4491.21	7385.69
1298	460.281	10.09	0	0	0	0	0	0	3201.79	0	3527.79	0	4077.53	0	3275.75	4623.33	0	0	0	0
1299	240.067	13.12	4201.37	0	6472.55	4230.27	10823.1	0	9071.74	5894.08	5241.4	6657.43	8942.94	9707.28	7568.39	9606.24	14307.8	7791.14	5267.49	9122.15
1300	511.889	0.8	12255.7	5927.39	5235.54	7375.01	0	9578.27	12125.7	12784.4	10646.3	6639.74	8985.36	6250.01	9226.49	11674.8	5218.03	16353.8	6433.65	9335.16
1301	291.95	0.76	0	20735.1	0	0	20426.9	0	0	30818.5	0	23627.2	0	0	0	29975.4	0	0	0	0
1302	385.941	14.07	0	0	0	0	0	0	0	0	0	0	0	0	0	0	0	0	0	0
1303	324.037	3.63	1019.36	1476.68	3443.86	1954.6	9620.29	1737.69	580.242	1758.82	1057.84	2248.92	2599.73	2195.68	3859.31	3142.93	2918.28	3481.1	2730.95	3043.44
1304	503.867	0.74	7828.47	7279.3	3839.59	4711.29	8172.37	5930.82	4514.32	3404.99	2776.15	2463.89	3253.94	3237.87	6054.51	4620.56	4598.95	3620.49	4147.57	4122.34
1305	605.874	0.78	11146.6	10054.3	8687.11	10514.3	5791.33	13016.3	11475.8	8347.8	8718.4	11732	10627	5936.92	11723.1	8484.9	12036	7886.86	11218	10380.3
1306	308.005	1.74	6365.37	4650.96	0	2146.64	1212.46	0	7478.46	0	0	0	0	0	8421.87	10945.5	0	0	7153.66	2384.55
1307	495.206	1.03	2939.86	5693.57	5615.77	4648.29	4135.56	5099.42	7899.45	6508.64	6496.06	7584.6	6582.6	7073.37	9441.23	6611.51	9035.02	6876.92	9399.31	8437.08
1308	375.141	14.41	17296.4	17173.3	14336.2	0	14093.4	14334.3	2070.28	9692.66	10713.8	6290.22	953.076	10480.7	5902.06	6720.74	5897.08	6614.23	992.547	4501.28
1309	392.216	14.42	13323.2	15227.9	13647.5	19186.3	11889.6	12014	13524.5	11848.1	11466.8	10634.9	15105	13051.2	10381.8	11119.3	9620.48	9079.55	14119.6	10939.9
1310	314.246	9.96	4883.63	4389.13	6745.35	3628.82	5775.19	3526.85	7030.13	4383.95	5815.7	2245.81	4711.53	11011.1	6154.02	9487.49	9032.63	8551.4	7586.69	8390.24
1311	348.984	4.5	14704.8	11389.5	11384.5	4258.52	19467.3	11551.7	9223.2	8587.07	3964	2918	6419.67	4138.74	2934.5	3653.52	3343.03	3344.57	1682.51	2790.04
1312	381.869	0.81	9896.93	10305.1	9833.97	10115.3	10348.4	9114.53	12132.8	7542.94	10891.1	8446.58	10135.6	12519.1	10201.3	12608.1	4388.7	5866.25	8207.43	6154.12
1313	146.103	0.82	5156.96	5437.83	8131.45	9478.47	13702.3	4643.29	5938.12	9656.92	6268.7	9814.75	5450.86	7471.03	3979.99	5844.45	5586.39	6495.17	7615.6	6565.72
1314	549.304	12.2	13964.6	16243.6	16290.9	14417	17801.6	12956.5	11677.2	17130.4	13648.1	13817.4	15344	13022.8	12602.8	12395.1	14184	12801.3	9400.88	12128.7
1315	274.054	6.87	0	1506.18	0	786.41	1516.29	1090.56	451.552	1367.86	1462.13	519.524	1163.41	618.37	4846.17	6170.24	6316.89	8875.59	2978.57	6057.02
1316	770.075	1.08	0	1433.12	4824.69	0	0	0	0	0	0	0	0	0	9331.38	0	10768.1	0	17659.9	9476.01
1317	939.544	11.54	0	0	0	0	0	0	0	0	0	0	0	0	0	0	0	0	0	0
1318	356.272	14.07	15333	14279.6	11350.1	10250.5	17028.9	13036.6	9929.61	8250.89	9667.33	7930.52	9876.88	10892.7	7787.5	8807.04	9035.07	9602.4	7204.97	8614.14
1319	872.56	11.24	0	0	0	0	1817.33	0	0	0	8405.7	0	14695.3	0	7378.94	7251.63	13091.8	0	22665.1	11919
1320	247.037	6.86	0	0	0	0	1522.73	1000.1	546.078	1717.76	1322.96	608.757	2025.5	982.028	5199.57	6512.2	8674.72	10015	3242.09	7310.61
1321	418.828	0.85	8348.6	7596.31	8263.44	5223.51	10026.3	5537.72	7879.54	5166	6378.7	8293.34	6869.09	7224.34	4448.54	6004.54	5513.08	5071.51	6047.76	5544.12
1322	294.121	4.11	2790.77	1554.03	4278.37	3477.31	9449.49	2224.43	970.88	1836.45	1785	1794.18	1988.25	1690.77	2145.51	2220.11	2384.09	2748.76	2121.53	2418.13
1323	634.374	15.6	0	12303.9	0	0	1450.92	27271.1	0	0	0	14901.3	0	0	0	0	0	0	3370.44	1123.48
1324	823	0.96	14050.2	16281.4	32844.2	31675.1	16436.1	31658.3	34969.8	0	28236.8	37505.8	31508.2	23987.4	35168.6	27853	42429.2	25780	12482.1	26897.1
1325	886.554	10.92	0	0	0	0	0	0	17622.8	0	0	0	4614.79	0	4106.64	0	5365.03	0	0	1788.34
1326	234.003	1.71	4040.78	857.091	3536.68	942.607	1918.04	2921.26	6481.51	3740.83	4989.9	0	5996.71	8919.9	4109.18	10109.7	0	5748.76	3667.4	3138.72
1327	363.947	0.54	0	0	0	0	0	0	0	0	0	0	0	0	0	0	0	0	0	0
1328	796.005	0.86	0	13981.3	12314.6	16021.1	3161.63	6903.84	0	11350.6	12075.1	3586.95	5836.81	0	10698.6	8664.17	2420.45	9390.78	16866.8	9559.33
1329	474.333	8.53	2898.25	3856.38	5954.3	867.943	882.732	1542.7	0	2347.47	3136.44	2756.97	5312.62	8876.18	10845.2	7666.57	12871.1	8125	6824.98	9273.69
1330	585.292	9.14	2678.96	0	0	0	0	0	0	0	2362.39	0	0	0	0	0	0	0	0	0
1331	1124.04	1.01	11170.9	11848.8	10543.4	13468.5	9842.58	10239.2	11200.9	11871.8	12725.6	11756.8	9185.04	11446	12960.2	17309.2	18435.9	12446.8	16333.1	15738.6
1332	472.319	9.46	4515.13	4566.94	5368.02	771.275	0	1226.16	0	0	1708.36	0	0	4806.77	4508.01	0	12384.3	7885.03	3192.1	7820.49
1333	518.878	0.91	19342.7	12983.3	12516.9	9907.06	15195.9	16087.9	16213.3	16695.4	14795	20519.9	15378.5	14953	14857	14416.1	14588.9	11073.2	9458	11706.7
1334	119.949	0.95	0	0	0	0	0	0	1497.23	0	0	0	1776.13	0	0	0	0	0	0	0
1335	308.086	1.01	1120.18	3989.95	4454.06	17165	6549.26	2145.91	16005.7	5758.33	16031.2	6569.97	4217.87	14252.8	7388.08	5951.95	18141.1	7037.8	18922.7	14700.5
1336	829.582	10.63	0	0	0	0	0	0	0	0	0	0	0	0	11912.9	0	0	0	0	0
1337	424.283	8.12	0	840.785	0	0	635.908	0	1671.98	2054.2	2485.67	1585.72	1527.22	2879.23	3160.34	3497.25	5671.87	5045.42	1713.16	4143.48
1338	326.193	14.39	0	0	0	0	0	0	0	0	0	0	0	0	0	0	0	60548.6	0	20182.9
1339	382.176	14.42	14829.4	16343.1	13310	0	13794.4	13365.3	0	0	0	10033.4	0	0	8930.09	0	9404.87	0	0	3134.96
1340	321.894	0.18	0	0	0	0	0	0	0	0	0	0	0	0	0	0	0	0	0	0
1341	374.014	0.94	0	0	0	0	0	0	0	0	34052.7	0	25554.7	0	42406	0	0	31656.3	0	10552.1
1342	871.209	6.68	0	0	0	0	0	0	4552.49	3502.17	4836.95	1576.76	7476.46	4545.3	4840.92	4746.85	9131.36	3965.83	3959.35	5685.52
1343	264.045	3.63	2031.71	1747.5	2784.82	2680.53	14026.7	3351.18	625.423	1987.88	2455.96	303.016	1705.86	566.46	3668.86	3005.68	2706.36	3014.64	2710.91	2810.64
1344	1125.66	10.53	13072.2	11654.8	12491	11379.6	16340.7	11595.8	5196.16	6310.72	7170.46	6541.7	6862.24	5028.57	6869.76	6653.36	6485.28	7991.22	5237.64	6571.38
1345	467.98	1.05	18504.2	8352.94	12150.4	11222.8	6978.3	5580	4392.49	3963.6	3425.75	6552.04	4323.18	5002.64	3721.08	6138.2	4010.08	3960.99	3571.58	3847.55
1346	423.865	14.26	33177.9	37166.1	0	23570.5	38108.8	31885.8	0	0	0	0	0	12363.7	0	0	0	0	0	0
1347	464.231	8.06	2899.22	0	0	0	0	0	0	0	1033.89	0	1784.08	1896.56	2473.28	2355.02	4469.78	1407.79	0	1959.19
1348	429.001	0.8	0	3275.92	0	2210.46	3744.58	0	1349.03	0	0	0	0	0	5047.86	7232.41	2827.12	0	3963.76	2263.62
1349	661.266	10.4	33160.6	28619.8	30464.9	24620.6	38298.1	26412.4	19023.5	15316.7	21810.8	23977.5	23933.9	22700.4	21265	22960.7	18721.5	22076.7	16252	19016.7
1350	611.375	11.33	9056.69	10982.1	12437.6	12587.6	15489	10217.2	9941.36	14091.2	11935.7	9759.66	14832.1	12063.7	11770.3	14992.1	13914	14744.5	9741.18	12799.9
1351	202.913	13.97	0	80832.6	64472.7	0	0	0	0	0	0	0	0	0	0	0	0	0	0	0
1352	130.027	0.92	21099.9	0	0	0	0	0	0	0	0	0	0	0	0	0	0	0	0	0
1353	705.256	10.53	32470.9	25844.6	28204	17306	37604	20789.8	20522.3	28282.8	20595.8	17684.4	25599.1	23267.5	24118	21700.5	19284.3	25885.2	16374.1	20514.5
1354	144.089	1.04	0	0	0	0	0	0	9529.34	0	0	0	0	25383.1	0	0	0	0	0	0
1355	712.988	1.18	0	0	0	0	0	0	0	0	0	0	0	0	29932.3	0	0	0	33608.4	11202.8
1356	719.006	1.13	1940.07	16311.1	6070.14	0	0	0	0	0	5929.22	26349.4	15026.7	0	0	0	28623.2	0	0	9541.08
1357	695.295	10.5	20402.9	25336.9	20466.8	31175.4	16020.8	18113.4	14299	16363.9	16839.9	14780.1	17023.1	15714.4	15127.7	21850	16454.4	16125.3	15702.1	16093.9
1358	187.942	0.58	0	0	0	0	0	0	0	0	0	0	0	0	0	0	0	0	0	0
1359	1094.63	10.99	17930.1	18463.7	19536	18541.1	21736.8	18986.1	12656.6	14654.2	14909.9	13571.5	16251.2	14422.6	15353.5	16530.4	15785.1	16531.6	12701.5	15006.1
1360	219.966	15.06	0	0	0	0	0	0	0	0	0	0	0	0	0	0	0	0	0	0
1361	897.906	4.06	0	0	0	0	0	0	0	0	0	0	0	0	0	0	0	0	0	0
1362	587.306	8.73	0	0	0	0	0	0	0	0	0	0	0	0	0	0	0	0	0	0
1363	286.215	10.33	2081.09	1323.68	1319.65	0	1870.05	1181.31	9568.12	6220.68	7708.01	7275.34	8216.59	13853	8136.15	8506.62	6997.09	9598.55	8767.29	8454.31
1364	673.866	12.99	0	0	0	0	0	83057.3	0	0	0	0	0	0	0	0	0	0	0	0
1365	1038.94	13.73	12552.7	7229	12957.2	12343.7	2824.94	4516.92	0	0	0	0	0	0	0	0	0	0	0	0
1366	475.95	1.19	0	0	12370	12368.7	0	0	0	0	0	0	0	0	12879.9	18206.5	0	0	0	0
1367	623.341	11.68	16447.7	16366.3	17674.3	15397.5	23620.3	15187.5	6708.64	8110.21	10188.6	8374.17	8436.28	10026.7	11714.8	9195.96	10553.3	11124.8	8474.2	10050.8
1368	390.037	6.34	8155.68	4568.93	5626.01	5527.56	15365.5	6233.25	5270.01	4305.91	7680.59	7429.18	7283.53	6738.1	2550.84	3838.14	4081.6	2947.89	1792.92	2940.8
1369	723.755	0.85	6357.45	10725.7	6696.58	10154.8	11186.8	5156.7	7277.66	6648.1	7550.04	9639.49	6663.98	8202.16	5585.79	9046.47	8341.27	7988.85	11862.6	9397.58
1370	858.305	12.42	15172.5	16536.5	18232.9	18125.9	17998.2	14112.9	6635.2	9665.47	8893.1	9426.56	8781.98	7210.15	8383.36	8951.3	8247.76	8148.73	6583.36	7659.95
1371	897.249	11.03	17876.7	26595.4	34346.3	24420.9	24936.7	25638.2	15927.9	16765.8	16244.6	18411.8	17153.9	15779.6	13041.4	15447.5	13726.3	14036.1	14690.4	14150.9
1372	199.119	6.57	10271.2	10949	17552.4	7899.54	10263.4	7711.18	4260.97	7216.31	5994.74	3211.71	4269.23	7145.06	6198.14	7495.79	6801.97	3395.69	6680.43	5626.03
1373	270.968	4.49	12751.9	11735.3	10120.8	5234.26	20417.2	11927.1	9841.5	7506.01	6061.03	3089.39	9094.18	7070.45	1378.5	5532.31	1345.79	4041.05	527.014	1971.28
1374	415.958	7.87	3708.58	2034.19	2938.01	1746.88	10463.5	6031.29	4412.63	5706.57	3794.38	0	4624.1	1997.83	4125.23	5249.08	5569.46	1914.58	1121.3	2868.45
1375	253.911	14.48	7660.66	3029.57	7014.36	0	9620.3	6954.81	0	4475.8	0	3527.4	0	2538.67	2466.27	0	0	0	0	0
1376	600.893	1.15	5188.55	0	714.69	0	0	3771.86	499.786	0	11870.2	0	0	16957.7	4306.52	23638.6	0	18290	0	6096.67
1377	881.271	11.03	22967.5	22012.3	34084	20640.9	19773.6	20447.6	16049	15924	18074.1	17839.9	16395.7	17386.7	16419.4	16338.8	15620.6	14932.5	15129.5	15227.5
1378	579.873	0.8	9875.01	7943.37	7160.77	2400.04	5863.2	12494.2	8455.16	6151.58	8345.23	6237.53	10879.4	7407.29	10112.2	9311.26	7869.06	5342.15	6778.26	6663.16
1379	378.275	9.18	0	0	0	0	0	0	3216.49	0	2354.06	1783.85	2288.52	4121.16	4072.53	0	5899.21	5223.71	907.237	4010.06
1380	627.312	11.33	9702.18	11026.3	13211.5	0	13164.8	7530.85	9849.28	13122.8	12685.1	10038.6	13453.4	11926.8	11808.7	11228.3	13490.4	13542.8	9021.34	12018.2
1381	879.597	11.19	0	4435.22	0	0	0	0	0	0	0	0	5604.22	0	0	0	5747.74	13368.4	0	6372.06
1382	1011.06	1.01	5306.64	10346.2	5941.26	14392.7	6811.99	5529.63	7899.75	9094.32	6575.52	7234.64	5865.81	4418.56	10245.3	7364.83	19908.1	6251.01	24754.3	16971.1
1383	520.875	0.91	15823.7	12697.2	12178.4	10041.5	12727.6	15178.2	13314.7	15806.3	11349.7	17426.5	13802.2	14362.7	13983.5	14622.5	14004.2	10410.2	8405.73	10940
1384	261.06	4.88	7803.65	11243.6	17226.9	6275.14	9160.29	9861.35	9099.29	9846.43	7960.87	4953.88	10981.7	8997.91	4212.56	10214.3	6679.29	6423.44	5835.92	6312.88
1385	682.059	1.07	0	25238.8	0	0	43816.1	14581	0	0	10662.7	30715.5	610.355	0	0	0	0	0	0	0
1386	437.026	2.76	591.78	686.694	886.394	3006.79	7217.27	0	392.224	1884.49	1564.25	0	815.584	715.405	2216.02	1366.76	0	514.634	742.68	419.105
1387	339.029	7.87	6319.43	6657.08	6762.64	4711.74	11889.2	7016.64	7199.87	6317	7447.79	6832.85	7658.13	7395.59	7668.65	6805.68	6970.64	7324.34	7565.45	7286.81
1388	852.063	7.87	2036.31	1489.85	0	555.814	7163.95	1653.79	1700.24	1799.19	1650.16	2398.36	1310.05	1793.72	1637.46	1573.97	1960.56	2177.92	1600.84	1913.11
1389	359.99	7.87	8879.92	9097.52	8849.34	9034.16	13772.9	8223.63	9317.65	10897.8	9594.31	9707.1	9492.69	9845.31	9897.2	9567.27	8582.75	8447.49	7705.61	8245.29
1390	424.281	9.18	0	0	615.698	0	1149.12	516.896	3026.61	1509.39	2487.76	1782.91	1517.02	4632.67	4455.67	3694.48	5734.13	4440.94	527.871	3567.65
1391	237.867	0.84	13499.8	10162.2	14529	9441.38	17254.2	14981.7	16050.4	19257.3	26050	15470.5	18485	29102.5	15987.9	21773.2	13338.5	23499.2	11458.8	16098.8
1392	334.043	3.62	2771.8	3887.96	2843.29	3909.16	15802.8	3762.9	1233.95	2533.72	1827.55	3253.01	2585.04	1147.45	4953.13	4527.03	2806.32	2572.75	3028.6	2802.56
1393	420.158	13.83	16447.8	17481.6	17056.8	15048.4	16050.2	15832.2	14616.8	12816.4	17705.9	11835.5	12076.3	18210	10527.7	12039.5	8669.93	10255.7	11658.1	10194.6
1394	115.062	0.79	0	13901.6	11209.7	0	6562.27	6530.06	6811.47	0	8273.73	11618.1	0	8212.66	0	3705.18	12556.2	0	9333.3	7296.5
1395	661.105	1.04	5388.2	15159	11298	12968.8	9866.96	8824.59	0	8860.71	2937.67	3827.45	3513.46	2881.76	0	0	4017.54	4758.26	9226.22	6000.68
1396	444.264	7.76	4532.62	885.111	1299.88	0	0	0	5401.15	2023.25	3184.8	4105.17	15434.3	12106.7	5878.02	2911.1	18320.8	4699.46	3115.12	8711.81
1397	695.315	12.44	13651.2	12240.2	14485	14220.4	16700.1	13891.8	0	9759.02	8857.21	8901.3	0	8215.08	9325.05	8779.03	7650.13	0	7335.23	4995.12
1398	188.14	8.36	6664.41	7831.8	10463.9	4358.76	5857.16	6826.34	9415.94	6241.28	10876.1	6592.09	7107.12	12671.1	10976	15937.9	8709.88	8740.91	10356.9	9269.22
1399	707.845	15.77	0	8972.22	16307.9	10466.9	0	0	0	2190.38	0	4476.81	1578.99	0	972.008	2219.41	1333.38	1523.13	483.856	1113.46
1400	473.977	7.87	15419	15869.7	17745.4	16686.3	20122.7	15476.5	15966.6	16436.6	15996.8	15673.7	16200.4	17279.6	15884.4	16007.2	14945.7	16325.4	15913.9	15728.4
1401	679.32	10.54	16237.5	24203.6	23734.5	23578.8	24262	16163	14811.5	16359.7	21747.1	13696.5	15780.3	15266.9	13608.5	16916.2	15714.1	16222.5	14443	15459.9
1402	524.997	1.23	8214.75	14162.2	21517	16821.7	17208.5	13832.9	4037.03	12479.6	0	0	9701.26	0	2765.7	15477.3	10938.4	16948.5	7677.2	11854.7
1403	412.124	8.43	0	0	0	0	0	0	0	0	0	0	877.871	0	2803.05	6137.5	7165.7	9406.26	1124.18	5898.71
1404	418.125	5.66	9180.7	3372.82	4776.12	4885.92	10819.5	3813.35	6039.01	5019.16	6453.9	9674.35	7270	5224.4	0	1805.38	3134.48	2337.7	806.739	2092.97
1405	317.954	0.63	0	0	0	0	0	0	0	0	0	0	0	0	0	0	0	0	0	0
1406	698.312	10.47	15522.3	17687.7	16541.4	15373.8	18182.8	16416.2	9085.45	9975.07	9353.27	10824.1	11094	10039.4	9874.52	11325.3	11149.9	10041.4	9045.82	10079
1407	437.886	0.77	7834.13	0	6660.47	0	25946.4	0	50472.3	2940.65	11830.2	3212.62	2216.65	10090.5	7151.39	11409.9	8790.72	9640.45	0	6143.72
1408	242.188	9.54	0	0	0	0	0	0	0	0	0	0	0	0	11972.7	4661.64	6362.04	0	0	2120.68
1409	636.29	9.14	0	0	0	0	0	0	0	0	0	0	0	0	0	0	0	0	0	0
1410	1008.01	14.16	0	0	21686.6	0	6993.07	0	0	0	540.393	0	0	0	0	0	0	0	0	0
1411	741.85	12.78	0	33827.3	0	39332.7	0	21852.7	5455.28	592.782	0	0	0	0	0	0	0	0	0	0
1412	465.951	1.19	0	7133.66	0	3977.55	0	0	0	0	19574.8	9268.67	0	0	0	0	0	0	0	0
1413	254.188	10.75	13776.1	5084.52	13952.2	5332.07	6302.55	9326.87	10594.5	3336.85	5762.97	4818.98	20704.2	6366.26	5911.15	4896.7	5052.16	8024.99	3615.34	5564.16
1414	370.166	12.82	0	0	4835.62	0	0	0	0	14789	0	7734.31	0	27366.3	20514.2	30174.8	0	43048	7787.52	16945.2
1415	464.23	8.61	3170.11	0	0	0	0	0	2815.2	0	2470.79	1050.12	5009.22	2185.73	855.194	0	1743.44	0	0	581.146
1416	707.782	0.85	6192.84	9040.69	5436.15	9450.49	12368.6	6434.22	6840.48	8991.08	7690.69	10884.9	8556.05	7683.51	9510.21	7752.39	8072.67	7993.23	9133.76	8399.89
1417	504.066	1.03	6723.79	10504.8	8612.68	15214.6	6748.09	6095.99	5260.14	6786.5	3959.29	7104.1	7260.82	2875.16	10068.5	6401.14	10099.1	3102.31	17410.3	10203.9
1418	625.311	11.33	38572.4	39007.5	45658.8	34573.2	49016.5	39535.5	33053.2	48671.8	43637.3	36275	50049.1	0	44453.1	46544.1	44669.7	45598.8	34951.4	41740
1419	462.958	1.18	0	27283.8	27796.1	33111	18515.6	28324.5	30952.6	0	0	35446.2	24362.2	28200.5	31977.7	25629.6	45755	0	45744.7	30499.9
1420	1048.03	1.03	15044.2	0	13291.7	21546.1	17192.4	11856.7	15034.8	13914	9288.11	18047.2	8935.09	775.108	14842	10612.7	20788.3	6301.1	20123.7	15737.7
1421	629.979	0.79	8121.43	14391.7	13432.3	16047.6	10956.9	8978.79	7553.05	10113.8	8116.58	11942.2	8222.45	8177.01	9172.85	9177.63	13862.5	8381.55	14680.7	12308.3
1422	622.309	11.52	0	0	8018.5	0	0	0	0	0	0	0	0	0	0	0	0	0	0	0
1423	268.239	14.08	4966.26	6241.79	5026.89	3712.93	4145.83	5548.83	9999.51	7136.31	11463.7	7480.81	9240.33	12466.5	7333.88	7274.62	7208.62	8993.84	6909.16	7703.87
1424	570.318	8.77	0	0	0	0	0	0	641.208	615.432	978.741	670.246	1293.25	4105.32	2216.3	1845.83	4193.38	2010.69	2086.55	2763.54
1425	707.273	11.34	12954.8	13343.7	13689	11446.6	21891.8	13382.8	9814.76	16847.5	13912.8	11623	13628.1	15080.1	13097.1	16378.8	15162.4	12927.8	10297.4	12795.9
1426	718.299	10.33	12462.4	12904.5	12650.3	13705.5	17016.1	13018.9	9173.78	11928.4	9351.61	10546.7	11518.9	9708.08	10532.8	11890	11846.1	10886	9924.86	10885.6
1427	728.097	1	861.679	5806.65	10942	9429.47	1840.99	6769	8007.74	5560.1	12550.5	6593.99	4523	12065.7	11964	13635.2	11564	16286	17705.5	15185.2
1428	504.276	8.69	0	0	558.414	0	0	0	5262.07	0	6219.46	0	8869.24	6705.37	6513.8	6957.99	9190.09	0	0	3063.36
1429	310.115	3.12	636.311	817.219	2347.51	1943.35	5514.75	1292.05	0	0	0	0	0	715.776	0	674.736	0	760.339	456.563	405.634
1430	427.98	7.87	13449.7	12639.9	14433.2	11464.7	15833.6	14149.1	13540.5	14246.7	15257.4	14458.1	13207.7	13216.9	12509.3	12744.2	12127.7	12661.4	12382.8	12390.6
1431	839.672	0.85	3443.53	10477.4	9719.95	10236.2	11366.4	7193.1	6451.67	10731	6688.23	11152.6	7771.26	9817.73	7604.39	11249	8332.44	9160.59	11453.1	9648.7
1432	985	13.76	11956.7	0	13377.6	16056.1	0	0	0	0	0	0	0	0	0	0	0	0	0	0
1433	683.339	10.8	10875.5	15846.5	14348.8	11706.9	17879.2	12378.9	5986.79	8776.21	6921.65	7921.1	7445.43	5390.78	7692.8	8450.16	8851.47	7140.94	6879.12	7623.85
1434	428.269	8.91	1774.18	0	0	0	0	0	0	0	0	0	593.256	0	0	1319.25	1438.89	0	0	479.629
1435	895.557	10.68	0	0	0	0	0	0	0	0	0	0	0	0	0	0	1736.86	0	0	578.953
1436	826.555	13.73	0	0	0	0	0	0	0	0	13501.7	0	0	0	0	2672.48	0	0	0	0
1437	380.165	13.83	175142	274514	207148	105616	318083	343310	408112	300182	506518	198257	285490	604049	180701	208181	132775	210887	231302	191655
1438	897.906	3.86	0	14931.9	28999	0	0	0	0	12090.3	0	0	0	21857.1	0	0	0	0	0	0
1439	409.983	1.08	0	0	0	0	0	0	0	0	0	0	0	0	0	0	0	0	0	0
1440	531.99	1.09	0	20611.1	0	0	0	0	0	0	29470	0	0	0	0	0	0	69528.6	0	23176.2
1441	671.295	11.01	22304.6	20071.8	26562.5	20461.1	19597.3	18081.3	14584.8	16939.3	16833.5	15738.9	16199.9	14818.5	16344.9	17039.4	15760.9	17565.4	13434.8	15587
1442	1066.93	14.42	0	0	0	0	0	0	0	0	0	0	7913.24	0	0	0	0	0	0	0
1443	487.888	0.76	5060.79	4579.09	4722.71	6193.78	7764.78	2701.66	6279.8	4774.1	5036.62	4052.78	3765.03	4394.2	7457.65	9022.73	3643.82	9115.32	5712.12	6157.09
1444	224.035	8.6	5602.38	4813.66	10828.4	8708.44	13360.7	6618.61	5471.9	7321.51	5546.84	7130.59	4910.84	6006.18	6151.97	5241.49	7664.18	8664.81	4172.96	6833.99
1445	585.843	0.8	11265.8	8112.73	7771.38	8274.61	6776.74	5637.41	8060.41	5946.06	4258.72	2873.21	8540.49	6540.91	8474.22	11335.4	6663.67	4614.31	8773.97	6683.99
1446	470.919	12.89	7206.77	0	0	0	0	0	0	843.063	28608.7	0	1541.4	0	0	0	0	0	0	0
1447	534.232	8.09	6109.99	0	920.892	503.706	0	0	0	0	0	785.566	5273.7	3593.07	4034.99	2108.23	6141.99	0	690.198	2277.4
1448	606.896	1.18	0	0	9401.63	0	10796.9	0	24628.2	27813.7	0	30065.3	31949.9	0	23626.6	53584.8	33088.2	14385.7	13929.5	20467.8
1449	217.861	14.26	0	5707.02	40373.8	0	0	0	0	0	0	68888.2	0	0	42590.7	0	48787.7	0	19255.9	22681.2
1450	855.232	6.68	0	0	0	437.894	0	0	5935.71	0	7427.71	0	10457.6	6441.12	6270.71	7924.25	15265.5	4604.51	5112.33	8327.44
1451	192.973	7.87	7355.25	6575.89	6979.82	7799.95	16476.7	8394.02	10405.4	10699.7	5191.95	8217.51	9848.79	6386.49	10429.9	8118.43	11358.1	8877.29	8267.13	9500.85
1452	808.039	0.97	6411.51	16154.9	6300.59	19053.1	11296.5	6871.64	9429.44	8098.73	11443.7	14572.6	13982.3	11854.1	17580.3	15602.9	22406.6	18120.6	30551	23692.7
1453	667.093	0.99	5653.68	15639.7	9887.2	24795	6914.64	4417.43	11972	4711.72	2004.44	7034.48	9975.38	7587.24	11723.2	7475.25	18089.5	0	29306.1	15798.5
1454	481.204	13.46	12802	13962.8	14100.6	10263	13158.1	12560.2	8930.22	9809.96	11718.7	8155.55	8098.47	10843.6	6917.92	7744.03	6333.39	7415.75	5553.42	6434.19
1455	625.297	10.53	23865.1	12434.3	14837.1	23485.1	0	15461	14270	21998	21455.2	20660.1	13513.5	13986.6	21464	26284.5	14710.1	14320.7	21157.4	16729.4
1456	531.281	13.26	0	0	0	0	0	0	0	0	0	0	0	0	0	0	0	0	0	0
1457	349.327	1.1	13480.5	10080.7	9520.25	14371.2	13246.1	9828.14	21432.9	17893	12556.4	20130.6	20181.2	15751.3	21276.8	0	28620.8	16604.4	25723.1	23649.4
1458	294.057	3.62	3202.33	2797.42	3560.15	4574.5	15020.9	2707	2051.38	2807.23	1186.38	4008.69	2461	1384.76	5094.23	5442.63	3953.66	2695.83	3856.65	3502.05
1459	814.044	0.95	6197.44	7252.48	7436.23	13618.8	8913.39	6973.62	11043.1	9055.59	11083.7	7422.14	10333.4	8421.84	12367	8129.7	8517.91	9570.27	8398.69	8828.95
1460	1009.02	1.01	12447.2	11864.7	21803.3	14637.7	9813.67	4219.17	1716.41	1833.18	4432.58	2417.27	1587.94	2368.19	826.478	2255.1	2489.34	2580.21	856.482	1975.34
1461	477.982	1.14	8685.93	8569.2	0	0	10195.9	19100.3	27485.1	23323.1	0	0	0	0	0	0	0	0	36968	12322.7
1462	1174.07	7.87	623.296	940.654	1415.97	1283.51	5638.28	1630.81	1514.87	1451.47	1399.55	1032.64	1977.47	1253.9	1464.61	1307.73	1155	1600.71	727.16	1160.96
1463	486.163	1.29	0	8063.06	0	24733.2	0	0	0	0	0	0	0	0	0	0	34763.9	0	0	11588
1464	356.001	1	19938.8	0	0	9785.55	8730.88	15161.4	21149.6	18399.5	0	0	0	14066.8	20523	0	18041.8	19837.6	0	12626.5
1465	338.198	13.83	11337	13472.1	11468.8	10336.5	11616.7	11609.8	11761.9	9774.35	13934.2	10089.8	10743.5	14295.3	7775.03	7814.78	6793.38	10522.8	8674.33	8663.49
1466	247.043	4.5	8748.24	749.409	4790.6	2126.18	9281.9	4745.99	1617.85	2932.59	3245.36	1233.61	1432.38	2432.99	0	441.226	925.156	1920.06	1249.12	1364.78
1467	678.462	13.46	12892.1	15510.4	18179	7094.51	10749.5	8707.55	6184.67	4888.01	6224.14	3883.19	5350.97	7874.27	4502.22	3702.3	2907.71	4513.86	1788.57	3070.05
1468	645.854	0.76	11909.9	8991.47	12883.2	9304.61	14289.9	14013.5	12081.8	9965.18	10867.2	11498.5	10425	10483.4	9870.39	13800.5	11938.6	12158.2	13073.2	12390
1469	458.341	10.34	2681.27	1560.17	1861.62	0	2485.35	380.242	6062.76	3422.99	4851.98	3159.43	12435.1	7024.24	2826.11	2592.66	8742.91	7373.49	9667.7	8594.7
1470	469.94	0.85	4822.55	13241.1	9136.22	14291.6	12340.9	9061.82	8026.87	10856.2	8094.8	11053.8	9166.59	10487.6	10159.3	9400.21	12663.9	11026.6	17246.1	13645.5
1471	965.192	0.99	2204.34	11595.9	8021.69	15634	5228.39	4723.28	4500.28	5657.66	4026.13	4523.63	2818.1	2414.45	7771.51	5017.31	8303.85	6498.29	20306.5	11702.9
1472	347.821	0.83	6837.14	5119.1	7819.41	3751.86	8069	6175.21	7040.69	7599.36	5188.54	6605.84	6989.68	5299.62	5205.86	6857.43	5107.96	4815.66	4365.42	4763.01
1473	561.253	8.68	0	0	0	0	0	0	3146.48	0	5028.34	758.953	6624.36	5688	4593.46	4852.39	6974.72	2880.15	0	3284.96
1474	792.059	1.04	2462.46	7022.62	0	0	0	3053.5	0	0	0	0	0	0	25975.6	0	8913.37	0	0	2971.12
1475	647.825	0.85	2882.7	6900.26	7391.87	6605.92	7997.69	2784.61	6591.24	6661.55	6237.08	5875.51	5161.36	8606.72	8563.59	7705.24	4222.39	9300.28	8436.16	7319.61
1476	657.074	0.99	0	11536.4	15060.7	21628	12858.3	16387.1	16364.9	12653.4	14667.1	13795.4	3997.74	12155.5	13754.7	11784.1	11268.4	12021.1	21154.6	14814.7
1477	554.926	1.34	0	0	18864.4	22862.4	24179	22363.2	0	31325.4	0	0	29418.4	0	0	0	40973.7	31186.9	36308.1	36156.2
1478	366.046	1.71	0	0	0	0	0	0	0	0	0	0	0	1033.73	0	0	0	0	0	0
1479	488.935	1.2	12153.2	0	14095.8	0	0	7244.84	0	18345	0	0	10544.4	15878.1	18131.9	16917.5	16133.5	16902	12606	15213.8
1480	486.896	15.28	0	0	0	105847	0	26598.2	0	0	0	24774.6	0	0	0	0	0	0	23758.1	7919.35
1481	278.071	1.06	12945.4	5029.32	9559.69	12946.6	15663.3	9673	6971.03	0	3187.55	0	3460.73	6170.43	0	3954.22	0	0	2884.28	961.426
1482	209.983	1.08	106212	30708	101299	56874.5	68396	75657.7	68728.6	76441.1	91746.8	60243.3	77652.4	136547	69346.3	170097	53338.8	133574	35866.3	74259.7
1483	836.027	0.92	2029.3	4760.98	911.408	7351.27	2322.3	2775.8	8311.24	3570.28	0	3776.64	0	1316.66	4649.43	4414.21	0	5686.34	5034.58	3573.64
1484	175.037	1.05	14890.1	16532	13390.9	15851	20321.4	7877.54	6866.92	6963.95	8658.57	0	1877.79	2996.47	5659.4	6646.22	12202.9	8149.5	9928.18	10093.5
1485	435.219	14.56	11249.2	12358.3	11533.7	10404.6	13614.5	14215	15082.3	13968.1	16301.6	12329.8	15539.2	17278.8	10680.1	10997	9926.92	10482.5	11816.8	10742.1
1486	469.905	12.33	4184.65	44246.3	9424.13	51910.4	28925.8	54769.8	0	8827.9	0	0	0	0	0	11678.7	0	0	0	0
1487	382.202	15.54	2416.43	4577.67	4560.03	0	10810.6	5481.48	7317.88	7905.05	7311.2	5966.06	6447.27	9116.93	5767.88	5332.17	5984.46	4487.36	4588.98	5020.26
1488	360.196	9.27	659.852	0	0	0	0	0	0	0	0	0	0	0	0	0	0	0	0	0
1489	638.305	8.74	0	0	0	0	0	0	0	0	1549.68	0	1576.86	3344.19	1756.38	671.29	3769.66	2281.68	484.449	2178.6
1490	639.84	0.75	3493.77	5080.22	6987.35	5075.7	7329.53	3055.97	9528.81	10850.6	9092.74	4390.09	4565.17	4419.24	3414.36	4874.09	8560.63	7302.53	8228.85	8030.67
1491	576.966	1.12	22773.6	8750.42	19722	15057.9	16752.4	18202.8	20478.1	23991.3	22718	20630.5	19436.7	29990.2	22879.4	34174.3	15032.7	25040.2	14912.5	18328.4
1492	94.042	4.11	3473.65	5874.85	6137.42	776.404	20380.2	3908.77	1530.8	3555.27	6285.21	2154.85	2229.97	3740.29	1528.54	4078.28	808.422	5857.71	1575.6	2747.24
1493	401.978	7.88	11266	11695.5	12734.4	14113.6	15123.3	15146.8	14244.1	15900.4	15566.4	14710	15856.7	14291.5	15152.5	12491.3	13042.2	13157.7	13997.9	13399.3
1494	688.281	11.96	5845.53	4669.41	4919.69	4254.21	10825.9	3071.39	3273.34	3630.81	4993.55	2679.91	4034.84	4792.09	5103.15	5388.17	5888.25	5579.85	3177.45	4881.85
1495	452.298	14.8	2330.22	0	6944.16	0	0	0	0	0	0	0	0	0	0	0	0	0	0	0
1496	1084.15	0.99	3945.64	9181.78	6613.35	12911.1	4494.11	3351.2	6914.57	5882.74	7439.56	4117.1	2808.52	4539.42	8180.53	8775.98	9518.61	9462.61	19787.7	12923
1497	577.296	9.92	8526.2	7342.35	10386.5	7422.55	18228.6	8327.04	6341.53	7798.43	6686.98	4575.47	8080.71	5167.84	8379.48	5265.03	6789.63	5664.27	5775.98	6076.63
1498	299.12	0.85	3030.59	3967.18	3135.9	4780.79	14831.1	2902.66	1148.83	1431.87	1526.45	1482.96	1398.18	1346.82	1007.42	1075.7	2275.48	1297.75	1415.06	1662.77
1499	257.068	0.93	11965.6	12091.9	13652.3	10184.2	11383.5	12037.1	11074.4	11035.6	8887.53	7457.15	10046.1	9835.88	9093.24	9088.63	8380.33	8750.04	18185.6	11772
1500	919.555	10.66	0	0	0	0	0	0	0	0	0	0	0	0	0	0	0	0	0	0
1501	203.058	4.97	5282.15	2727.24	7234.4	6890.08	7680.1	3754.1	1061.57	5882.38	2575.25	6636.22	2638.46	3928.55	4683.85	8666.39	9403.2	5134.98	2751.73	5763.3
1502	710.051	0.94	2203.33	0	0	0	14934.1	2535.1	8176.21	8982.79	11991.7	6956.55	4136.61	5776.89	18070.8	7680.71	0	12450.8	0	4150.26
1503	719.252	6.52	0	305.542	0	0	0	0	0	0	0	0	7827.08	6277.32	0	0	0	0	8115.63	2705.21
1504	165.952	1.34	0	26037.6	0	0	0	0	0	62711.8	77920.2	73918.9	0	98685.3	0	59950.3	0	0	0	0
1505	1038.94	14.01	0	70752.8	94036.7	52915	33378.5	4575.39	0	0	0	0	0	0	0	0	0	0	0	0
1506	445.897	0.79	8293.53	6293.1	5984.75	2410.45	4038.11	7567.42	8370.77	8449.21	4185.59	6428.25	7656.86	3249.92	7966.32	10381.7	7442.26	6252.37	6370.92	6688.52
1507	534.237	8.68	2706.5	0	0	0	720.825	0	3441.49	0	4136.96	937.662	7905.48	4962.11	4804.99	5263.22	5623.8	2938.94	0	2854.25
1508	823.698	0.85	8088.91	8273.88	8033	8977.34	12536.1	8006.06	6415.05	6209.89	8286.63	4482.16	8459.29	8020.66	7125.21	8983.31	10710.2	7492.76	9860.17	9354.38
1509	829.581	10.44	0	0	0	0	0	0	0	0	12436.1	0	0	1997.99	0	0	0	20273.3	0	6757.75
1510	567.939	0.8	3248.48	7601.15	5236.16	6597.93	10815.7	3671.79	3594.37	4599.59	6248.48	6217.61	4715.93	8168.44	5049.75	5214.57	8949.92	7487.47	7547.42	7994.94
1511	825.695	0.85	7824.43	8158.08	7642.27	7168.53	12427.7	9285.02	7367.93	8799.4	7018.91	9517.66	8293.53	11010.4	8834.26	9039.29	9120.19	10259.2	9832.93	9737.43
1512	795.535	10.84	0	0	0	0	0	0	1875.11	0	0	1609.82	0	0	0	0	0	0	0	0
1513	411.985	0.85	3119.71	9551.72	6621.75	10992.6	9747.22	5109.15	3699.07	3754.57	3374.09	3437.09	2191.2	2993.82	4753.08	4560.43	8684.34	8356.03	11594.6	9545
1514	244.202	11.43	3930.94	4496.84	5429.16	3146.81	3502.16	4598.8	7693.26	4987.05	7697.65	4698.17	5814.05	12005.1	8492.37	12829.5	7515.81	8684.78	8868.91	8356.5
1515	513.965	0.93	9952.78	9755.04	11567.2	12023.6	10550.8	9888.86	14093.6	13050.6	12701.8	14644.7	14638	11975.9	14188	10587.2	10358.5	10408.9	10334.8	10367.4
1516	79.967	0.81	0	0	0	0	0	0	0	0	0	0	0	0	0	0	0	0	0	0
1517	272.235	10.79	0	0	0	0	0	0	9143.34	4878.43	5861.17	3726.77	6364.66	14484.9	10682.3	19062.2	0	12935.6	10315.8	7750.47
1518	634.13	1.05	10031.8	6021.27	10349	9366.86	10006.5	6539.08	5155.79	3149.29	3087.97	3296.37	3271.53	2749.02	3932.53	3401.02	6040.11	3711.22	5355.06	5035.46
1519	298.25	13.12	3215.78	4738.95	6119.42	4170.53	2643.39	7934.57	10191.4	8242.59	9776.68	7768.32	9169.29	13351.2	9580.98	9756.61	10908.1	7297.13	9128.57	9111.26
1520	406.18	13.82	13315.2	14957.7	12390	10514.2	13218.8	11402.6	8313.15	7319.11	9997.11	6655.56	0	9758.55	4959.09	4448.39	4337.72	4491.16	3985.41	4271.43
1521	451.269	10.01	4546.56	3892.5	5788.73	4270.22	8473.24	4725.78	9030.3	10051.7	9544.13	6195.01	13652.3	13047	8824.63	10669.7	10005.3	11773.6	5607.68	9128.88
1522	502.91	1.22	17567.2	7751.99	0	5797.91	0	14507.4	18626.7	19041.5	18901.8	19578.1	14831.8	22043.3	23323.1	0	19995.9	24415.3	20850.1	21753.8
1523	873.082	1.04	5686.95	9793.57	10753.4	7362.51	10005.8	8127.75	6634.64	6978.94	5065.88	8299.02	6709.35	4223.01	6587.47	5917.02	9665.58	6156.85	7249.11	7690.51
1524	298.25	11.38	0	9884.36	12175.4	0	0	8921.4	0	6715.42	0	15361.3	0	8332.19	0	0	7016.97	9620.34	10618.7	9085.35
1525	407.189	13.57	9060.55	12010.5	10952.6	9036.49	9567.47	12210.2	13349.1	9352.54	12719.3	8451.54	10376.4	14281.2	8167.77	9677.43	8474.41	8306.79	7453.74	8078.31
1526	351.79	0.86	7369.55	5008.48	5685.8	4613.72	11752.2	7875.49	11089.9	12304.3	12219	10683.4	13063.3	16214.9	8497.84	10339.8	10398.7	11924.9	5300.32	9207.97
1527	216.065	1.15	0	44038.2	4252.12	73450.8	0	35585	0	22327.4	0	0	71650.2	2292.67	0	25209.7	0	0	0	0
1528	552.191	13.82	15902.8	15057.6	14876	14245	7028.61	5784.98	2648.59	2975.8	3368.19	3359.82	2690.46	2548.74	1929.61	1925.69	1546.12	1500.96	2196.59	1747.89
1529	253.986	1.06	9604.09	4244.23	10581.9	6794.39	7623.18	4769.45	4175.66	3765.93	3292.47	7659.45	3176.88	5184.93	5070.97	3689.92	3685.6	3593.4	3843.07	3707.36
1530	404.164	13.66	12939.9	13757.3	13128.6	11230.3	20208.5	16330	3474.36	4117.6	4384.82	2729.24	2891.08	4721.84	1968.19	2212.89	2252.49	2587.02	1898.71	2246.07
1531	547.29	11.2	8170.52	8367.45	9882.25	9100.65	15666.9	7558.79	8800.72	11967.3	11643.4	9838.73	14031.6	11960.1	8541.81	10030.9	10544.6	10419.1	7338.43	9434.06
1532	422.175	14.55	9873.7	12157.6	10356.8	8936.35	10042.6	10270.3	13725.9	15180.9	14618.5	11747	13522.8	16935.8	12229.9	10941.8	10642.9	12275	11557.1	11491.6
1533	488.245	7.89	0	0	0	0	0	0	0	0	0	0	0	0	0	0	0	0	14758.1	4919.35
1534	538.904	12.95	0	41407.4	0	0	9747.21	0	0	30788.4	0	0	24416.6	0	0	0	0	0	0	0
1535	581.992	0.76	4234.52	0	0	5096.96	3282.75	3544.69	3488.61	4226.37	2331.59	5054.16	3059.56	5337.75	2881.54	6927.46	1969.41	3024.02	2515.86	2503.1
1536	783.711	0.85	3036.52	7493.77	5155.87	8271.25	9126.95	4267.76	4132.55	4616.62	4194.84	7682.04	1331.51	7315.58	5407.75	4393.83	8114.06	7115.95	10490	8573.33
1537	561.993	0.79	7611.56	13962.1	10011.3	15741.6	13448.4	7185.16	7524.27	8159.51	7917.92	11945	7618.44	6429.63	8270.78	6311.39	14653.3	7100.83	14631.2	12128.4
1538	122.037	6.02	8802.66	4992.04	8327.78	9893.81	9682.14	7017.4	6767.13	8261.43	9282.86	7049.81	5692.25	7461.19	0	5352	8311.99	8243.48	8079.71	8211.73
1539	272.234	11.16	0	0	0	0	0	0	5748.31	0	3528.24	0	7563.86	8601.36	4462.63	7748.27	7272.36	11411.8	4273.75	7652.65
1540	222.125	8.25	14865.4	14755.4	13903.7	14449.9	15688.9	14876.7	13589	15360	15176.9	12577.9	16232.6	16280.8	12969.1	17069.4	12597.2	13993.5	15095	13895.2
1541	379.925	0.43	0	0	0	0	0	0	0	0	0	0	0	0	0	0	0	0	0	0
1542	207.089	5.32	3087.83	2587.32	5491.97	4075.51	7921.8	2507.26	6607.46	8077.17	5523.46	5759.94	7378.59	8396.91	5309.48	5962.3	6175.63	4987.61	6025.03	5729.42
1543	1058.91	14.3	3785.45	0	0	0	0	0	0	0	0	0	0	0	0	0	0	0	0	0
1544	626.051	1.05	4377.67	5554.58	8684.83	4002.25	6028.93	6660.28	6348.74	6014.42	6346.04	5083.8	6930.47	7285.48	6937.64	7143.95	8267.05	8824.79	5628.66	7573.5
1545	172.109	6.9	5427.15	5725.63	0	4978.06	10091.6	7596.48	7428.75	5065.73	5410.99	5813.42	5630.69	7083.53	4747.47	5429.81	6286.55	4112.82	5440	5279.79
1546	420.126	2.77	0	0	0	0	509.156	0	0	0	0	0	0	0	0	0	0	0	0	0
1547	425.839	0.82	3632.35	4605.8	6003	4163.01	7206.4	5135.1	4978.46	6422.41	4766.62	3937.51	4775.2	5408.06	4858.17	8120.05	7380.96	5791.93	4516.26	5896.38
1548	584.915	0.98	37919.6	0	0	5179.24	27442.8	0	0	44585.5	0	42358.7	0	0	0	0	0	0	0	0
1549	709.287	12.43	14784.6	13112.8	14533.3	13572.7	18133.2	16592	7486.55	11957.3	10785.6	9830.94	10919.2	11439.1	11504.8	12959.6	12846.5	9873.84	9986.11	10902.2
1550	1132.67	10.34	7576.63	8246.18	7138.06	7486.97	13103	6581.99	0	3689.62	0	0	3638.79	3281.48	4047.62	4174.41	3980.91	4486.72	0	2822.54
1551	316.217	13.83	1939.06	2454.17	2295.4	1406.15	3111	3023.69	8899.12	4712.06	8050.98	3686.02	6178.15	10572.1	4745.6	4744.1	3449.66	5780.78	6562.45	5264.3
1552	581.87	0.79	10804.7	3926.03	3615.16	3003.84	1284.13	7311.12	7767	4769.31	5850.89	6717.73	4798.64	5556.12	5994.93	7245.16	5798.66	8291.93	2443.04	5511.21
1553	832.602	10.44	0	0	0	0	0	0	0	0	0	0	0	0	0	0	0	0	6307.7	2102.57
1554	272.991	5.25	5486.09	6905.03	5770.09	785	4264.82	4826.33	4283.63	6161.39	8161.99	4262.25	5864.53	5327.04	4061.82	10022.5	7176.2	4376.8	3766.83	5106.61
1555	663.37	12.71	9240.78	11188.3	12295.8	14026.9	18790.1	10601.8	1899.28	4824.52	3172.48	2741.95	4152.19	2782.25	3421.42	3853.16	2874.67	2869.2	1860.13	2534.67
1556	308.072	1.04	1507.32	3980.3	0	6013.32	1696.58	1358.7	7746.42	4540.06	5142.17	6008.22	5399.12	0	1467.53	0	6878.05	6362.34	3858.98	5699.79
1557	309.92	0.81	6798.12	2958.41	4037.9	7055.82	1104.42	9538.07	8920.31	4332.8	6496.15	8973.46	6420.67	1381.58	6651.62	3452.64	0	3962.48	2858.58	2273.69
1558	610.231	8.06	4920.82	589.934	0	0	0	0	0	0	1275.19	0	0	2657.95	2220.61	1512.23	5351.14	1821.74	0	2390.96
1559	173.105	5.04	7121.74	0	6671.72	6085.13	11089.1	0	5704.75	9368.54	0	0	5875.28	0	6151.56	6257.71	6065.53	0	0	2021.84
1560	1122.64	10.5	12156	12164.1	11518.9	11338.7	16257.1	11480.4	3475.15	6361.51	7026.95	7007.23	7358.63	4837.89	6142.98	8095.93	7411.31	8156.48	5904.35	7157.38
1561	381.265	9.95	6707.72	8755.43	9486.83	7774.26	13628.2	11158.3	11744.1	13288.2	13922	9151.31	11283	11653.6	11468.6	8156.15	7043.9	9435.03	5784.13	7421.02
1562	825.554	10.92	0	0	0	0	0	0	0	0	0	26198.8	0	0	0	0	0	0	0	0
1563	606.324	10.36	0	0	0	10095.9	13764.5	9762.79	0	0	6280.18	0	0	0	0	0	0	0	4715.59	1571.86
1564	492.142	14.45	40139.8	37510.9	38637	56961.5	36038.6	37528.2	32401.8	21635.6	24155.4	22024	22845.9	19600.7	14737	15378.6	13671.2	13809	30885.9	19455.4
1565	471.285	8.09	4419.57	0	520.84	0	0	0	1731.51	0	1916.27	0	5001.79	0	0	0	5771.35	0	0	1923.78
1566	458.004	7.87	9809.1	10069	9919.34	10037.9	13789.1	10583.7	10036.9	9938.23	10257.3	10885.6	10732.7	10295.4	9150.41	11249.3	10521	10259.8	9380.94	10053.9
1567	553.373	11.75	9343.36	12510.3	14548	11741.9	18744	11232.6	5964.75	10206.5	8194.6	12590.2	8640	10285.5	11627.5	11038.3	13187.6	12794.9	12622	12868.2
1568	923.263	11.34	13991.7	16382.5	15454.7	16701.5	18249.6	14115.7	9216.85	12953.9	14279.8	10579.2	15567.3	11837.6	11896.3	12259.7	12458.1	12569.1	9506.83	11511.3
1569	793.541	10.91	0	0	0	0	0	0	0	21817.9	0	7867.9	2733.86	3240	813.339	0	1271.25	3217.62	0	1496.29
1570	270.074	4.07	3124.81	5500.54	4081.37	1643.88	26842.9	6134.83	5774.02	2095.8	1909.71	0	1191.86	4908.79	0	2074.23	0	4272.43	847.054	1706.49
1571	354.018	1.07	33134.7	54058.2	0	0	0	37449.7	54972	41418.8	53655.5	0	0	0	0	0	0	0	0	0
1572	314.199	14.41	5601.22	6612.36	5224.06	10487.5	5792.78	6053.28	13138.9	5289.65	7712.47	5303.73	12578.3	7670.8	5359.04	5504.07	6031.08	6213.16	9613.41	7285.88
1573	522.916	1.15	0	0	0	0	0	0	0	0	0	0	0	0	0	0	0	0	0	0
1574	185.103	5.29	6708.27	0	1136.98	451.032	16317.5	493.037	0	683.111	531.5	664.343	0	0	0	0	0	0	0	0
1575	692.281	10.11	6108.25	5406.87	6926.31	0	10761.2	0	7864.16	8749.7	8874.99	0	10320.4	8110.54	10750.8	9748.7	10612.1	11787.4	6475.2	9624.9
1576	249.909	0.78	6567.06	0	0	8308.15	11107.4	0	17383.2	1373.23	0	2988.5	6162.16	8466.25	2739.97	8284.33	0	11440.6	5590.73	5677.1
1577	330.035	3.63	2609.22	3397.36	3167.02	3725.97	8302.39	3949.07	1211.98	2669.25	1935.23	2365.63	2720.74	1303.76	5492.21	3351.87	3879.87	4244.15	2206.08	3443.37
1578	855.597	10.9	0	0	0	0	19186.3	16656.4	0	0	0	0	18227.2	0	10213	21630.4	9055.71	3667.01	0	4240.9
1579	781.711	0.85	6599.47	9989.7	8640.68	9816.43	11110.2	7668.09	9119.96	7137.77	8738.65	6895.95	5757.66	8380.9	6751.82	6072.47	10162.3	8552.1	12022.6	10245.7
1580	657.879	0.78	17146.1	6587.04	10946.7	8257.87	5822.54	16000.9	17133.3	11647.7	13150.8	0	17263	9770.88	15324.3	8339.01	9878.85	10190.6	8830.99	9633.49
1581	813.288	10.76	15305.5	14717.2	14871.6	14412.5	17239.7	14032.3	10683	13030.2	10591.3	11665.1	12044.6	10744.4	12355	13614.1	14113	11541.7	10560.2	12071.7
1582	254.151	8.3	8353.59	6007.46	7048.13	3949.95	7668.68	4774.26	8494.88	5639.14	5863.78	6968.5	9505.41	8337.12	6599.35	6358.94	7036.02	7651.39	4263.49	6316.96
1583	502.858	15.75	0	0	11749	0	0	0	16491.9	16004.7	10171.3	0	3343.51	16192.3	0	0	0	8485.38	0	2828.46
1584	476.038	3.63	5205.56	5665.86	5993.25	5211.14	22290.9	4783.73	2468.55	3638.05	3478.99	4709.73	3371.81	2384.38	6711.84	6154.91	0	6988.03	5127.2	4038.41
1585	409.756	0.86	4543.03	3801.43	4305.58	3878.25	8772.01	4864.67	4092.32	6633.14	5526.84	5098.34	8830.01	8622.55	7729.89	8548.95	6481.21	9853.59	3981.29	6772.03
1586	725.012	0.92	18585.8	35212.5	13573.7	32905	0	19501.2	17572.3	18406.7	10207.6	19598.1	18478.3	7971.7	16585.2	13892.3	24626.6	11206.3	24580.9	20137.9
1587	363.201	13.17	5917.61	5170.52	5165.15	5370.37	8350.83	8072.05	10815.2	7293.17	11624.6	5348.7	9009.9	12048.4	7723.38	7213.76	6056.03	7603.31	7605.25	7088.19
1588	457.875	0.75	4973.54	3495.19	7766.45	3086.32	4255.73	1493.37	2642.91	2921.54	4233.3	0	4934.47	4212.38	4161.79	3682.11	6950.23	4563.54	3973.92	5162.56
1589	513.308	9.53	5035.55	5644.9	6364.9	5327.2	10466.3	5754.35	7248.75	7334.33	8343.14	4315.47	9508.13	8510.14	10263.8	9691.54	9880.77	10660.5	6755.81	9099.04
1590	352.024	0.81	32278.5	143366	48455.5	170591	88132.4	42573.1	82474.7	72709.3	76080.3	78994.7	64691.9	66088.6	84266.3	70405.1	120184	89200.5	178697	129360
1591	295.036	2.76	496.398	0	503.123	462.511	4864.24	653.168	771.495	0	415.006	0	754.176	1002.26	281.094	472.7	0	0	522.479	174.16
1592	571.869	15.44	25869.5	0	0	0	8241.5	0	0	0	0	0	18527.1	0	10730.3	0	0	0	0	0
1593	630.216	14.69	0	32317.4	22935.2	27752.1	31138.6	35537.4	25324.2	24641.6	21600.9	25520.2	27378.9	22005	17519.2	21504.6	30081.9	23231.1	23817.4	25710.1
1594	725.015	1.18	0	0	0	0	20378.3	0	0	0	0	0	0	0	0	0	0	0	0	0
1595	898.976	0.99	8656.73	4871.95	15336.9	15480.1	6654.71	16457.4	20254.5	21352.7	25596.1	16464.5	18788.3	30252.8	20652.6	31371.7	20696.5	29559.8	6383.79	18880
1596	617.874	0.82	892.372	2972.01	2189.64	4257.04	5494.25	1667.45	1939.72	3313.25	3115.13	3165.79	978.151	4594.38	4365.07	2658.26	3939.13	6419.75	4798.33	5052.4
1597	375.995	1.72	0	0	0	0	0	4009.86	5259.59	0	1768.45	0	0	9427.85	0	0	0	0	0	0
1598	299.893	0.81	13295.6	8923.46	11683.3	8711.95	7155.38	15386.4	13101.7	12321.2	10869.9	12767.8	13543.4	9025.37	12716.4	10071.2	7987.81	8125.25	7277.8	7796.96
1599	352.077	4.95	2086.59	7854.6	6102.1	857.929	6584.92	5895.83	8066.76	7933.1	10344.4	4152.19	9992.38	10427.2	1919.6	9714.18	9550.84	6616.7	4931.84	7033.13
1600	868.036	7.87	1716.56	1788.44	1263.48	1375.12	4571.05	1054.77	1999.74	1527.44	1065.68	1578.01	1618.68	1283.79	1846.12	1459.4	1476.29	1666.31	1281.46	1474.69
1601	127.937	15.13	0	0	0	0	0	0	2734.92	0	0	0	0	0	0	0	0	0	0	0
1602	555.316	10.71	0	0	0	0	0	0	0	0	0	0	0	0	0	0	0	0	0	0
1603	425.916	0.75	9255.17	9807.59	10261.6	9001.43	12638.6	7122.46	9079.66	8002.66	10790.9	8734.78	9972.49	7319.52	9280.03	10445.5	10127	7154.74	8854.78	8712.17
1604	515.897	0.55	0	0	0	0	0	0	0	0	0	0	0	0	0	0	0	0	0	0
1605	547.044	1.02	17295.9	20618.4	12336.3	20018.1	15471.9	13553.9	10738.5	9350.59	11666.2	11774.6	7183.44	11057	9456.47	10941	13707.9	9703.85	13904	12438.6
1606	1066.93	14.75	457597	371196	0	0	0	0	0	0	0	0	0	0	0	0	0	0	0	0
1607	887.539	10.92	0	0	0	0	0	0	2729.5	0	0	0	2763.17	11631.9	0	0	0	3218.7	0	1072.9
1608	90.032	14.77	0	0	0	0	0	0	0	0	0	0	57104.5	0	0	0	0	0	0	0
1609	498.061	1.03	14815.8	28789.3	22976.3	30953.7	20021.6	16663.7	15946.7	16450.2	12541.3	17847.3	12475.1	10617.9	19553	16233.6	28597.3	15418.3	33993.9	26003.2
1610	436.016	1.03	13965.5	0	0	6669.32	10534.6	14122.8	15040.2	0	0	15344.9	17000.1	21833.3	19147.3	0	0	0	19571	6523.67
1611	561.599	0.87	12060.8	6664.9	9622.78	6111.73	12506.2	13440.3	13812.2	14132.2	12132	13866	17692.5	13796	13069.6	14202.4	11198.8	12009.9	6647.16	9951.95
1612	1033.06	0.99	5051.92	13600.7	9298.4	17907	9675.25	7072.67	8505.2	6941.85	4920.08	6727.48	6197.19	3378.24	7194.56	5764.06	12699.4	3530.42	17844.5	11358.1
1613	261.988	0.89	14391.9	13936.8	15492.9	14308.1	14793	17246.9	15411.2	14240.3	16299.8	14875.2	17264	16824.1	13945.2	15894.2	12704.4	15493.1	12476.6	13558
1614	509.347	12.43	11583.9	10069.3	11825.4	11378.8	14252.2	12647.2	5622.95	7455.15	6863.74	8393.39	8449.83	6860.47	8935.35	5533.35	8674.88	8138.56	6947.7	7920.38
1615	646.101	1.02	3684.18	11329.3	7065.24	7900.98	4891.19	2102.23	5856.85	1426.96	6538.88	5237.62	4760.46	6845.52	10398.7	5862.93	9445.28	7679.23	18186	11770.2
1616	589.258	10.87	10472	13723.9	14894.3	11858.3	14697	11491.9	11645.5	17771.5	12950.5	13188.1	18017.5	12938.8	13504.2	15788.4	13309.4	16765.6	12068.5	14047.8
1617	530.429	13.57	5307.44	8082.54	6082.15	3723.91	1915.29	3559.57	8671.73	2123.41	6792.13	2161.8	7853.98	14733.6	4433.07	6501.82	4911.17	8317.1	3729.91	5652.73
1618	406.271	8.69	0	0	1060.03	0	0	0	0	0	0	0	0	0	0	0	0	0	0	0
1619	188.08	0.8	943.432	21002	5845.14	28102.9	23587.9	4951.95	4171.29	6700.24	0	8585.54	0	1881.17	0	5678.87	6322.6	8454.79	14061	9612.79
1620	514.033	1.04	3898.11	11587.6	6836.77	11255.1	7588.9	4228.83	5568.67	3933.85	3950.91	6442.56	2651.23	1003.47	4022.16	3542.35	8279.03	1057.49	7331.67	5556.06
1621	136.037	1.21	0	0	0	0	0	0	0	0	0	0	0	0	0	0	0	0	0	0
1622	671.298	10.47	15459.2	15997.6	15677.6	13558.7	17078.5	15649.4	9647.42	11096.6	8766.17	12992.6	10261.8	7088.95	9973.08	11951.1	10184.1	9857.3	8631.66	9557.68
1623	820.556	10.86	0	0	0	0	0	0	0	0	4749.92	3029.64	11917	0	0	0	0	0	0	0
1624	719.864	0.77	12065.5	6640.18	7665.66	7093.83	7206.43	12944.4	14070.4	12600.5	11110.9	10282.1	13348.3	11424.2	12606.8	13281.6	11519.9	8559.61	10357.7	10145.7
1625	820.358	4.7	5150.35	3434.67	11910.9	1661.84	3373.28	3428.04	2470.85	3047.2	1416.08	3851.37	5922.2	4234.85	1816.44	2190.4	3460.44	2747.42	4103.27	3437.04
1626	939.541	10.68	0	0	0	0	0	0	0	0	0	0	3175.03	0	0	0	0	0	20051.5	6683.83
1627	591.671	0.84	6130.83	3946.76	4629.99	3038.81	8968.23	6963.17	9319.35	4444.06	5970.66	5859	6563.92	6153.49	5169.25	7625.3	4647.05	4660.62	4470.57	4592.75
1628	518.324	8.7	2626.92	5933.47	6244.61	1330.58	3981.64	0	5487.22	2871.95	4223.51	1222.71	4883.82	9202.96	8170.36	7531.35	9275.11	8215.87	7091.97	8194.32
1629	424.156	14.41	2376.76	4047.6	2896.75	598.783	5351.85	6416.97	2619.84	5565.74	8343.56	4815.96	2594.82	11654.3	4270.41	6413.75	4509.81	5266.17	1513.38	3763.12
1630	288.049	3.63	1792.54	2849.93	2443.99	2718.14	8545.68	2398.76	426.137	1723.98	1745.4	956.393	1715.27	1789.61	2892.72	2777.17	2364.42	3161.89	2802.22	2776.18
1631	604.312	9.92	10771.3	8051.61	10072.3	8559.65	14567.6	8715.65	5836.45	7301.13	7336.02	5554.65	8028.38	6256.78	6362.46	6725.58	7018.48	6298.78	5469.25	6262.17
1632	337.988	7.87	6564.61	8599.5	8791.89	6355.74	11222.2	9390	8943.42	7797.69	9779.08	8628.56	7979.4	7515.37	8051.02	8504.98	8171.94	9184.89	8279.68	8545.51
1633	448.285	12.94	0	0	2669.73	535.703	1265.03	1175.91	5194.5	0	0	0	16278.1	10982	0	0	0	4419.83	3144.46	2521.43
1634	725.758	0.85	6934.79	10095.3	5559.36	9518.23	11587.7	767.452	4772.14	8088.75	7645.08	4173.07	6678.49	5298.67	6733.97	8678.75	9851.3	10616.7	12966.7	11144.9
1635	605.879	11.98	0	0	0	0	0	0	0	0	0	66402.2	18991.8	0	0	0	0	0	0	0
1636	719.002	0.94	20997.9	35032.7	9228.04	33966.7	23976.1	21555.6	18195.3	19784.4	14789.7	0	0	7594.43	20118.7	9251.29	0	9346.37	23087.9	10811.4
1637	605.878	12.92	0	84672.9	0	0	0	0	0	0	0	0	0	0	0	0	0	0	0	0
1638	920.387	4.31	3394.88	2878.53	5865.82	1800	5169.02	2271.62	1855.4	3397.45	1988.74	2486.3	4397.04	3786.83	2021.81	2174.36	3188.78	3346.78	3045.32	3193.63
1639	503.301	10.88	11214.8	7031.26	10841.9	7000	14070.5	6808.33	7953.81	8398.42	9325.65	7599.1	11788.5	11606.5	6974.29	8877.21	8933.13	7747.88	6496.92	7725.98
1640	258.183	9.12	2151.65	0	2598.65	0	0	1369.27	5823.44	3774.47	5463.39	5586.03	5958.62	9213.68	5316.54	6003.15	5734.25	8735.66	5874.96	6781.62
1641	492.269	7.45	0	0	0	0	0	0	0	0	0	0	0	0	0	0	0	0	0	0
1642	558.328	11.17	0	0	0	0	0	0	0	0	0	0	0	0	0	0	0	0	0	0
1643	402.029	3.63	3485.93	3727.81	4247.2	4505.69	15577.1	3547.17	1485.77	3266.69	2107.63	3342.04	3099.37	637.216	3663.04	5743.01	0	4310.6	3399.27	2569.96
1644	219.962	10.1	0	0	0	0	0	0	0	0	0	0	0	0	0	0	0	0	0	0
1645	1189.63	10.99	15632.4	15341.7	15525.3	14114.3	13285.8	13638.2	8632.52	10309.9	10210.2	10040.6	10658	10174.3	11133	11011.1	10429.2	10868.7	8549.4	9949.09
1646	400.282	13.07	9783.86	3016.47	6348.22	3258.07	6433.51	6268.02	7154.7	5746.52	5806.24	7551.14	6301.26	13813.5	3339.66	3231.03	2452.48	4720.76	3225.35	3466.2
1647	628.879	1.26	0	0	0	0	0	0	0	0	0	7275.71	0	0	0	0	0	0	0	0
1648	481.991	7.87	11214	12105.5	11550.9	12892.2	15169.5	10573.9	12160	11546.3	12238.5	12130.8	12508.3	12029.7	12030.1	12068.2	13689.3	11826	11703.4	12406.2
1649	537.891	12.3	0	0	4296.71	0	66171.9	0	0	0	0	90784.6	0	0	7861.81	0	0	0	0	0
1650	574.983	1.11	0	16695.9	26645.9	18228.9	22650.1	25777.9	0	0	0	0	0	0	30302	33625.8	0	41273.6	26560.7	22611.4
1651	254.058	6.44	0	0	0	4741.21	15882.1	0	626.601	520.967	1525.59	1410.52	0	0	0	0	502.39	0	0	167.463
1652	447.91	0.43	0	0	0	0	0	0	0	0	0	0	0	0	0	0	0	0	0	0
1653	250.192	12.41	5234.7	6938.71	8056.91	2214.59	4489.34	4753.12	9161.18	5734.94	9005.01	5598.58	5653.64	12644.6	8372.95	9787.25	7160.22	8726.83	11077	8988.01
1654	692.037	1.04	14706.1	22500.2	16446.7	13839.6	11932.3	10682.7	5825.06	10545.1	8064.04	8266.12	6239.03	5568.38	7713.81	4635.56	8708.73	7640.67	9526.26	8625.22
1655	571.318	11.52	2134.46	1316.04	2450.16	0	1160.32	0	0	1122.88	0	0	0	0	0	0	0	0	0	0
1656	539.886	0.78	7918.79	5713.92	4105.91	6103.79	4250.87	7019.61	7398.44	8731.89	6981.2	5959.55	7788.37	6049.72	8999.29	5614.87	8299.16	7644.51	5468.8	7137.49
1657	732.039	0.92	0	14985.3	7861.09	0	0	9616.63	9584	14358.5	9022.02	1706.85	607.183	7058.73	14768.9	0	9929.82	9187.45	0	6372.42
1658	219.11	3.44	1783.41	987.186	1690.8	603.889	5166.13	1084.69	0	741.773	1082.11	0	1166.75	1721.18	464.305	0	0	1715.35	578.679	764.676
1659	1058.9	15.4	45018.3	31631.7	0	0	0	0	0	0	0	0	775.894	0	0	0	0	0	0	0
1660	155.981	14.93	0	0	0	0	0	0	0	0	0	0	0	0	0	0	0	0	0	0
1661	667.804	0.85	4092.67	6290.89	6132.98	6773.04	9142.63	4972.18	5286.97	5189.63	6007.89	7024.39	6722.43	5418.44	4638.46	8514.32	8170.52	5872.19	11128	8390.24
1662	920.223	0.99	5336.72	22313.3	14748.8	39848.2	9445.61	9189.71	12328.4	8178.19	11607.8	8643.23	6925.71	8623.03	17822.3	16640.7	25186.4	16976.9	62696.9	34953.4
1663	513.882	0.79	6424.48	3584.28	2995.01	3769.27	3510.6	7297.64	7642.57	7760.93	6585.92	1608.31	8725.9	3202.74	11067.5	5521.53	7197.56	4524.08	5565.62	5762.42
1664	1170.08	7.87	979.847	1641.26	795.27	1115.9	5453.94	1808.05	1294.98	1849.21	1684.98	1468.24	1402.71	1553.8	1724.16	1133.55	1558.57	2448.86	979.619	1662.35
1665	232.083	5.38	2849.17	3999.39	4938.74	5866.21	4932.55	3797.62	410.445	2862.95	2080.22	3068.02	2348.29	1129.86	4472.16	4383.66	6689.09	3188.54	3615.52	4497.72
1666	342.21	14.55	0	0	0	0	0	0	0	0	0	0	0	5863.91	0	0	0	0	0	0
1667	631.313	9.89	0	0	0	0	0	0	14266.9	0	0	12933.1	0	0	16480.2	0	0	0	13324.3	4441.44
1668	993.264	12.42	15333.4	19173.1	24841.6	14792.1	14852.8	15758.6	4981.59	7465.69	8183.37	6135.2	6688.5	5170.86	5564.14	5693.87	5745.89	5763.18	5010.7	5506.59
1669	493.963	1.14	11276.3	13762	11376.8	12861.1	11826.2	11255.2	11943.5	0	21722.8	11199	0	0	19799.3	0	13977.1	0	0	4659.03
1670	441.999	0.8	4026.42	12189.3	7026.07	14304.9	9688.07	4165.49	3977.75	4096.82	5102.98	5317.88	3127.31	4586.53	4532.61	4176.49	10066.5	5523.63	13562.2	9717.43
1671	589.926	0.78	29917.1	19657	27406.2	16998.1	14089.6	37127	30554.2	23955.5	21077.2	26211.2	34361.4	19647.8	23166.4	26349.6	23529.7	13940.6	19857.1	19109.2
1672	423.967	0.98	14738.6	0	0	7346.32	0	35014.1	27103.4	0	34210.4	0	0	0	0	0	0	0	0	0
1673	680.235	8.09	5537.63	0	593.537	0	0	0	3460.54	0	0	1103.29	6198.11	4579.38	3496.23	2438.64	6592.24	2296.99	0	2963.08
1674	474.958	1.23	0	0	23107.8	0	0	0	20754.1	0	0	0	12883.5	0	26732.3	0	0	0	37736.1	12578.7
1675	763.515	13.47	0	0	0	0	0	14426.1	2812.5	0	0	0	0	0	0	0	0	0	0	0
1676	272.235	11.42	0	0	0	0	3673.06	0	6894.69	0	3312.03	0	6166.49	8079.15	4653.37	7941.7	6748.08	0	3284.66	3344.25
1677	939.546	12.53	0	0	0	0	0	0	0	0	0	0	0	0	0	0	0	0	0	0
1678	907.29	11.34	14443.4	17358.5	18267.3	21208.5	19479.2	14986.1	12279.7	15298.1	13518.4	12642.7	14476.5	11701.2	12765.3	14222.3	13910.4	14144.6	11113.2	13056.1
1679	667.285	10.76	12079.3	12523	12229.7	12131.6	16701.5	13774.7	8924.34	9350.83	10760	9695.37	11507.5	10290	11563.4	11311.6	11120.1	10483	9265.46	10289.5
1680	824.068	1.01	784.847	1700.26	1689.6	5309.74	303.754	1162.03	2593.16	2336.02	7863.45	0	0	7845.13	1781.95	8826.3	3307.27	8934.4	4160.73	5467.47
1681	573.25	6.51	0	0	0	0	0	0	0	0	0	0	0	0	0	0	0	0	8915.41	2971.8
1682	430.181	13.81	7853.38	8899.84	8624.24	0	13826.4	9090.79	4805.35	4839.72	6795.58	2276.85	4176.1	9034.18	2846.27	2844.4	1383.91	4469.2	2083.59	2645.57
1683	243.951	0.51	0	0	0	0	0	0	0	0	0	0	0	0	0	0	0	0	0	0
1684	259.925	0.28	0	22399	23475	0	0	0	0	0	30003.1	48378.8	0	0	0	0	0	0	0	0
1685	850.062	7.87	583.482	737.608	939.5	522.522	5592.38	0	0	901.988	1928.05	1990.26	1051.68	1349.7	442.146	1606.5	831.123	1757.63	971.656	1186.8
1686	145.947	14.28	0	7176.82	0	0	0	0	0	0	0	0	0	0	0	0	0	0	0	0
1687	537.889	11.86	0	0	0	0	0	0	0	0	0	0	0	0	0	1888.06	0	0	0	0
1688	939.545	11.21	0	0	0	0	0	0	0	3776.04	0	8042.98	0	10467.2	0	0	0	0	13181.7	4393.9
1689	765.735	0.85	4618.51	6334.18	6235.44	6299.11	0	4756.1	4325.35	6626.49	5225.52	4070.18	4923.12	5339.88	5938.03	5334.21	3179.68	5044.23	8003.68	5409.2
1690	358.285	14.51	1922.48	2508.89	2195.73	0	2353.75	2369.11	6075.46	7280.1	10010.6	5621.3	8783.61	14904.4	7260.48	8971.68	7768.61	9187.97	4716.94	7224.51
1691	240.067	14.87	13562.6	0	0	0	0	0	0	0	4689.74	0	0	0	0	0	0	0	0	0
1692	667.056	14.37	2365	643.96	3537.87	0	12278.8	12039.4	463.142	738.145	2350.81	6990.75	0	0	0	21373.9	0	1229.06	0	409.685
1693	294.183	9.12	13212.8	13559.7	14723.6	13393.1	15199.3	15291.9	15650.2	15811.7	14020.4	15681.7	15236	16585.3	14519.6	19203.4	12861.5	15859.8	17030.9	15250.7
1694	438.242	14.41	0	3336.19	4638.38	6409.58	0	4847.72	17073.6	0	1480.66	1375.59	6004.24	0	0	0	0	0	3958.04	1319.35
1695	838.951	1.1	8042.96	0	0	0	0	15811.5	18427.4	0	0	19408.3	9590.7	0	0	13342.1	19907.5	6099.44	19673.7	15226.9
1696	661.274	10.53	0	0	0	0	0	0	0	9370.23	0	0	0	0	0	0	0	0	0	0
1697	476.313	11.09	1374.65	506.025	0	0	0	437.83	2085.21	1737.24	4019.87	2841.92	3249.37	3330.05	3378.83	3466.59	3267.57	4369.86	798.045	2811.82
1698	437.289	11.26	4617.69	6822.83	5299.46	4795.39	6122.51	3985.23	5076.98	5901.45	4867.99	6782.58	4989.64	5438.72	5244.4	5710.16	5927.72	8190.62	5296.18	6471.51
1699	842.147	1.04	1037.48	7855.31	6424.58	6902.25	6492.88	4483.94	3313.08	2668.24	2676.24	3405.9	3719.18	1069.71	3937.75	2949.43	7206.11	2582.61	8146.53	5978.42
1700	435.879	0.74	2782.1	5879.78	3599.21	3128.48	5579.8	5950.34	0	2687.16	4691.76	4028.8	3241.18	2190.02	3205.84	3706.61	5796.29	3524.65	9377.9	6232.94
1701	531.283	13.98	0	14950.7	18906.5	0	0	0	0	0	0	0	0	0	0	0	0	0	0	0
1702	804.233	6.68	0	0	0	0	0	0	7441.78	2201.23	5795.42	1966.29	13377.8	5753.63	6103.19	7240.33	12765.3	4295.53	4263.65	7108.16
1703	401.156	14.56	10613.8	13192	8855.59	1881.18	8065.94	9499.34	4849.53	6395.84	9569.55	5162.61	4817.88	8489.02	4657	5268.3	3882.68	4894.11	3707.37	4161.39
1704	781.224	6.68	0	0	0	0	0	0	5435.61	2409.55	5775.87	1827.64	8135.39	5176.53	4542.31	6219.12	11479.6	4425.88	4770.23	6891.91
1705	382.181	14.55	481121	751314	575699	310613	670048	852480	1.28406e+06	948298	1.33642e+06	817060	1.33257e+06	1.42915e+06	722890	775264	647961	811187	971000	810049
1706	376.191	8.46	0	0	0	0	1206.8	0	1154.4	1904.41	1439.12	0	326.445	4594.32	3045.91	1904.73	4896.42	6057.13	3073.42	4675.65
1707	748.575	11.18	0	0	0	0	0	0	0	0	0	0	0	0	10364.2	0	0	6433.29	46285.2	17572.8
1708	906.541	8.09	1293.38	0	0	0	0	0	0	0	0	0	1464.12	0	0	0	1754.53	0	0	584.843
1709	555.354	11.46	0	0	0	0	0	0	0	0	0	0	0	0	0	0	22844.7	0	6361.69	9735.47
1710	566.383	15.78	0	673.369	0	0	0	5043.16	11376	0	0	0	0	441.207	0	0	0	5767.89	0	1922.63
1711	1067.93	15.39	0	0	0	0	0	0	0	0	0	0	0	0	0	0	835.148	0	708.743	514.63
1712	484.319	11.13	3953.3	2376.06	2491.39	371.366	1408.96	1569.23	1239.73	935.482	2152	0	2466.97	4302.74	3131.37	1802.62	5280	3512.79	1873.91	3555.57
1713	486.335	10.27	4828.01	0	0	0	0	0	0	0	0	0	0	0	2121.76	0	6124.92	4398.32	0	3507.75
1714	227.973	0.56	0	0	0	0	0	0	0	0	0	0	0	0	0	0	0	0	0	0
1715	184.941	14.43	0	88966.3	0	0	0	0	0	7366.63	6731.27	0	0	17342.9	23291	11180.5	9571.51	11639.1	0	7070.22
1716	409.203	14.42	11793.6	12046.6	12375.2	10504.7	12011.1	14591.1	12474.4	10385.7	13137.2	10180.4	10476.5	12810	8854.52	11579.5	7956.74	8701.58	8523.12	8393.82
1717	723.297	9.92	10325.1	10291.9	10352.1	9578.3	16689.9	7693.47	6899.72	6965.14	7240.84	4641.67	8139.82	4812.81	7480.96	6131.19	7977.98	7540.23	5515	7011.07
1718	382.083	5.23	450.431	0	0	0	279.433	0	3538.9	5445.47	4225.29	4228.45	10615.9	9483.98	8865.36	6882.68	8579.36	8034.87	2387.35	6333.86
1719	318.068	3.62	2127.69	1519.91	2602.74	3531.78	12392.1	1836.73	0	0	1483.91	0	1464.76	0	3788.67	3143.22	3030.52	2842.25	2072.7	2648.49
1720	1109.07	1.01	3721.6	10415.6	8934.41	13816.6	2349.02	6444.01	9856.6	7454.54	8743.84	7176.35	6251.67	7342.72	9692.83	10209.4	14270.1	10082.1	16470.3	13607.5
1721	370.011	1.07	15655.9	21836.3	17394	19505.5	18355.2	5637.13	20865.6	0	21218	22469.2	16384.5	20781	23169.8	23808.6	0	7531.6	8201.49	5244.36
1722	812.543	8.61	455.657	0	0	0	0	0	0	0	0	0	2025.87	0	0	0	0	0	0	0
1723	595.309	10.36	13082.8	12126	12138.5	9416.77	14417.4	10552.8	6668.43	7614.91	8476.98	7160.55	8650.88	7714.78	9829.25	8632.8	10139.9	9459.6	5746.57	8448.69
1724	188.141	8.89	0	0	0	4553.75	9241.92	0	0	0	0	0	0	0	0	5408.26	5669.55	6340.15	0	4003.23
1725	750.079	1	3633.38	6098.4	8732.43	9910.43	6062.13	5960.13	9000.77	7039.05	11331.1	6350.53	7419.44	8316.09	10898.5	12094.2	10884.1	12669.8	13611.1	12388.4
1726	348.013	1	15130.5	13110.4	11009.3	14875.9	13823.5	11600.1	16651.6	15941.4	0	0	0	17888.1	0	0	10010.1	14537.1	14409.2	12985.5
1727	572.04	1.05	2811.2	8226.46	3064.02	7410.23	4700.23	6345.59	6007.14	4555.46	4045.27	6266.96	4041.13	0	2366.83	788.018	4582.48	6306.27	11011.3	7300
1728	553.873	0.78	4746.36	4424.53	3305.75	5648.14	2225.49	4636.04	7105.3	6574.14	4650.51	5647.48	5856.61	5768.2	4172.24	8236.65	5909.62	6463.94	8722.61	7032.05
1729	273.967	0.74	3721.9	3424.79	3922.29	4495.6	5480.2	3218.97	5111.33	2836.17	5683.98	0	3569.27	4358.3	4895.77	3752.94	2949.95	5001.2	4603.44	4184.86
1730	579.309	10.36	0	9471.1	8561.09	8412.45	13901.8	9365.07	4439.03	5298.89	4596.46	4543.93	5072.98	0	4551.32	5407.86	5201.14	0	0	1733.71
1731	899.583	11.18	0	0	0	0	0	0	0	0	0	0	0	0	0	0	0	0	0	0
1732	518.158	14.59	37347.5	33723.6	36053.5	42784.2	37940.5	33253.4	14483.9	14961.9	22844.9	23353	15624.6	22445.4	15024.1	14599.7	16113.1	11501	10527.6	12713.9
1733	890.027	7.87	2020.93	2141.61	3431.03	1989.68	7600.72	3153.03	2690.84	2580.76	3002.26	2222.52	1982.43	3585.8	3134.27	2576.83	2061.02	3500.46	2542.81	2701.43
1734	257.853	14.68	0	0	0	0	0	0	6799.67	0	15088.7	0	15759.3	841.405	2323.54	0	0	0	0	0
1735	515.136	3.63	0	0	0	0	1704.47	0	0	0	0	0	0	0	0	0	0	0	0	0
1736	325.77	0.86	9669.42	5590.31	9665.6	6416.08	11259.5	12168.8	10344.7	12326.1	10901.8	11634.1	13490.1	11655.1	12228.4	10175	9433.51	11391.7	6219.41	9014.87
1737	256.001	5.25	4934.1	8564.48	5010.73	2813.64	5063.78	7969.33	4560.35	6087.05	8059.35	6025.55	8408.71	1711.79	1262.78	9405.26	8355.42	3100.1	3658.44	5037.98
1738	682.885	1.24	5912.37	714.453	2975.17	3725.17	4453.4	2163.68	3214.83	0	0	0	8014.17	0	9001.98	0	3057.14	0	1797.34	1618.16
1739	402.13	12.18	0	460.88	1150.1	0	1001.37	690.756	0	0	0	0	0	0	0	705.51	0	18718.9	557.244	6425.37
1740	589.331	10.77	0	0	0	0	0	0	0	0	0	0	0	0	0	0	0	0	0	0
1741	773.016	1.04	8999.16	10602.9	11613.8	4773.3	10629.2	9188.17	12322.7	8381.81	13242.1	11434.9	10072.4	11038.9	12784.2	12823.2	14983.5	11151.4	15281.8	13805.6
1742	712.349	14.48	0	0	1920.84	19837.8	0	0	4803.91	0	0	0	4238.07	0	0	0	0	2723.26	6205.33	2976.2
1743	429.803	0.83	4139.39	4801.56	0	1995.32	4805.51	2307.84	3332.42	4433.06	2710.56	0	3417.13	9181.32	4234.01	5328.09	7366.15	7023.7	5448.92	6612.92
1744	651.947	1.12	0	0	773.95	0	708.26	0	0	0	0	0	0	17898.3	2784.66	16916.4	0	16835.2	1567.27	6134.15
1745	898.41	4.13	0	0	0	0	0	0	0	0	0	0	0	0	0	0	0	0	0	0
1746	466.312	15.73	0	0	0	0	0	23915.8	79941.9	0	0	40155.4	16313.9	0	0	0	4365.13	31827.4	7301.82	14498.1
1747	862.035	1	2632.15	1784.31	8440.43	6377.57	4748.99	4138.2	7416.07	6140.18	10505.3	1761.14	5193.75	10200.8	8573.81	11805.9	9173.83	12983.5	10457	10871.5
1748	726.843	1.18	0	0	0	0	0	4212.89	0	0	22959.2	6709.07	925.497	27672.2	9319.65	20913.7	0	18177.5	0	6059.18
1749	557.331	8.09	13455.5	2404.2	5101.83	2426.94	3584.96	2256.15	0	0	0	0	0	0	1542.3	2310.56	4349.21	2528.81	2223.48	3033.83
1750	600.19	13.46	10888.4	11698	13039.8	7827.41	8897.16	8062.2	5978.88	4698.76	6616.49	4971.77	4294	5174.34	3101.87	3980.17	2722.09	3205.88	2339.53	2755.83
1751	817.294	10.47	15282.2	14493.9	14298.2	16966.3	12712	13925.9	7473.19	9822.86	10176.4	10505.4	9612.56	9057.38	7294.42	10187.1	9664.41	10683.2	7790.97	9379.53
1752	299.806	0.84	2431.66	1768	0	1587.44	4796	2696.16	3704.81	3319.82	2421.53	4147.05	2832.14	3597.33	3798.92	0	2554.77	0	2265.16	1606.64
1753	792.318	6.86	0	0	0	0	0	0	0	0	0	0	0	0	1639.63	2529.58	4006.76	2679.2	841.404	2509.12
1754	555.874	0.74	7339.71	4845.55	4765.52	7421.3	6263.63	4069.54	5229.95	4320.57	3255.31	3804.14	6125.47	5391.4	5948.29	4300.28	5487.92	5481.55	5948.6	5639.36
1755	734.313	14.42	11174.4	13978	11695.8	1578.58	11924	10552	2927.29	4555.62	6922.9	2953.14	2922.43	5877.3	1270.67	1131.52	1312.44	1490.87	1417.09	1406.8
1756	510.019	0.99	7237.8	1975.92	9180.76	7394.69	492.535	7249.17	8191.36	8044.33	13497	8349.94	9717.29	14674.6	10290.2	14020.7	9992.37	10927.9	8042.41	9654.23
1757	272.233	12.8	3282.68	5195.01	4809.69	4479.07	8577.89	5170.19	4959.24	5560.37	6490.65	3781.24	5435.51	7020.2	6764.09	8759.9	9807.42	8011.66	5391.92	7737
1758	605.875	11.6	0	0	0	0	0	0	0	0	0	0	0	0	0	0	0	0	0	0
1759	674.311	10.55	14599.7	14895.3	19035	21883.6	21929.3	20052	6556.2	8639.69	8443.94	7955.33	7975.45	6060.7	7477.86	9786.11	8303.29	7972.86	5716.03	7330.73
1760	193.073	5.09	4152.19	3502.2	0	0	4900.98	0	0	0	0	0	0	0	4992.57	0	0	5427.01	0	1809
1761	450.169	14.55	4215.1	6892.43	5415.98	2254.39	7491.19	8193.6	8409.23	11063	14422.1	8480.12	8846.05	15802	7017.2	7718.94	6688.77	7261.64	6555.52	6835.31
1762	329.872	0.81	3118.44	2102.29	3100.65	2243.53	8003.02	4756.24	4886.39	5976.97	9469.59	0	3383.62	13778.9	4091.15	7506.12	3880.15	9993.71	4702.78	6192.21
1763	675.052	1.02	26952.3	39305.8	32175.1	44829.3	0	25309.2	27236.8	22186.4	23425.8	28537.7	0	22085.5	30516.7	28043	39882.8	26481.3	50042.9	38802.3
1764	538.244	8.09	4842.11	0	0	0	0	0	2012.08	712.284	1465.15	877.115	5798.1	3705.15	2211.2	2166.32	5241.93	1966.67	445.986	2551.53
1765	745.96	13.88	10678.8	7806.38	0	4509.24	9520.44	8478.53	13778.3	18061.8	13730.6	13376.1	15835.5	23398.4	17018.5	17945.6	15439.9	14110	13736	14428.6
1766	662.079	1.05	9435.59	3971.82	11533.6	7703.98	3251.31	3630.95	5360.54	7860.72	9694.99	12879.2	7774.21	3162.74	10954.5	10680.5	16617.5	4897.83	15779.6	12431.6
1767	801.551	10.93	0	0	0	0	0	0	0	0	0	19182.5	2599.86	0	2684.58	0	0	4416.03	4792.01	3069.35
1768	828.601	13.78	0	0	0	0	0	0	0	0	0	0	0	0	0	0	0	0	0	0
1769	551.888	0.85	5357.28	7327.29	4284.78	7769.16	7715.75	5037.5	4404.16	4820.88	5498.75	6040.56	4558.17	3773.75	5895.54	4773.92	6564.65	5974.08	9616.53	7385.08
1770	602.304	7.93	0	0	3182.76	0	1514.19	0	4288.46	1879.57	4657.17	2170.1	3633.38	7495.98	8268.66	7773.72	9220.4	7282.18	6973.73	7825.44
1771	187.063	6.56	0	0	0	0	0	0	0	705.878	561.061	948.851	1120.86	0	1951.45	2980.92	3361.41	2787.74	1232.62	2460.59
1772	914.952	1.07	8811.34	3389.42	8766.26	3206.07	5814.82	8043.55	0	11385.2	13430.5	7376.09	3912.39	13559.7	0	15527.9	14816.3	13545.7	10453.2	12938.4
1773	610.235	8.62	3612.48	0	0	0	0	0	1932.64	0	2939.22	0	5435.39	0	1258.47	0	0	0	0	0
1774	1058.9	15.78	0	0	14693.8	0	0	0	0	0	584.288	0	0	1108.74	0	0	0	0	0	0
1775	295.031	5.03	10978.3	10316.8	12668.4	11554.3	14495.3	11733.4	14390.7	14885.2	13235.1	8192.51	12524.6	14976.2	13774.9	15851.6	8249.33	13954.5	12822.3	11675.4
1776	323.91	0.26	0	0	0	0	0	0	0	0	0	0	0	0	0	0	0	0	0	0
1777	487.997	0.79	6620.97	8842.06	8083.87	10078.5	8034.34	4678.36	7201.83	6970.1	6517.45	6240.26	4921.85	7568.86	7565.34	7760.24	9559.49	8244.75	10412.1	9405.45
1778	367.998	1.15	9521.65	13680.4	0	0	5982.52	8055.49	3385.52	5700.93	0	9720.32	0	0	0	0	0	0	0	0
1779	460.204	7.73	2177.05	3125.91	5180.38	3087.44	6228.19	2755.19	2772.83	2320.87	3264.95	1695.85	2729.54	5410.01	2512.82	3142.2	3249.65	4259.41	4195.83	3901.63
1780	86.037	0.84	0	0	0	0	12097.3	0	0	6416.41	0	0	0	0	0	0	0	0	0	0
1781	804.278	11.35	9231.92	8899.4	9997.54	8113.6	10743.8	8690.53	8904.46	9812.57	9470.91	9655.21	12432.5	9792.97	10134.1	10941.5	10849.6	13370.2	10228.6	11482.8
1782	773.331	12.14	11636.9	11782.3	12646.4	8509.31	15432.9	11807.3	0	0	6730.64	5933.26	6600.57	5976.78	6849.39	7808.76	7378.26	7152.47	5575.93	6702.22
1783	496.985	7.88	12556.9	13819.7	11937.8	13539.7	16707.3	14732.1	14120	13424.7	14755	14061.5	12777	13971.6	13521.7	14169.7	13773.9	14270.7	14517.9	14187.5
1784	408.287	7.45	0	0	0	0	0	0	0	0	0	0	0	0	0	0	0	0	0	0
1785	509.98	0.8	4279.47	10520.7	6447.83	11473.8	7022.36	3904.72	4463.11	3878.08	4728.14	5519.46	2540.34	5022.8	4612.2	3809.45	7854.47	3716.29	10482.7	7351.15
1786	1100.63	10.1	0	0	0	0	3656.23	0	0	0	0	0	0	0	3666.16	0	4089.9	4579.69	0	2889.86
1787	641.238	7.46	0	464.861	0	0	0	0	7914.88	5297.21	7038.08	4051.55	9338.64	7572.33	4792.13	9126.57	6714.75	5750.22	5018.33	5827.77
1788	665.267	10.1	0	0	0	0	9652.76	4298.03	6258.01	6211.16	8011.04	0	8743.53	7586.41	8127.5	9350.97	11283.1	9462.62	6539.59	9095.11
1789	1002.13	0.98	438.851	14390.7	6764.49	13471.8	4004.06	3058.57	5014.22	1509.57	3693.38	4366.44	3003.53	4031.45	5376.58	2873.09	5547.69	3227.34	20279.2	9684.76
1790	820.555	10.64	0	0	0	0	0	0	0	0	0	0	0	0	0	0	0	0	0	0
1791	761.288	11.33	0	0	0	0	0	0	0	13007.6	13327.8	12070.5	12240.7	11933.4	0	0	11735.5	0	8243.46	6659.65
1792	741.845	0.78	6386.24	5843.64	5761.66	6409.57	4322.82	8133.23	7993.62	6982.46	5667.76	6444.44	6587.25	3156.92	6498.62	5523.31	6328.87	2952.1	5697.43	4992.8
1793	426.083	0.93	10159.1	9230.71	14057.7	12620.5	8242.27	11498.8	4657.28	2874.67	3282.8	1911.07	2731.45	2162.51	4161.67	4665.83	3484.37	1904.87	6855.46	4081.57
1794	531.72	0.84	7817.37	3494.53	7048.99	2730.72	8272.72	6829.73	7548.09	8055	7194.58	6507.72	8215.83	5035.95	5598.75	6387.71	7553.79	6425.9	5058.72	6346.14
1795	397.851	0.8	3044.6	2205.36	5062.52	4209.96	6015.33	5009.4	2682.99	4032.33	8498.72	3167.92	4540.1	10435.3	2793.5	10598.8	4016.83	13448.1	4050.15	7171.68
1796	243.951	8.01	3742.74	0	0	0	0	0	0	7542.63	0	0	0	0	0	0	0	723.655	679.223	467.626
1797	809.834	12.8	0	0	0	0	0	97232.2	0	21054	0	0	0	0	0	0	0	0	0	0
1798	489.884	0.77	6259.91	0	5359.7	1690.8	1760.02	5435.74	6118.17	4124.55	4926.38	3599.64	6638.5	4907.21	7694.62	7784.4	3661.67	4569.78	2034.95	3422.13
1799	485.01	1.53	0	0	0	0	0	0	0	0	0	0	0	0	0	0	0	0	0	0
1800	336.051	0.8	8193.21	24806.6	82175.4	136616	29852	0	0	0	56390.2	11856.1	0	7486.92	0	12183.6	98240.8	70986.9	139536	102921
1801	326.151	0.85	4392.7	7791.54	4639.3	0	10358.6	4939.58	4155	3322.88	3773.15	5178.15	3248.38	3306.27	3189.11	3626.81	5153.8	0	3655.62	2936.47
1802	413.952	0.94	21134.2	12278.5	8689.48	7178.84	6444.12	9393.23	5562.18	10305.2	6412.94	8831.39	4845.49	6660.52	8018.83	10502	5998.53	5069.67	0	3689.4
1803	895.057	1.05	5602.22	8258.89	8631.86	4853.41	8913.97	6482.18	5421.38	4444.93	3635.94	5832.51	6094.05	1438.25	5404.19	3915.62	6992.9	3319.53	7359.31	5890.58
1804	652.329	11.11	0	0	12889.3	0	0	0	0	12379.6	13415.7	0	0	12239.8	0	14509.5	16491	0	0	5497.01
1805	227.151	8.14	0	0	1550.33	1058.89	1101.02	0	2343.06	1778.26	3310.34	1172.4	2137.23	1855.72	5050.28	4105.67	5428.13	3984.9	2844.43	4085.82
1806	811.989	0.82	0	12358.9	2066.85	14853.1	7958.91	0	0	9189.65	10014.5	0	0	0	15011.1	0	12263.9	12308.5	19664.5	14745.6
1807	420.247	15.54	12950.2	13417.3	13336.2	10162.2	10600.9	10231.4	10365.9	10133	11308.3	10705.2	9887.38	9406.34	8772.61	8530.51	9253.15	9467.15	9622.49	9447.6
1808	268.204	11.15	3911.15	3791.88	6031.21	1733.91	2869.96	3304.3	7276.59	5774.05	7287.62	4659.32	4867.32	9830.95	6504.64	11164.9	6120.31	7439.24	8787.85	7449.13
1809	605.877	12.32	0	71827.2	7767.6	11130.7	62517	8860.74	3579.17	0	0	0	0	0	0	0	0	111363	0	37120.9
1810	694.077	1.08	0	0	0	0	0	0	0	0	0	2461.89	6058.86	0	0	0	0	0	0	0
1811	886.556	10.68	0	3182.46	0	0	0	0	0	0	0	0	0	0	0	1596.93	0	0	0	0
1812	643.237	6.68	0	0	0	0	0	0	0	1029.46	4584.5	556.288	6010.7	3420.43	3030.73	3814.94	6399.35	3403.92	3713.48	4505.58
1813	866.032	7.86	972.839	0	0	482.153	5440.63	1350	0	1440.7	2008.37	0	1882.18	1694.07	1133.74	2099.89	1362.42	1769.33	1819.21	1650.32
1814	468.098	1.05	2467.79	9764.27	9383.04	18342.6	5851.92	6131.61	5647.54	3978.01	5790.16	4744.35	3231	5580.35	10416.6	9358.94	11411.1	7365.01	26087.7	14954.6
1815	606.233	8.09	4717.57	0	785.113	0	0	0	2476.32	0	1514.25	0	4808.86	0	2688.87	1585.58	4771.61	1182.36	0	1984.66
1816	666.238	6.85	0	0	485.118	0	0	0	0	0	0	0	0	0	0	0	0	0	0	0
1817	458.188	13.57	10189.7	12547.3	12156.9	9469.77	9118.33	11572.4	10042.4	7823.57	9910.44	6753.95	8376.7	10549.8	7929.42	7257.66	6719.29	6427.34	5191.65	6112.76
1818	809.959	1.13	0	0	0	0	0	0	0	0	0	37210.1	0	0	0	0	0	0	0	0
1819	846.043	0.98	3464.43	6706.48	13280.3	10869.7	6428.74	7122.56	13469.8	12387.2	21639.9	6071.79	12516.9	23046.3	14879.6	23807.5	2314.26	28803.6	6458.49	12525.5
1820	670.042	1.05	2106.42	0	3664.9	0	4305.62	7384.84	6505.28	5022.29	5460.62	5007.47	5436.96	3894.4	5040.12	5429.29	7966.52	4780.87	8187.66	6978.35
1821	418.836	0.86	4765.47	7006.61	6991.48	6503.36	9105.17	2692.96	7216.13	4700.47	4319.41	6969.32	6499.72	7473.86	4609.83	7571	6205.48	5617.48	6166.38	5996.45
1822	436.282	9.42	2024.97	0	0	0	0	0	2088.6	0	2289.2	0	1823.19	2015.43	2347.17	2035.33	3190.65	1073.21	0	1421.29
1823	605.851	0.84	7973.76	11356.5	8686.86	12880.5	13177.9	4369.64	7799.41	8510.81	7635.86	9922.55	7397.88	9186.21	9581.04	9893.6	12115.2	9955.46	15085	12385.2
1824	587.611	0.85	7228.78	3693.22	6137.99	4571.68	9789.79	8483.38	8813.55	9663.33	9710.22	7555.56	7012.98	8395.59	6447.31	9006.79	9422.72	8070.58	4364.37	7285.89
1825	829.263	10.76	10848.9	9805.2	0	9382.87	8780.71	10853.4	7187.77	7805.54	9158.92	10088.4	9844.67	8178.51	10023.8	10843.1	10452	8945.59	8802.24	9399.95
1826	920.568	12.3	0	0	0	0	0	0	0	0	0	0	0	0	0	0	0	0	0	0
1827	977.292	12.43	15432.2	19505.7	18468.1	19128.7	16189.4	11910.3	5421	6414.77	6937.22	5543.44	5793.95	4276.76	3824.06	5564.23	5521.6	4388.33	4689.04	4866.32
1828	921.246	10.56	16057.9	17802.8	16150.7	15095.2	14818.6	15781.6	14379.6	15875.6	17338.2	16168	14234.3	13999.8	14116.3	15535.9	12034.1	14319.2	12443.1	12932.1
1829	280.24	0.67	0	0	26673.6	0	0	0	66340.9	52141.1	0	0	0	0	0	53701.8	50036.8	0	51327.7	33788.2
1830	471.791	0.83	2260.82	0	1696.69	3991.87	2798.52	1771.82	1194.03	0	4178.62	4278.74	2132.25	3117.07	3068.54	1948.85	4345.68	6338.17	2378.06	4353.97
1831	569.876	0.78	5049.43	4452.95	4324.46	6777.17	3293.27	4588.17	5290.64	6595.96	6988.33	4556.59	5451.03	2075.04	4877.4	5459.94	3656.2	4230.88	3747.62	3878.24
1832	355.788	0.84	4924.09	4569.93	4911.63	2479.65	6847.58	5476.89	7900.61	6617.12	7332.77	7244.7	8530.44	7447.08	5637.9	7378.05	4908.24	8135.47	2573.15	5205.62
1833	201.136	6.95	7827.26	6622.16	12058	6549.7	11169.4	7144.05	1038.88	2861.2	1850.02	1080.55	2067.16	2559.64	2872.23	3960.01	4464.7	6811.51	2049.28	4441.83
1834	542.342	11.41	0	0	0	0	0	0	0	0	0	0	0	0	0	0	0	0	0	0
1835	652.104	1	7571.4	17946.7	0	0	11079.9	13480.6	10400.8	12083.6	0	12595.9	6482.96	7276.06	0	10703.7	16865.5	11685	0	9516.86
1836	806.585	12.64	0	0	0	0	0	0	0	0	0	0	0	0	0	0	0	2167.78	0	722.594
1837	694.087	0.94	14219.3	30980.9	25445.7	0	21798.5	18059.4	20731.9	19808	15565.1	17410.5	18592.7	16392.3	28653.5	14223.1	0	23662.6	0	7887.54
1838	884.019	0.98	4669.98	7652.23	9154.1	8596.66	0	6402.08	9290.17	7301.82	11471.5	5292.94	7276.78	12073	11546.3	14838.6	8838.6	16611.2	14113.5	13187.7
1839	394.047	1.09	0	0	0	0	0	0	0	0	0	0	0	0	0	0	0	0	0	0
1840	617.369	11.47	7109.75	8772.19	8045.78	8803.02	13403	8578.13	2792.33	6846.04	4470.59	5366.59	4491.76	5258.02	5259.45	4550.48	4718.16	4591.49	2564.76	3958.14
1841	849.213	6.68	0	0	0	0	0	0	4274.48	838.704	2917.78	1317.8	8951.12	4648.26	5273.6	4229.01	9648.28	2703.49	2917	5089.59
1842	854.272	10.56	16956.9	15459.3	16449.7	15043.1	14563.8	16441.1	13160	15506.2	22965.7	14894.6	15059.3	15484.5	14645.5	16196	13391.5	13452.3	12889.2	13244.3
1843	477.986	0.95	0	0	0	0	0	0	0	0	0	0	23410.7	0	0	0	0	0	32733.3	10911.1
1844	502.329	7.81	0	0	0	0	0	0	0	0	0	0	0	0	0	0	0	0	0	0
1845	877.577	10.75	0	0	0	0	0	0	0	0	0	0	0	0	1684.32	0	0	0	0	0
1846	172.109	6.6	0	0	0	0	0	0	0	0	0	0	0	15009.5	12673	0	0	11324.3	16820.9	9381.74
1847	140.993	0.91	0	0	0	0	0	0	11019.3	8418.92	7944.65	4826.6	8180.83	7124.82	1682.77	0	0	0	0	0
1848	328.133	13.36	7680.23	8546.02	7673.37	7092.6	9666.15	11623.5	6141.86	5389.79	7760.69	2810.7	4589.1	10227.7	5346.27	5024.46	3386.58	5882.2	3952.53	4407.1
1849	536.232	8.08	3805.36	0	495.094	757.567	0	0	1754.48	0	785.347	0	2704.07	1551.48	2364.49	883.658	5289.1	0	0	1763.03
1850	357.929	0.75	6638.73	6728.08	7424.1	5143.42	8158.24	5270.06	5517.27	5851.27	6398.22	5938.14	6489.86	5514.72	6015.67	6304.66	6615.33	7248.77	6520	6794.7
1851	899.584	10.56	0	0	0	0	0	0	0	0	0	0	0	0	0	0	0	0	0	0
1852	517.186	1.02	2454.96	3612.33	2809.58	1944.41	2297.68	2895.68	4145.12	3986.73	3341.64	4889.49	4140.67	3313.93	5324.91	3543.4	1980.31	3391.74	4522.25	3298.1
1853	122.037	4.91	0	0	0	0	13743.7	0	0	0	0	0	0	0	17956.8	4997.54	0	0	0	0
1854	340.064	3.53	0	0	0	0	0	0	0	0	0	11165.3	0	0	0	0	16044.3	0	0	5348.1
1855	441.826	0.83	6397.15	5210.83	5198.13	4495.64	7477.47	3081.56	5153.88	6985.02	4272.75	7782.62	6041.33	6653.08	5297.27	6095.17	7560	8046.53	4610.15	6738.89
1856	705.782	0.84	1090.29	5765.95	3590.39	4187.4	7601.05	4669.85	5505	6472.6	2124.72	5355.46	2611.38	3427.46	7221.13	2557	6707.02	5093.19	4239.25	5346.49
1857	888.032	7.87	2083.04	2223.14	2428.44	1430.21	6599.84	2041.62	2272.14	2485.69	1599.36	2386.35	2429.95	2958.06	1958.24	2866.83	2691.54	1945.03	1699.04	2111.87
1858	184.94	14.56	0	0	0	0	0	0	0	8043.93	0	21872.4	5523.29	0	0	9248.47	7198.51	9350.61	6409.04	7652.72
1859	79.967	1.37	0	0	0	0	0	0	0	0	0	0	0	0	0	0	0	0	0	0
1860	725.862	0.78	10483.3	5754.96	7346.7	6362.61	6243.41	11239.9	10370.1	10368.6	9482.27	10015.3	11003.8	7386.03	9061.45	3613.98	6851.17	4921.16	3931.66	5234.67
1861	951.895	1.15	0	6429.92	5808.43	3901.08	6438.03	0	0	0	11384.2	14419.8	11086.7	18887.6	7510.68	18241.7	4444.6	13073	0	5839.19
1862	470.338	12.52	4726.89	2717.32	3627.78	587.582	882.531	1543.53	0	0	676.633	0	565.979	0	0	0	0	0	0	0
1863	158.104	0.99	2889.15	2742.2	2667.56	3855.94	2806.12	3126.6	1637.79	2323.8	2136.32	0	0	1078.66	0	1933.25	1520.74	0	1766.95	1095.9
1864	439.819	0.82	3256.91	5396.79	3481	2500.72	8854.49	5795.59	6475.32	5413.11	8514.07	4486.4	3369.84	8608	4769.19	5700.02	6803.56	10201.6	5954.74	7653.31
1865	1062.69	11.31	0	0	0	0	14113	6166.98	0	7867.53	7053	0	0	4762.98	6404.69	0	8765.59	5784.45	0	4850.01
1866	386.198	13.46	8792.74	10838.3	11570.8	6289.57	9671.45	8690.01	6915.83	6423.46	6882.49	6279.22	6227.29	8288.94	5058.83	4450.08	4815.71	4997.18	3335.44	4382.78
1867	683.268	11.03	17422.1	10371.9	13808.3	12184.3	17662.4	11970.9	11282.2	10574.4	11241.3	10204.2	10592.7	12001.8	8721.42	11372.1	11390.5	10905.5	10155.6	10817.2
1868	853.58	10.65	0	0	0	0	0	0	0	0	0	0	0	0	0	0	0	0	0	0
1869	1024.12	0.97	1096	12779	5033.61	14049.4	5107.22	2410.69	3713.5	2244.85	2779.7	2386.02	786.153	1725.82	5955.33	3794.29	4373.67	3579.45	15394.6	7782.58
1870	253.908	15.7	0	0	0	0	3260.71	0	0	0	0	0	16648.5	14988.7	0	0	14211.9	14364.9	0	9525.6
1871	337.056	0.8	35271.1	65178.1	50237.4	73674.7	14477.8	0	0	42737.3	0	46038.4	38612	37917.2	49648.7	42766.5	59051.7	46604.5	75242	60299.4
1872	547.971	1.27	0	35229.9	23573.1	0	0	33503.4	34768.6	0	0	25599	0	0	33329.9	0	66102.1	0	0	22034
1873	365.885	0.82	9378.8	5577.18	8320.13	7249.88	5562.59	8697.98	8662	11373.9	7305.03	9320.2	7213.14	6646.38	9114.04	9363.8	6776.41	7976.54	4640.69	6464.54
1874	567.917	0.77	5035	4653.91	4347.96	1398.11	3369.26	6549.78	5900.15	4483.79	5045.34	4988.66	8840.75	802.534	5457.18	5296.74	3290.53	0	2697.38	1995.97
1875	486.333	9.22	7053.08	0	2035.27	0	514.396	0	0	0	2034.21	0	3004.4	0	0	0	0	0	0	0
1876	120.043	0.64	0	0	0	0	0	0	0	0	0	0	0	0	0	0	0	0	0	0
1877	845.954	14.55	3485.72	6796.99	4742.67	3799.14	11529.4	11375.1	13686.8	15576.1	15112	15361.2	14195.9	20961.1	16721	19790.6	14883.2	0	15361.3	10081.5
1878	895.558	12.29	0	0	0	0	0	0	0	0	0	0	0	0	0	0	0	0	0	0
1879	419.923	15.44	40126.6	71507.8	0	152038	64925.3	17898.6	0	65826.8	0	0	50483.9	19913.5	0	0	0	0	0	0
1880	841.669	0.85	5670.87	9701.93	4906.34	8334.31	10211.1	5849.89	4692.76	7844.13	7231.54	8234.05	7048.05	6125.27	6928.14	6082.76	8563.74	5584.83	9856.25	8001.61
1881	481.317	10.76	9301.49	8728.4	9460.67	0	15085.6	9946.58	6570.72	6943.36	7344.72	6359.73	9214.89	6876.41	8881.06	8892	9060.9	9528.54	5833.89	8141.11
1882	980.171	1.02	5267.55	11475.8	8965.48	26280.8	9225.92	7923.14	6475.08	6627.57	8016.63	8797.58	6313.7	1798.92	13883.4	9959.76	16700.9	9187.02	36697.5	20861.8
1883	271.178	8.51	0	0	0	0	0	0	1441.18	1554.89	961.334	472.93	2260.25	2464.83	2618.67	3260.94	4753.67	4065.25	1570.37	3463.1
1884	162.922	14.42	32335.4	0	0	0	0	44624.8	0	45158.3	53753	59044.2	0	39136.2	24373.4	93247.4	16835.2	35339.9	0	17391.7
1885	318.233	14.55	2314.81	4004.33	3121.62	1095.21	2615.42	4153.77	7007.8	6108.87	8756.22	7397.5	7278.18	10449.2	6393	7235.01	6517.54	8209.48	5844.92	6857.31
1886	365.803	0.83	2782.32	4065.48	2752.41	3153.71	3893.21	2875.08	3090.94	3119.29	3793.59	6231.19	4862.16	7056.66	5511.66	3913.77	2349.34	3348.86	2440.87	2713.02
1887	363.022	2.78	0	0	511.077	326.598	3783.77	0	892.097	2141.15	1067.9	0	0	896.459	0	887.111	0	880.374	529.299	469.891
1888	583.63	0.84	0	0	0	0	2093.31	2927.59	3060.62	1278.07	1426.23	617.63	2622.87	0	0	2888.72	3078.65	1011.25	0	1363.3
1889	426.26	14.54	0	342.184	1431.52	508.273	2712.95	0	2392.75	1891.81	3617.11	5098.03	1815.52	1321.29	7132.21	2252.64	2249.1	56536.8	1201.16	19995.7
1890	284.089	4.93	0	0	0	0	0	0	0	0	0	25841.1	0	0	0	0	35191.6	0	0	11730.5
1891	650.127	0.8	0	6028.59	0	7097.91	0	0	0	0	0	2365.28	0	0	0	0	0	0	7473.74	2491.25
1892	678.962	1.05	8209.76	6534.96	15715.4	6160.37	14362.4	9527.15	6431.13	10334.1	7026.49	8731.81	9869.38	11155.7	6611.07	10037.1	9086.14	10248.6	2355.68	7230.13
1893	325.08	1.05	2351.03	3395.03	1349	1848.29	2645.34	3770.65	8578.08	8888.62	7344.54	6665.74	6010.95	6465.7	3640	4648.85	6418.8	6032.97	2464.49	4972.09
1894	769.941	1.17	0	0	9361.17	0	0	0	4657.83	0	3234.2	0	0	0	7729.76	0	0	0	4616.45	1538.82
1895	879.6	11.59	0	0	0	0	0	0	0	0	0	0	1163.87	0	0	81026.4	0	123000	54697.4	59232.4
1896	1048.53	6.85	0	0	0	0	0	0	0	0	0	0	0	0	0	0	1903.99	0	0	634.663
1897	484.204	13.82	13068.5	13772.9	14598.3	12966.3	9205.17	10906.4	5887.04	6451.77	7957.94	5207.89	4833.14	5598.61	3769.13	3870.4	3409.59	5985.01	3916.87	4437.16
1898	681.335	11.34	7634.67	0	10740.4	7946.01	11052.7	8417.06	7273.48	10465.7	9001.86	0	11767.6	8356.09	8708.97	9573.59	10042.1	10296.9	7244.44	9194.48
1899	257.855	14.18	0	51309.4	0	27823.8	104605	102142	33247	102115	54827.8	30124.2	33642.5	47275	0	0	0	8801.06	0	2933.69
1900	762.288	10.76	12566.3	12177.6	13449.3	22568.7	12884	13170.6	9032.47	9784.64	10154.3	9402.18	11712.2	9100.7	9760.28	11078.8	10656.8	9702.11	8621.4	9660.12
1901	831.951	0.99	14208.6	0	0	5706.46	0	30635.7	0	0	28551.8	0	0	0	0	0	0	0	0	0
1902	584.303	6.85	818.759	0	0	0	0	0	791.413	0	876.378	1279.83	5282.1	4445.21	1601.46	0	7606.76	1252.74	580.025	3146.51
1903	1188.54	6.68	0	0	0	0	0	0	767.762	0	0	0	2498.25	770.384	0	593.232	2221.39	0	462.518	894.636
1904	850.562	12.31	0	0	0	0	0	1100.52	0	0	0	0	0	0	0	68216.9	0	0	0	0
1905	403.908	0.77	4151.03	6765.52	6483.13	4093.84	5115.1	5909.14	4696.65	5407.52	5978.5	0	4072.81	5913.09	5050.22	7319.93	4148.11	4863.29	5846.74	4952.71
1906	874.582	10.9	0	0	0	0	0	0	0	0	0	0	0	2386.3	0	950.678	0	6180.32	490.013	2223.45
1907	629.235	8.09	4523.46	0	0	0	0	0	0	0	0	501.879	5714.72	0	0	0	4586.08	0	0	1528.69
1908	462.259	7.33	0	1394.84	864.275	0	920.607	0	439.011	0	532.594	717.1	1548.03	2392.94	3123.51	1417.43	3513.11	3272.1	1150.67	2645.29
1909	782.977	0.92	9967.72	17371.1	8258.42	8494.49	8208.11	13578	12184.5	11941.6	10271.5	8733.99	11752.3	8752.73	8113.13	5892.07	15114.2	4221.84	13474.6	10936.9
1910	223.033	4.59	16699.3	4091.37	23001.1	4211.88	11518.8	6790.06	1396.73	1761.96	625.384	530.42	846.382	558.253	0	0	0	0	0	0
1911	819.552	13.72	9976.16	0	0	0	0	0	5710.22	0	0	0	0	0	0	0	0	125494	4945.73	43479.9
1912	205.092	3.39	0	0	0	0	0	0	0	0	0	0	0	0	0	0	0	0	0	0
1913	531.286	10.1	8376.33	5640.39	0	0	13177.4	8065.85	8384.25	9792.13	9127.76	6469.93	11001.7	8861	10539.2	10358.9	12239.3	14375.5	8167.64	11594.1
1914	488.314	8.69	0	0	0	0	0	0	0	0	0	0	0	1830.67	0	0	2880.77	0	0	960.258
1915	449.88	0.81	6183.62	6862.67	5592.61	4588.94	5595.5	8607.16	5200.54	8868.78	6953.35	6958.26	7093.21	6329.95	6212.69	5811.34	7426.45	4107.48	5933.02	5822.32
1916	658.219	6.68	0	0	0	0	0	0	3230.67	1091.39	2795.08	0	6669.1	4850.31	3410.86	0	9000.24	2544.47	2296.24	4613.65
1917	680.237	8.68	3313.07	0	0	0	0	0	3510.99	0	5003.21	1266.58	6490.45	5838.8	4178.83	4939.73	6622.36	1610.41	0	2744.26
1918	124.051	1.06	5062.88	0	0	0	0	0	0	0	0	0	0	0	0	0	0	0	0	0
1919	300.266	12.46	0	2904.38	2912.23	0	0	3122.41	9906.22	2669.31	3892.08	2716.3	11853.9	14409.9	4281.2	4822.59	11520.5	6980.68	0	6167.07
1920	486.893	15.76	0	16646.7	19168.6	4889.08	0	0	0	0	0	10914.6	0	0	0	4869.43	7769.97	0	3980.23	3916.74
1921	402.298	14.04	8963.51	2409.34	5148.51	2946.54	5154.39	3128.39	4521.49	4183.08	4467.26	5439.39	7564.67	11657.1	2436.22	2305.32	3434.21	5734.69	2584.66	3917.85
1922	364.021	5.83	4101.49	0	0	2866	6898.31	0	937.413	1582.82	1737.05	6239.36	0	0	743.704	0	1619.3	0	0	539.766
1923	100.015	1.05	8767.27	13604.9	19333.3	15463.1	10843.3	4364.79	2176.97	3192.51	4967.17	4537.35	7212.4	5967.18	6836.48	7088.55	6953.29	5302.99	9881.8	7379.36
1924	793.538	10.63	0	0	0	0	0	0	0	0	0	0	0	1516.5	6785.58	0	0	0	0	0
1925	629.329	12.43	9378.3	8902.78	8358.54	8793.74	12762.3	9043.15	4560.69	6757.3	6253.09	5590.71	5268.98	5393.12	6296.24	6419.7	6047.31	6236.37	5962.86	6082.18
1926	153.009	0.91	9011.93	6485.92	10795.2	7529.78	4403.36	5735.57	7365.95	3901.11	5266.24	3622.38	5248.39	5580.41	3783.6	8186.06	8627.84	6272.35	8788.58	7896.26
1927	239.861	0.84	5777.08	4390.67	5804.24	3107.31	9042.74	6598.85	4551.51	6487.74	6141.34	6314.94	5889.76	8340.81	6106.11	7102.53	6317.84	7975.54	3885.05	6059.47
1928	296.234	12.3	0	3511.47	5091.15	0	8252.68	0	7852.67	6646.67	7893.3	6133.67	6333.87	10471.7	10894.6	9195	8497.88	14064.3	19770.2	14110.8
1929	710.058	1.11	5398.28	0	0	13488.4	0	0	0	0	0	733.275	0	0	0	0	0	514.202	0	171.401
1930	555.73	0.83	1947.07	4578.22	1861.94	4584	2595.23	3161.13	1990.87	4507.75	4996.55	3550.8	5911.29	8655.77	4983.14	4762.19	3537.71	3926.48	3755.48	3739.89
1931	806.584	12.36	0	0	0	314.886	0	3482.05	0	0	0	0	0	0	0	0	0	0	0	0
1932	557.914	0.81	5483.09	7700.86	6266.57	8207.57	9193.23	3713.96	3500.1	4487.26	6416.68	7845.22	4054.08	4908.47	3836.24	7601.48	6920.13	6877.94	9404.07	7734.05
1933	372.16	7.96	0	0	0	0	0	0	0	0	0	0	0	0	0	0	0	0	0	0
1934	811.269	10.1	6517.51	7539.52	6544.79	7228.81	9391.04	6541.4	6793.02	7852.4	8074.54	6000.18	10361.2	7878.59	8905.85	10628.3	10332.8	10681.6	6132.15	9048.85
1935	472.317	8.34	13807.3	6105.17	6976.59	1304.53	2792.75	0	4114.12	0	0	1171.85	8228.94	7564.81	5301.41	4623.95	7900.26	6456.47	0	4785.58
1936	437.897	0.77	4006.66	1900.31	2827.48	3195.34	0	4186.56	4001.31	3451.55	5066.57	540.004	3100.18	3603.5	2129.56	5923.13	1340.67	3918.78	680.289	1979.91
1937	725.311	10.36	0	0	10446.5	9909.04	12882.1	0	0	0	0	0	5484.12	0	5610.59	3500.25	0	5340.38	3253.63	2864.67
1938	394.065	1.11	0	0	0	0	0	0	0	0	0	0	0	0	0	0	0	0	21534.2	7178.06
1939	646.027	7.87	3376.03	5174.28	4957.13	4419.6	8784.73	5160.04	5913.65	4786.63	5215	5435.62	4756.96	3993.08	4607.43	5336.95	4850.29	4775.68	5279.81	4968.59
1940	432.196	14.34	0	0	0	0	0	0	10837.5	0	0	0	14229.8	0	0	0	0	0	9348.78	3116.26
1941	284.197	9.77	489.62	804.933	1065.2	452.642	667.616	764.153	5244.31	2576.62	4657.36	4294.98	6214.92	8138.71	4556.97	5765.01	6821.42	5722.35	5813.25	6119
1942	886.556	11.51	0	0	0	0	0	0	3323	0	0	0	0	0	29856.6	23073.7	22595.3	0	0	7531.77
1943	345.75	0.87	3909.56	4622.68	6782.9	3826.36	7016.7	6440.11	5867.68	5194.54	5924.28	4454.71	4767.18	6337.15	6210.06	3497.36	4856.4	6846.17	5071.66	5591.41
1944	334.139	12.05	0	0	0	828.332	0	0	0	0	0	0	529.28	0	0	0	0	0	0	0
1945	853.575	10.43	0	0	0	0	0	0	8467.24	0	889.806	0	0	0	0	0	0	5289.41	0	1763.14
1946	471.981	1.1	34351.9	0	0	0	0	0	0	0	0	0	0	0	0	0	0	0	0	0
1947	392.29	10.09	0	0	0	0	0	0	0	0	0	0	0	0	0	1697.21	0	0	0	0
1948	603.31	10.34	0	0	0	0	13542.8	0	0	0	0	6789.68	5862.07	6134.29	5892.45	0	6310.7	7103.12	0	4471.27
1949	341.211	14.74	0	0	0	0	0	0	0	0	0	0	0	0	0	0	0	0	0	0
1950	527.303	10.71	9130.34	7369.67	11907.6	4858.51	11497.2	7798.26	9853.3	13128.4	10372.3	8936.26	13715.9	14421.1	8339.11	9770.02	10550.1	11151.9	7377.79	9693.26
1951	788.002	1.03	11549.9	11069.2	10784.8	5703.62	9688.5	8797.34	10621.8	15201.7	9462.39	14581.7	11432.3	9968.25	9609.81	12377	14405.6	4960.47	13370.9	10912.4
1952	493.96	0.94	13330.3	0	0	0	6445.5	6044.33	0	7538.65	20639.5	14596.2	12526.5	8080.95	0	0	5909.88	17256.1	7439.41	10201.8
1953	523.895	0.78	0	0	3634.17	4074.62	0	5700	7829.39	5705.54	4736.61	3066.77	7208.73	4926.53	5879.75	0	11256.5	5575.8	6434.69	7755.65
1954	549.192	13.46	9289.94	8942.89	10825.9	7424.16	9448.59	8340.91	5904.53	6268.99	6131.75	5114.32	5429.48	6779.17	3901.34	4517.88	3961.3	4024.34	3239.75	3741.79
1955	585.361	10.76	0	0	6111.16	5117.82	8143.73	5944.04	0	4229.28	0	0	4968.99	4825.87	4310.61	5313.81	4901.62	4835.72	0	3245.78
1956	661.832	0.76	4608.39	6109.03	4228.77	6900.29	11394.8	6161.46	7545.22	6466.39	5506.35	6330.34	6903.41	10284.8	10388.1	5855.42	4729.12	9390.29	6083.72	6734.38
1957	668.253	7.47	1623.82	759.307	0	547.815	0	0	10288.8	6325.92	7380.3	3134.58	9850.21	8318.14	4027.8	9169.49	5789.11	3598.86	0	3129.32
1958	573.237	6.84	0	0	0	0	0	0	0	0	0	0	0	0	0	0	0	0	0	0
1959	520.285	15.82	0	0	0	0	0	0	0	4661.85	0	13376.1	15677.7	27665.4	0	0	4788.3	19219.1	0	8002.45
1960	298.16	12.56	0	0	0	0	0	0	0	0	0	0	0	0	0	0	0	0	0	0
1961	314.085	14.82	4591.71	0	2076.75	0	5742.57	3534.11	5428.26	0	6347.15	4765.46	4463.87	3657.21	4208.11	4927.29	9595.68	4661.36	3822.6	6026.55
1962	699.037	1.04	6167.33	4784.96	7768.98	14483.3	5196.64	6812.33	11492.2	2984.34	10718.9	12308.2	7946.79	1314.4	11729.7	7968.29	14373.8	10430.5	14898.7	13234.4
1963	234.086	8.73	1808.01	2029.24	3250.98	1875.4	2118.52	1677.14	2409.8	3039.15	3079.42	2446.96	2611.97	2571.07	5860.69	5583.22	5065.48	4175.23	4747.61	4662.77
1964	760.274	10.1	0	0	2995.93	0	8707.69	0	0	6798.43	0	0	8505.15	6053.21	7719.88	7360.38	8254.86	8778.27	5833.77	7622.3
1965	293.241	0.99	1426.04	4762.93	2513.33	0	1114.63	11675.3	3098.54	2848.94	7011.9	1588.5	5636.53	2355.78	2196.23	2480.42	2567.6	6452.4	0	3006.67
1966	558.022	0.94	13368.5	11211.1	8435.19	8096.04	5973.81	4655.55	3790.67	4135.09	2521.54	2466.26	3861.63	3260	3113.95	2792.4	3732.99	3099.39	3251.27	3361.21
1967	573.858	0.76	5763.14	0	10022.2	5062.77	0	7697.29	5798.85	4460.2	6246.23	5246.78	6993.86	8193.02	5139.78	19135.5	5161.7	7100.83	1726.05	4662.86
1968	749.308	10.33	0	0	9311.62	8272.78	10877.8	0	4146.51	6043.93	0	0	4758.42	4440.65	0	6057.43	0	6042.33	0	2014.11
1969	471.903	0.77	6772.56	3098.56	8007.37	3156.83	2194.77	6807.75	6520.92	6274.65	6568.92	3807.83	6806.67	7538.21	8152.93	5810.59	5363.56	6344.26	5912.29	5873.37
1970	991.249	11.35	11439.3	16013.1	15499.6	17788.3	15281.6	10855	7708.98	9341.11	8877.38	7390.5	10206.2	8876.42	7981.34	10384.8	9178.63	7896.31	7314.49	8129.81
1971	421.895	0.76	2750.33	6494	4016.22	4260.18	5583.89	2674.94	2835.99	3151.63	2569.83	2506.92	5753.64	5024.74	2417.89	5682.84	5111.94	6417.77	0	3843.23
1972	669.11	7.37	0	0	0	0	677.868	0	501.231	10887.8	0	0	0	0	0	0	0	0	0	0
1973	789.305	12.42	34297.7	35833.7	38877.7	38679.4	44086.3	33646.6	18119.4	23888.3	21479.5	21301.6	23115.6	18723.9	20990.9	22423.6	22535	20821.5	17280.2	20212.2
1974	270.219	11.98	2494.27	3189.49	6360.33	2792.45	2744.83	3999.03	5383.81	5045.96	5916.2	4822.41	4348.88	16380.7	5983.29	15433	5504.2	5764.18	8440.7	6569.69
1975	571.865	14.22	0	6708.73	2144.01	0	0	0	0	0	0	0	0	0	0	0	0	0	0	0
1976	513.971	1.12	20434.8	0	24126.4	20067.4	38566.8	0	0	0	0	39071.6	0	0	0	0	0	0	0	0
1977	327.165	10.82	971.415	1973.45	2434.27	751.967	806.055	1621.72	4032.25	4207.24	5283.08	4563.84	3783.86	5296.25	5280.98	6833.7	5126.02	5197.91	5510.7	5278.21
1978	376.982	7.86	6106.12	7133.41	5730.04	7664.86	10459.8	6515.11	7399.45	7086.98	7500.32	8089.74	8320.82	8909.12	7405.01	7246.92	7860.18	7971.77	7745.22	7859.06
1979	344.234	11.5	2916.59	8403.67	3264.55	965.007	981.541	2280.35	1296.59	1688.66	1502.79	0	994.558	2454.58	1275.19	1783.14	1445.19	1521.36	12026.3	4997.61
1980	634.12	3.63	0	0	0	0	4001.58	0	0	0	0	0	0	0	0	464.608	0	0	0	0
1981	600.909	1.17	0	3576.4	4884.5	0	0	10406.5	8767.28	0	2497.08	0	0	7830.71	0	13048.2	10694	0	3189.89	4627.97
1982	238.193	12.03	8458.66	3727.07	10364.7	4105.7	5746.05	7014.5	4095.78	1060.95	2709.47	2042.87	10288.3	2862.76	3190.7	3158.87	3131.93	3588.89	3517.96	3412.93
1983	533.829	0.8	3550.26	3242.48	2590.55	1320.26	4454	2225.03	3908.3	2947.81	6251.4	1607.75	5051.04	9616.27	3833.38	5509.51	1948.25	8925.94	2669.96	4514.72
1984	525.855	0.75	4029.9	10006.3	7781.3	11687.7	13338.2	5559.06	10038.4	7327	5431.89	31972.7	11132.4	8111.4	6452.54	6954.41	12662.2	16555	6806.01	12007.7
1985	1152.66	10.33	7341.94	6406.87	7493.08	5788.32	12628.3	4696.49	0	5055.66	4075.27	3788.85	4890.58	4770.64	4345.73	4648.29	5193.63	5033.46	3805	4677.36
1986	803.812	11.71	0	0	0	0	0	0	3380.57	0	0	0	0	8971.88	0	0	0	0	0	0
1987	515.902	0.77	33332.8	25008.4	31360.1	19874.8	24043.7	36384.7	32697.9	37884.4	32183.4	38647.9	39275.6	23571.2	39595.6	31124.5	33087.7	20638.7	19710.2	24478.9
1988	223.884	0.83	6202.29	5600.81	2621.27	4644.89	7990.04	5331.02	5553.28	6978.9	7174.2	6689.06	6214.2	6426.12	6781.16	6818.66	5339.04	6393.97	4456.65	5396.55
1989	1149.66	10.5	8703.78	8737.74	7575.63	8756.78	12017.3	8267.94	2765.71	4363.06	4242.51	3961.85	4732.69	4090.87	4492.58	4512.13	4774.6	4866.69	4332.63	4657.97
1990	630.328	10.34	0	0	0	0	9137.21	0	0	0	0	0	0	4660.41	0	0	5261.83	0	0	1753.94
1991	477.269	8.91	0	0	0	0	0	0	0	0	0	0	0	0	0	0	0	0	0	0
1992	922.216	1.01	743.521	4062.63	4320.98	11199.5	1062.92	2568.59	2246.31	324.844	2184.4	0	2128.88	1074.86	5176.58	4540.86	7187.27	4255.89	13981.3	8474.81
1993	566.384	15.37	0	0	0	0	0	0	0	0	3018.04	4079.97	0	0	0	0	9968.58	0	0	3322.86
1994	406.271	8.32	0	0	0	0	0	0	0	0	0	0	0	0	0	3157.2	0	0	0	0
1995	346.007	0.79	0	0	0	0	0	0	0	0	0	0	0	0	0	0	0	0	0	0
1996	207.98	0.73	0	0	0	0	0	0	0	19124.2	0	0	0	0	12656.6	0	0	0	0	0
1997	853.267	10.56	19596.2	20696.3	19339.6	19253.3	17721.4	19238.3	16524.2	19873.8	29985.9	18614.2	19938.4	19613.9	18228.3	18206.6	17902.5	17143.7	16616.8	17221
[truncated: 4,051 more rows]

## Sheet: Fig s4f
Fig s4f
Untarget analysis for serum samples (n=6)
Peak area	Control						TAA						TAA+P.d.
L-Tryptophan	546265	646926	699860	849133	880975	681795	266772	508805	409836	622712	518205	313875	866571	997856	858080	1017618	730550	663505
2-Hydroxycinnamic acid	228728	202011	225657	291714	311298	191693	121988	159866	147293	159331	155070	153409	186150	218723	180379	199135	191991	189322
L-Tyrosine	845899	796010	896574	1209946	1298630	818833	516458	616496	585372	629053	632423	625204	778223	890252	746630	844233	783002	776472
LPC22:6	2133893	2217142	2142415	2283514	2188000	2230055	967840	1380946	1262014	1370036	1418795	1212942	1522637	1957955	1438087	1662382	1592011	1216968
LPC15:0	97570.5	99585.4	98156	96907.2	100921	94542.5	59211.7	62374.8	75868.5	58800.5	80794.8	76637.3	105328	122394	77995.1	97633	103376	68787.5
LPC17:0	213780	228217	228185	240070	237900	245776	123323	153647	163799	152552	167162	163804	244825	270968	157026	239468	247804	162438
LPC20:4	2117985	2106369	1973780	2353902	2123348	2185614	948690	1269760	1248073	1148117	1324641	1082344	1457172	1716166	1257760	1419613	1429234	1004328
LPC16:0	15173330	16252660	17114360	17554500	17908780	17598500	11806980	14330720	13339510	12551770	16579680	14078980	17424360	19453370	17164910	18516910	17229750	13270460
1-Naphthylamine	8935.41	10206.5	13903.7	11792.5	13384.2	9213.44	5644.75	7095.76	7347.41	8530.41	6564.83	3604.62	11548	12384.8	13536.3	12753.6	11199.5	9473.09
Indole-3-carboxaldehyde	17631.3	18979.6	23759.1	23668.5	27378.9	22844.4	7442.17	16561.9	12692.4	14770.5	13945.1	9773.2	23773.4	26767.4	22189.4	32417.4	18714.8	19140.9
Sphinganine 1-phosphate	9469.06	16797.7	15639.4	17652.1	14650	19918.7	17123.4	20955.6	28191.5	21526	22937	20088.2	18829.8	21817.8	15440.8	15805.6	16749.5	11743.6
Bilirubin	14809.7	12167.5	15363.2	3110.85	2353.15	5258.28	16932.5	18029	13447.5	19492.3	21194	15716.6	6076.38	13064.4	7481.89	8419.37	7786.71	7045.24
Indole-3-acetylglycine	4811.03	5408.66	6946.27	6852.14	4467.23	5013.43	1461.18	4709.55	2619.37	3060.47	5459.07	1099.01	4584.55	4756.62	7344.74	3567.61	3974.91	5175.94
Maleic acid	126414	93252.3	146602	88209.7	65276.5	72832.6	37879.3	37274.1	42703.6	33833.2	49968.4	57835.8	41851.2	98735	80617.4	58118.2	75419.8	127248
Capryloylglycine	9944.85	7397.44	14188	7924.33	6831.9	7356.92	1064.85	3191.7	2295.87	1077.89	2132.38	2489.76	3456.76	4102.55	4611.73	6655.74	2123.07	5121.28
Malic acid	506514	367617	596933	352209	233835	284196	143733	149540	164744	127077	184377	235470	157651	376545	300874	220926	289060	499022
Glutamylphenylalanine	3252.7	1735.97	5134.56	5494.99	11210.9	2290.71	1453.92	1883.77	1794.58	1789.76	2050.98	1925.97	2938.03	2300.03	2462.6	2685.9	2197.92	5487.92
UDCA/HDCA	12.54	11.46	13.54	11.04	10.32	24.25	54.26	55.9	60.43	62.05	44.05	42.05	17.73	15.32	30.2	32.05	33.72	10.54
DCA	14.6994	14.7961	15.2662	16.8306	11.8011	13.5825	41.6445	40.8568	40.2013	16.3487	20.3791	40.6852	9.79629	17.3309	10.2303	14.2973	13.7649	17.2178
TCDCA	19.0349	20.1008	14.3731	22.7666	15.2653	15.5641	221.34	140.681	232.591	123.548	279.196	135.019	158.517	140.793	110.42	109.2	90.9609	57.9284
L-arginine	281942	303265	325803	430977	377558	258827	198702	226681	188420	141046	177600	113022	292349	217442	283005	280737	355076	295164
Hydroxybutyrate	175568	188374	141565	99885.4	61034.5	150817	258813	197340	220172	282896	284862	279539	143652	133726	197648	210586	116122	74533.9
Indoxysulfuric acid	324629	307656	353462	301882	234347	242436	358488	354943	291347	289080	334219	253244	145084	229132	200389	238876	120174	372448
C14:1-carnitine	75478.7	63785.5	76380.6	32134.5	18650.9	39463.5	117234	106837	126935	109622	144878	159500	97931.7	85647.9	83899.2	57375.2	79596	94043.3
C16:1-carnitine	82155.9	67499	83881.7	37466.5	20139.1	47483.4	121203	118167	141846	125478	180404	198644	81495.8	90576.9	58594.6	72174.8	99410.7	86770.2
C6-carnitine	29913	34422	34517.9	18307.8	10105.1	22108.3	45912.9	34105.5	43941.9	36617.1	38204.3	58506.4	34256.1	31624.1	36987	32402.7	22396.2	27582.8
C8-carnitine	12271.3	10348.1	12169.6	6492.72	2965.9	6687.7	15734.9	9265.5	12310.5	9184.64	13004.9	19293.5	8236.2	8170.8	8530.45	8001.1	8936.42	8641.41
C10-carnitine	13166.7	10701.2	14472.5	5514.89	3942.55	7883.21	21850	14800.4	16666.9	14147.7	19544.6	25895.8	10227.5	10293.4	11686.4	9181.69	9062.54	10960.5
C12-carnitine	18887.3	20918.6	25338.7	8953.8	5226.91	12826.4	50627.1	38492.9	53957.4	44446.4	54903.4	76060	29808.3	26925	21491	27106.4	20179.3	20600.8
C14-carnitine	13676.8	20337.2	25528.9	7960.98	7291.27	22541.1	127219	107367	137665	113860	162618	201887	106891	107822	99003.5	97207.4	91485.5	50808.4

## Sheet: Fig s4g
Fig s4g
Serum bile acid (n=6)
	Control						P.d.
ω-MCA	0.1	0.1	0.1	0.1	0.1	0.1	0.1	0.1	0.1	0.1	0.1	0.1
β-MCA	0.1	0.1	0.1	0.1	0.1	0.1	0.1	0.1	0.1	0.1	0.1	0.1
CA	0.1	0.1	0.1	0.1	0.1	0.1	0.1	0.1	0.1	0.1	0.1	0.1
UDCA/HDCA	0.1	0.1	0.1	0.1	0.1	0.1	0.1	0.1	0.1	0.1	0.1	0.1
CDCA	0.1	0.1	0.1	0.1	0.1	0.1	0.1	0.1	0.1	0.1	0.1	0.1
DCA	0.1	0.1	0.1	0.1	0.1	0.1	0.1	0.1	0.1	0.1	0.1	0.1
LCA	0.1	0.1	0.1	0.1	0.1	0.1	0.1	0.1	0.1	0.1	0.1	0.1
Tβ/αMCA	602.419	397.6	432.12	493.323	518.63	447.986	281.106	379.224	280.545	271.983	287.888	256.525
TCA	95.0845	67.0967	81.2768	64.1124	82.3238	94.9835	48.1637	77.0506	43.5493	54.2944	65.2289	43.5608
THDCA/TUDCA	23.1845	20.5432	20.7302	20.4271	22.4191	21.958	18.6394	23.2436	27.5416	20.4271	25.6127	22.5967
TCDCA	24.6807	23.1047	21.9401	20.4051	22.5967	25.6127	23.3645	20.2479	15.2574	16.5089	17.6386	16.0219
TDCA	91.6202	32.9016	55.4589	74.2732	39.944	32.3911	58.7954	111.894	48.6359	47.3272	58.1315	86.2651
Hepatic bile acid (n=6)
	Control						P.d.
ω-MCA	8.20402	10.6045	8.24593	9.00221	9.82777	8.75809	5.07878	11.9009	14.1982	8.35094	9.26731	10.1592
β-MCA	10.6568	13.1271	19.8049	12.2661	13.2959	18.7876	17.2434	22.3712	12.8636	19.2445	15.8598	14.1103
CA	1.41468	1.9576	2.2053	1.4359	1.77015	1.87802	3.23478	6.80225	2.77232	3.88367	5.97875	4.50603
UDCA/HDCA	0.1	0.1	0.1	0.1	0.1	0.1	0.1	0.1	0.1	0.1	0.1	0.1
CDCA	0.1	0.1	0.1	0.1	0.1	0.1	0.1	0.1	0.1	0.1	0.1	0.1
DCA	0.1	0.1	0.1	0.1	0.1	0.1	0.1	0.1	0.1	0.1	0.1	0.1
LCA	0.1	0.1	0.1	0.1	0.1	0.1	0.1	0.1	0.1	0.1	0.1	0.1
Tβ/αMCA	362.613	778.483	660.989	43.6708	87.6358	52.4558	298.992	258.283	39.7251	47.959	42.6868	46.0388
TCA	79.1858	170.905	138.95	92.054	181.204	127.514	84.302	93.5119	161.484	93.9692	93.2686	145.354
THDCA/TUDCA	1.9998	2.38032	1.7502	2.04999	2.04664	1.94474	1.96709	2.74227	2.1926	2.18883	2.48348	1.90311
TCDCA	10.4169	14.5302	12.3086	12.6345	14.5311	12.34	9.13413	4.49377	2.1926	9.95247	12.6309	10.0563
TDCA	10.3586	14.6406	12.902	11.9377	13.4772	12.902	10.1855	18.9898	13.8465	10.7096	19.915	12.7852
Duodenum bile acid (n=6)
	Control						P.d.
ω-MCA	2.39267	1.9777	3.2478	2.3	1.95	3.15	0	0	5.7325	0	0	4.27
β-MCA	3.76614	3.20758	5.86493	4.77	4.2	5.17	0	0	9.97114	0	0	3.94
CA	17.6369	5.05215	12.9013	14.03	6.32	10.74	3.37012	6.38624	43.5461	25.05	3.28	7.05
UDCA/HDCA	0.1	0.1	0.1	0.1	0.1	0.1	0.1	0.1	0.1	0.1	0.1	0.1
CDCA	0.1	0.1	0.1	0.1	0.1	0.1	0.1	0.1	0.1	0.1	0.1	0.1
DCA	6.90107	2.12512	2.49511	7.58	3.05	3.17	0.719906	3.3147	4.70947	2.05	3.05	0.95
LCA	0.1	0.1	0.1	0.1	0.1	0.1	0.1	0.1	0.1	0.1	0.1	0.1
Tβ/αMCA	144.771	261.282	633.301	487.48	528.54	603	41.3861	90.4309	1547.2	1025	538	94.25
TCA	33.8905	24.0314	149.891	29.5	37.5	138.5	9.3182	26.6702	401.678	56.4	66.2	104.3
THDCA/TUDCA	1.94979	3.32749	8.82146	3.9	1.9	8.8	0.601483	1.94616	21.1089	10.45	2.45	0.94
TCDCA	1.60057	1.81252	8.97504	1.83	1.73	5.27	0.698704	1.67126	13.7429	10.04	2.05	1.96
TDCA	2.19638	1.96499	5.89877	2.1	3.21	5.72	0.547192	2.36153	26.3279	20.45	10.43	3.24
Jejunum bile acid (n=6)
	Control						P.d.
ω-MCA	26.8379	12.8678	7.66979	23.56	17.24	9.35	0	0	0	0	0	0
β-MCA	44.3295	30.2824	22.5189	24.3	32.1	44.2	0	0	3.09423	0	0	1.03
CA	158.642	126.067	58.2422	125.3	115.4	63.2	135.379	102.87	169.404	264.54	354.28	101.37
UDCA/HDCA	15.5133	7.41601	6.89512	13.2	6.35	7.35	0	0	0	0	0	0
CDCA	5.94984	1.66778	1.25454	5.94984	1.66778	1.25454	0	0	0	0	0	0
DCA	14.7553	6.37892	3.66368	12.45	4.35	5.26	0.261298	3.36572	0.7629	2.06	0.39	0.7
LCA	0.1	0.1	0.1	0.1	0.1	0.1	0.1	0.1	0.1	0.1	0.1	0.1
Tβ/αMCA	719.737	2036.39	2327.25	1435.26	2075.43	2285.34	3405.61	3455.04	3544.56	4033	2342	1041
TCA	168.855	460.23	636.794	326.4	254.2	165.4	249.677	823.138	996.466	533	487	952
THDCA/TUDCA	9.24514	21.9825	35.212	9.32	9.95	10.25	10.5996	10.5202	18.2863	28.38	45.47	43.32
TCDCA	8.17509	12.8357	32.7488	10.26	11.84	13.28	30.5623	30.4998	35.342	32.03	25.04	27.5
TDCA	11.137	18.2169	25.6145	12.26	19.35	20.45	20.5074	20.5813	42.7524	44.8	46.3	21.3
Ileum bile acid (n=6)
	Control						P.d.
ω-MCA	0	48.6438	15.8824	0	0	15.34	28.0135	31.8445	0	35	22	10
β-MCA	5.76094	98.4868	31.2594	6	95	28	65.5512	56.131	3.07206	4.35	6.3	7.3
CA	30.0503	264.669	92.6073	54	105	53	186.237	210.709	25.4443	37	218	220
UDCA/HDCA	0.720485	22.0427	5.28502	0.3	11	15	10.4803	17.7532	0	10.5	9.43	9.03
CDCA	0.655789	11.0213	2.72219	0.5	4	2.3	2.56106	11.7571	0.649837	1.34	3.24	0.32
DCA	1.53518	23.5928	3.5066	1.04	2.34	10.24	7.29637	32.441	2.81081	10.3	4.6	2.7
LCA	0.1	0.1	0.1	0.1	0.1	0.1	0.1	0.1	0.1	0.1	0.1	0.1
Tβ/αMCA	112.261	150.839	666.689	114.3	115.4	164.3	1029.72	1039.84	77.5529	1035	1139.9	1758.5
TCA	20.9293	491.614	155.649	50.4	55.7	104.3	152.958	241.308	18.2355	245	226	205
THDCA/TUDCA	1.1563	23.2279	6.63157	3.45	20.34	5.43	7.41626	16.7301	1.10538	16.4	12.3	10.5
TCDCA	0.868605	15.5245	5.85183	1.05	3.56	6.43	6.08654	14.457	0.934585	2.4	5.6	9.4
TDCA	1.09162	23.0227	4.84315	5.34	5.44	5.34	5.87067	23.1583	1.38804	23.5	24.3	22.6
Cecum bile acid (n=6)
	Control						P.d.
ω-MCA	392.5	204.678	330.869	377	202	310	670.679	457.022	407.312	433	448	543
β-MCA	361.046	414.07	353.103	403	325	330	435.64	378.676	426.608	392	375	406
CA	327.925	190.766	91.1621	103	119	212	193.549	311.462	119.77	193	211	127
UDCA/HDCA	480.877	2363.92	2003.9	1023	1120	2002	1566.33	890.617	999.851	912	990	1023
CDCA	924.095	1323.39	1115.02	1023	1102	1134	1016.77	1309.55	1161.52	1025	1134	1109
DCA	289.002	269.905	277.574	273	228	225	350.25	305.045	320.364	301	332	342
LCA	19.3014	36.6875	47.7151	23	25	39	34.3398	33.9167	23.1972	25	29	31
Tβ/αMCA	439.663	53.3303	27.8744	321	65	85	44.5902	47.2222	47.4659	45	46	47
TCA	21.7846	2.22878	1.07551	17	15	13	2.16737	3.1556	2.91122	1	3.16	2.98
THDCA/TUDCA	3.94315	1.32146	0.837874	3.2	1	0.9	1.25872	1.07661	1.0065	1.04	1.12	1.23
TCDCA	4.37498	0.98011	0.540322	3.2	0.9	0.6	0.987343	1.36228	1.03237	1.04	1.25	0.97
TDCA	3.4608	2.62936	1.81985	3.1	2.2	1.9	2.04428	3.55212	2.23953	2.2	3.9	2

## Sheet: Fig s4h
Fig s4h
Bile acid-related gene (n=6)
	Control						TAA						TAA+P.d.
Fxr	0.904028	0.904028	2.07691	0.675693	0.867201	0.57214	0.474487	0.29208	0.770806	0.64369	0.398994	0.491219	2.70277	0.989272	1.43837	1.97854	2.43587	1.52039
Shp	0.771339	0.556879	3.3298	0.553033	0.512434	0.276516	0.956233	0.798539	1.46961	0.8267	0.685599	0.671489	0.956233	0.166712	0.184979	0.719684	0.515997	0.388352
Cyp7a1	1.00127	0.679165	0.743205	0.987486	1.79233	0.796547	0.802089	1.0806	4.44392	3.63469	1.11871	2.13145	2.1612	2.60599	2.41468	5.24824	3.16418	3.46254
Cyp8b1	0.4553	0.235678	3.35169	0.519389	0.873505	0.564438	1.2099	0.256119	0.449032	0.313142	0.29625	0.342669	2.87764	0.498232	1.46905	0.413194	2.57556	1.29674
Ntcp	0.984965	0.495908	2.40852	0.602129	0.906353	0.602129	0.811209	0.691664	1.22956	1.55633	0.869432	0.431713	1.19594	0.417007	0.834015	2.17068	1.24673	0.0171952
Oatp1	0.456093	0.924919	2.63426	1.17887	0.452943	0.352917	0.00889581	0.0432066	0.0327445	0.027535	0.011739	0.014154	0.0726649	0.00460498	0.0201568	0.0164864	0.0111051	0.00624696
Oatp4	0.971225	0.857303	2.70922	0.378372	0.725918	0.357962	0.247908	0.160193	0.863266	0.320384	0.119732	0.147407	1.85045	0.373163	0.443768	1.85045	0.772645	0.48899
Ostb	0.268876	1.3996	1.88558	1.1527	1.10574	0.187507	16.6219	9.68003	35.6298	27.9546	15.7253	18.1892	8.08368	4.77338	4.74041	14.5708	12.0004	9.03179
Mrp3	0.341353	0.736795	3.83529	0.405939	0.444217	0.236406	0.85817	1.52556	1.07873	1.72828	1.32807	0.972208	1.35598	0.496317	0.466302	1.35598	2.17247	1.23914
Mrp4	0.447402	0.7168	2.58407	0.817699	1.30102	0.133014	23.9117	13.451	42.2138	27.2776	17.5044	18.7607	27.6583	13.9254	11.2328	43.4006	26.7162	19.4223
Bsep	0.632433	1.13209	2.20226	0.550564	0.875988	0.60667	0.248099	0.184154	0.428981	0.249824	0.130216	0.188024	1.21334	0.441041	0.69688	1.55723	0.999296	0.687287
Mrp2	0.616203	0.813085	2.26809	0.743023	0.960247	0.599353	3.68452	2.14574	4.96391	4.11667	2.95156	2.97209	3.9217	1.5817	1.57078	4.79482	3.94897	3.41403

## Sheet: Fig s4i
Fig s4i
Pyroptosis gene （n=8)
	Control	TAA	TAA+P.d.
Caspase11	0.88926	4.85907	2.99111
Caspase11	1.24892	4.4097	3.31884
Caspase11	0.59488	3.89246	1.84124
Caspase11	0.56671	4.28912	1.95977
Caspase11	0.7688	8.94252	5.77844
Caspase11	0.74778	6.59184	4.82551
Caspase11	1.59182	9.99136	2.53271
Caspase11	1.59182	7.73114	2.86926
Caspase3	1.48355	0.98559	1.16397
Caspase3	1.36515	0.88826	0.96531
Caspase3	1.42312	0.44413	0.88213
Caspase3	1.25619	1.09358	0.98559
Caspase3	0.61092	3.96978	1.13214
Caspase3	0.61517	3.57776	1.15593
Caspase3	0.66391	7.20529	0.86998
Caspase3	0.58199	8.16276	0.6067

## Sheet: Fig s4j
Fig s4j
Pyroptosis protein (n=3)
	Control			TAA			TAA+P.d.
Cl-Caspase-11	37252	39372	36378.8	55076.2	48133	53030.1	24823.9	22135.6	24527.3
Cl-Caspase-3	30223.4	32253.7	30072.2	43493.9	42571.6	46214.1	29137.7	27338.5	29158.9
GAPDH	27343.9	27110.8	30009.3	31395.7	26921.3	30207.4	33026.3	33168	30151.3

[truncated: 2 more sheets: Fig s4k, Fig s4l]
