# Supplementary material for: Parabacteroides distasonis ameliorates hepatic fibrosis potentially via modulating intestinal bile acid metabolism and hepatocyte pyroptosis in male mice
Source: Nat Commun. 2023 Apr 1;14:1829. doi: 10.1038/s41467-023-37459-z (PMC10067939; doi:10.1038/s41467-023-37459-z)
Supplement: Supplementary file 3 — Source Data [file 41467_2023_37459_MOESM3_ESM.zip › Source Data_1/Fig s5.xlsx]

## Sheet: Fig s5a
Fig s5a
Bile acid-related gene (n=6)
	Control						P.d.
Fxr	1.00605	0.811523	0.687153	0.701592	1.30017	1.49351	0.677693	0.869769	1.33673	1.25588	1.39349	1.35539
Shp	2.14513	1.61447	0.532578	0.611771	0.525246	0.570803	0.273775	0.384502	2.75311	2.16005	1.67141	1.19009
Cyp7a1	0.720265	0.576983	0.614123	0.419458	2.03722	1.63195	1.13808	0.821652	1.41088	0.990755	1.04725	0.905383
Cyp8b1	1.50629	0.986913	0.447821	0.412079	1.18181	1.4651	0.457231	0.578743	1.30224	1.3113	1.1983	1.14155
Ntcp	2.05604	1.23103	0.510458	0.514009	0.768366	0.920102	0.4965	0.641653	1.77752	1.80233	1.81487	1.65848
Oatp1	1.95994	1.47509	0.578668	0.510792	0.673993	0.801518	0.517922	0.562844	2.37974	2.29868	1.63672	1.65957
Oatp4	1.91328	0.880286	0.766333	0.68115	0.605435	1.15352	0.557114	0.7003	2.13768	1.77282	2.3719	2.06486
Ostb	1.50166	0.892894	0.686133	0.930811	0.810318	1.17818	0.468643	0.569024	0.761313	0.850605	0.609865	0.41655
Mrp3	1.65497	0.653748	0.92454	0.534702	0.92454	1.3075	0.627117	0.653748	1.15413	1.44074	1.44074	1.5986
Mrp4	0.730908	0.478888	0.805391	0.875246	1.24639	1.86317	0.388978	0.623197	0.912414	0.875246	0.851313	0.746266
Besp	1.59805	1.14576	0.653524	0.686015	0.86233	1.05432	0.720121	0.874367	1.95384	1.71275	1.46035	1.2538
Mrp2	1.38178	0.899086	0.662747	0.63575	1.07664	1.344	1.03278	1.22819	1.58725	1.45048	1.79817	1.73692

## Sheet: Fig s5b
Fig s5b
Correlation analysis (n=18)
		Control						TAA						TAA+P.d.
	ALT	68.596	61.7364	89.1748	78.8854	65.1662	54.8768	89.1748	154.341	133.762	140.622	140.622	164.63	85.745	92.6046	113.183	120.043	116.613	92.6046
	Timp1	0.73	0.67	0.56	2.04	1.09	1.018	22.78	24.58	34.05	34.52	31.05	29.396	14.72	7.94	15.69	22.62	26.65	17.524
	Tgfb	0.83	0.97	0.71	1.49	1.06	1.012	2.97	3.23	5.79	5.71	4.91	4.522	2.52	2.27	2.54	2.72	3.63	2.736
Bile acid	UDCA/HDCA	12.54	11.46	13.54	11.04	10.32	24.25	54.26	55.9	60.43	62.05	44.05	42.05	17.73	15.32	30.2	32.05	33.72	10.54
Bile acid	DCA	14.6994	14.7961	15.2662	16.8306	11.8011	13.5825	41.6445	40.8568	40.2013	16.3487	20.3791	40.6852	9.79629	17.3309	10.2303	14.2973	13.7649	17.2178
Bile acid	TCDCA	19.0349	20.1008	14.3731	22.7666	15.2653	15.5641	221.34	140.681	232.591	123.548	279.196	135.019	158.517	140.793	110.42	109.2	90.9609	57.9284
Acylcarnitine	C14:1-carnitine	75478.7	63785.5	76380.6	32134.5	18650.9	39463.5	117234	106837	126935	109622	144878	159500	97931.7	85647.9	83899.2	57375.2	79596	94043.3
Acylcarnitine	C16:1-carnitine	82155.9	67499	83881.7	37466.5	20139.1	47483.4	121203	118167	141846	125478	180404	198644	81495.8	90576.9	58594.6	72174.8	99410.7	86770.2
Acylcarnitine	C6-carnitine	29913	34422	34517.9	18307.8	10105.1	22108.3	45912.9	34105.5	43941.9	36617.1	38204.3	58506.4	34256.1	31624.1	36987	32402.7	22396.2	27582.8
Acylcarnitine	C8-carnitine	12271.3	10348.1	12169.6	6492.72	2965.9	6687.7	15734.9	9265.5	12310.5	9184.64	13004.9	19293.5	8236.2	8170.8	8530.45	8001.1	8936.42	8641.41
Acylcarnitine	C10-carnitine	13166.7	10701.2	14472.5	5514.89	3942.55	7883.21	21850	14800.4	16666.9	14147.7	19544.6	25895.8	10227.5	10293.4	11686.4	9181.69	9062.54	10960.5
Acylcarnitine	C12-carnitine	18887.3	20918.6	25338.7	8953.8	5226.91	12826.4	50627.1	38492.9	53957.4	44446.4	54903.4	76060	29808.3	26925	21491	27106.4	20179.3	20600.8
Acylcarnitine	C14-carnitine	13676.8	20337.2	25528.9	7960.98	7291.27	22541.1	127219	107367	137665	113860	162618	201887	106891	107822	99003.5	97207.4	91485.5	50808.4

## Sheet: Fig s5c
Fig s5c
Serum acylcarnitine (n=6)
Serum	Control						P.d.
C14:1-carnitine	1.37886	1.38585	1.57465	0.567144	0.239975	0.853524	0.782668	1.22193	0.653315	0.62737	1.19458	0.834206
C16:1-carnitine	1.52412	1.12604	1.46674	0.619342	0.386701	0.877054	0.989791	1.45788	0.899129	0.819055	1.53455	1.05869
C6-carnitine	1.25879	1.21729	1.42501	0.712001	0.379972	1.00694	1.14731	1.17712	0.883508	1.02676	1.34692	1.02913
C8-carnitine	1.30752	1.15357	1.76435	0.513341	0.425435	0.835787	1.13145	1.10169	0.798225	1.09231	1.47998	0.997406
C10-carnitine	1.49051	1.2456	1.78271	0.378078	0.263908	0.839191	0.78418	1.00903	0.616086	1.2566	1.68735	0.960571
C12-carnitine	1.25952	1.37958	1.84513	0.441051	0.231706	0.843006	1.18252	1.12454	0.624638	0.770951	1.42158	0.840044
C14-carnitine	0.986418	1.42312	1.43104	0.491937	0.416113	1.25137	0.838882	1.57476	1.26687	1.15425	1.99756	1.33196

## Sheet: Fig s5d
Fig s5d
Hepatic acylcarnitine (n=6)
	Control						P.d.
C14:1-carnitine	1.41327	0.841076	1.31078	0.585229	0.692903	1.15674	0.780919	2.00705	1.47259	0.184031	1.08593	1.22122
C16:1-carnitine	0.902546	0.670693	1.67276	0.652739	0.848456	1.2528	0.312993	0.977583	1.06689	0.121768	0.523366	0.722079
C6-carnitine	1.21871	0.655081	0.642521	0.99236	1.86008	0.631247	0.432125	1.73439	1.09791	0.317928	1.15619	1.05008
C8-carnitine	1.12129	0.855928	0.643829	1.14285	1.55277	0.68334	0.756361	1.43274	1.62234	0.172245	1.48877	1.07578
C10-carnitine	0.665792	0.478077	1.00863	2.75992	0.358385	0.729203	0.262917	1.05433	0.880147	0.275228	1.76256	0.736567
C12-carnitine	1.8927	0.407005	0.75759	1.39493	0.797044	0.750726	0.382864	3.17738	0.585664	0	0.79926	1.25435
C14-carnitine	1.37701	1.06025	1.19558	0.798665	0.48574	1.08276	0.740143	1.29995	1.24028	0.692741	1.14697	1.07766
