# Supplementary material for: Parabacteroides distasonis ameliorates hepatic fibrosis potentially via modulating intestinal bile acid metabolism and hepatocyte pyroptosis in male mice
Source: Nat Commun. 2023 Apr 1;14:1829. doi: 10.1038/s41467-023-37459-z (PMC10067939; doi:10.1038/s41467-023-37459-z)
Supplement: Supplementary file 3 — Source Data [file 41467_2023_37459_MOESM3_ESM.zip › Source Data_1/Fig s6.xlsx]

## Sheet: Fig s6a
Fig s6a
Supernate ESI+ (n=5)
Primary ID	1	2	3	4	5	6	7	8	9	10	11	12	13	14	15	16	17	18	19	20	21	22	23	24	25	26	27	28	29	30	31	32	33	34	35	36	37	38	39	40	41	42	43	44	45	46	47	48	49
Mass	131.094	131.095	117.079	165.079	165.079	85.09	103.099	204.089	49.031	958.958	226.131	376.222	202.045	119.073	390.277	85.089	136.039	187.062	921.003	120.058	78.014	267.099	662.447	49.031	609.175	921.002	529.29	102.046	344.213	181.074	535.157	253.154	210.136	921.003	71.075	115.063	149.051	392.278	260.113	490.277	549.785	242.125	234.112	444.237	210.136	375.254	196.12	120.052	151.048
RT	1.01	1.41	0.95	2.66	1.02	1	0.83	3.6	0.42	0.35	4.47	13.96	0.89	2.66	15.44	1.41	1	3.6	15.58	1	1.1	0.93	15.11	0.65	14.91	0.58	5.53	1.01	5.38	1	13.81	1	5.2	1.27	0.96	0.9	0.99	9.48	4.81	4.89	5.69	4.69	1	6.02	5.02	9.49	4.3	1.4	1
C1	42570300	17213800	11361600	14228200	11989400	10946300	4548180	5253700	3490290	0	5174230	4533440	6514350	5356660	4314040	2584110	694339	2997440	0	3423970	4954150	3510230	0	0	0	0	2789420	1060180	1912340	2485040	0	1703840	2392180	0	2621850	3003950	2435900	2301110	1275030	2295640	1117670	2231310	1804420	980704	1688230	1873880	1543860	2548640	398372
C2	42814900	16655700	11885800	16990800	12257900	11162800	4607630	6181200	0	0	5364850	40782	6773070	5611870	4809140	2482080	785830	2457040	0	3451450	3952820	3459290	31431.7	0	4700940	0	2846110	1228250	1993880	2611130	87132.5	1703300	2330360	0	2796120	2931320	2436680	1612650	1432710	2710230	1178740	2832390	1861360	1098580	1769300	1262670	1298470	2965130	411059
C3	41681800	19269700	11820400	16651700	11653000	11111700	4638210	6059420	0	0	5130210	17950.8	6646980	5534830	4702450	2262000	674273	2978920	26927.7	3405460	4577730	3402110	2782860	0	0	0	2752450	1246150	1909440	2493980	6412160	1728620	2281870	0	2648040	3057900	2461930	1466930	1397360	2475140	1100100	2798860	1955770	1066320	1794800	1215710	1475580	2527420	319047
C4	42692600	16934800	11623700	15609500	12123600	11054500	4577910	5717450	1745140	0	5269540	2287110	6643710	5484260	4561590	2533100	740084	2727240	0	3437710	4453490	3484760	15715.9	0	2350470	0	2817760	1144220	1953110	2548090	43566.3	1703570	2361270	0	2708980	2967630	2436290	1956880	1353870	2502940	1148210	2531850	1832890	1039640	1728760	1568280	1421160	2756890	404715
C5	42248300	17962700	11853100	16821200	11955400	11137200	4622920	6120310	0	0	5247530	29366.4	6710020	5573350	4755790	2372040	730052	2717980	13463.9	3428460	4265280	3430700	1407150	0	2350470	0	2799280	1237200	1951660	2552560	3249650	1715960	2306120	0	2722080	2994610	2449310	1539790	1415030	2592680	1139420	2815620	1908570	1082450	1782050	1239190	1387030	2746270	365053
P.d.1	37745800	22975700	17887200	19795300	13234100	9797660	10552400	6127450	0	0	6093700	125887	392267	6577780	4270120	3333100	3884500	3381760	52139.7	3491860	0	0	4902090	0	0	0	3566340	1141190	2427410	2511660	424429	2161350	2525430	0	2432270	2692720	2490580	1125680	2460580	2480930	1476000	3401230	2479040	1269970	1435620	947861	2133650	3568320	1722570
P.d.2	35963000	12043400	17843200	13487700	12727900	9987990	10285500	5833040	0	0	6055580	21064.2	307385	6485460	4520820	3156070	3724430	3252930	0	3361230	12878.2	5321.18	1096020	1548090	0	0	3242910	1124750	2120560	2465500	0	1920200	2644850	0	2545740	2647110	2554760	1195000	2401510	2864500	1371370	2553880	2562650	1211120	2129090	994180	1810190	0	1919740
P.d.3	34905200	15470600	16320200	16672400	12042900	9146860	9668690	5170470	0	0	5705740	68704.8	284112	5351160	4862020	3567310	4206020	2929900	0	3289610	0	0	0	0	0	0	2920830	1128180	1927200	2293540	0	1806410	2392430	0	2361880	2504960	2251420	627354	2044630	2124850	1165410	2526130	2305260	1099420	1938500	487983	1996000	3045410	1929070
P.d.4	34172800	13283100	15751200	16120200	10951000	9062680	9326910	5050580	0	4584310	5339760	98477.5	307537	5261810	4798090	2136830	4071490	2789250	0	3178380	0	6588.7	0	0	0	0	2828780	951698	2003450	2334380	0	1784990	2255790	0	2387650	2477290	2351540	1712600	1322680	2342430	1139580	1771210	2189990	1067060	1850470	1463830	2152330	3003510	1778520
P.d.5	33169100	7878730	15818300	15755000	11696200	8615470	9034990	4859200	0	0	4959680	66336.4	441664	5189960	4793830	2754190	4078170	2630510	0	3109210	0	6088.21	0	0	0	0	2871770	1101650	1857750	2199530	85496.9	1886740	2292640	0	2261510	2495940	2296570	674937	2068390	2571300	1105350	2701210	2179930	1078730	1725210	530567	1928310	2946490	1627580
Supernate ESI- (n=5)
Primary ID	1	2	3	4	5	6	7	8	9	10	11	12	13	14	15	16	17	18	19	20	21	22	23	24	25	26	27	28	29	30	31	32	33	34	35	36	37	38	39	40	41	42	43	44	45	46	47	48	49
Mass	90.032	129.043	216.04	165.079	967.008	132.078	97.968	967.008	204.089	983.998	131.094	113.993	956.979	166.062	242.126	956.98	276.033	131.094	218.039	983.998	242.126	983.998	147.973	303.074	165.079	152.033	101.941	233.066	958.977	529.289	280.047	136.039	135.901	180.063	249.968	958.978	278.03	249.968	90.032	326.191	276.113	228.111	340.207	120.043	378.093	312.177	117.079	118.027	217.056
RT	1.02	1.01	0.88	2.72	0.75	4.87	0.24	0.24	3.63	0.3	1.48	1.07	1.11	5.26	4.7	0.88	7.81	1.03	0.88	0.16	4.53	0.66	0.63	1.01	1.04	1.01	13.64	2.73	1.13	5.55	1.02	1.01	14.17	0.88	1.53	0.88	7.81	1.79	0.42	13.46	4.95	3.78	14.1	0.67	0.91	12.54	0.98	1.02	4.86
C1	1142300	2600140	3852600	3275860	2099620	163852	1897560	0	1372370	0	1342110	1484740	0	111183	1597530	874533	866394	1242900	1269860	1214530	0	0	0	618628	607173	305396	0	952072	0	321796	482186	75621.2	517147	622238	0	292631	322347	0	0	479919	253820	258951	433763	82795.4	378563	0	192820	27182.7	29082.8
C2	1212590	2879670	3852530	3308820	255263	160207	2002690	947225	1391430	1063810	936399	2534650	877311	146443	1617510	2341280	857481	1196900	1282910	1063810	0	0	467578	651076	595147	295111	0	940934	0	306922	512178	74768.8	689044	632638	234142	799200	314584	0	0	94468.5	253295	194203	121106	0	324223	0	187207	26514.8	26722.2
C3	1148200	2722680	3710970	3152070	2493150	154503	0	0	1295390	0	992107	2224880	0	141516	1531180	958998	859191	1045810	1242280	1204930	0	0	508866	610771	577879	285624	0	886864	0	314547	507428	65324.5	0	575719	63011.2	814372	325667	0	0	114219	247803	145184	135957	0	371139	0	195351	23583.7	28437.2
C4	1177450	2739900	3852560	3292340	1177440	162030	1950130	473612	1381900	531905	1139250	2009690	438656	128813	1607520	1607900	861937	1219900	1276390	1139170	0	0	233789	634852	601160	300253	0	946503	0	314359	497182	75195	603096	627438	117071	545915	318466	0	0	287194	253558	226577	277435	41397.7	351393	0	190013	26848.7	27902.5
C5	1162820	2731290	3781770	3222200	1835300	158266	975064	236806	1338640	265953	1065680	2117290	219328	135164	1569350	1283450	860564	1132860	1259330	1172050	0	0	371328	622811	589519	292939	0	916683	0	314453	502305	70259.7	301548	601579	90041	680144	322066	0	0	200706	250680	185881	206696	20698.9	361266	0	192682	25216.2	28169.9
P.d.1	6440990	3238180	218111	3776110	765941	1832120	0	0	1501840	0	1607420	398980	1452440	1167380	1301180	1045260	845168	870324	78275.5	1360020	0	0	272906	1582.36	450438	463634	0	1047950	481987	369532	0	444878	584940	181089	132847	344575	312206	0	0	105071	272250	358151	126676	0	12737.3	58520.6	203905	304034	240623
P.d.2	5700500	2860710	186789	3575570	268562	1692920	1039010	0	1349420	0	2167600	319507	558380	1064300	1731610	405094	836326	719493	67998.9	0	0	237850	0	0	325473	371284	0	939509	99353.1	329398	0	311280	464217	187129	617400	134537	301061	0	0	0	244402	133199	114395	53773.6	12077.4	114764	159252	224415	226673
P.d.3	5692660	2987450	189699	3339020	1302750	1604890	1672350	0	1256880	0	1381990	280712	0	1024400	1602800	2457870	855926	844540	76127.1	1072280	0	0	0	0	442754	433236	0	879576	0	311004	0	499068	484569	202458	134819	845124	310791	0	0	96291	221362	284289	126738	154490	14674.4	0	173958	254843	238027
P.d.4	6621890	2846580	207654	3289940	1890240	1753000	1533380	0	1287860	0	821680	1364600	1507670	1065370	1617590	2619610	856876	954501	86176.4	0	324568	0	585661	0	503240	436199	0	903163	0	328953	0	462727	635507	205983	263926	907130	322487	0	0	80999.7	191171	161676	112643	841191	16819.1	78810.4	207589	321591	241737
P.d.5	6386990	2920060	179887	3048290	1714200	1634670	1987340	1384940	1187770	0	1228360	238499	796274	1048610	1492850	1045810	853635	845775	71765.2	1354510	0	0	0	717.657	494936	435903	0	877103	0	315854	0	509074	629801	196636	52420.1	829727	312575	0	0	100666	209226	258843	129018	176641	15221	102121	213416	331344	252028
[truncated: 5,000 more columns]

## Sheet: Fig s6b
Fig s6b
Untarget analysis for supernate (n=5)
No.	Peak area	Control					P.d.
1	L-Valine	2.01418e+07	2.08312e+07	1.94549e+07	2.04865e+07	2.0143e+07	16040135	1.50712e+07	1.47262e+07	1.46751e+07	1.45128e+07
2	Adenosine	3.50148e+06	3.62854e+06	3.30544e+06	3.56501e+06	3.46699e+06	3617.8	3417.12	1492.63	6897	5327.56
3	Leucine-Leucine	1.96164e+06	2.12718e+06	1.87006e+06	2.04441e+06	1.99862e+06	22956.5	13227.9	10340.7	16897.2	10433.1
4	Leucine-Valine	930746	957489	880132	944118	918811	0	6782.41	0	0	0
5	Phenylalanine-Phenylalanine	222720	238169	214841	230445	226505	13916.7	10450.2	6798.98	18307.7	14783.4
6	Leucine-Glycine	1.23385e+06	1.28261e+06	1.2419e+06	1.25823e+06	1.26226e+06	191508	185052	168106	163198	170448
7	Threonine-Leucine	485476	471654	474171	478565	472912	29302.7	28539	14404	30915.3	24484.3
8	Tyrosine-Leucine	438298	497832	478944	468065	488388	14814.2	8797.84	11841.4	12059.4	14783.2
9	Phenylalanine-Alanine	391962	371952	391058	381957	381505	171733	166767	161931	171097	151342
10	L-Glutamic acid	61936.4	65252	68011.7	63594.2	66631.9	35299.7	36116	38657.2	44972.5	42513.1
11	L-Glutamine	154136	160567	179011	157352	169789	27502.8	32515.6	28587.8	23511	38027.5
12	Valine-Arginine	52560.1	53369	62146.1	52964.5	57757.6	6537.15	5893.55	4393.44	5729.14	12014.5
13	Histidine-Proline	134119	129350	140475	131735	134912	29744.8	27576.9	18062.1	23693.2	38451.1
14	L-Alanine	75685.7	81255.8	87548.5	78470.7	84402.2	29495.6	36212.1	34356.5	35177.9	40753.6
15	Leucine-Methionine	112017	110681	97390.8	111349	104036	35556.9	43133.4	42666.3	41366.5	46153.1
16	Leucine-Tryptophan	170911	177016	169010	173963	173013	67913	64202.8	48711.8	41484.2	43193.5
17	Leucine-Serine	404228	498311	431450	451270	464881	71589.5	71136.3	61305.6	58926.7	63705.8
18	L-Leucine	4.24106e+07	4.34712e+07	4.01239e+07	4.29409e+07	4.17976e+07	3.67997e+07	3.37536e+07	3.34479e+07	3.34373e+07	3.2428e+07
19	Leucine-Phenylalanine	614042	618638	557465	616340	588052	0	0	0	0	0
20	L-Arginine	1.72449e+06	1.83572e+06	1.70448e+06	1.78011e+06	1.7701e+06	836059	798859	779169	906760	837493
21	Adipoylcarnitine	96096.2	96567.4	101640	96331.8	99103.5	56253.5	53474.1	52155.2	53473.7	60463
22	L-Proline	2.97603e+06	3.47058e+06	2.98496e+06	3.2233e+06	3.22777e+06	2.79889e+06	2.27979e+06	2.26952e+06	2.27761e+06	2.63268e+06
23	Proline-Alanine	125571	139647	146247	132609	142947	91499.2	97307.1	97009.4	97762.6	121061
24	LPC16:0	4169.92	2942.96	3801.92	3556.44	3372.44	1247.2	1396.48	1527.1	592.518	1656.35
25	Leucine-Proline	799203	839270	783726	819237	811498	737677	642935	637740	601917	615235
26	Tyramine	1.50994e+06	1.52311e+06	1.38929e+06	1.51653e+06	1.4562e+06	1.34187e+06	1.28797e+06	1.33444e+06	1324876	1.25465e+06
27	Glycine-Phenylalanine	73489.8	75101.2	68052.4	74295.5	71576.8	2365.56	4309.53	2432.28	1474.89	668.825
28	Leucine-Alanine	73643.3	72281.2	67944.4	72962.2	70112.8	0	0	0	0	0
29	Adenosine 2',3'-cyclic phosphate	73823.4	79775.4	77405	76799.4	78590.2	3473.56	6481.05	7158.6	311.183	2428.57
30	Cytidine 2',3'-cyclic phosphate	16723.2	15780.4	15301.3	16251.8	15540.8	253.822	551.779	320.775	514.589	1257.88
31	L-Galactose	616878	623890	572746	620384	598318	184166	197258	212819	202250	199458
32	L-Serine	97668.9	97746.4	109648	97707.6	103697	8066.56	8258.01	7114.94	9367.55	9574.09
33	Guanosine 2',3'-cyclic phosphate	181751	182429	166193	182090	174311	18462.1	25828	29374.9	12261.8	18300.8
34	Ribonic acid	13169.3	13401.6	12926.1	13285.4	13163.8	8795.79	9627.35	11248.1	10126.6	10091.3
35	Glyceric acid	50552.9	48544	47920	49548.5	48232	37896.5	38080.9	40741.8	36350	35199.8
36	L-Phenylalanine	668709	689382	680839	679045	685110	541842	450657	569157	539858	558820
37	N-Undecylbenzenesulfonic acid	530319	539469	119845	534894	329657	101224	145352	83635.8	103550	131467
38	Citrulline	44225.3	42232.6	41042	43229	41637.3	16801.8	28672.3	32754.7	36222.1	34692.4
39	LPE20:4	1572.7	1036.3	1735.87	1304.5	1386.08	17505.9	16647.8	18697.4	16905.5	15631.8
40	LPE18:1	740.905	228.855	1533.38	484.88	881.119	36707.6	36157.2	40063.3	42393.3	35396.2
41	Propylthiouracil	28764.1	30748	22563.8	29756	26655.9	43891.5	38227.5	49396.7	41976.1	36483
42	Trimethylamine	30753.2	30843.1	27982	30798.1	29412.5	65148.3	61252	66773	62623.2	66988.7
43	N-acetylleucine	46804	56175.4	55655.2	51489.7	55915.3	97739.3	93264.9	88534.5	89148.8	83202.9
44	LPE16:0	2218.51	1663	1604.88	1940.76	1633.94	32611.9	34214.8	32870.5	36992.6	33622.7
45	LPE16:1	3498.4	1512.99	1975.37	2505.7	1744.18	34196.5	33927.4	41092.1	41092.8	35881.4
46	Hypoxanthine	425496	452659	467221	439077	459940	2.41656e+06	2.21868e+06	2.13374e+06	2.12286e+06	1.98932e+06
47	Guanine	258240	317914	308465	288077	313189	1.35339e+06	1.41022e+06	1.27486e+06	1.18208e+06	1.10714e+06
48	Nicotinic acid	122818	117213	110276	120016	113744	396817	374165	347063	399265	382647
49	Cadaverine	30356.2	40420.2	42508.6	35388.2	41464.4	254007	254458	258981	294884	295394
50	L-Lactic acid	1258509	1510122	1226592	1.38432e+06	1368357	7541790	6710163	7132253	7549790	6877751
51	Lactoylleucine	31861.1	28550.7	30041.8	30205.9	29296.2	51740.7	46484	48784.2	42540.1	41294.7
52	Xanthosine	15694.3	12121.7	7901.7	13908	10011.7	21226.8	17125.9	20014.8	17764	17257.9
53	N-Acetyl-L-methionine	21539.2	22266.8	19747.5	21903	21007.1	61280.4	62937.2	60379.6	55775.7	62480.8
54	N-Acetyl-L-phenylalanine	56813.6	62959.3	59074.1	59886.4	61016.7	90234.2	83655.4	81779.2	75574.3	69907.9
55	2-Hydroxybutyric acid	72343.8	88049.1	85064	80196.4	86556.5	121490	101120	99933.4	103575	103601
56	Xanthine	415398	417212	405812	416305	411512	668454	554416	597871	570215	592393
57	Uric acid	27022.5	29669.2	22171	28345.8	25920.1	44621.9	44108.2	50915.5	46519.4	53218.5
58	Guanidinosuccinic acid	2587.14	5934.52	7239.33	4260.83	6586.92	8440.68	7948.98	7721.08	9293.62	6250.47
59	Succinic acid	43449.4	42577.3	37296.7	43013.4	39937	505762	414990	443359	518571	503000
60	Uracil	142349	156370	150293	149359	153331	431831	362866	419212	372890	363022
61	2-Hydroxy-4-(methylthio)butanoic acid	6882.04	8099.15	10150.7	7490.59	9124.93	51492.2	47462.8	45616.8	44383.6	42322.9
62	Indolelactic acid	9075.22	5487.57	7830.32	7281.39	6658.94	55173.7	50381.6	52040.7	50427.9	51318.6
63	Methionine-Glutamic acid	0	0	0	0	0	17239	17888.6	20801.2	18201.6	18560.6

## Sheet: Fig s6c
Fig s6c
Pathway analysis
Pathway Name	Number of compound
Aminoacyl-tRNA biosynthesis	18
Arginine biosynthesis	8
Purine metabolism	14
Alanine, aspartate and glutamate metabolism	8
Glyoxylate and dicarboxylate metabolism	8
Nitrogen metabolism	4
D-Glutamine and D-glutamate metabolism	4
Valine, leucine and isoleucine biosynthesis	4
Glutathione metabolism	6
Butanoate metabolism	4
Arginine and proline metabolism	6
Pantothenate and CoA biosynthesis	4
Phenylalanine, tyrosine and tryptophan biosynthesis	2
Propanoate metabolism	4
Glycine, serine and threonine metabolism	4
Pyrimidine metabolism	4
Valine, leucine and isoleucine degradation	4
Phenylalanine metabolism	2
Nicotinate and nicotinamide metabolism	2
Histidine metabolism	2
Glycerolipid metabolism	2
Selenocompound metabolism	2
Citrate cycle (TCA cycle)	2
beta-Alanine metabolism	2
Sphingolipid metabolism	2
Pentose phosphate pathway	2
Pyruvate metabolism	2
Galactose metabolism	2
Porphyrin and chlorophyll metabolism	2
Cysteine and methionine metabolism	2
Amino sugar and nucleotide sugar metabolism	2
Tyrosine metabolism	2
