# Supplementary material for: Parabacteroides distasonis ameliorates hepatic fibrosis potentially via modulating intestinal bile acid metabolism and hepatocyte pyroptosis in male mice
Source: Nat Commun. 2023 Apr 1;14:1829. doi: 10.1038/s41467-023-37459-z (PMC10067939; doi:10.1038/s41467-023-37459-z)
Supplement: Supplementary file 3 — Source Data [file 41467_2023_37459_MOESM3_ESM.zip › Source Data_1/Fig s7.xlsx]

## Sheet: Fig s7a
Fig s7a
Body weight (n=6)
Days	Control	SD	TAA	SD	TAA+TCDCA	SD	TCDCA	SD
1	21.425	0.1519	21.175	0.37214	21.4	0.20104	21.728	0.27734
2	21.475	0.19405	21.75	0.38161	21.45	0.19843	21.58	0.23933
3	21.75	0.17619	21.95	0.36884	21.55	0.17139	20.428	0.22671
4	21.95	0.16394	22.3	0.41382	21.075	0.49723	19.728	0.31515
5	21.9525	0.15556	21.8775	0.19462	20.0475	0.39779	19.334	0.32779

## Sheet: Fig s7b-c
Fig s7b-c
Inflammatory factor- and hepatic fibrosis-related gene (n=5)
	Control					TAA					TAA+TCDCA					TCDCA
Il1	0.84875	0.770257	1.62835	0.625643	1.127	2.83513	2.97608	1.27758	1.85465	1.70277	3.2567	3.84614	2.48529	3.2567	3.19604	0.082665	0.308515	0.332958	0.137111	0.259528
Il6	1.10873	1.23021	0.945343	0.828693	0.887018	10.1888	16.0991	3.3094	2.81728	6.07527	17.8839	18.3914	10.9201	13.1143	17.4752	0.482603	0.840261	0.267741	0.279111	0.462371
Tnfa	1.15753	0.959964	1.05048	0.871186	0.960834	12.1346	5.77993	4.35011	4.20193	4.77733	7.52167	8.94482	9.26026	9.5206	9.24189	1.58124	0.807231	1.24924	1.16558	1.07402
Col1a1	1.17155	0.459589	1.76347	0.482438	1.12295	2.9989	2.21292	2.44393	3.71619	2.45768	3.70145	2.68702	2.62348	2.35562	2.55537	0.324979	0.20284	0.153724	0.085877	0.147481
Timp1	0.869692	0.52434	1.95691	0.447071	1.20199	17.1301	25.7871	16.0954	8.27395	16.7188	36.4684	29.4169	40.1847	19.1408	29.5808	0.355661	0.751881	0.546607	0.331844	0.543444
Acta2	1.55815	0.562463	1.15655	0.76304	0.959797	3.31678	3.78379	4.62621	3.6549	4.02163	4.37666	5.9787	3.24863	4.88999	4.70577	1.21405	0.499941	0.438252	0.127612	0.355268
Tgfb	0.783264	0.77248	1.52369	0.77248	1.14809	3.2661	2.82367	3.62397	1.63305	2.69356	2.94358	3.8306	2.2001	2.61638	2.88236	0.710827	0.513192	0.95765	0.367947	0.612929

## Sheet: Fig s7d
Fig s7d
Serum ESI+ (n=5)
Primary ID	1	2	3	4	5	6	7	8	9	10	11	12	13	14	15	16	17	18	19	20	21	22	23	24	25	26	27	28	29	30	31	32	33	34	35	36	37	38	39	40	41	42	43	44	45	46	47	48	49
Mass	519.334	495.331	523.364	521.348	314.072	282.256	202.045	515.289	567.333	543.33	1088.52	1088.65	1088.4	117.079	1088.77	1088.28	495.333	515.289	292.092	519.333	390.276	203.114	1088.89	318.217	1090.65	330.045	139.06	1090.77	1090.52	1089.02	1088.14	327.313	1090.4	276.034	165.079	165.078	396.267	320.232	1090.9	428.255	410.244	378.257	181.071	374.006	114.029	155.034	1091.02	256.137	382.108
RT	10.47	10.98	12.6	11.32	1.01	12.72	0.88	6.47	10.4	10.45	7.37	7.37	7.37	0.97	7.37	7.37	10.75	7.19	1	10.28	15.16	1.02	7.37	10.65	7.32	0.99	0.88	7.3	7.3	7.37	7.37	12.72	7.31	7.74	2.6	1.03	12.4	10.08	7.3	10.83	10.38	12.38	1.03	0.93	0.63	0.87	7.31	0.88	0.89
C1	23725900	39655300	13723600	8039370	4596680	26983200	7407610	0	4783290	3947230	4807270	4569230	4111260	1566190	3886150	908913	3764350	509088	2563090	2091880	2937040	2003060	2959970	3940650	2536910	632741	468679	2071370	1953330	2091800	2794510	2900880	2389880	2192050	356838	428934	5349700	3866360	1726050	2711070	902899	7348580	1074130	372274	1151700	269067	1376420	9134.08	791433
C2	26949000	47075800	18428700	12302800	265755	25738700	12828700	52754.5	6932150	5677410	6649640	6504020	5959740	1214960	5496970	4203630	4507590	704941	152052	2347980	3106030	2875370	4329600	3040810	3678860	37814.9	893583	3093720	2766590	3107350	2593230	2917020	2693260	2498670	435265	413755	5270060	4511520	2570080	2217410	2813310	7289570	1348110	40782.3	1459350	384950	2239880	30318.7	1992340
C3	29290200	49429100	16376600	11467200	1987420	20959000	8872960	0	6534290	5658900	5973380	5699800	5228790	1988320	4915460	3980210	4648540	597716	1096400	2615330	2916700	3163910	3726320	2946360	2878210	214553	855635	2469220	2336150	2580960	3429680	2840750	2372220	2152570	0	964443	4233430	5654500	2125940	2002990	2176740	5081910	1029350	233966	1532580	454376	1640680	33804.8	1140120
C4	20990800	38360400	13163500	10116100	7536730	25727200	7430920	0	4632980	4454510	5184760	4991550	4663900	1319720	4136230	3227230	3486190	321498	4343350	1912150	2823960	1799270	3196900	3446210	2717560	1156460	372947	2252760	2212840	2373610	2293740	3410160	2393060	2173380	302313	340087	2646370	1212180	2021720	2322730	1765920	7095710	703347	847970	1445650	236848	1477040	6875.48	846725
C5	19778300	32531800	11580200	7950920	7881220	25553400	6407940	0	4846570	4198030	4821480	4658190	4272920	1188700	3986100	3024450	2928380	410151	4601320	1843170	3094660	1990120	3034470	3722930	2494790	1315620	337331	2053350	1962840	2142860	2464060	3653500	2081340	2248290	425213	442008	5209560	1101550	1733220	2167210	2962280	7056080	860498	818151	1816670	238779	1395960	7727.54	623742
TAA1	24892900	25840000	8983750	10199400	11208500	22833300	3794160	293343	3608890	2434610	2939370	2955790	2681570	1787570	2417910	1962250	2350440	571079	7003980	2423660	3073000	1414520	1910970	2269250	747291	2237250	486251	905460	754082	1422750	1469840	3657180	883171	2240850	550649	648669	2837180	2806600	716037	1978840	740980	5932920	720638	1677890	1774510	452482	686926	16551.2	261402
TAA2	5476130	6856010	2167070	2069410	6271160	25155400	1816810	3131510	1031970	518728	498239	461771	398053	10766800	371833	353192	678908	4202850	3663720	540593	3485810	3044440	281390	1780780	170369	874941	3257810	147158	0	230512	261920	3676560	107971	2271920	2633550	2384660	2890360	2423180	146424	8816760	0	5667980	2238560	219738	1809650	2028190	137071	1843200	62446.8
TAA3	29801300	22389900	8226580	11675300	7821600	22607100	6448750	1875980	4851260	4096670	848260	926586	778823	3662170	657746	671564	2159740	3024560	4443230	2636350	2787610	2188530	587904	2067940	566167	1130020	1290980	423064	263486	422684	399985	3749070	400443	2292280	685616	726692	4165320	1146320	339708	1759250	1118230	5641590	951784	695142	1413900	996144	324884	149594	622802
TAA4	29811500	33176100	10890000	13955100	2782680	24123600	8381690	330563	4035450	2488280	2787530	2771800	2507970	1340660	2317810	1939710	3101330	596886	1550940	2635380	3108680	1402680	1820580	2063940	1489510	337009	453202	1158970	1168180	1367200	1807540	4320610	1218820	2335770	663211	633951	4405310	2966450	998677	1912190	911678	5835550	910070	234561	1016560	237636	874717	12303.4	951001
TAA5	21777400	21087500	6104990	7039900	13542300	24840400	3597550	281223	3201120	2334550	1704310	1784190	1624930	1979030	1469350	1221730	1812790	515928	9134740	2803020	3353890	1730180	1143920	2199730	685364	3234740	565440	689194	578396	879549	1020930	4314350	766510	2331090	854521	713024	2639410	926656	594410	1521490	556842	5342140	840623	662488	1271820	781046	455054	27068.5	259344
TAA+TCDCA1	31153500	28336600	9006840	14861100	2049450	24019600	7322280	4351170	6116000	4280980	2169010	2024220	1936050	2010060	1632450	1303370	2606760	1344590	1084150	2907440	2984560	1953950	1287040	1959320	582530	220474	1183180	428803	368782	928769	610719	4231990	493665	2551930	872698	779042	3849650	5504150	554593	1875660	1523180	5662550	1110630	0	407328	608859	435208	115355	783243
TAA+TCDCA2	31148700	22636400	7887000	10177700	4260390	20232900	3416290	7581250	4840940	3919170	1534650	1435150	1317520	5303650	1083850	962309	2139870	2944460	2302890	2683970	2897040	2875370	788930	2844910	440372	522899	1802160	310170	233693	679247	865477	3043050	358968	2352530	0	1663120	2901750	952078	263476	1473290	947781	4291400	954998	313423	573553	1280740	249241	469856	262437
TAA+TCDCA3	16412100	21763300	6668980	6507840	7926940	27230000	3358100	385499	2799100	1613720	2099340	2029790	1818530	1590660	1757560	1236970	2023320	155449	4641130	1519750	3390910	2564210	1337280	2396440	878228	1333810	634270	601553	574937	983620	1252560	4402990	677168	2272560	662402	620533	1479280	1059370	534453	1553650	1310600	5733560	482467	936644	714281	484823	482105	30413.2	244032
TAA+TCDCA4	57242700	39344100	16909100	15535700	2439740	22996800	6151880	6245990	7867120	6138670	2897400	2764290	2550770	1659260	2428840	1988410	3704970	2235820	1333720	5087860	3308560	2357710	1746510	3420250	938347	256788	1025090	729852	562569	1356970	1527050	3886720	847404	2223250	538716	697087	4062150	946434	778278	1677520	1891510	3492220	680804	234442	1050700	546626	593085	76672.9	650784
TAA+TCDCA5	16635200	16988900	5194530	5511180	6890560	18954100	3590290	3831040	2854900	2291260	674710	765803	692238	6153360	652632	517114	1608180	1002470	3969630	1435630	2876200	2993820	513402	1938200	292481	984300	2048090	273051	213201	304869	378175	3331020	342738	2381580	0	1421680	3117330	903106	243680	2030060	878367	1597120	863145	540633	803386	1677550	211533	754998	261934
[truncated: 2,142 more columns]

## Sheet: Fig s7e
Fig s7e
Pyroptosis gene (n=6)
	Control						TAA						TAA+TCDCA						TCDCA
Caspase11	1.10344	0.934335	0.824741	0.796647	1.17447	1.16636	3.32191	3.32191	2.57044	2.93226	1.66095	2.0591	4.86356	5.17663	3.51132	4.17568	3.63515	3.14272	0.518355	0.612174	0.853826	0.871766	0.738164	0.758916
Caspase3	1.10901	0.992595	1.30974	1.46335	0.88226	0.243042	2.28038	2.37722	0.795138	1.0276	0.293062	1.19688	2.96756	2.31222	1.81413	3.31562	5.27539	2.69312	1.10901	1.44321	1.24771	1.22203	2.73071	1.33726

## Sheet: Fig s7f
Fig s7f
Inflammatory factor-related gene (n=6)
	Control						6.25 μM TCDCA						25 μM TCDCA						100 μM TCDCA
Il1	1.00321	1.24692	1.15538	0.881703	0.645444	1.07056	0.863558	0.985115	1.10831	0.721147	1.63395	0.623458	1.38354	0.573698	1.38354	1.04129	0.531582	1.67989	1.88997	1.94311	1.49316	1.57829	1.71518	2.65436
Il6	0.931567	1.25504	0.833776	0.715851	1.26377	1.00837	0.772567	1.03364	1.14689	1.53446	0.869183	0.971127	1.73836	1.42181	1.79967	0.964419	0.286723	0.984683	2.49274	1.34512	2.8634	2.92357	2.27794	0.794287
Tnfa	1.04259	0.966049	1.50542	1.2925	0.476375	0.717061	0.846844	1.04984	1.12519	1.60233	1.33808	1.16487	2.49695	1.81525	1.51589	0.611392	0.926696	1.9727	2.08518	1.38527	1.4441	1.76561	2.12899	1.22278

## Sheet: Fig s7g
Fig s7g
Hepatic fibrosis-related gene (n=6)
	Control						6.25 μM TCDCA						25 μM TCDCA						100 μM TCDCA
Col1a1	1.08584	1.00612	0.857858	1.16377	0.822912	1.06349	0.932264	1.60082	2.60054	1.70386	0.857858	0.462912	0.434916	0.794881	2.27965	2.18678	0.906771	1.14775	1.86211	1.63493	1.68041	1.53982	1.53821	2.86555
Timp1	1.15816	1.15016	0.070406	1.44577	1.24129	0.934221	0.665189	0.679166	0.712931	0.68389	0.567163	0.490333	0.748376	0.616356	0.841967	0.80209	0.57908	0.497178	0.620643	0.698259	0.807668	0.914995	3.3446	4.38275
Acta2	0.904857	0.92387	1.16132	0.98334	1.12176	0.904857	1.12176	1.19397	1.53237	1.19397	1.05392	0.99018	1.46995	1.26204	1.77247	1.48017	1.40033	1.21063	2.45456	1.73599	1.80971	2.32877	5.87978	2.93161
Tgfb	0.973782	1.05824	1.0293	0.953742	1.2156	0.769328	0.679088	0.646925	1.0656	0.987375	0.679088	0.774679	1.08048	1.1342	1.29385	1.23257	1.1342	1.1342	1.92125	1.26706	1.2156	1.2156	1.84251	1.53866
