# Supplementary material for: Parabacteroides distasonis ameliorates hepatic fibrosis potentially via modulating intestinal bile acid metabolism and hepatocyte pyroptosis in male mice
Source: Nat Commun. 2023 Apr 1;14:1829. doi: 10.1038/s41467-023-37459-z (PMC10067939; doi:10.1038/s41467-023-37459-z)
Supplement: Supplementary file 3 — Source Data [file 41467_2023_37459_MOESM3_ESM.zip › Source Data_1/Fig s8.xlsx]

## Sheet: Fig s8a-e
Fig s8a
Cell viability (n=6)
Control	TAA	TAA+25 μM TCDCA	TAA+100 μM TCDCA
98.0043	71.1333	65.5738	67.712
102.067	86.315	68.6386	70.4205
104.704	84.8895	59.5866	67.3557
100.285	71.1333	63.9344	70.5631
94.9394	86.315	65.2174	67.9971
100	84.8895	77.7619	79.5438
Fig s8b
ALT (n=6)
Control	TAA	TAA+25 μM TCDCA	TAA+100 μM TCDCA
1.275	1.425	1.575	1.5
0.525	1.425	1.2	1.875
1.2	0.975	1.425	1.575
1.075	0.525	1.275	1.425
0.725	1.325	1.675	1.5324
1.2	1.225	1.3	1.8543
Fig s8c
MDA (n=6)
Control	TAA	TAA+25 μΜ TCDCA	TAA+100 μΜ TCDCA
0.243807	1.08288	6.05999	16.6703
0	2.16576	2.0841	2.7529
1.23376	1.99198	13.8263	15.1007
1.48052	2.56111	2.66823	3.85035
2.48884	1.60518	6.05999	5.93087
0.553075	2.67529	2.0841	5.39169
Fig s8d
LDH (n=6)
Control	TAA	TAA+25 μM TCDCA	TAA+100 μM TCDCA
0.965937	0.83455	1.00973	1.39513
1.02433	0.768856	0.944039	1.25353
1.00973	0.951338	0.849148	1.09732
0.865937	0.9543	1.0324	1.32451
1.02433	0.99356	1.0456	1.05353
1.10973	0.987543	1.06547	1.19732
Fig s8e
Protein level (n=3)
	Control			TAA			TAA+25 μM TCDCA			TAA+100 μM TCDCA
Cl-Caspase-11	17440.8	24388.1	17627.5	28208.5	30295	28998.3	29401.7	25314.6	31030.6	36355.9	32940.9	34735.3
Cl-Caspase-3	3316.49	12332.6	3359.24	15954.6	14303.3	13582.6	14408.6	25549	16731.8	22630	31670.6	24665.9
GAPDH	15004.7	16479.3	18638.2	18278.7	18594.2	19175.4	16530.4	18004.8	15594.2	19133.2	19312.3	16910.4

## Sheet: Fig s8f-j
Fig s8f
Cell viability (n=6)
Control	DCA	DCA+25 μM TCDCA	DCA+100 μM TCDCA
102	71	67	67
104	84	71	67
95	84	76	65
104	77	65	66
100	89	70	65
97	85	72	62
Fig s8g
ALT (n=6)
Control	DCA	DCA+25 μM TCDCA	DCA+100 μM TCDCA
0.983607	1.13115	1.11236	1.2809
1.03279	1.08197	1.11236	1.17978
0.983607	1.03279	1.14607	1.14607
1.01124	1.04494	1.12132	1.2964
1.01124	1.07432	1.11212	1.19325
0.977528	1.07865	1.16442	1.16234
Fig s8h
MDA (n=6)
Control	DCA	DCA+25 μΜ TCDCA	DCA+100 μΜ TCDCA
0.632183	1.19934	1.30403	1.14827
0.733644	1.08733	1.35952	1.1325
1.09729	1.2613	1.76269	1.28259
1.22994	1.30031	1.7487	1.21653
1.14238	1.31122	1.73211	1.98486
1.16456	1.4373	1.64223	1.82653
Fig s8i
LDH (n=6)
Control	DCA	DCA+25 μM TCDCA	DCA+100 μM TCDCA
1.04762	1.11012	1.37798	1.32441
0.895833	0.994048	1.22619	1.03869
1.05655	1.02083	1.14583	1.17262
1.05234	1.2301	1.47532	1.23134
0.995833	1.0212	1.32425	1.33245
1.02134	1.02343	1.24123	1.17234
Fig s8j
Protein level (n=3)
	Control			DCA			DCA+25 μM TCDCA			DCA+100 μM TCDCA
Cl-Caspase-11	17995.6	18592.5	18179.2	20832.9	22151.9	20536.1	26466.7	27783.2	28750.1	34397.5	30934	29176.9
Cl-Caspase-3	24859.5	22194.4	22300.1	32054.3	31600.3	31565.7	49631.2	44179	40234.6	43695.9	49045.9	47822.9
GAPDH	26660.5	27007.6	25087.2	26361.8	31368	25088.6	27009.8	28857.9	27464.9	24664.3	24062	26151.8

## Sheet: Fig s8k
Fig s8k
				Apaf-1
				Pro-Caspase-11
				Cl-Caspase-11
				Pro-Caspase-3
				Cl-Caspase-3
				Fl-GSDME
				N-GSDME
				GAPDH

## Sheet: Fig s8l
			Fig s8l
					Apaf1
					Pro-Caspase-11
					Cl-Caspase-11
					Pro-Caspase-3
					Cl-Caspase-3
					Fl-GSDME
					N-GSDME
					GAPDH
