# Supplementary material for: Parabacteroides distasonis ameliorates hepatic fibrosis potentially via modulating intestinal bile acid metabolism and hepatocyte pyroptosis in male mice
Source: Nat Commun. 2023 Apr 1;14:1829. doi: 10.1038/s41467-023-37459-z (PMC10067939; doi:10.1038/s41467-023-37459-z)
Supplement: Supplementary file 3 — Source Data [file 41467_2023_37459_MOESM3_ESM.zip › Source Data_1/Fig s9.xlsx]

## Sheet: Fig s9a
Fig s9a
GCDCA MTT (n=6)
Control	6.25 μM GCDCA	25 μM GCDCA	100 μM GCDCA	200 μM GCDCA	400 μM GCDCA	600 μM GCDCA	6.25 μM TCDCA	25 μM TCDCA	100 μM TCDCA
92.9179	116.066	97.6997	83.7892	45.3179	31.7334	28.0384	34.1243	39.7754	31.19
100.091	81.1809	110.415	44.1224	58.359	26.843	27.9297	47.4914	41.0795	71.4001
101.395	126.39	85.0933	73.0302	31.516	24.2347	26.1909	36.8412	39.4494	93.896
108.241	122.369	104.329	36.2978	35.537	25.1041	25.4302	51.5124	32.9288	98.2431
105.633	84.2239	149.429	32.4941	83.4631	29.2338	21.8439	94.9828	111.175	36.6238
91.7225	149.755	146.169	85.854	64.8796	29.2338	26.1909	115.849	48.4695	61.9453

## Sheet: Fig s9b
Fig s9b
Mitochondrial respiratory chain-related gene (n=6)
	Control						6.25 μM GCDCA						25 μM GCDCA						100 μM GCDCA						200 μM GCDCA						400 μM GCDCA						600 μM GCDCA
Mt-nd6	0.933634	0.758718	1.17804	1.13004	1.01912	0.980452	1.40282	1.34012	1.12706	1.17802	1.25951	1.5407	1.96446	1.77699	1.15148	1.28455	1.3533	1.33072	1.90464	1.8042	1.85537	1.40779	0.889573	0.889206	1.58163	1.57757	1.30815	1.2655	1.02638	1.07332	0.834065	0.907632	0.791645	0.858915	1.21249	1.1442	1.48589	1.36669	1.35476	1.44396	1.36171	1.37814
Sdha	1.3555	1.01103	1.06778	1.00019	0.78919	0.776309	0.891584	0.926195	0.754913	0.796765	0.799486	0.961032	0.914261	0.776406	0.833454	0.865572	0.748212	0.689649	1.08037	0.971785	0.938627	0.814588	0.757443	0.734852	0.876103	0.734479	0.860795	0.814609	0.886922	0.811171	0.770855	0.848668	0.851525	0.811134	0.637057	0.722139	0.94874	0.859573	1.09985	1.12171	1.02295	1.05024
Sdhb	1.28441	1.02077	1.1147	1.00903	0.790824	0.780274	0.952247	0.931255	0.705164	0.776143	0.849928	0.964856	0.994927	0.813691	0.83261	0.867443	0.820543	0.786711	1.28234	1.12567	1.05932	0.887024	0.59201	0.621826	1.07198	1.0944	0.886699	0.970483	0.983224	0.987379	0.873732	0.94716	0.895453	0.877313	0.950624	0.946373	0.886989	0.67823	1.13533	1.22263	1.21226	1.1714
Uqcrc1	1.21421	0.949044	1.10461	0.949636	0.896293	0.886202	1.07076	1.01687	0.923257	0.882102	0.878716	1.11178	1.10814	1.26651	0.924427	0.946313	0.81227	0.794086	1.31055	1.03536	1.13512	0.961317	0.771765	0.689506	1.05117	1.30854	1.09879	1.08153	0.984394	0.930905	1.04299	0.945765	1.0726	1.01758	1.19871	0.933543	1.321	1.20437	1.40886	1.7245	1.2041	1.10781
Mt-co1	1.40612	1.12442	0.879491	0.784173	0.881909	0.923892	0.898195	0.79206	0.900998	0.852504	0.911363	1.47878	1.38322	1.32325	0.781551	0.86313	1.22672	1.02005	1.1706	1.1047	1.05777	0.836654	0.887604	1.14134	1.13574	1.17411	0.760963	0.774359	0.572046	0.551629	0.441769	0.590691	0.457681	0.431329	0.510252	0.591971	0.826329	0.878613	0.897582	0.968975	0.792734	0.849842
Atp5a	1.15828	0.921622	1.06046	0.926872	0.870876	1.06189	1.06544	0.96684	0.776744	0.817293	0.84621	0.883699	1.06084	0.93342	0.859222	0.892545	0.731317	0.80981	1.40195	1.06227	1.10868	0.996519	0.767579	0.729051	0.876547	1.03515	0.910167	0.968173	0.907808	1.06642	1.14089	0.964997	0.874306	0.855757	0.928739	0.972609	1.1683	0.907801	1.45219	1.4707	1.26929	1.59339
Nrf1	1.35451	1.02218	1.05234	0.998369	0.728796	0.843799	1.1563	0.915581	0.785409	0.809755	1.17012	1.13637	1.06886	0.985224	0.903807	0.99349	0.952704	0.924546	1.84313	1.25463	1.38637	0.965291	0.821566	0.891874	1.64145	1.27915	1.09528	1.357	1.13187	1.17149	1.60623	1.05116	1.06429	1.0863	1.10797	1.39065	1.78994	1.57594	1.91313	1.76729	1.54571	1.96015
Tfam	1.25329	0.955236	1.05968	0.886182	0.82922	1.01639	1.04455	0.97022	0.633199	0.721311	0.856294	0.841851	1.02772	0.865376	0.664381	0.823379	0.768452	0.8324	1.48275	1.11233	1.21847	0.921029	0.787701	0.850763	1.0542	1.05242	0.927095	1.03187	1.10821	1.38324	1.36076	1.22694	0.979819	0.989402	1.16129	1.08042	1.06153	0.891686	0.9912	1.18949	1.21024	1.29107

## Sheet: Fig s9d
	Fig s9d
			Apaf1
			Pro-Caspase-11
			Cl-Caspase-11
			Pro-Caspase-3
			Cl-Caspase-3
			Fl-GSDME
			N-GSDME
			NLRP3
			Pro-Caspase-1
			Cl-Caspase-1
			GSDME
			IL1β-precursor
			IL-1β-mature form
			GPX4
			COX2
			GAPDH

## Sheet: Fig s9e
Fig s9e
Pyroptosis and ferroptosis protein (n=3)
	Control			6.25 μM GCDCA			25 μM GCDCA			100 μM GCDCA			200 μM GCDCA			400 μM GCDCA			600 μM GCDCA
Cl-Caspase-11	10911.3	10378.7	8355.06	11384.3	11545	10204.9	14485	14432.4	14906.1	15076.3	12609.8	14508.9	25218.9	21487.4	20933.5	23551.1	20360.5	23519.1	19235.4	16731.2	17209.5
Cl-Caspase-3	4833.96	3751.63	4144.21	4670.31	4845.46	5119.5	4952.23	7839.23	5396.93	3149.79	3678.35	5232.19	6115.17	5519.49	6581.51	9290.09	10455.7	8858.23	9111.53	10723.2	9020.69
GPX4	19340.3	18538.4	22650.9	30609	16934.6	15338.2	15519.5	18690.8	18417.9	17864.3	16129.8	16325.6	15535.9	14178	11178	18327.6	19322.3	16637.3	15057.9	10414.5	13052
COX2	15860.6	13331.6	12492	13219.2	14892.9	13301	16340.6	15500.7	12083.2	15277.3	12031.7	12388.8	12404.6	15946.4	13984.9	16175.1	15809.2	19503.7	17255.9	14304.2	17382.1
GAPDH	14848.6	14869.8	20057.9	24154	19973.3	14372.9	16296.7	18483.7	19233.3	19299.8	20821.4	16711.2	17793	10908	14142.4	16896.1	15235.2	13267.8	11376.2	12243.3	18597.9

## Sheet: Fig s9f
Fig s9f
Apoptosis and ferroptosis gene (n=6)
	Control	6.25 μM GCDCA	25 μM GCDCA	100 μM GCDCA	200 μM GCDCA	400 μM GCDCA	600 μM GCDCA
Bax	1.50153	0.981296	1.23058	1.4656	1.31235	1.27729	1.10343
Bax	0.934805	0.989875	0.913448	1.25318	1.34575	1.18016	0.867256
Bax	1.02926	0.635162	0.794777	1.33498	1.17111	1.12832	1.16559
Bax	0.919673	0.781165	1.01634	1.02958	1.12045	1.08899	1.2128
Bax	0.806492	0.978848	0.857785	0.821448	1.12308	1.32079	1.25568
Bax	0.808236	1.26615	0.900315	0.852261	1.27271	1.3155	1.31218
Bcl2	1.53646	1.12991	1.84514	1.86993	1.92126	1.99249	2.87794
Bcl2	0.845744	0.876892	1.01791	1.95283	2.12453	1.82597	1.58395
Bcl2	1.07656	0.983958	1.20798	1.36109	1.34855	1.22079	2.49767
Bcl2	0.987656	1.11173	0.892397	1.88182	2.14975	1.74777	2.46068
Bcl2	0.79758	0.86349	0.873253	1.19331	1.50125	1.65784	2.7421
Bcl2	0.755998	1.2637	0.896386	1.20505	1.68074	2.81099	1.53459
Gpx4	1.2068	1.09591	1.05637	1.6874	0.943479	1.45774	1.32827
Gpx4	0.897087	1.02896	0.797959	0.919167	1.1036	0.955867	0.985662
Gpx4	1.10177	0.692232	0.783835	1.05991	0.96655	0.848192	1.29719
Gpx4	0.875742	0.790568	0.755371	0.92244	0.791215	0.886024	1.06658
Gpx4	0.938168	0.847216	0.905925	0.910995	0.973056	1.04463	1.13251
Gpx4	0.980434	1.03675	1.19317	0.825096	1.21219	1.05681	1.48664
Cox2	1.429	1.02286	1.15175	1.19488	2.50276	2.21905	0.890907
Cox2	0.910772	1.05217	0.895521	1.62046	2.5283	1.75199	0.700729
Cox2	1.0132	0.660237	0.644513	0.949382	0.959357	1.55267	1.02587
Cox2	0.944978	0.73593	0.771007	0.956074	1.04136	1.50228	1.38509
Cox2	0.78666	0.719047	0.838059	0.733672	2.21982	3.04146	1.37714
Cox2	0.915398	0.821509	0.682536	0.738869	2.35083	2.96818	1.37161
