# Supplementary material for: Parabacteroides distasonis ameliorates hepatic fibrosis potentially via modulating intestinal bile acid metabolism and hepatocyte pyroptosis in male mice
Source: Nat Commun. 2023 Apr 1;14:1829. doi: 10.1038/s41467-023-37459-z (PMC10067939; doi:10.1038/s41467-023-37459-z)
Supplement: Supplementary file 3 — Source Data [file 41467_2023_37459_MOESM3_ESM.zip › Source Data_1/Table s1-s3.xlsx]

## Sheet: Table s1
Table s1
Serum sample
	Age	ALP	GGT	TBA	TBIL	Etiology	Gender	Child	MELD
C1	44	166	18	14.6	1.1		M
C2	41	87	14	5.2	8.5		M
C3	86	54	62	8.5	10.1		F
C4	50	123	35	18.4	3.9		M
C5	52	75	11	8.3	2		F
C6	36	71	93	45.1	14.5		M
C7	50	310	10	8.6	7.3		M
C8	60	55	35	8.7	3.6		M
C9	62	55	6	5.2	26.8		M
C10	54	74	33	10	3.1		M
C11	71	103	36	14.8	0.6		M
C12	33	101	49	16.1	4.4		F
C13	41	79	17	20.8	4.5		F
C14	26	92	23	8	2.1		F
C15	21	75	109	3.7	2		F
C16	45	104	39	8.1	8.1		F
C17	69	90	17	5.1	3.5		F
C18	45	140	5	12.8	0.4		M
C19	52	56	12	7.6	3.1		F
C20	26	230	6	15.9	4.4		F
C21	17	63	33	13.3	5.2		M
C22	71	81	13	17	3.6		F
C23	48	79	21	16.7	6.7		F
C24	54	109	67	8.7	5.5		F
C25	74	59	10	11.3	2.7		F
F1	54	72	45	12.2	42.9	unknow	F	6	32.8
F2	21	854	593	313.1	69.6	PBC	F	8	19.95
F3	51	137	509	9.5	235.5	alcoholic liver disease and tumour	M	13	35.77
F4	65	118	21	129	16.7	unknow	M	8	36.64
F5	54	290	156	55.1	72.5	HBV	M	11	37.32
F6	55	190	86	7.1	18	unknow	F	8	28.67
F7	66	77	133	17.5	40	unknow	M	8	34.19
F8	65	271	335	23.2	20	alcoholic liver disease	M	7	28.72
F9	53	271	152	26.9	19.5	autoimmune liver disease	F	8	20.88
F10	51	143	103	86.8	41.7	budd-chiari syndrome	F	8	25.3
F11	70	165	21	18.9	36.5	unknow	M	10	35.61
F12	30	142	323	88.6	93.3	alcoholic liver disease	M	10	31.53
F13	54	86	115	53.9	111.2	HBV	M	10	39.14
F14	61	74	16	37.6	21.2	HBV	M	7	32.16
F15	42	72	11	336.3	33.8	HBV	M	10	36.93
F16	60	101	11	0.2	19.5	PBC	F	8	23.21
F17	69	78	47	228.2	317.3	HCV	F	9	38.99
F18	58	346	80	305.4	122.4	PBC	F	10	27.69
F19	29	217	216	22.3	144.5	unknow	M	9	48.19
F20	74	58	31	3.1	13.6	unknow	F	8	28.89
F21	75	113	111	2.8	16.3	unknow	M	6	29.95
F22	43	84	30	52.7	21.2	HBV	F	6	29.53
F23	69	75	24	52.6	25.5	HBV	M	6	35.37
F24	52	234	236	34.3	21.8	unknow	F	7	27.34
F25	83	104	45	2.9	48.5	unknow	F	7	35.94
F26	61	44	29	6.1	35.9	unknow	M	8	33.56
F27	52	461	13	207.3	38.8	HBV	F	10	36.56
F28	43	65	53	8.6	10.2	HBV	M	8	30.98
F29	36	81	39	136.2	108.5	unknow	M	11	38.14
F30	42	103	110	5.2	36.3	HCV	M	9	31.08
F31	46	127	38	110.4	67.7	HBV	M	12	38.02
F32	66	78	27	22.1	73.4	HBV	F	11	44.93
F33	48	200	225	71.2	55.9	unknow	M	11	35.95
F34	70	237	150	37.2	69.2	PBC	F	8	24.17
F35	57	156	280	36.9	28.9	HBV	M	8	28.17
F36	75	662	325	135.6	304.2	unknow	M	11	40.74
F37	38	178	97	17.8	7.4	HBV	F	9	43.05
F38	61	141	20	163.9	143.2	HBV	M	11	33.75
F39	67	114	63	455.3	133.2	unknow	F	11	42.08
F40	65	187	110	10.3	13.8	HBV	M	8	33.76
F41	42	91	13	211.8	487.2	HCV	M	15	62.51
F42	48	103	201	88.3	28.9	HBV	F	11	40.74
F43	59	334	259	13.9	23.6	cholangiolithiasis	F	5	25.7
F44	60	118	61	27.6	57.7	fatty liver disease	F	10	31.53
F45	46	112	19	8.7	5.9	unknow	M	8	20.92
F46	51	161	354	113.7	257.2	alcoholic liver disease and tumour	M	13	36.51
F47	58	248	201	23.5	90.6	unknow	F	8	30.71
F48	45	124	204	33.8	44.6	HBV and hepatic carcinoma	M	7	31.95
F49	67	184	25	473	69.6	HBV	M	6	25.59
F50	56	131	26	203.3	118.5	unknow	F	11	51.85
F51	48	81	48	52	25.8	hepatic carcinoma	F	7	31.68
F52	59	138	22	56.7	36.6	HBV	M	11	35.37
F53	57	58	41	161.5	66	HBV	F	13	36.61
F54	74	61	118	16.4	11.2	HCV	M	7	34.51
F55	43	128	200	52.5	24.3	HBV	M	6	32.45
F56	64	50	11	9.5	30.6	HBV	M	7	38.92
F57	75	66	29	43.9	90.6	unknow	M	11	40.45
F58	58	126	66	17	32.8	unknow	F	7	37.1
F59	48	162	76	42.7	33.4	HCV	F	9	28.53
F60	45	233	299	172.3	59	HCV	F	9	37.38
F61	48	112	93	49.4	48.3	HCV	M	9	33.95
F62	72	53	53	14.3	19.3	HBV	F	7	29.5

## Sheet: Table s2
Table s2
Feces hepatic fibrosis
	No for LC-MS (Feces ESI+)	No for LC-MS (Feces ESI-)	ALP	GGT	TBA	TBIL	Etiology	Gender	Child	MELD
C1	2_feces_c1_positive	2_feces_c1_negative	70	12	16.2	4.5		M
C2	2_feces_c2_positive	2_feces_c2_negative	75	20	18.3	2.9		M
C3	2_feces_c3_positive	2_feces_c3_negative	76	30	15.3	10.5		M
C4	2_feces_c4_positive	2_feces_c4_negative	103	27	4.7	5.4		F
C5	2_feces_c5_positive	2_feces_c5_negative	32	25	4.2	2.8		M
C6	2_feces_c6_positive	2_feces_c6_negative	42	10	6.5	20.5		F
C7	2_feces_c7_positive	2_feces_c7_negative	65	15	10.1	0.9		F
C8	2_feces_c8_positive	2_feces_c8_negative	85	12	17.8	0.8		M
C9	2_feces_c9_positive	2_feces_c9_negative	66	19	16.3	4.2		F
C10	2_feces_c10_positive	2_feces_c10_negative	72	23	20	4.7		F
F1	2_feces_fibrosis1_positive	2_feces_fibrosis1_negative	76	36	133.4	233.2	unknow	M	9	21
F2	2_feces_fibrosis2_positive	2_feces_fibrosis2_negative	184	15	188.9	33.7	unknow	F	6	12
F3	2_feces_fibrosis3_positive	2_feces_fibrosis3_negative	125	123	9.6	18.7	alcoholic liver disease	M	6	1
F4	2_feces_fibrosis4_positive	2_feces_fibrosis4_negative	222	289	219.8	244.7	autoimmune liver disease	M	9	20
F5	2_feces_fibrosis5_positive	2_feces_fibrosis5_negative	75	125	43	10.4	HCV	F	6	7
F6	2_feces_fibrosis6_positive	2_feces_fibrosis6_negative	192	31	387.2	47.9	unknown	M	8	17
F7	2_feces_fibrosis7_positive	2_feces_fibrosis7_negative	111	63	15.5	24.5	HBV	F	5	9
F8	2_feces_fibrosis8_positive	2_feces_fibrosis8_negative	76	19	14.8	9.5	PBC	F	8	-1
F9	2_feces_fibrosis9_positive	2_feces_fibrosis9_negative	110	60	5.7	20.9	HBV	M	5	9
F10	2_feces_fibrosis10_positive	2_feces_fibrosis10_negative	116	34	28.8	21.7	HBV	F	8	11
F11	2_feces_fibrosis11_positive	2_feces_fibrosis11_negative	114	52	153.9	249.5	HBV	M	8	19
F12	2_feces_fibrosis12_positive	2_feces_fibrosis12_negative	192	93	10.6	26.9	HBV	F	5	10
F13	2_feces_fibrosis13_positive	2_feces_fibrosis13_negative	232	581	88.3	356.8	alcoholic liver disease	F	10	15
F14	2_feces_fibrosis14_positive	2_feces_fibrosis14_negative	147	185	467	280.9	HBV	F	10	22
F15	2_feces_fibrosis15_positive	2_feces_fibrosis15_negative	147	16	9.7	9.7	PBC	F	5	-3
F16	2_feces_fibrosis16_positive	2_feces_fibrosis16_negative	231	145	34.6	32.3	PBC	M	7	9
F17	2_feces_fibrosis17_positive	2_feces_fibrosis17_negative	158	24	67.9	57.1	alcoholic liver disease	F	9	9

## Sheet: Table s3
Table s3
	No for LC-MS (Feces)	No for LC-MS (Serum)	Age	ALP	GGT	TBA	TBIL	Etiology	Gender	Child	MELD
C1	3_feces_c1_negative	3_serum_c1_negative	56	70	12	16.2	4.5		M
C2	3_feces_c2_negative	3_serum_c2_negative	53	75	20	18.3	2.9		M
C3	3_feces_c3_negative	3_serum_c3_negative	34	76	30	15.3	10.5		M
C4	3_feces_c4_negative	3_serum_c4_negative	48	103	27	4.7	5.4		F
C5	3_feces_c5_negative	3_serum_c5_negative	62	32	25	4.2	2.8		M
C6	3_feces_c6_negative	3_serum_c6_negative	60	42	10	6.5	20.5		F
C7	3_feces_c7_negative	3_serum_c7_negative	53	65	15	10.1	0.9		F
C8	3_feces_c8_negative	3_serum_c8_negative	65	85	12	17.8	0.8		M
C9	3_feces_c9_negative	3_serum_c9_negative	43	66	19	16.3	4.2		F
C10	3_feces_c10_negative	3_serum_c10_negative	47	72	23	20	4.7		F
F1	3_feces_fibrosis1_negative	3_serum_fibrosis1_negative	54	160	494	8.6	30.7	HBV	M	6	13
F2	3_feces_fibrosis2_negative	3_serum_fibrosis2_negative	52	141	68	258.3	36.4	PBC	F	6	5
F3	3_feces_fibrosis3_negative	3_serum_fibrosis3_negative	58	271	38	276.1	38.1	PBC	M	6	10
F4	3_feces_fibrosis4_negative	3_serum_fibrosis4_negative	59	150	24	33	25.5	HBV	M	8	12
F5	3_feces_fibrosis5_negative	3_serum_fibrosis5_negative	50	215	19	64.2	18.4	HBV	F	7	12
F6	3_feces_fibrosis6_negative	3_serum_fibrosis6_negative	50	193	249	57.5	58.1	alcoholic liver disease	M	10	14
F7	3_feces_fibrosis7_negative	3_serum_fibrosis7_negative	49	139	74	71.8	17.9	PBC and AIH	M	6	0
F8	3_feces_fibrosis8_negative	3_serum_fibrosis8_negative	48	114	36	29.6	80.7	HBV	M	10	18
F9	3_feces_fibrosis9_negative	3_serum_fibrosis9_negative	49	141	36	35.2	64	HBV	F	11	24
F10	3_feces_fibrosis10_negative	3_serum_fibrosis10_negative	57	129	87	318.3	369.9	HBV	M	13	39
